# Supplementary material for: Cavity-mediated iSWAP oscillations between distant spins
Source: Nat Phys. 2024 Dec 9;21(1):168–74. doi: 10.1038/s41567-024-02694-8 (PMC11746143; doi:10.1038/s41567-024-02694-8)
Supplement: Supplementary file 2 — Numerical source data for Supplementary Fig. 3. [file 41567_2024_2694_MOESM2_ESM.xlsx]

## Sheet: Main panel
Frequency (Hz)	Power (dBm)	Δ|S21| Q1 (arb. u.)
8000000000	4.6	0.000370895	0.000371971	0.00037002	0.000362912	0.000365443	0.000373397	0.000407297	0.000426293	0.000434069	0.000443161	0.000445837	0.000445527	0.000402082	0.000405738	0.000406073	0.000404189	0.000418023	0.000449612	0.000472964	0.000472601	0.000455268	0.000447835	0.000437767	0.000452088	0.000468797	0.000492704	0.000494157	0.000484734	0.000477204	0.000466256	0.000464572	0.000470114	0.000488152	0.000509421	0.000257458	0.000226441	0.00021525	0.00020018	0.000211792	0.000150539	0.000213998	0.00021599	0.000208645	0.000163258	0.000107059	6.64895e-05	3.59551e-05	4.53415e-05
8005000000	4.605	0.000363271	0.000364783	0.000365081	0.000364119	0.00036434	0.000374817	0.000394653	0.000423509	0.000442002	0.000449901	0.00044981	0.000404695	0.000397412	0.000404664	0.000397144	0.000398457	0.000415537	0.000442688	0.000459627	0.000488857	0.000470082	0.000455758	0.00045496	0.000459043	0.000481165	0.000493213	0.000514538	0.000496614	0.000474951	0.000481144	0.000462597	0.000474644	0.000445395	0.000503547	0.000253411	0.000239064	0.000228025	0.000219926	0.000177344	0.000213182	0.000218079	0.000223407	0.000216096	0.000163269	0.000106088	6.39199e-05	4.04354e-05	4.04765e-05
8010000000	4.61	0.000370306	0.000359752	0.000364636	0.000359642	0.000370528	0.000376422	0.000401317	0.000425377	0.000447149	0.00043489	0.000447245	0.000393095	0.000388091	0.000399918	0.000404661	0.000409571	0.000410812	0.000435828	0.000463515	0.000486458	0.000471956	0.000448368	0.00044858	0.000440428	0.000471952	0.00049718	0.000493478	0.000483661	0.000474854	0.000473646	0.000465719	0.00046626	0.000501467	0.000503125	0.000258362	0.000241797	0.000222988	0.000216232	0.000208173	0.000206492	0.000214946	0.000231288	0.000213877	0.000166232	0.000104155	6.81659e-05	3.86492e-05	4.4544e-05
8015000000	4.615	0.000359691	0.00036503	0.000360085	0.000364408	0.000357138	0.00037408	0.000402252	0.000422891	0.000431532	0.000441356	0.000453684	0.000406956	0.000356241	0.000394898	0.000351262	0.000406642	0.000409685	0.000443807	0.000462337	0.000478601	0.000454601	0.00045204	0.000450112	0.000458835	0.000470194	0.000483207	0.000494497	0.000502462	0.000488595	0.000468472	0.000455044	0.000460576	0.000499235	0.000502847	0.000256446	0.000241898	0.000227015	0.000216414	0.000211857	0.000212289	0.00021187	0.000224576	0.000214198	0.000168185	0.000108805	6.91492e-05	3.84121e-05	4.2979e-05
8020000000	4.62	0.000358052	0.000359092	0.000341798	0.000362814	0.000356152	0.00037285	0.000398583	0.000428365	0.000443369	0.000320206	0.000451214	0.000404918	0.000397633	0.000397715	0.00040208	0.000403358	0.000416184	0.00043116	0.000473191	0.000471915	0.000463933	0.000450066	0.000438707	0.000438781	0.000467067	0.00049064	0.000500176	0.000483835	0.000484931	0.000482492	0.000466994	0.000478076	0.000497449	0.000495953	0.000258107	0.000243408	0.000221083	0.000209475	0.000209335	0.000211818	0.000213232	0.000223201	0.000214162	0.000166935	0.000108384	6.98172e-05	3.88745e-05	4.20514e-05
8025000000	4.625	0.000354707	0.000361239	0.000370359	0.000366094	0.000346309	0.000368898	0.000405375	0.000430032	0.000434755	0.000435663	0.000451898	0.000403905	0.000394547	0.000396891	0.000402318	0.000411058	0.00042479	0.0004349	0.000460074	0.000494551	0.000469163	0.000430915	0.000459762	0.000452321	0.000470588	0.000501941	0.000500653	0.000501383	0.00047831	0.000471884	0.000463347	0.000474229	0.000489095	0.000521521	0.000266705	0.000236591	0.000230266	0.000221189	0.000209129	0.000213253	0.000222141	0.000225294	0.000215702	0.000167579	0.000112088	6.79124e-05	4.26902e-05	4.15598e-05
8030000000	4.63	0.000364593	0.000375869	0.000373189	0.000374294	0.000362983	0.000381414	0.000405131	0.000435347	0.000439175	0.000436785	0.000461831	0.000412382	0.000392471	0.00040966	0.00039876	0.000409012	0.000426134	0.00044705	0.000486713	0.000491734	0.000471231	0.000451117	0.000448154	0.000447796	0.000466594	0.000393294	0.000501953	0.000486766	0.000478267	0.000470398	0.000474402	0.000470865	0.000506567	0.000516575	0.00027291	0.000232843	0.000229663	0.000207088	0.000208481	0.000210793	0.00021323	0.000222067	0.000213575	0.000170364	0.000111678	6.97542e-05	4.23535e-05	4.41355e-05
8035000000	4.635	0.000371539	0.000372308	0.000367787	0.000364254	0.00036757	0.000378326	0.000406861	0.000437788	0.000435583	0.000447751	0.000448854	0.000388657	0.00040413	0.000396192	0.000397932	0.000397768	0.000427082	0.000443398	0.000486331	0.000492674	0.000478293	0.000459226	0.00045925	0.000456166	0.000470909	0.00049361	0.000512804	0.000499307	0.000488431	0.000476408	0.000480129	0.00048995	0.000495349	0.000508056	0.00026797	0.000245228	0.000228886	0.000212628	0.000210598	0.000209263	0.000215852	0.000225962	0.000213578	0.000174881	0.000114054	7.04762e-05	3.84511e-05	4.65452e-05
8040000000	4.64	0.000365239	0.000372333	0.000369349	0.000370839	0.000350303	0.00038096	0.000413494	0.000435277	0.000438864	0.00046242	0.000455431	0.000399004	0.000407865	0.00040237	0.000402068	0.000409849	0.000430909	0.000455773	0.000478671	0.000484732	0.000470645	0.000464169	0.000469967	0.000467495	0.000481725	0.000498133	0.000519078	0.000495391	0.000473784	0.000476856	0.000484946	0.000480739	0.000513377	0.000514664	0.000282518	0.00024764	0.000236702	0.000211747	0.000215257	0.000217678	0.00021698	0.000230625	0.000222687	0.000174493	0.000115891	7.70627e-05	3.79015e-05	4.34763e-05
8045000000	4.645	0.000365894	0.000362983	0.000368837	0.000369081	0.000363873	0.000381423	0.000406887	0.000435195	0.000443547	0.00045173	0.000438414	0.000411708	0.000395141	0.000400429	0.000398594	0.000417087	0.000421822	0.000440616	0.00047957	0.000486177	0.00047108	0.000464899	0.000457989	0.000464285	0.000486635	0.000496501	0.000517453	0.000507817	0.000491388	0.000466911	0.000470981	0.000497346	0.000513811	0.000505221	0.000277633	0.00025555	0.000231164	0.000218665	0.000207741	0.000212566	0.000207322	0.000224675	0.000216976	0.000173244	0.000114897	7.11607e-05	3.85455e-05	4.52986e-05
8050000000	4.65	0.000363406	0.000376892	0.000368814	0.000369601	0.000367103	0.000379982	0.000415173	0.000442919	0.000449967	0.000461192	0.000464915	0.000407179	0.000394838	0.000407338	0.000405778	0.000417805	0.000414281	0.000451273	0.000485658	0.000488292	0.000481628	0.000469074	0.000460836	0.000464494	0.000489633	0.000500781	0.000501648	0.00050945	0.00048918	0.0004687	0.00048005	0.000503341	0.000506729	0.000518238	0.000282922	0.000250378	0.000230913	0.000216109	0.000217257	0.000212133	0.00022028	0.000231719	0.000222575	0.000174108	0.000119021	7.58272e-05	3.99957e-05	4.19565e-05
8055000000	4.655	0.0003685	0.000372223	0.000373694	0.000373478	0.000372805	0.000379712	0.000417896	0.000446684	0.000445321	0.000460097	0.000450285	0.000411788	0.000405979	0.00031237	0.000402427	0.000417276	0.000433579	0.000453749	0.000490713	0.000491974	0.000484057	0.000465728	0.000458628	0.000473355	0.000479993	0.000512709	0.000513442	0.000503433	0.00048717	0.000485751	0.000478644	0.000493902	0.000512313	0.000535253	0.000288091	0.000254906	0.000235466	0.000215128	0.000213614	0.000213559	0.000220774	0.000235186	0.000225006	0.000172149	0.000115082	7.42689e-05	4.17941e-05	4.55049e-05
8060000000	4.66	0.000370709	0.000381773	0.000376159	0.000367911	0.000373041	0.000392685	0.00042182	0.000442616	0.00043895	0.000466677	0.000399195	0.000410134	0.000400129	0.000403094	0.000406834	0.000415685	0.000435959	0.000457064	0.000484755	0.000494094	0.000479058	0.000463068	0.000467771	0.000472849	0.000490874	0.000513237	0.000522352	0.000492538	0.000479259	0.000485398	0.000490749	0.000497083	0.000519152	0.000529502	0.000282253	0.000258286	0.000235357	0.00021443	0.000215702	0.000210509	0.000217201	0.000226509	0.00022325	0.000176658	0.000120658	7.50865e-05	3.9445e-05	4.28589e-05
8065000000	4.665	0.000372581	0.000382702	0.000379358	0.000370205	0.000388107	0.000385371	0.000424421	0.000450227	0.000453062	0.000467583	0.000419661	0.000409617	0.000336628	0.000397987	0.000407831	0.000429286	0.000446864	0.000458172	0.000484068	0.00050576	0.000494141	0.000469018	0.000478716	0.000485029	0.000501287	0.000523307	0.000522258	0.00049877	0.000485964	0.000494169	0.000488245	0.0005058	0.000525298	0.000537398	0.000305611	0.000254083	0.000237845	0.000224774	0.000205068	0.000218677	0.000224458	0.000231741	0.000224512	0.000178919	0.000125025	7.85395e-05	4.06144e-05	4.4769e-05
8070000000	4.67	0.000376477	0.000378891	0.000377616	0.000369557	0.000373944	0.000398829	0.000420467	0.000447096	0.000447573	0.000471742	0.000414683	0.000417354	0.00041731	0.000406738	0.000414722	0.000419108	0.000440295	0.000465588	0.000496877	0.000502833	0.000489106	0.000477483	0.000469508	0.000476873	0.000502644	0.000509869	0.00053379	0.000509911	0.000490731	0.000480469	0.000496573	0.000509397	0.000519212	0.000522481	0.000314282	0.000258066	0.000236682	0.00022238	0.000218123	0.000212556	0.000224036	0.000198964	0.000222483	0.000180109	0.000123615	7.83799e-05	4.37215e-05	4.56204e-05
8075000000	4.675	0.000372752	0.000387107	0.00038009	0.000375505	0.000387508	0.000393625	0.000420767	0.000450421	0.000451399	0.000473386	0.000409016	0.000384686	0.00039472	0.0004075	0.000408935	0.000413587	0.000431146	0.000452581	0.00047826	0.000496441	0.000472608	0.000454156	0.000449948	0.000476506	0.000491792	0.000498999	0.000516154	0.000500067	0.000501035	0.000486862	0.000480516	0.000484439	0.000524668	0.000536849	0.000313206	0.000249293	0.000235283	0.000211721	0.000216132	0.000217554	0.000222283	0.000234044	0.000226312	0.000181551	0.000124906	7.68454e-05	4.05037e-05	4.32408e-05
8080000000	4.68	0.000346035	0.000366797	0.000370424	0.000369127	0.000375119	0.000388333	0.00042574	0.000443582	0.000441646	0.00046374	0.000414172	0.000392603	0.000397335	0.000405354	0.000411737	0.000412375	0.000422557	0.000438935	0.000499408	0.000495254	0.00048334	0.000465156	0.000457371	0.00047508	0.00047728	0.000530739	0.000509207	0.00051506	0.000505676	0.000491758	0.000487137	0.000499436	0.000527673	0.00052334	0.000501914	0.00025558	0.000234965	0.000209304	0.000215673	0.000217008	0.00021737	0.000233476	0.00022677	0.000173732	0.000123583	7.88987e-05	3.43576e-05	4.40737e-05
8085000000	4.685	0.000373712	0.000374771	0.000331875	0.000369915	0.000369968	0.000396599	0.000431067	0.000454817	0.000444493	0.000473767	0.000397919	0.000404654	0.000423265	0.000382907	0.000371725	0.000414757	0.000439975	0.000470781	0.000440867	0.000502216	0.000403959	0.000466514	0.000457025	0.000418541	0.000495087	0.000477095	0.000416421	0.000483016	0.000467868	0.00049257	0.000491723	0.000461301	0.000469384	0.000499229	0.000314934	0.000256418	0.000233196	0.000224633	0.000215733	0.000206753	0.000222356	0.000228454	0.000214557	0.000173621	0.000110074	6.99605e-05	3.43816e-05	4.46828e-05
8090000000	4.69	0.000361051	0.000375615	0.000375739	0.000357456	0.00034961	0.000383803	0.0004354	0.000438673	0.000394498	0.000428351	0.000406539	0.000422398	0.000405739	0.000418283	0.000396857	0.000423889	0.000434194	0.000480109	0.000510225	0.000500575	0.00050686	0.000455357	0.000470802	0.000460543	0.000500957	0.000514191	0.000524469	0.000523635	0.000501204	0.00050002	0.00050132	0.000509364	0.000533595	0.000536312	0.000527147	0.00026551	0.000240053	0.000223146	0.000224876	0.000207142	0.000224462	0.00023791	0.000232931	0.000187822	0.000130722	8.27203e-05	4.00082e-05	4.40342e-05
8095000000	4.695	0.000383552	0.000383828	0.000372277	0.000333855	0.000377952	0.000404778	0.000418573	0.000420764	0.00044804	0.00043103	0.000401349	0.00040476	0.000412753	0.000399507	0.000403503	0.000415742	0.000431666	0.000469225	0.000476805	0.000507576	0.000489127	0.000483991	0.000463592	0.000440244	0.000516334	0.000525486	0.000504169	0.000505257	0.000497843	0.00049765	0.000499648	0.000513496	0.000550075	0.000551102	0.000522265	0.00023716	0.000206707	0.000217007	0.000201546	0.000188845	0.000217947	0.000234351	0.00021359	0.000187607	0.000126464	8.02621e-05	3.87536e-05	4.10667e-05
8100000000	4.7	0.000395374	0.000381281	0.000377298	0.000355559	0.000393511	0.000429553	0.000473208	0.000450536	0.000429115	0.000479191	0.000415378	0.00041849	0.000419488	0.000418644	0.000391332	0.000412481	0.000447417	0.000477987	0.000511751	0.000517785	0.00049099	0.000452	0.000478113	0.000494914	0.000509757	0.000519976	0.000524653	0.000502611	0.000504799	0.000451268	0.000516595	0.000529515	0.000553082	0.000555737	0.000522907	0.000269013	0.00024356	0.000221575	0.000217895	0.000216719	0.000219763	0.000240933	0.000239709	0.000182524	0.000131658	8.24326e-05	4.10094e-05	3.96891e-05
8105000000	4.705	0.000366235	0.000384721	0.000387686	0.000376746	0.000396959	0.00041695	0.000444649	0.000445858	0.000448795	0.000416933	0.000413195	0.00040398	0.000397053	0.000399111	0.000392701	0.000412945	0.000431017	0.000467702	0.000518863	0.000514371	0.000459042	0.000484748	0.000477169	0.000468238	0.00050714	0.000513625	0.000506127	0.000502337	0.000488032	0.000493117	0.000490374	0.000508645	0.000546557	0.000541255	0.00051247	0.000259872	0.000235841	0.000218306	0.000213386	0.000213937	0.000212599	0.000237108	0.00023332	0.000190082	0.000137775	8.622e-05	4.14585e-05	4.03159e-05
8110000000	4.71	0.000378965	0.000387954	0.000385359	0.000376905	0.000402087	0.000414487	0.000441072	0.000449509	0.000433495	0.000416435	0.00038523	0.000397607	0.000399959	0.000400791	0.000403914	0.000410149	0.000452574	0.000455644	0.000490693	0.000493994	0.000496949	0.00048059	0.000463599	0.00049451	0.000514889	0.000531498	0.000536281	0.000535201	0.000513186	0.000506777	0.00050928	0.000530387	0.000553618	0.000567544	0.000555445	0.000269562	0.000236732	0.000216023	0.000211693	0.000217386	0.000227253	0.000237597	0.000227706	0.00017745	0.000131221	8.74139e-05	4.42796e-05	4.21771e-05
8115000000	4.715	0.000379336	0.000387099	0.000378456	0.000369847	0.000400026	0.000432088	0.000473162	0.000448634	0.000453701	0.000437399	0.000410248	0.000417939	0.000422882	0.000408469	0.000426614	0.000432074	0.000459479	0.000483295	0.000502315	0.000525801	0.00049999	0.000492787	0.000492155	0.000493618	0.000494233	0.000533944	0.000528677	0.000527387	0.000507761	0.000497471	0.000500529	0.0005219	0.000549071	0.000551715	0.000541707	0.000273395	0.000246626	0.000215673	0.000215532	0.000208522	0.000222256	0.000244652	0.000231018	0.000185345	0.000144375	8.30299e-05	4.02088e-05	4.14991e-05
8120000000	4.72	0.000366038	0.000377427	0.000395659	0.000400353	0.000401819	0.00043766	0.000457988	0.000465021	0.000472487	0.000429781	0.000418327	0.00042792	0.000411619	0.000421737	0.00041616	0.000424689	0.000455422	0.000492758	0.000522653	0.000526882	0.000487021	0.000491316	0.0004775	0.000485697	0.000503418	0.000547894	0.000513413	0.000516788	0.000482388	0.000499476	0.000483936	0.000525369	0.000529203	0.000563095	0.000548449	0.000272582	0.000246086	0.000220277	0.000218649	0.000224418	0.000225975	0.000238133	0.000237008	0.000182453	0.0001381	8.38506e-05	4.05483e-05	4.23424e-05
8125000000	4.725	0.000374007	0.00038774	0.000382167	0.000390642	0.000404906	0.000418603	0.00045164	0.000440363	0.00045387	0.000394084	0.000394199	0.00041583	0.000415578	0.000371945	0.000403009	0.000420209	0.000447124	0.000469153	0.000499148	0.000484327	0.000486848	0.000487931	0.000482933	0.000481046	0.000492188	0.000528617	0.00054267	0.000517441	0.000502984	0.000508952	0.000511069	0.000529846	0.000543021	0.000553179	0.000556343	0.000269271	0.000242641	0.000218876	0.00021074	0.000218823	0.000227166	0.000236974	0.000219934	0.000177304	0.000130004	8.30917e-05	3.95036e-05	3.96481e-05
8130000000	4.73	0.000356118	0.00036762	0.000376789	0.000378776	0.000392886	0.000433053	0.00044953	0.000445751	0.000455236	0.000411185	0.000410936	0.000407518	0.00041054	0.000389452	0.000407242	0.00042886	0.000424995	0.000471517	0.000496656	0.000497913	0.00050576	0.000489869	0.000462778	0.000478378	0.0005156	0.000533778	0.000526871	0.000503867	0.000500761	0.000459569	0.000499218	0.000504084	0.00054175	0.000560963	0.000546177	0.000264617	0.000248118	0.000222774	0.000220476	0.000217693	0.000224624	0.000235401	0.000236545	0.000189407	0.000145462	9.10234e-05	3.95815e-05	3.90268e-05
8135000000	4.735	0.000369562	0.000384834	0.000383106	0.000406099	0.000404624	0.000424985	0.000459469	0.000461732	0.000463704	0.000433204	0.000407197	0.000393473	0.000391855	0.000392997	0.000408967	0.000402688	0.000449908	0.000475652	0.000479654	0.000512387	0.000506918	0.000468407	0.000492534	0.000491362	0.000507893	0.000537132	0.000534918	0.000513424	0.000482356	0.000504177	0.000489001	0.000534751	0.000548168	0.000554475	0.000544574	0.00028479	0.000232074	0.000217315	0.00020983	0.000216004	0.000233941	0.000247026	0.000235882	0.000190057	0.000138826	8.58538e-05	4.28774e-05	3.92089e-05
8140000000	4.74	0.000364937	0.000397953	0.000371757	0.000399707	0.000405244	0.000431588	0.000463932	0.000434743	0.000454529	0.000416815	0.000408591	0.000413828	0.000420638	0.000412305	0.000401411	0.000434496	0.000427454	0.000489798	0.000526742	0.000475952	0.000510366	0.000434734	0.000488598	0.000494413	0.000496342	0.000538037	0.000488015	0.000531157	0.00051814	0.000505625	0.000503467	0.000562897	0.000511458	0.000571989	0.000530759	0.000252101	0.000230745	0.000213219	0.000216868	0.000223342	0.000222777	0.000219229	0.000222335	0.00018641	0.000145974	8.87215e-05	4.12e-05	4.34535e-05
8145000000	4.745	0.000382764	0.000388811	0.000390406	0.000382959	0.000408963	0.000436331	0.000466951	0.000448145	0.00039733	0.000433823	0.000413757	0.000423487	0.000426257	0.000405796	0.000361131	0.000435401	0.000465743	0.000476712	0.00052941	0.000536611	0.000520281	0.00048538	0.000495428	0.000488132	0.000529154	0.000560321	0.000538348	0.000525191	0.000512602	0.000491633	0.000515776	0.000533606	0.000564069	0.000556181	0.00056911	0.000275719	0.000237589	0.000230439	0.000223675	0.000223202	0.000228715	0.000238447	0.000251219	0.000192615	0.000145116	9.35985e-05	3.85297e-05	4.274e-05
8150000000	4.75	0.000391906	0.0003824	0.000408526	0.000401092	0.000398675	0.000441589	0.000417474	0.000392093	0.000456997	0.000444966	0.000426187	0.000413177	0.000356622	0.000402492	0.000388221	0.000436593	0.000438773	0.000480732	0.000537414	0.000507426	0.000487914	0.000403636	0.000491335	0.000517372	0.000530004	0.000557248	0.000548387	0.00053232	0.000505357	0.00052205	0.000530715	0.000547859	0.000563017	0.000580022	0.000539409	0.000284151	0.000244466	0.000223939	0.000222826	0.000221368	0.00023101	0.000249862	0.000250942	0.000187803	0.000152447	9.27431e-05	4.4723e-05	4.15961e-05
8155000000	4.755	0.000403251	0.000419925	0.00040749	0.000408304	0.00042591	0.000421847	0.000480291	0.000460761	0.000467782	0.000433205	0.000394603	0.000431977	0.000402208	0.000410608	0.000396064	0.000425115	0.000425377	0.00044762	0.000497743	0.000463536	0.000504614	0.000486962	0.000491982	0.000504867	0.000529545	0.00052065	0.000554332	0.000544681	0.00051497	0.000519526	0.000527058	0.000534968	0.000559625	0.000587783	0.000522706	0.000289122	0.000244079	0.000222561	0.000212217	0.000234816	0.000236483	0.000250234	0.000248548	0.00020323	0.000152736	9.8476e-05	4.20811e-05	4.44739e-05
8160000000	4.76	0.000411968	0.000410546	0.000400409	0.000410069	0.000438216	0.000448424	0.000454619	0.000456476	0.00045331	0.000430484	0.000420393	0.000436147	0.000427703	0.000402149	0.000414281	0.000428079	0.000437378	0.000488993	0.000538278	0.000529689	0.000509138	0.000510038	0.000487469	0.000494852	0.000512784	0.000562579	0.000548607	0.000533891	0.000515922	0.000521738	0.00053386	0.000529865	0.000596411	0.000590976	0.000574695	0.000292025	0.000249788	0.00023135	0.000224318	0.000234318	0.000246706	0.000226288	0.000242968	0.000195185	0.000149148	9.77456e-05	4.40872e-05	4.16044e-05
8165000000	4.765	0.000396753	0.00041042	0.000407927	0.000411641	0.000438665	0.000440242	0.000476371	0.000447003	0.000462724	0.000439957	0.000388629	0.000415259	0.000419611	0.00040644	0.000426703	0.000439004	0.000454073	0.000477351	0.000493508	0.000546793	0.000524933	0.000476286	0.000505712	0.000521007	0.000512395	0.000569673	0.000551931	0.000537548	0.000489751	0.000514614	0.000463198	0.000546676	0.000572092	0.00058236	0.00057626	0.000285392	0.000247114	0.000226094	0.000191356	0.000199065	0.000238007	0.000257376	0.000247494	0.000183322	0.00015598	9.75061e-05	4.4716e-05	4.17103e-05
8170000000	4.77	0.000401834	0.000413259	0.00041893	0.00040218	0.000419925	0.000442566	0.000480622	0.000469042	0.000479168	0.000442418	0.000419107	0.000429866	0.000417755	0.000430904	0.000429203	0.000451388	0.000477257	0.000511276	0.000512274	0.000532071	0.000523491	0.000489036	0.000499641	0.000527381	0.000529781	0.000558267	0.000543583	0.000547063	0.000524356	0.000526763	0.00053933	0.000550258	0.000579346	0.000599122	0.00056101	0.000283668	0.000253065	0.000232133	0.00023063	0.000226862	0.000238877	0.000248906	0.000254052	0.000191643	0.00015649	0.000102357	4.43019e-05	4.27952e-05
8175000000	4.775	0.000408263	0.000410396	0.000415456	0.000417728	0.000435865	0.000454281	0.000489235	0.00045401	0.000467474	0.000436208	0.000407476	0.000415694	0.000425197	0.000424144	0.000409207	0.000452306	0.000451457	0.000502616	0.000541808	0.000558664	0.000524329	0.000519088	0.000514379	0.000489543	0.000544994	0.000544665	0.000573124	0.000519799	0.000514015	0.000514982	0.000525935	0.000570634	0.000568187	0.000607231	0.000539712	0.000281918	0.000247582	0.000216351	0.000216506	0.000222448	0.000239154	0.000266251	0.000251297	0.000198738	0.000159286	0.000100673	4.12705e-05	4.04121e-05
8180000000	4.78	0.000395964	0.000407752	0.000400883	0.000384928	0.000351017	0.000404702	0.000437323	0.000449998	0.000449238	0.000422505	0.000416599	0.000421267	0.000400322	0.00040936	0.000411654	0.000439986	0.00047155	0.000514816	0.000563516	0.000544315	0.000524966	0.000490703	0.000496705	0.000444089	0.000532027	0.000562451	0.00056134	0.000522199	0.000519296	0.00043882	0.000521151	0.000513198	0.000523698	0.000601068	0.000477099	0.0002546	0.00025368	0.000231415	0.000213894	0.000205828	0.000240527	0.000263183	0.000242707	0.000196324	0.000153236	9.11841e-05	3.87171e-05	3.9967e-05
8185000000	4.785	0.00040257	0.000405179	0.000402154	0.000359363	0.000420524	0.000459945	0.000448163	0.000460063	0.000459765	0.000428031	0.00041419	0.000420942	0.000392739	0.000416669	0.000417834	0.00039018	0.00046286	0.000512363	0.000525998	0.000521191	0.000516982	0.000504778	0.000494477	0.000521555	0.000531076	0.000555599	0.000548193	0.000546783	0.000518022	0.000521018	0.000544184	0.000578627	0.000585416	0.000590565	0.000567924	0.000291456	0.000231013	0.000226034	0.000223692	0.000227775	0.000238083	0.00025655	0.000240699	0.00018358	0.000162221	0.000100055	4.22226e-05	4.02265e-05
8190000000	4.79	0.000394661	0.000409978	0.000402701	0.000417555	0.000433188	0.000450759	0.000456568	0.000463527	0.000473675	0.000395977	0.00042217	0.00042878	0.000426945	0.000408594	0.000420951	0.000444357	0.000456782	0.000504753	0.000525543	0.000539262	0.000518494	0.000510809	0.000501775	0.000523647	0.000555733	0.000554164	0.000536539	0.000535572	0.000521238	0.000511231	0.00053715	0.000562668	0.000564232	0.000591443	0.00055252	0.000281086	0.00024994	0.000228531	0.000234112	0.00023156	0.000231999	0.00025973	0.000257281	0.000203417	0.000157824	9.87106e-05	4.15753e-05	4.00901e-05
8195000000	4.795	0.000402746	0.000419673	0.000409307	0.000406307	0.000436416	0.000473271	0.000478592	0.000454363	0.000456852	0.000428539	0.000412797	0.000418435	0.000409603	0.000414648	0.000417245	0.000432915	0.000466936	0.000505002	0.000508425	0.000513003	0.000530196	0.000485207	0.000518438	0.000503428	0.000544715	0.000547691	0.000515504	0.000529303	0.000482181	0.000527923	0.000554058	0.000562112	0.000573914	0.000578896	0.000575928	0.000284512	0.000252938	0.000208519	0.000230588	0.000239511	0.000240961	0.000258488	0.000255639	0.000209355	0.000154537	0.000104278	4.62735e-05	4.39255e-05
8200000000	4.8	0.000373052	0.000411186	0.000419445	0.000406374	0.000412513	0.000444675	0.000473415	0.000459389	0.000469682	0.000419162	0.000401312	0.000429008	0.00041301	0.000418442	0.00042287	0.000436709	0.000446697	0.000517933	0.000539537	0.00053019	0.00050301	0.000516426	0.000478366	0.000515773	0.000526939	0.000550788	0.000533065	0.000532747	0.000521062	0.000525322	0.000546198	0.000590467	0.000586006	0.000583637	0.000594033	0.000294635	0.00024164	0.000227227	0.000232581	0.000235367	0.000234751	0.000257656	0.0002544	0.000207723	0.000164419	9.26809e-05	4.07066e-05	3.69563e-05
8205000000	4.805	0.000417821	0.000406016	0.00040498	0.000420258	0.000446724	0.000470477	0.000454614	0.000460584	0.000478738	0.000432944	0.000424376	0.000363443	0.000423889	0.000393344	0.000407185	0.000440475	0.000427946	0.00049277	0.000558496	0.000551442	0.000512695	0.000501168	0.000510535	0.00052977	0.000553579	0.000562093	0.000546126	0.000540597	0.000528083	0.000535996	0.000538637	0.000556792	0.000577741	0.000590659	0.000492846	0.000294953	0.000237326	0.000225937	0.000212075	0.000219648	0.000207334	0.000258961	0.000253087	0.000202375	0.000162611	0.000104896	4.64598e-05	3.97904e-05
8210000000	4.81	0.000405576	0.000414804	0.000415919	0.00041971	0.000439271	0.000437369	0.000461887	0.000457439	0.000479588	0.000431101	0.000412827	0.000445176	0.000434589	0.000441084	0.000436746	0.000450481	0.00047035	0.000420847	0.000542157	0.000536236	0.000492279	0.000518779	0.000534637	0.000536396	0.00055743	0.000556812	0.000560763	0.000528129	0.000516825	0.0005181	0.000482326	0.000596204	0.000605639	0.000589294	0.000556587	0.000280381	0.000246013	0.000226067	0.000226333	0.00022706	0.000222215	0.000260421	0.000249622	0.000179882	0.000149592	9.62774e-05	3.97349e-05	4.0213e-05
8215000000	4.815	0.000405341	0.000399504	0.00040631	0.000414017	0.000426506	0.000473658	0.00047132	0.000467156	0.000460788	0.000433686	0.000422056	0.000430455	0.000417686	0.000408018	0.000429872	0.000444644	0.000477704	0.000510626	0.000572077	0.000532367	0.000544731	0.000513109	0.000507013	0.000530889	0.000545268	0.000542108	0.000564821	0.000528736	0.000479519	0.000525711	0.000510407	0.000528199	0.000522324	0.000557474	0.000551684	0.000302363	0.000229533	0.000209807	0.00021129	0.000220147	0.000242151	0.000230153	0.000252059	0.000191938	0.000163063	0.000106853	4.12837e-05	3.58214e-05
8220000000	4.82	0.000403912	0.000411681	0.000380584	0.000416359	0.00043927	0.000458878	0.000414311	0.0004601	0.000419051	0.000397358	0.000395612	0.000429893	0.00041642	0.000359518	0.000411249	0.000417838	0.000487934	0.000519239	0.000492967	0.000544236	0.000514757	0.000511196	0.000505822	0.000498632	0.000547218	0.00050214	0.000561918	0.000534504	0.000515346	0.000516807	0.000476837	0.000563149	0.000573512	0.00057411	0.00058953	0.000282782	0.000248693	0.000230299	0.000228693	0.000226073	0.000214035	0.000265388	0.000261148	0.000210065	0.000171542	0.000108559	4.51038e-05	4.10869e-05
8225000000	4.825	0.000310199	0.000420552	0.000389202	0.000421237	0.000441403	0.000435526	0.000441834	0.000475016	0.000469463	0.000435666	0.000422348	0.000423724	0.000425647	0.000396706	0.000421628	0.000475759	0.000484301	0.000464615	0.000528827	0.000557067	0.000546048	0.000513845	0.000527443	0.000515564	0.000542042	0.00058735	0.000541724	0.000528587	0.000521746	0.00053119	0.000569873	0.000578243	0.000593392	0.000616705	0.000597791	0.000310321	0.00025439	0.000232162	0.000230774	0.000230564	0.000245603	0.000258482	0.000245092	0.000210872	0.000170923	0.000103493	4.49975e-05	4.07777e-05
8230000000	4.83	0.000408209	0.000417347	0.000405501	0.000418278	0.000443475	0.000461448	0.000470287	0.000466444	0.000471181	0.000410222	0.00043453	0.000418874	0.00043331	0.000424097	0.000424318	0.000451863	0.000503623	0.000515752	0.000566712	0.000538483	0.000531228	0.000520259	0.000525071	0.000564148	0.000548168	0.000566366	0.000554409	0.000524655	0.000540729	0.000530101	0.000575802	0.000601913	0.000631348	0.000625303	0.000588574	0.00031508	0.000255823	0.000234031	0.000243164	0.000234705	0.000251582	0.000276705	0.000269909	0.000208711	0.000176923	0.000116135	4.69927e-05	4.35764e-05
8235000000	4.835	0.000426421	0.000416335	0.000422399	0.00043968	0.000443217	0.000481002	0.000468687	0.000472115	0.000472917	0.000439902	0.000440559	0.00044156	0.00043534	0.00041059	0.000435256	0.000431474	0.000472038	0.000524126	0.000558888	0.000551874	0.000548517	0.000506114	0.000525039	0.000538023	0.00056817	0.000595045	0.000551266	0.000552644	0.000531632	0.000539455	0.000589809	0.000605261	0.000619717	0.000636642	0.000609957	0.000318786	0.000255211	0.000230435	0.000236229	0.000235354	0.000251224	0.000269561	0.000259659	0.000209885	0.000177116	0.000115641	4.77406e-05	3.97459e-05
8240000000	4.84	0.000413532	0.000416114	0.000426907	0.000425654	0.000439807	0.000480983	0.000481148	0.000474458	0.000475718	0.000433669	0.000434757	0.000425923	0.000429532	0.000439909	0.000443122	0.000466768	0.000497264	0.000550575	0.000572702	0.00056121	0.000534164	0.000514464	0.000536853	0.000552083	0.000568916	0.000584135	0.000559529	0.000555461	0.000548894	0.000554818	0.000584109	0.000594629	0.000615438	0.000628635	0.000627408	0.000314826	0.000253559	0.000244867	0.000244113	0.000244612	0.000247667	0.000273053	0.00026534	0.000222089	0.000172522	0.000115319	5.07081e-05	3.87357e-05
8245000000	4.845	0.000422207	0.00043142	0.00042136	0.000420692	0.000444278	0.000490083	0.000478672	0.000474099	0.000492911	0.000434425	0.000430814	0.000436885	0.000439349	0.000426083	0.000440047	0.000470445	0.0004859	0.000551946	0.000569528	0.000553937	0.000542312	0.00052232	0.000521451	0.000559284	0.000576629	0.000590009	0.000587252	0.0005603	0.000548452	0.000552193	0.000581017	0.000594882	0.000630168	0.000638114	0.00060849	0.000310723	0.000261036	0.000244809	0.000247152	0.000251775	0.000255129	0.000275658	0.000259201	0.000217174	0.000180317	0.000114078	4.66823e-05	4.19621e-05
8250000000	4.85	0.000421464	0.00042787	0.000439655	0.000446518	0.000464803	0.000502502	0.000484451	0.000473729	0.000490871	0.000454148	0.000437941	0.000449515	0.000444745	0.000443089	0.000446486	0.000461582	0.000505222	0.000552022	0.000590315	0.00055939	0.000554137	0.000523188	0.000546928	0.000566836	0.000554549	0.000580951	0.000570187	0.000552172	0.000545238	0.000558551	0.000591601	0.000601152	0.000639123	0.000644512	0.000616582	0.000315295	0.0002607	0.000246754	0.000245663	0.000245321	0.000246988	0.000279416	0.000269094	0.000219006	0.000182279	0.000121758	4.73721e-05	3.91119e-05
8255000000	4.855	0.000428193	0.000433273	0.000430673	0.000448483	0.000466258	0.000484015	0.000482836	0.000476631	0.000481063	0.000449182	0.000429493	0.000435356	0.000430093	0.000427482	0.000444555	0.000472244	0.000508124	0.000550026	0.000580063	0.000584224	0.000549057	0.000548369	0.000526701	0.000547008	0.000570898	0.000585539	0.000564309	0.000553786	0.000540677	0.000550065	0.000585947	0.000583671	0.000622932	0.000615562	0.000587056	0.000325837	0.000257197	0.000246984	0.000246299	0.00024798	0.000255981	0.000269636	0.000264566	0.000216151	0.000173205	0.000126135	4.46663e-05	4.04284e-05
8260000000	4.86	0.000423919	0.000441559	0.000440363	0.000440438	0.000483434	0.000497282	0.000479951	0.000486248	0.000496939	0.00043269	0.000444154	0.000452925	0.000420669	0.000431015	0.0004539	0.000475147	0.000495864	0.000549027	0.000566569	0.000571818	0.000558383	0.000539829	0.000526841	0.000557255	0.000575611	0.000602303	0.000592932	0.000567671	0.000546782	0.00055318	0.000620972	0.000629655	0.000636459	0.000655375	0.0006134	0.000326394	0.000263018	0.000249421	0.000254151	0.000253076	0.000258454	0.000275069	0.000270139	0.000217593	0.000191246	0.000128935	4.92292e-05	3.67859e-05
8265000000	4.865	0.000432248	0.000431606	0.000436904	0.000443794	0.000464276	0.000486859	0.000479836	0.000474409	0.000483425	0.000447751	0.000440962	0.000447693	0.000426215	0.000430098	0.000435975	0.000467531	0.000510614	0.000561013	0.0005838	0.000577805	0.000555713	0.000530138	0.00055378	0.000571599	0.000580689	0.000603278	0.000579847	0.000552083	0.000553507	0.000559785	0.000607594	0.000617981	0.000646708	0.000637747	0.000556727	0.000330306	0.000257491	0.000248387	0.000240549	0.000254922	0.000261492	0.000286816	0.000267039	0.000226654	0.000190571	0.000125287	5.13958e-05	4.15097e-05
8270000000	4.87	0.000444546	0.000436186	0.00043867	0.000454655	0.000478456	0.000492493	0.000487192	0.000483147	0.000484301	0.000445324	0.000448118	0.000460209	0.000447546	0.000442241	0.000458411	0.000465252	0.000501924	0.000563082	0.000586825	0.000585381	0.000564112	0.00054536	0.000558617	0.000582228	0.000593599	0.000605687	0.000590847	0.000568359	0.000557972	0.0004632	0.000621317	0.00063579	0.00067319	0.000667235	0.000646796	0.000331787	0.000265213	0.000260796	0.000248161	0.000245837	0.00026477	0.000283566	0.000267367	0.00022783	0.000191226	0.000132162	4.98557e-05	6.47996e-05
8275000000	4.875	0.000445233	0.000439132	0.000451308	0.000453138	0.000492022	0.00050131	0.000484633	0.000493731	0.000500624	0.00044852	0.000457374	0.000456386	0.000441147	0.000439084	0.000458098	0.000483559	0.000434447	0.000556693	0.000606813	0.000579753	0.000497711	0.000527895	0.000565832	0.000568824	0.000568548	0.000598418	0.000589705	0.000576366	0.000545992	0.000549272	0.000621387	0.00063291	0.000662859	0.000649261	0.000628756	0.000332032	0.000259441	0.000246112	0.000254208	0.000247922	0.000264453	0.00027626	0.000259742	0.000232061	0.000196449	0.000134034	5.25303e-05	7.29788e-05
8280000000	4.88	0.000423212	0.000366291	0.000437979	0.000462651	0.000474164	0.000496333	0.000470353	0.000485323	0.000492587	0.000442033	0.000444784	0.000445308	0.000432171	0.00044354	0.000456426	0.000478831	0.000516211	0.00055787	0.000585479	0.000586449	0.000562405	0.000544113	0.000559305	0.000573175	0.000593461	0.000576793	0.000579462	0.000575752	0.000563918	0.000562365	0.000610901	0.00061819	0.000647218	0.000656598	0.000620095	0.000336665	0.00025929	0.000252093	0.000256917	0.000251919	0.000268476	0.000282208	0.000266827	0.000221791	0.000186346	0.000129908	5.47673e-05	6.20135e-05
8285000000	4.885	0.000428135	0.000435706	0.000451929	0.000457637	0.000474625	0.000491644	0.000479928	0.000481605	0.00048026	0.000444542	0.00044756	0.000445618	0.000430695	0.000432026	0.000440435	0.000473933	0.000511764	0.000546034	0.000572667	0.000574375	0.000551436	0.000556409	0.000558337	0.00058041	0.00057491	0.000601378	0.000582632	0.000574156	0.000530891	0.000559347	0.000609665	0.000629041	0.000642274	0.000660637	0.000630237	0.000335029	0.000270788	0.000255087	0.000262082	0.00021946	0.000267977	0.000284438	0.000272184	0.000233723	0.00019423	0.000135846	4.89715e-05	6.62646e-05
8290000000	4.89	0.000429762	0.00044283	0.000454818	0.000468182	0.000488165	0.000495159	0.00047539	0.000473248	0.000488736	0.000439947	0.000452869	0.00045703	0.000425408	0.000424988	0.00045588	0.000492071	0.000508678	0.000571122	0.000584656	0.000559659	0.000550649	0.000553099	0.000555732	0.000585388	0.000601662	0.000602022	0.000599945	0.000569205	0.00057691	0.00057469	0.000624733	0.000642412	0.000676262	0.000660161	0.000636821	0.00033523	0.000276407	0.000263116	0.000257836	0.000260749	0.000261808	0.000285038	0.000272552	0.000232061	0.000195376	0.000137362	5.17677e-05	7.08105e-05
8295000000	4.895	0.000441414	0.000452249	0.00044333	0.000454389	0.000479416	0.00049449	0.000470136	0.000479362	0.000504756	0.000456599	0.00045456	0.000447895	0.000449198	0.000444716	0.000452911	0.000473893	0.000509965	0.000561236	0.000592181	0.000592743	0.000574545	0.000565571	0.000569739	0.000586186	0.000604242	0.00062281	0.000581538	0.000569899	0.000563345	0.000576964	0.000626948	0.000650046	0.00066125	0.000668381	0.000626043	0.000341469	0.000273706	0.000256541	0.000260421	0.0002608	0.000266054	0.00028369	0.000233054	0.000228624	0.000195851	0.000133905	5.51825e-05	6.48994e-05
	4.9	0.000435243	0.00045874	0.000454263	0.000467745	0.000493073	0.00049288	0.000489131	0.000479985	0.000501505	0.000434266	0.000461431	0.000444672	0.000432887	0.000450705	0.000455469	0.00048337	0.000413118	0.000576167	0.000581545	0.000566823	0.000564551	0.000569676	0.000567002	0.000586259	0.000608004	0.000613409	0.000591905	0.000590369	0.000571766	0.000589252	0.000622197	0.000641448	0.000660225	0.000669973	0.000634996	0.00034029	0.000265214	0.000259288	0.000257899	0.000261975	0.000275325	0.000289531	0.000280741	0.000226712	0.000191358	0.000140093	5.47793e-05	6.7822e-05
	4.905	0.000438131	0.00044468	0.000441235	0.000464279	0.000488887	0.000480969	0.000478955	0.000496966	0.000502071	0.000459862	0.000437861	0.000452322	0.000448752	0.000456221	0.000462244	0.000489476	0.000547437	0.000585246	0.000577935	0.000588011	0.000580948	0.000571	0.000572814	0.000596792	0.000606819	0.000616373	0.000592575	0.000580541	0.00056817	0.000593474	0.000624352	0.000630201	0.000683068	0.000672543	0.00065715	0.000325454	0.000274184	0.000261831	0.000257475	0.000254549	0.000271218	0.000279595	0.000280166	0.000228671	0.000200855	0.000137652	5.36379e-05	6.69555e-05
	4.91	0.000448449	0.000430939	0.000442267	0.000473052	0.000507524	0.000484521	0.000481639	0.000476836	0.0004943	0.000455306	0.000449558	0.000454213	0.000438065	0.00045305	0.000458384	0.000493158	0.000534239	0.000575678	0.00061561	0.000594601	0.000592677	0.000555596	0.000568017	0.000586892	0.000607981	0.000617998	0.000598711	0.000577318	0.000577302	0.000587296	0.000643593	0.000637376	0.000653172	0.000666302	0.000638491	0.000340834	0.000265695	0.000270078	0.000264764	0.000262041	0.000277156	0.000288255	0.000278195	0.000232484	0.00019321	0.000138555	5.7033e-05	7.23447e-05
	4.915	0.000443587	0.000455812	0.000467881	0.000465003	0.000503244	0.000471557	0.00048837	0.000499481	0.000503142	0.000448273	0.000453776	0.000451229	0.000437805	0.000441831	0.000473013	0.000489659	0.000548155	0.00055918	0.000593652	0.000609906	0.000576913	0.00057704	0.000588234	0.000609067	0.00060685	0.00061139	0.000596749	0.00057623	0.000567089	0.000601252	0.000645464	0.000654464	0.000690589	0.000687531	0.000639925	0.000344556	0.000275228	0.000269232	0.00026481	0.000262327	0.00026902	0.000287519	0.000273544	0.000237585	0.000207043	0.000145792	5.73085e-05	7.3508e-05
	4.92	0.000435807	0.000438285	0.000455461	0.000474944	0.00049146	0.000484124	0.000491427	0.000498585	0.000499671	0.000460252	0.000458774	0.000468533	0.000433254	0.000454938	0.000458007	0.000497898	0.000544742	0.000593445	0.000613282	0.000601838	0.000583617	0.000576229	0.000583576	0.000588268	0.000604929	0.000616029	0.000602017	0.000557084	0.00054727	0.00060052	0.000630842	0.000655056	0.000675827	0.000691021	0.000656784	0.000356438	0.000270082	0.000272424	0.000257239	0.000268621	0.000278194	0.000291411	0.000276784	0.000241725	0.000207546	0.00014552	5.55267e-05	7.34309e-05
	4.925	0.00044169	0.000443967	0.00046004	0.000458079	0.000501666	0.000481747	0.000470343	0.000481025	0.00048345	0.000462901	0.000454686	0.00045645	0.000425636	0.000434541	0.000451746	0.000489505	0.000539796	0.000588892	0.000602425	0.000576209	0.00058082	0.000560549	0.00057671	0.000581818	0.000604242	0.000624813	0.000590622	0.000555941	0.000559267	0.000572806	0.000631303	0.000649589	0.00064467	0.000673526	0.000634708	0.000349709	0.000265201	0.000267034	0.000258164	0.000267723	0.000266163	0.000283029	0.000265588	0.000237113	0.000204809	0.000143431	5.81362e-05	7.6165e-05
	4.93	0.000439554	0.000453014	0.000446842	0.000459862	0.000504903	0.000498488	0.000487109	0.000479875	0.000497845	0.000461528	0.000453674	0.000454142	0.000443167	0.000445854	0.000363259	0.000483571	0.000497421	0.000584414	0.000575642	0.000592089	0.00057266	0.000561628	0.000580926	0.000613347	0.000614858	0.000603712	0.000590852	0.000569348	0.000543554	0.000582601	0.000624337	0.000633634	0.000674165	0.000671371	0.000653702	0.000339705	0.000280266	0.000269434	0.000260607	0.000259055	0.000275106	0.000287285	0.000277574	0.000235462	0.000205207	0.000137335	5.78904e-05	7.49816e-05
	4.935	0.000432718	0.000450227	0.000468396	0.000481115	0.000500975	0.000442864	0.000474079	0.000485386	0.000501851	0.000458873	0.000465125	0.000467398	0.000437359	0.000453633	0.000458414	0.000500082	0.000534331	0.000597791	0.000601962	0.000595544	0.000577815	0.00056853	0.000576057	0.000624767	0.000611918	0.000609543	0.000554479	0.000571627	0.000569857	0.000609181	0.00063868	0.000659771	0.000675129	0.000685966	0.000651273	0.000347626	0.000279978	0.00026779	0.000270114	0.000268346	0.000271636	0.00028255	0.000276979	0.000234373	0.00019756	0.000142357	5.47556e-05	7.17857e-05
	4.94	0.000434815	0.000450466	0.000466881	0.000475225	0.000517923	0.000487857	0.00049315	0.000501599	0.000490227	0.000444359	0.000465554	0.000451996	0.000428275	0.00042828	0.000475512	0.000497816	0.000537112	0.000606548	0.000608954	0.000597971	0.000589123	0.000559435	0.000585678	0.000600933	0.000611688	0.000611596	0.000611766	0.000576301	0.000572311	0.000600964	0.00065284	0.000647581	0.000685706	0.000629095	0.000648059	0.000359166	0.000289993	0.000275	0.000273889	0.000272984	0.00027281	0.00029096	0.000278655	0.000233452	0.000212253	0.000146369	6.0099e-05	7.97375e-05
	4.945	0.000448648	0.000461414	0.000461522	0.000419215	0.000517167	0.000492929	0.000483205	0.000490364	0.000503602	0.000451529	0.000466387	0.000469405	0.000450189	0.00045368	0.000464344	0.000501351	0.000547552	0.000600293	0.00062773	0.000604371	0.000581932	0.00056996	0.000592737	0.000614133	0.00060292	0.000627486	0.000604307	0.000583229	0.000576156	0.000614187	0.000660866	0.000675701	0.000691651	0.000697991	0.000673076	0.000334372	0.000289174	0.000279762	0.000271887	0.000270494	0.000275247	0.000292899	0.000280386	0.000242155	0.000212844	0.000142251	5.86372e-05	7.87087e-05
	4.95	0.000438827	0.000454099	0.000452225	0.000476976	0.000516433	0.00049485	0.000498016	0.000490103	0.000497345	0.000453508	0.000464284	0.000476339	0.000444762	0.000445082	0.000473289	0.000495036	0.000552776	0.000597706	0.000610674	0.000607617	0.000596519	0.000584689	0.000596877	0.000599029	0.000601932	0.000601192	0.000594348	0.000575404	0.000577783	0.000616093	0.0006567	0.000663214	0.000686238	0.00069665	0.000677678	0.000368392	0.000291111	0.000284217	0.000275224	0.000272037	0.000281452	0.000284759	0.000284822	0.000251741	0.000222847	0.000152216	5.79137e-05	8.26131e-05
	4.955	0.000458896	0.000472827	0.000465218	0.000488803	0.000511124	0.000483811	0.000485661	0.000506284	0.000496163	0.000467235	0.00047538	0.000460655	0.000451641	0.000462753	0.000480193	0.000517033	0.000573878	0.000619035	0.000629954	0.000605234	0.000598126	0.000585626	0.000579267	0.000630139	0.000639304	0.000624491	0.000612223	0.000562995	0.000580307	0.000625518	0.000672582	0.000679388	0.000711407	0.00071641	0.000674827	0.000380904	0.000291958	0.000218424	0.000287589	0.000270998	0.000274342	0.000298356	0.000286116	0.000253493	0.000211183	0.000150671	6.06102e-05	8.19675e-05
	4.96	0.000450623	0.000466222	0.00046635	0.000487873	0.000518841	0.000496167	0.000494019	0.000498396	0.000502906	0.000456586	0.000473386	0.000462292	0.00045211	0.000456065	0.000490829	0.00050187	0.00054493	0.000597993	0.000624277	0.000595026	0.000587985	0.000592209	0.000605895	0.000620144	0.000563084	0.00061275	0.000614403	0.000585325	0.000581258	0.000624901	0.000663314	0.000676544	0.000710284	0.000667659	0.00066258	0.000352802	0.000294958	0.000284354	0.000281579	0.000266227	0.000276096	0.000298587	0.00028667	0.000253078	0.000221452	0.000160192	5.86229e-05	8.31116e-05
	4.965	0.000437295	0.000457092	0.000460395	0.000483377	0.000499748	0.000491708	0.000468764	0.00048767	0.000498797	0.000459362	0.000462456	0.000464213	0.000451556	0.000447493	0.000481066	0.000517286	0.00055379	0.000616884	0.000631551	0.000615284	0.00058814	0.000592035	0.000602277	0.000637154	0.000624546	0.000628283	0.000584458	0.000583067	0.000601714	0.000628039	0.000685443	0.000686985	0.000697073	0.000699785	0.000682879	0.00037423	0.000291771	0.000288167	0.000246734	0.000267677	0.000282162	0.000295566	0.00028155	0.000247604	0.000218865	0.000161392	6.24383e-05	8.63662e-05
	4.97	0.000460441	0.000471911	0.000473748	0.000487231	0.000517339	0.000485419	0.000493012	0.000507705	0.000513003	0.000447045	0.000451213	0.000464571	0.000446427	0.000457825	0.000491794	0.000511483	0.000562576	0.000620197	0.000612787	0.000616137	0.0005765	0.00059338	0.000605574	0.000609485	0.000646608	0.000634463	0.00061259	0.000575562	0.000590824	0.000639787	0.000639673	0.000659321	0.000705588	0.000713264	0.000667253	0.000346414	0.000293061	0.000298331	0.000284714	0.000270651	0.000279262	0.000297402	0.000277512	0.000246142	0.000223553	0.000161308	6.25356e-05	8.20869e-05
	4.975	0.000464896	0.000466743	0.000479629	0.000478916	0.000517736	0.000498721	0.000465111	0.000498062	0.000515014	0.00046101	0.000454916	0.000464207	0.000463251	0.000445386	0.000488202	0.000448565	0.000564424	0.000622421	0.000621863	0.000632205	0.000608865	0.000599874	0.000621486	0.000619343	0.000634986	0.000642901	0.000617739	0.00058235	0.000595006	0.00063359	0.000655221	0.000670418	0.000692028	0.000694411	0.000675204	0.000367756	0.000298237	0.000287056	0.000288201	0.000269109	0.000277411	0.000295599	0.00029406	0.000243025	0.00022412	0.000162558	6.39122e-05	8.28564e-05
	4.98	0.000449448	0.000464251	0.000478539	0.000508614	0.000517422	0.000495633	0.00049081	0.000502827	0.00049831	0.00047529	0.000480797	0.000476122	0.000445978	0.000459361	0.000472231	0.000504	0.000551961	0.000614425	0.000640212	0.000607591	0.000594866	0.000598634	0.000577028	0.000625949	0.000604248	0.000620588	0.000579964	0.000583102	0.000580298	0.000608683	0.000648455	0.000688295	0.000692391	0.000688255	0.000674799	0.000368867	0.000297187	0.000292211	0.000285404	0.000266425	0.000278428	0.000291395	0.000281956	0.000243988	0.000222529	0.000155323	6.35881e-05	8.27068e-05
	4.985	0.000455007	0.000450468	0.000450098	0.000493854	0.000511258	0.000486859	0.00049582	0.000498568	0.000519497	0.000462067	0.00047195	0.000466423	0.000458365	0.000459917	0.000484519	0.000504534	0.000558734	0.000621498	0.000622535	0.000601692	0.000597205	0.000583216	0.000574874	0.000631084	0.000628759	0.000618003	0.000601831	0.000609747	0.000596534	0.000644718	0.000690973	0.000690272	0.000694121	0.000674098	0.000656428	0.000392343	0.000296044	0.000289952	0.000282559	0.000275384	0.00028427	0.000296732	0.000294015	0.000248308	0.000225826	0.000155596	6.46043e-05	8.31814e-05
	4.99	0.000451467	0.000474126	0.000464344	0.000501494	0.000513601	0.000482648	0.00048374	0.000504424	0.000514018	0.000450794	0.000481749	0.000470258	0.000455722	0.000467455	0.000484324	0.000511274	0.000555108	0.000605337	0.000631299	0.000618346	0.000607381	0.000596956	0.000621204	0.000633351	0.000639585	0.000650917	0.000617595	0.000598553	0.000562787	0.000630611	0.000692218	0.000652495	0.000721742	0.000710136	0.000683873	0.000382105	0.000298918	0.000293937	0.000286152	0.000275974	0.000284788	0.000292138	0.00028896	0.000243205	0.000227128	0.000147734	6.41189e-05	8.30738e-05
	4.995	0.000456642	0.000451381	0.000466298	0.000502802	0.000505042	0.000484685	0.000483022	0.000496521	0.00050827	0.000463185	0.000460483	0.00047212	0.00044905	0.000457084	0.00048255	0.000528252	0.000587414	0.000636107	0.000631091	0.000618995	0.000596516	0.000599485	0.000613661	0.000623869	0.000650853	0.000649818	0.000618958	0.000602524	0.000601478	0.000641153	0.000682792	0.000689684	0.000712967	0.000713866	0.000687705	0.000383511	0.000296448	0.000310198	0.000297366	0.000277989	0.000286658	0.000299885	0.000284931	0.000246855	0.000223855	0.000158388	6.49094e-05	8.9472e-05
	5	0.000451497	0.000470471	0.000480697	0.000502058	0.000515599	0.000480747	0.00049428	0.000503968	0.000510662	0.00046711	0.000469643	0.000481833	0.000460426	0.000482613	0.000486015	0.000531125	0.000588311	0.000634392	0.000606959	0.000624185	0.000597461	0.000618374	0.000619642	0.00064269	0.000650168	0.000638387	0.000563308	0.000584831	0.000599262	0.000664347	0.000687295	0.000704654	0.00073208	0.000734804	0.00069737	0.000404371	0.000309041	0.00031231	0.000289266	0.000276004	0.000287234	0.000296637	0.000290449	0.000255113	0.000237425	0.000165463	6.65962e-05	8.84683e-05
	5.005	0.000461369	0.000454485	0.000491064	0.000514047	0.000516646	0.000497805	0.000491423	0.000501376	0.000496282	0.000472955	0.000484156	0.000475306	0.000470821	0.000457769	0.000487346	0.000521345	0.00058552	0.00062769	0.000647616	0.000619177	0.000575319	0.000593288	0.000634012	0.00064048	0.000646729	0.000615938	0.000617769	0.000543919	0.000595287	0.000648901	0.000704516	0.000721478	0.000725456	0.000725063	0.000694938	0.000396893	0.000316959	0.000309881	0.000296404	0.000276212	0.000280239	0.000300863	0.000288324	0.000250441	0.000225278	0.000158955	6.36626e-05	8.48981e-05
	5.01	0.000449874	0.00047695	0.000479298	0.000505796	0.000513724	0.000493271	0.00049721	0.000465834	0.000517406	0.000464474	0.000476024	0.000489554	0.000464108	0.000455984	0.000504686	0.000530371	0.000585427	0.000645708	0.000649368	0.000599046	0.000581421	0.000593221	0.000622563	0.00062476	0.000644695	0.000644569	0.000635961	0.000603842	0.000614283	0.000666342	0.000691995	0.000717024	0.000746785	0.000741269	0.000705194	0.00040635	0.000321376	0.000315821	0.000305036	0.000283654	0.00027876	0.000291898	0.000284901	0.000251787	0.000234385	0.000159965	7.06227e-05	8.505e-05
	5.015	0.000467355	0.000466115	0.000483865	0.000518237	0.000511435	0.00049131	0.000480624	0.000478304	0.000484885	0.000459676	0.000482895	0.000468911	0.00045751	0.000459348	0.000496604	0.000521887	0.000561962	0.00062146	0.000650493	0.000611482	0.00062213	0.000612322	0.000618543	0.000627826	0.000634969	0.000644564	0.000622372	0.000607661	0.000595612	0.000664658	0.000695664	0.000705056	0.000743601	0.000740108	0.000688503	0.00039931	0.000319012	0.000317872	0.00029442	0.000280348	0.000281128	0.000290522	0.000284277	0.000238052	0.000233509	0.000161594	6.96211e-05	8.55956e-05
	5.02	0.000460488	0.000473447	0.000480917	0.000524858	0.000517219	0.000496084	0.000467651	0.000484401	0.00051135	0.000479431	0.000476733	0.000482489	0.000467753	0.000463508	0.000492	0.000540004	0.000589087	0.000649091	0.000628005	0.000602808	0.000605408	0.000589082	0.000634909	0.000631993	0.000667713	0.000655145	0.000606062	0.000590456	0.000605023	0.000658075	0.000698967	0.00070084	0.000742837	0.000737019	0.000708163	0.000397562	0.00031091	0.000329226	0.000295307	0.000287074	0.000271546	0.00029199	0.000284225	0.00025366	0.000233032	0.000159847	6.84359e-05	8.95909e-05
	5.025	0.000459546	0.000466185	0.000455014	0.000504671	0.000505184	0.000473094	0.000485743	0.000486468	0.000495642	0.000463635	0.000456891	0.000468647	0.000450838	0.000476133	0.00049077	0.000511924	0.000551483	0.00061896	0.000626738	0.000621021	0.000602241	0.00061333	0.000625112	0.000611008	0.000647709	0.000639771	0.000629198	0.000591487	0.000615473	0.000672813	0.000687266	0.000722139	0.000727485	0.000734294	0.000639986	0.000401508	0.000313241	0.000317043	0.000301415	0.000282322	0.00028372	0.000296423	0.000287013	0.000246636	0.000235177	0.000158941	6.80141e-05	9.10784e-05
	5.03	0.000452456	0.000462185	0.00048507	0.000514605	0.00051484	0.000489782	0.000494555	0.000505006	0.000506446	0.00046076	0.000496951	0.000475233	0.000450131	0.000459715	0.000500943	0.000530926	0.000567755	0.000635413	0.000626583	0.000625274	0.000581156	0.000598569	0.00062413	0.000609632	0.000634481	0.000621867	0.000606779	0.000595381	0.000606913	0.000669744	0.000704093	0.000699827	0.000740969	0.000716608	0.000677633	0.000409119	0.000330074	0.000325999	0.000301669	0.000295787	0.000288493	0.000307599	0.000287647	0.00025239	0.000248455	0.000154953	6.92565e-05	9.10502e-05
	5.035	0.000469072	0.000483949	0.000483088	0.000520772	0.000503688	0.000501132	0.000490634	0.000487138	0.000511519	0.000475676	0.000475223	0.000485699	0.000471443	0.000473271	0.000478134	0.000537726	0.000580885	0.00065481	0.000643901	0.000617147	0.00058268	0.000613518	0.000638301	0.000626737	0.000620744	0.000618441	0.000611815	0.000602781	0.000556505	0.000675195	0.00070276	0.000722231	0.000740751	0.000737733	0.000711744	0.000414943	0.000329094	0.000331989	0.000308687	0.000277879	0.000283655	0.000296503	0.000285382	0.000251763	0.000237106	0.000157407	6.86235e-05	8.90636e-05
	5.04	0.000465803	0.0004856	0.000500152	0.000521287	0.000501808	0.000480788	0.000460501	0.000502938	0.000508795	0.000488641	0.000486045	0.000488777	0.000460471	0.000478238	0.000502731	0.000551498	0.000602581	0.000657045	0.000669959	0.000641846	0.000613227	0.000606554	0.000647161	0.000669815	0.000659423	0.000568218	0.00061906	0.000596317	0.000636355	0.000686078	0.00072165	0.000718483	0.000755228	0.000735926	0.00068565	0.000413287	0.000329046	0.000333678	0.000315656	0.000287091	0.000294474	0.000300717	0.00027886	0.000256361	0.000241053	0.000161805	7.02064e-05	9.4824e-05
	5.045	0.000467115	0.000484961	0.000507276	0.000519912	0.000511067	0.000501657	0.000512408	0.000511974	0.0005227	0.000478632	0.000474376	0.000466965	0.000467287	0.000452894	0.000500121	0.000553388	0.000606142	0.000638402	0.000663782	0.000614737	0.000617731	0.000618452	0.000642209	0.000659683	0.000664643	0.000636657	0.000602384	0.000614055	0.000611153	0.000680717	0.000693477	0.000717614	0.000737075	0.000742058	0.000674034	0.000415803	0.000337935	0.000314701	0.000309087	0.00028972	0.000286825	0.000294646	0.000288542	0.000253267	0.000244252	0.000160977	7.33521e-05	9.48909e-05
	5.05	0.00047318	0.000489072	0.000494813	0.000533102	0.000508161	0.000483721	0.000499965	0.000486279	0.000537918	0.000451748	0.000468551	0.000479166	0.000474962	0.000481269	0.000505429	0.000556113	0.0006107	0.000657324	0.000653149	0.000631004	0.000591135	0.000617385	0.000644121	0.000665669	0.000672707	0.000658826	0.000626974	0.000571027	0.000619698	0.000688361	0.000710502	0.000734208	0.000747165	0.000744385	0.000702416	0.00042741	0.00034651	0.000350499	0.000311034	0.00029176	0.000274387	0.000266631	0.000289738	0.000259884	0.000242815	0.000160988	7.08563e-05	9.4219e-05
	5.055	0.00047795	0.000473845	0.0005063	0.000534112	0.000523173	0.000492441	0.000491805	0.000501467	0.000507276	0.000485571	0.000485032	0.000489624	0.000472248	0.000456179	0.000497947	0.000529981	0.000613731	0.00064443	0.00063933	0.000643669	0.000622209	0.000614377	0.000642513	0.000635466	0.000678453	0.000641316	0.00061783	0.00056501	0.000618235	0.000694869	0.000732996	0.000745648	0.000729935	0.000724149	0.000720725	0.000427867	0.000348461	0.000343564	0.000303107	0.000293284	0.000281877	0.000290733	0.000298189	0.000258026	0.00024321	0.000157392	7.65833e-05	9.25519e-05
	5.06	0.0004734	0.000490426	0.000510124	0.000527169	0.000519265	0.000501151	0.000500834	0.00050191	0.000516446	0.000483909	0.000491264	0.000478443	0.000467392	0.000479179	0.000506265	0.000557671	0.000611968	0.000629817	0.000663696	0.000628839	0.000620096	0.000626989	0.000649742	0.000652397	0.000658106	0.000624879	0.000625581	0.000611669	0.000638955	0.000712839	0.000729888	0.00075526	0.000782799	0.0007544	0.000731981	0.00044679	0.000354912	0.000352539	0.000319193	0.000286949	0.000289204	0.000298223	0.000291581	0.000253981	0.000248951	0.000160433	7.42711e-05	9.46066e-05
	5.065	0.000477439	0.000486186	0.000508072	0.00051739	0.000515581	0.000493694	0.000505349	0.000514963	0.000529983	0.000471317	0.000469538	0.000472711	0.000453981	0.000478623	0.000501108	0.000539432	0.000590047	0.000667175	0.000662865	0.000635207	0.00053226	0.000624139	0.000660492	0.000659371	0.000662844	0.000661715	0.000625825	0.000595187	0.000621988	0.000691425	0.000719099	0.000710214	0.000740507	0.00072415	0.000714662	0.000447237	0.000344013	0.000354345	0.000314256	0.000287557	0.000283845	0.000295355	0.000285259	0.00026666	0.000247125	0.00016162	7.46799e-05	9.68273e-05
	5.07	0.000467352	0.000492061	0.000511062	0.000525345	0.000508214	0.00049477	0.000505191	0.000499385	0.000506991	0.000479555	0.000498711	0.000470009	0.000466098	0.000477933	0.000504297	0.000558551	0.000622714	0.000665886	0.000668125	0.000641835	0.000629677	0.000638539	0.000657359	0.000677871	0.000678828	0.000653548	0.00062439	0.00061637	0.000624279	0.000715107	0.00073121	0.000647539	0.000762692	0.000720002	0.00072953	0.000454147	0.000358577	0.000350307	0.000320407	0.000290748	0.000296838	0.000306851	0.000297522	0.00026698	0.000257563	0.000155628	7.88438e-05	9.82176e-05
	5.075	0.000454889	0.00049959	0.000522632	0.000537446	0.000519272	0.000488335	0.000508353	0.000522465	0.000513567	0.000476891	0.000478399	0.000479824	0.000473197	0.000480175	0.00051336	0.00054973	0.000606218	0.000654401	0.000653149	0.000637723	0.000626133	0.000637927	0.000661187	0.000644864	0.000678749	0.000660648	0.00063959	0.000626218	0.000643438	0.000719906	0.000729109	0.000671892	0.000751833	0.000745853	0.000739405	0.000447267	0.000356986	0.000342498	0.000309239	0.00027228	0.000288445	0.000297879	0.000290139	0.000258999	0.000251804	0.000155767	7.61853e-05	9.79168e-05
	5.08	0.000487778	0.000503689	0.000511293	0.000545529	0.00049528	0.000498523	0.000514216	0.000506868	0.000530582	0.000478771	0.000492846	0.00049411	0.000473325	0.00048433	0.000516006	0.000557178	0.000627056	0.000659609	0.000669846	0.000653897	0.000621671	0.000628953	0.000664424	0.000682247	0.000668878	0.000643868	0.000628921	0.000594244	0.000650472	0.000694294	0.00073077	0.00077859	0.000760997	0.000755689	0.000713946	0.000458728	0.000352242	0.000364222	0.000321607	0.000296314	0.000296292	0.000297251	0.000301925	0.000268846	0.000243537	0.000153491	7.87611e-05	9.36904e-05
	5.085	0.000472497	0.000482327	0.000515369	0.00053682	0.000505618	0.000492076	0.000506303	0.000524455	0.000510388	0.000463379	0.000492172	0.000487008	0.000471038	0.000482514	0.000492372	0.000550034	0.000628831	0.000668829	0.000677366	0.000636237	0.000633076	0.000635746	0.000644201	0.000660337	0.000670997	0.000659117	0.000631348	0.000613188	0.000653262	0.000698563	0.000724696	0.000741815	0.000781248	0.00076493	0.000745072	0.000471804	0.000362547	0.000360499	0.000306961	0.000303847	0.000300061	0.000304607	0.000296339	0.000273058	0.000253539	0.000155179	8.14701e-05	0.000105825
	5.09	0.000478892	0.000502893	0.000526629	0.000551663	0.000505353	0.000489147	0.000505049	0.000500276	0.00051728	0.0004815	0.000481782	0.000475139	0.000458846	0.000466869	0.000530882	0.000565299	0.000622474	0.000671977	0.000651107	0.000642064	0.000610867	0.000646292	0.000655776	0.000648135	0.000642238	0.000636594	0.000608273	0.000622087	0.00061557	0.000701951	0.000755184	0.00074795	0.000760732	0.000742256	0.000749811	0.000488882	0.000377198	0.000379194	0.000319119	0.000288164	0.000287509	0.00029928	0.000296291	0.000271562	0.000252234	0.000156625	8.50256e-05	9.62712e-05
	5.095	0.000486491	0.000512601	0.000526407	0.000550254	0.000488469	0.000492576	0.000493743	0.000509577	0.000512169	0.00047926	0.000509148	0.000484341	0.00047595	0.000488258	0.000522839	0.000584823	0.000642171	0.000677126	0.000673096	0.000661911	0.000605483	0.000654156	0.000649348	0.00069689	0.000664237	0.00067172	0.000622852	0.000608945	0.000633079	0.000695269	0.000720939	0.000746974	0.000787069	0.000747648	0.000722726	0.00048832	0.00038272	0.000351362	0.000328205	0.000280994	0.000283311	0.000302565	0.000293473	0.000267105	0.000248805	0.000154426	7.91346e-05	9.73154e-05
	5.1	0.000485107	0.000494608	0.000524164	0.000541565	0.000504799	0.000489414	0.000485682	0.00050622	0.000526967	0.000497575	0.000510809	0.000476652	0.000483407	0.000492639	0.000519347	0.000580486	0.000637706	0.000667427	0.000684146	0.000660695	0.000648626	0.000653287	0.000692917	0.000663987	0.000681142	0.000664495	0.000647536	0.00064217	0.000646597	0.000712361	0.000731248	0.000737783	0.000753656	0.000761162	0.000754633	0.000492993	0.000394522	0.00038076	0.000315973	0.00029408	0.000292709	0.000299465	0.0002956	0.000273568	0.000258558	0.000151465	8.56321e-05	9.73917e-05
	5.105	0.000466463	0.000499439	0.00052069	0.000526018	0.000490364	0.00049655	0.00051457	0.000501296	0.000512999	0.000482726	0.000488288	0.000492249	0.000477147	0.000496702	0.000511534	0.000570154	0.00062564	0.000691897	0.00064878	0.000626695	0.000613635	0.000630741	0.000692253	0.000682758	0.000681685	0.000645584	0.000627528	0.00061743	0.000651727	0.000730212	0.000737309	0.000768326	0.000779088	0.000774942	0.000736614	0.000477867	0.000390294	0.000373467	0.000330806	0.00030001	0.000271214	0.000302072	0.000289996	0.000267591	0.000255248	0.000147128	8.34441e-05	9.54512e-05
	5.11	0.000483283	0.000500865	0.000536271	0.000532721	0.000511317	0.000491834	0.000479813	0.000513263	0.000526067	0.000482825	0.000500321	0.000504701	0.000459331	0.000471123	0.000508335	0.000562292	0.000627653	0.000681262	0.000649273	0.000622206	0.000616351	0.000627404	0.000663664	0.000683363	0.000660463	0.000648811	0.000623484	0.000625249	0.00062948	0.000703699	0.000701639	0.000733475	0.000766385	0.00074628	0.000751668	0.000529921	0.000413598	0.00038889	0.000332719	0.000294825	0.000303532	0.000302961	0.000308427	0.000260733	0.000259308	0.000157192	8.65085e-05	0.000104788
	5.115	0.000466586	0.000492076	0.00051169	0.000548831	0.000498659	0.000474872	0.000499227	0.000505855	0.000498633	0.00047756	0.000484992	0.000484282	0.000478507	0.000475526	0.000530186	0.000543244	0.000627071	0.000675041	0.000673153	0.000636315	0.000635918	0.000630849	0.000686316	0.000692951	0.000643718	0.000667082	0.000625332	0.000617609	0.00063391	0.000742081	0.000706909	0.000757364	0.000774716	0.000740433	0.000742793	0.000506007	0.000392988	0.000375921	0.00031805	0.000288655	0.000287147	0.000289545	0.000297491	0.000267433	0.000255397	0.000157492	8.53961e-05	0.000104195
	5.12	0.000482294	0.000476739	0.000532726	0.000526504	0.00050075	0.000483375	0.000510454	0.000494903	0.000520843	0.00048178	0.000495323	0.000489327	0.000462219	0.000488486	0.000504761	0.000558661	0.000621877	0.000670772	0.000665794	0.000636661	0.000625217	0.00065221	0.00067295	0.000665445	0.00067272	0.000666355	0.000617134	0.000624783	0.000669399	0.000706632	0.000731232	0.000736283	0.000802733	0.000761654	0.000712875	0.00055959	0.000413946	0.00038193	0.000332523	0.000303606	0.000286001	0.000306593	0.00028862	0.000273567	0.00026553	0.000155425	8.61227e-05	0.000105775
	5.125	0.000468723	0.000477465	0.000514526	0.000526864	0.000485311	0.000469694	0.000494142	0.000482691	0.000479854	0.000474453	0.000490575	0.000469119	0.000473311	0.000472747	0.000502859	0.000570795	0.000644492	0.000687218	0.000671048	0.00064291	0.000634336	0.000646092	0.000673411	0.000676718	0.000649053	0.000652207	0.000612006	0.000582477	0.000646412	0.000724484	0.000720007	0.000755733	0.000773452	0.000755855	0.000726211	0.000532909	0.000410392	0.000378578	0.000314608	0.000286183	0.000286057	0.000305325	0.000294209	0.000261873	0.000258885	0.00016103	8.76885e-05	0.0001001
	5.13	0.000488236	0.000504252	0.000508882	0.000530879	0.000470752	0.000483405	0.000493373	0.000484971	0.000501819	0.000481884	0.0004899	0.000486325	0.000469422	0.000485505	0.000534092	0.00057868	0.000635734	0.000675231	0.000671625	0.00063224	0.000636732	0.000641732	0.000641674	0.00068913	0.000658382	0.000673509	0.0006139	0.000629439	0.000662251	0.000739963	0.000747839	0.000768992	0.000791293	0.000768277	0.00074064	0.000767625	0.000435969	0.000403415	0.000334479	0.000306098	0.000294698	0.000298229	0.000285969	0.000270315	0.000269213	0.000154723	8.7668e-05	0.000105052
	5.135	0.000493638	0.000497409	0.000536392	0.000527925	0.000482438	0.000474733	0.000490573	0.000523432	0.000519815	0.000476688	0.000504442	0.000487643	0.000474672	0.000494586	0.000538956	0.00057851	0.0006389	0.000687033	0.0006839	0.000652001	0.000636393	0.000650839	0.000674258	0.000659608	0.000691593	0.000655739	0.000633372	0.000612125	0.00067907	0.000718497	0.000755225	0.000750896	0.000809778	0.000773115	0.000749954	0.000735748	0.000429317	0.000407636	0.000326217	0.000306002	0.000296404	0.000285537	0.000294596	0.000272706	0.000259894	0.00015772	8.81422e-05	0.000102668
	5.14	0.00048008	0.000505884	0.000513675	0.000529539	0.000481661	0.000467762	0.000497228	0.000523844	0.000497453	0.000476836	0.000471945	0.000491435	0.000462909	0.000483274	0.000514963	0.000595477	0.000629612	0.000677458	0.000678022	0.000641394	0.000635748	0.000663584	0.000686827	0.000692864	0.000651932	0.000668603	0.000660826	0.000602305	0.000631448	0.000709086	0.000731845	0.000740372	0.000814454	0.00076384	0.000753994	0.000760253	0.000445854	0.000404553	0.000336184	0.000294145	0.000291123	0.000302618	0.000305705	0.000269799	0.000267209	0.000160774	9.04807e-05	0.000103087
	5.145	0.000505727	0.000521855	0.000524682	0.000540597	0.000511778	0.000497049	0.000514818	0.000504615	0.0005162	0.000498723	0.000506495	0.000491974	0.000485176	0.000486272	0.000512677	0.000572988	0.000643069	0.000662534	0.000654604	0.000641514	0.000650568	0.000656733	0.000674942	0.000690289	0.000681509	0.000658528	0.000629282	0.000619054	0.000688559	0.000755741	0.000747129	0.00078671	0.0008069	0.000758465	0.000743507	0.000787871	0.000442734	0.00040117	0.000335485	0.000293444	0.0002863	0.000278342	0.000294487	0.000267642	0.000253449	0.00015516	8.74305e-05	0.000102655
	5.15	0.00048459	0.000512681	0.00053584	0.00053044	0.000505697	0.00050131	0.000509987	0.000511756	0.000497286	0.000501486	0.000524376	0.0005098	0.000480978	0.000497312	0.000538091	0.000607372	0.000671273	0.000694116	0.000670709	0.000638771	0.000643158	0.000659677	0.000689059	0.000681854	0.000659054	0.000650861	0.00063555	0.000614949	0.000670217	0.000732182	0.000736323	0.000777709	0.000812331	0.000770529	0.000742228	0.000788731	0.000451857	0.000398882	0.000341508	0.000293621	0.000288551	0.000303454	0.000295461	0.000278727	0.000258315	0.000154061	9.62692e-05	0.000105715
	5.155	0.00048053	0.000504535	0.000540922	0.000547941	0.000512183	0.000504651	0.000512085	0.000484243	0.000514513	0.000481731	0.000511852	0.000501327	0.000491517	0.000497301	0.000538245	0.000591855	0.000658313	0.000695144	0.000675052	0.000663981	0.000657935	0.000685701	0.000704362	0.000690414	0.000658267	0.00063851	0.000610118	0.000637511	0.000666693	0.000739328	0.000757284	0.000778639	0.000781539	0.000756534	0.000729279	0.000784223	0.00044983	0.000396603	0.000325705	0.000283622	0.000290907	0.000294949	0.000292322	0.000278546	0.000269861	0.000157827	9.00461e-05	0.000111203
	5.16	0.000496265	0.000511454	0.000518695	0.000529695	0.000501134	0.000504559	0.00051446	0.000523079	0.000530136	0.000492285	0.000505114	0.00048004	0.000480739	0.000499723	0.000549472	0.000596414	0.000661239	0.000684868	0.000704651	0.0006664	0.000644528	0.000669487	0.000678527	0.000707643	0.000693043	0.000658979	0.000638055	0.000657504	0.000702486	0.000769684	0.000768501	0.000774326	0.000839524	0.000784346	0.000779944	0.000806999	0.000472576	0.000422701	0.000345006	0.000306896	0.000286587	0.000311029	0.000301857	0.000288065	0.000276542	0.000157072	9.16748e-05	0.000102937
	5.165	0.000488659	0.000539108	0.000541658	0.000537684	0.000498844	0.000505763	0.000497631	0.000510211	0.000529877	0.000531678	0.000509064	0.000493661	0.000483126	0.000504232	0.000535204	0.000617547	0.000654451	0.000696792	0.000685191	0.000650313	0.000642787	0.000683786	0.000676256	0.000698931	0.00068595	0.000674242	0.000638439	0.000626477	0.000696083	0.00076678	0.000781784	0.000820565	0.000834839	0.000792318	0.000791681	0.000830024	0.000484474	0.000429267	0.000335809	0.000297376	0.00030063	0.000320087	0.000299059	0.000281832	0.000270419	0.000162472	9.07504e-05	0.000108264
	5.17	0.000489198	0.000541397	0.000550362	0.000539885	0.000515286	0.0004959	0.000505888	0.00052049	0.000475164	0.000521732	0.000513319	0.000483634	0.000485637	0.000510636	0.000562788	0.000582291	0.000673235	0.000713104	0.000709887	0.000672733	0.000670617	0.000682272	0.000709417	0.00071616	0.000682826	0.000666405	0.000642553	0.000646435	0.000741453	0.000777885	0.000775383	0.000833121	0.00081627	0.000786559	0.000798084	0.000803121	0.000485502	0.00042437	0.000336125	0.000308945	0.000291835	0.000317311	0.000301677	0.000284041	0.000281508	0.000157435	0.000101008	0.000111317
	5.175	0.000504235	0.000540909	0.000543842	0.000537097	0.000500515	0.000492127	0.000515112	0.000512332	0.000527289	0.000531118	0.000513644	0.000498866	0.00048226	0.000498362	0.000555355	0.000621022	0.000658118	0.000681669	0.000701795	0.000663582	0.000657506	0.000689864	0.000701905	0.000676509	0.000671755	0.000659458	0.000653	0.000616156	0.000685143	0.000747529	0.000759726	0.000776527	0.000798309	0.0007918	0.000792975	0.000783878	0.000483421	0.000427052	0.000343192	0.00029561	0.000300654	0.000293295	0.000296895	0.000287031	0.000271646	0.000157891	9.43671e-05	0.000109929
	5.18	0.000476218	0.0005213	0.000559238	0.000530741	0.000484547	0.000499198	0.000510305	0.000514932	0.000524489	0.000552632	0.000527781	0.000493256	0.000489162	0.000521661	0.000562578	0.000614145	0.0006863	0.000701179	0.000701821	0.000675181	0.000689469	0.000695034	0.000712424	0.000719213	0.000696956	0.000688535	0.000655023	0.000615298	0.000725108	0.000777728	0.000770785	0.000782954	0.000847354	0.000796756	0.000802517	0.000833455	0.000520288	0.00042952	0.000343804	0.000298635	0.000301061	0.000300922	0.000298056	0.000292461	0.000262811	0.000163955	9.85925e-05	0.000114559
	5.185	0.000498445	0.000550771	0.000563134	0.000541406	0.000510076	0.000500164	0.000517193	0.00053379	0.000528437	0.000546853	0.000498148	0.000504571	0.000480941	0.000509531	0.000568855	0.000614377	0.000682427	0.000687079	0.000673297	0.000672343	0.000666168	0.000689067	0.000719562	0.000691733	0.000704204	0.000681183	0.000630291	0.00064891	0.000713692	0.000770908	0.00075645	0.00083541	0.00083752	0.00079334	0.000805136	0.000817804	0.000505856	0.00041275	0.000348264	0.000298756	0.000299982	0.000310515	0.000297626	0.00028198	0.000275608	0.000156519	0.000100135	0.00011019
	5.19	0.000490473	0.000531063	0.000563394	0.00053907	0.000470563	0.000487686	0.000510935	0.000512726	0.000522135	0.000534422	0.000507751	0.000506751	0.000477816	0.000526367	0.000569108	0.000611695	0.000691796	0.000718628	0.00069287	0.000651741	0.000669628	0.000697013	0.00070771	0.000712076	0.0006856	0.000671507	0.000662209	0.00065348	0.000722629	0.000772893	0.000799176	0.000833651	0.000834112	0.000811616	0.000818657	0.000828364	0.000524219	0.000437621	0.000342143	0.000306654	0.000297749	0.000302469	0.000294725	0.000275509	0.000272153	0.000159955	9.88491e-05	0.00010902
	5.195	0.000507902	0.000536763	0.000566236	0.000549056	0.000506443	0.000497514	0.000524756	0.000541247	0.000536872	0.000546947	0.000518663	0.000512495	0.000484997	0.000520219	0.000545055	0.000611447	0.000692077	0.000730502	0.000700965	0.000666814	0.000674332	0.00071833	0.000719793	0.000731935	0.000704441	0.00068287	0.000648714	0.000650223	0.000733374	0.00077772	0.000778166	0.000814626	0.000834315	0.000780041	0.000776352	0.000812718	0.000490513	0.000451304	0.000364742	0.000313553	0.000286254	0.000306198	0.000299957	0.00028447	0.000276099	0.000161554	9.26069e-05	0.000109746
	5.2	0.000523628	0.000545556	0.000567659	0.00053969	0.000493025	0.000508047	0.000524585	0.000524952	0.000531967	0.000506935	0.000533356	0.000482743	0.000495927	0.000523995	0.000558233	0.000621056	0.000683414	0.000728723	0.000702714	0.0006821	0.000678914	0.000694779	0.000712752	0.000723157	0.000689595	0.000677848	0.000638334	0.000638964	0.000742207	0.000766104	0.000809193	0.000809902	0.000842104	0.000818532	0.000817221	0.000830742	0.000533968	0.000440611	0.000359004	0.000306906	0.000298551	0.000311379	0.000296705	0.000283223	0.000275516	0.000159458	9.47727e-05	0.00010803
	5.205	0.000521719	0.000538793	0.000565448	0.000526764	0.000503215	0.000505914	0.000511766	0.000524146	0.000530287	0.000555558	0.000520155	0.000515634	0.000516069	0.000515836	0.000538051	0.000626041	0.000669021	0.0007283	0.000716767	0.000682123	0.000667114	0.000718951	0.000725523	0.000708139	0.000685978	0.000667472	0.000659506	0.00064455	0.000703643	0.00076	0.000803476	0.000828802	0.000814699	0.000764777	0.000767952	0.000795721	0.000561671	0.000448156	0.000357178	0.000301115	0.000295525	0.000308644	0.000306756	0.000280198	0.000273727	0.000162033	9.69776e-05	0.000112892
	5.21	0.000504769	0.00051437	0.000538021	0.000494807	0.000490068	0.000467846	0.000509663	0.000524171	0.000498174	0.000500256	0.000526962	0.000513609	0.000500848	0.000521745	0.000549328	0.000604498	0.000676662	0.00071164	0.000691171	0.000662107	0.000680771	0.000692823	0.000689115	0.000730497	0.000670112	0.000674784	0.000628127	0.000660016	0.000735774	0.000757164	0.000791314	0.00080314	0.000836717	0.000825967	0.00077453	0.000807205	0.000538328	0.000450823	0.000340239	0.000293862	0.000305147	0.000306211	0.000306457	0.0002801	0.000260626	0.00016293	9.16815e-05	0.000118908
	5.215	0.000505364	0.000512965	0.000541589	0.000524058	0.000488011	0.000482802	0.000505847	0.000510968	0.000516319	0.000510458	0.000510762	0.000490493	0.000485258	0.000503023	0.000554214	0.000596597	0.00066042	0.000707919	0.00067535	0.000631573	0.000648203	0.000666145	0.000694142	0.00072222	0.00065934	0.000670903	0.000619836	0.000659577	0.000712564	0.000768565	0.000795032	0.000831939	0.000826613	0.000804758	0.000798955	0.00083711	0.000549931	0.000418843	0.000334519	0.000301205	0.00029188	0.000301896	0.000303948	0.000282683	0.000282995	0.000166862	9.68355e-05	0.000114798
	5.22	0.000498523	0.000553609	0.000557942	0.000516989	0.000487185	0.000502125	0.000526129	0.000483954	0.000514153	0.000513323	0.000535909	0.00049741	0.000472725	0.000528199	0.000572356	0.000636499	0.000696216	0.000721285	0.000696512	0.000662534	0.000682946	0.000697021	0.000731416	0.000719784	0.000683401	0.000662343	0.000664642	0.000640804	0.000748596	0.000792303	0.000791166	0.000829042	0.000826457	0.000810589	0.000826397	0.000808235	0.000576315	0.000457474	0.000359753	0.0003065	0.000301379	0.000303316	0.000292106	0.000293636	0.000277341	0.000159399	9.2237e-05	0.000116677
	5.225	0.000499437	0.000545987	0.000558009	0.000530168	0.000493326	0.000489817	0.000514707	0.00051814	0.000515408	0.000545794	0.000527423	0.000500059	0.000483173	0.000527241	0.00055369	0.000621082	0.00068149	0.000713649	0.000697212	0.000673037	0.00066074	0.000688668	0.000699484	0.000696561	0.000711428	0.000664415	0.000640299	0.00061203	0.00072177	0.000779974	0.000817867	0.000851478	0.000808914	0.000816077	0.000795844	0.000836087	0.000550224	0.000449618	0.000361461	0.000302729	0.000295966	0.000301714	0.000285537	0.000289984	0.000273538	0.000161908	9.64471e-05	0.000110572
	5.23	0.000511534	0.000545019	0.000559193	0.000511002	0.000492548	0.000487466	0.000517065	0.000532249	0.000511819	0.000508573	0.000509456	0.000491963	0.000483692	0.000530985	0.000569371	0.000620719	0.000683052	0.000718944	0.00066316	0.000668523	0.000671943	0.000705316	0.000711255	0.000710552	0.000683649	0.000697332	0.000648043	0.000671422	0.000753074	0.000782519	0.000787869	0.000802036	0.000809399	0.000789432	0.00080783	0.000820513	0.000598868	0.000465412	0.000354424	0.000301059	0.000294842	0.000307599	0.000293198	0.000292317	0.000275735	0.000161137	0.000100467	0.000113368
	5.235	0.00048971	0.000546747	0.000561387	0.000499571	0.000483505	0.000495002	0.000517451	0.000523992	0.00051654	0.00050955	0.000493071	0.000490074	0.000487781	0.000508896	0.000569042	0.000623241	0.000691213	0.000696652	0.000673823	0.000674581	0.000682942	0.000689789	0.000707795	0.000687107	0.000704119	0.000656546	0.00060702	0.000656079	0.000754417	0.00079162	0.000785759	0.000838218	0.000840998	0.000803859	0.000812911	0.000815303	0.000600717	0.000458291	0.000357995	0.000304363	0.000299873	0.000313011	0.000305346	0.000291497	0.00027364	0.000167056	9.92166e-05	0.000118208
	5.24	0.000509032	0.000546463	0.000556694	0.000524113	0.00049568	0.000492989	0.000515999	0.000510912	0.000522763	0.000491565	0.000534619	0.000508214	0.000490427	0.000543125	0.000574789	0.00062954	0.000693855	0.000708306	0.000678785	0.000656477	0.000684549	0.000703775	0.000718071	0.000713558	0.00069616	0.000670594	0.000639725	0.000635845	0.000758192	0.00079109	0.000811419	0.000841991	0.000849251	0.000810245	0.000826413	0.000830546	0.000622393	0.00046589	0.000354067	0.000313143	0.000295458	0.000316486	0.000303822	0.00028678	0.000286798	0.000163716	9.89331e-05	0.000114392
	5.245	0.000502357	0.000538492	0.000575631	0.000528624	0.000492066	0.000490318	0.00053296	0.000516927	0.000525651	0.000524091	0.000509531	0.000512081	0.000490715	0.000540653	0.000592924	0.000642557	0.000718837	0.000739702	0.000715608	0.000659303	0.000698472	0.000703865	0.000732113	0.000721221	0.000702383	0.000671528	0.0006288	0.000632063	0.000753178	0.000793125	0.00081161	0.000825586	0.00083028	0.000819694	0.000852239	0.000858893	0.000647158	0.000478368	0.00036712	0.000317022	0.000314151	0.000317729	0.000308594	0.000294824	0.000288455	0.00016469	0.000100782	0.000116375
	5.25	0.000522941	0.000569776	0.000562749	0.000523884	0.000502962	0.000514256	0.000518262	0.000528498	0.00052022	0.000514276	0.000533293	0.000520614	0.000487149	0.000547716	0.000593244	0.000638991	0.000710078	0.000751694	0.000695045	0.000693788	0.00069426	0.000709794	0.00072091	0.000727208	0.000692679	0.000697514	0.00065296	0.000682799	0.000780408	0.000815349	0.00080955	0.000856315	0.00087139	0.000852054	0.000849075	0.000845387	0.000722527	0.000486381	0.000360579	0.000320896	0.000308995	0.000316683	0.000308776	0.00030025	0.000280564	0.000161431	0.000107523	0.00012037
	5.255	0.000521413	0.000519347	0.000561547	0.000521858	0.000481234	0.000505362	0.000537329	0.000522824	0.000515232	0.000555556	0.000538635	0.000521687	0.000503309	0.000547602	0.000607929	0.00065913	0.000723408	0.000749374	0.00071601	0.000691907	0.000697886	0.000728322	0.000747817	0.000729552	0.000681629	0.000694633	0.000663155	0.000664578	0.000772006	0.000833415	0.000832449	0.000842411	0.000872	0.000839792	0.000868289	0.000836351	0.000757195	0.000489328	0.00037262	0.000320768	0.000306929	0.0003024	0.000292427	0.000297764	0.000270244	0.000164307	0.000107857	0.000129426
	5.26	0.000502689	0.000551268	0.000561252	0.000496938	0.00050294	0.000502881	0.00053238	0.000524467	0.00052726	0.000530638	0.00053433	0.000517306	0.000516991	0.000533455	0.000597653	0.000645745	0.00072322	0.000727652	0.00070054	0.000668001	0.000674331	0.000701854	0.000750564	0.000720695	0.000723637	0.00070074	0.000648266	0.000672956	0.000775717	0.000824011	0.000823908	0.000870648	0.000873043	0.000836463	0.000857501	0.000860586	0.000833498	0.000477054	0.000370566	0.000316566	0.000308591	0.000330114	0.000305357	0.000300393	0.00028606	0.000166413	0.000106965	0.000121396
	5.265	0.000506412	0.000557548	0.000565194	0.000512487	0.000492625	0.000519438	0.000511639	0.000524831	0.000534136	0.000532528	0.000537799	0.000518755	0.000525218	0.000546126	0.000602788	0.000668161	0.00071234	0.0007208	0.000727218	0.000693866	0.000676217	0.000739317	0.000746414	0.000748671	0.000710193	0.000684815	0.000655074	0.000704278	0.00078246	0.000787162	0.000829143	0.000875925	0.000859557	0.000867159	0.000839781	0.000836388	0.000829298	0.000489609	0.000365803	0.000322213	0.000301885	0.000317256	0.000296487	0.000306704	0.000291495	0.000155361	0.00010469	0.00012016
	5.27	0.000531766	0.000540819	0.000561721	0.0005296	0.00049821	0.0005001	0.000521198	0.000539446	0.00052272	0.000545305	0.000528033	0.000506019	0.000519536	0.00054081	0.000603505	0.000643315	0.000716491	0.000728033	0.000731099	0.000708758	0.000704708	0.000733211	0.000741751	0.000721583	0.000689196	0.000664049	0.000684973	0.000701175	0.000768421	0.000813674	0.000837582	0.000898144	0.000851399	0.000831518	0.000821743	0.000818955	0.000857321	0.000496708	0.000367958	0.000316677	0.000317796	0.000323908	0.000313867	0.000261612	0.000287193	0.000171362	0.00011169	0.000124908
	5.275	0.000529922	0.000561653	0.000574059	0.000517405	0.000483977	0.00048812	0.000521175	0.000511703	0.000521358	0.000545797	0.000533261	0.000508893	0.000505314	0.000546843	0.000593497	0.000656708	0.000715501	0.000712938	0.000707419	0.000679569	0.000694965	0.00073075	0.000745469	0.000740961	0.000742501	0.000706719	0.000674692	0.000687996	0.000788719	0.000819413	0.00084015	0.000860381	0.000884426	0.000832325	0.000849352	0.00087727	0.000856548	0.000506003	0.000364619	0.000312128	0.000317665	0.000318914	0.000309913	0.00030007	0.000290333	0.000168975	0.000108493	0.000117542
	5.28	0.0005255	0.000565374	0.00056519	0.000517139	0.000495968	0.000505404	0.000505341	0.000519375	0.000522973	0.000538393	0.000534236	0.000500815	0.00050812	0.000546843	0.000618237	0.000656431	0.000730802	0.000739363	0.000720565	0.000702134	0.000696299	0.000721938	0.000739371	0.000733986	0.000721168	0.000710102	0.000666945	0.000708655	0.000762533	0.000824778	0.000845754	0.000849084	0.000892824	0.00083327	0.000856144	0.000879795	0.000843414	0.000486476	0.000374022	0.000311411	0.000299601	0.00030727	0.000308192	0.000284955	0.000281801	0.000172742	0.000109241	0.000125749
	5.285	0.000490214	0.000516637	0.000552721	0.000511459	0.000486472	0.000497856	0.000506181	0.000518488	0.000507027	0.000527707	0.000533709	0.000519115	0.000525276	0.000549821	0.00059328	0.000662886	0.000691613	0.000736218	0.000698208	0.000692124	0.000679769	0.000709179	0.000758797	0.000718208	0.000718554	0.000692562	0.000663686	0.000689343	0.000787956	0.000819467	0.000798147	0.000845357	0.000884868	0.000893813	0.000868654	0.000852878	0.000849624	0.000524538	0.000374302	0.000323043	0.000310653	0.000333252	0.000318373	0.000305161	0.00029988	0.000175085	0.000105972	0.000124955
	5.29	0.000527738	0.000557388	0.000564927	0.000524628	0.000496712	0.000487279	0.000519979	0.000523285	0.000529103	0.00054154	0.000546147	0.000507215	0.000500053	0.000540838	0.000607935	0.00064781	0.000732419	0.000758051	0.000719737	0.000680972	0.000721362	0.000706866	0.000739685	0.00072722	0.000744015	0.000706941	0.000646821	0.000679977	0.000800559	0.000817154	0.000846981	0.000877681	0.000874768	0.000845342	0.000859264	0.000875587	0.000859588	0.000491403	0.000363608	0.000317418	0.000307592	0.000317871	0.000299414	0.000300282	0.000272503	0.000165862	0.000112411	0.00012408
	5.295	0.000535536	0.000577548	0.000562952	0.000509809	0.000473556	0.000511556	0.000538328	0.00052603	0.000523072	0.000534261	0.000562062	0.000515575	0.00051904	0.000584843	0.000603761	0.000652966	0.000731096	0.000745236	0.000710377	0.000706635	0.000717814	0.000728425	0.000734426	0.000747463	0.000733988	0.000686714	0.000672593	0.000691632	0.000766704	0.000793725	0.000807936	0.000862785	0.000891153	0.000845716	0.000872137	0.000865094	0.000863574	0.000492304	0.000382174	0.000313853	0.000303782	0.00031873	0.000314973	0.000298803	0.000295131	0.000155468	0.000110347	0.00013058
	5.3	0.000521318	0.000556682	0.000551936	0.000501192	0.000505022	0.000502252	0.000507453	0.000526727	0.000514707	0.000535737	0.000530748	0.000495464	0.000588451	0.000563413	0.000604334	0.000627221	0.000731969	0.000725604	0.000711512	0.000688319	0.000687718	0.000705118	0.0007259	0.000726996	0.000700039	0.000674596	0.000658118	0.000704301	0.000790212	0.000782924	0.000801645	0.000864202	0.00089063	0.00083411	0.000838549	0.000878221	0.000860015	0.00049962	0.000374239	0.000322252	0.000298915	0.000319779	0.000315746	0.000305107	0.000292602	0.000162022	0.000112086	0.000129857
	5.305	0.000532824	0.000562327	0.000564726	0.000521185	0.000476961	0.000492689	0.000527312	0.000509831	0.000499415	0.00054421	0.000540335	0.000523478	0.000512294	0.000574213	0.000605897	0.000659467	0.000703165	0.000733898	0.00069437	0.000682723	0.000703755	0.000728193	0.000726712	0.000738685	0.000721576	0.000691599	0.000667519	0.000723232	0.00078774	0.000808244	0.000836225	0.000873529	0.000845192	0.000856219	0.000834156	0.000875044	0.000870012	0.000505074	0.000357229	0.000316196	0.000317083	0.00031787	0.000312867	0.000308701	0.000286432	0.000168254	0.00011713	0.000131274
	5.31	0.000522841	0.000565312	0.000561344	0.000516014	0.000486567	0.000496861	0.000502044	0.000527044	0.000478047	0.000492259	0.000553778	0.000502755	0.000513716	0.000565222	0.000585421	0.00066037	0.00071945	0.000732248	0.000696939	0.000691591	0.000701526	0.000713787	0.000753715	0.000717834	0.000717948	0.000700034	0.000663558	0.000686505	0.000820239	0.000802208	0.00082725	0.000854771	0.000893749	0.00085625	0.000883743	0.000887004	0.000876111	0.000524663	0.00035766	0.000332608	0.000303958	0.000337072	0.000299995	0.000294416	0.000281164	0.000172463	0.000114146	0.000133953
	5.315	0.000533446	0.000580506	0.000546832	0.000502103	0.000457589	0.000488246	0.000505374	0.000516306	0.000515519	0.000539675	0.000543586	0.000500822	0.00052289	0.000555883	0.000611131	0.000678847	0.00073848	0.00074704	0.000730929	0.000705639	0.000707596	0.000743416	0.000721833	0.000728865	0.000727469	0.000677418	0.000633832	0.000702167	0.000787756	0.000843267	0.0008607	0.000908904	0.000901016	0.000867421	0.000888771	0.000886557	0.000874153	0.000513812	0.000376001	0.000324263	0.000325562	0.000335181	0.000321454	0.000308946	0.000297426	0.000174402	0.000114768	0.000124578
	5.32	0.000533744	0.000583762	0.000565177	0.000505371	0.000461626	0.000492825	0.000520127	0.000504645	0.000516578	0.000524863	0.000551151	0.000521638	0.000525725	0.000567005	0.00058756	0.000675687	0.000718815	0.00073354	0.000722729	0.000688645	0.00070817	0.000726589	0.000739165	0.000738675	0.00072166	0.00070072	0.000682289	0.000723496	0.000802058	0.000832611	0.000854705	0.000879582	0.000876487	0.000866345	0.000862401	0.000867923	0.000851503	0.000512241	0.000370445	0.000331871	0.000324475	0.000325538	0.000314382	0.000317238	0.000294027	0.000171857	0.000113029	0.000129321
	5.325	0.000555175	0.000578273	0.000555344	0.000495914	0.000494323	0.000499816	0.000527029	0.000507659	0.000521486	0.000521885	0.000530299	0.000519961	0.000581059	0.000572063	0.000552612	0.000669945	0.00072973	0.000747913	0.000721924	0.000716262	0.000718312	0.00075753	0.000757483	0.000720432	0.000718128	0.00070926	0.000671392	0.000698852	0.000764804	0.000816171	0.000839076	0.000880723	0.00090483	0.000855713	0.000889398	0.000889273	0.00087243	0.000501464	0.000372167	0.00033782	0.000326953	0.000329764	0.000310616	0.00031195	0.000297993	0.000173927	0.000117602	0.000141123
	5.33	0.000530838	0.000566218	0.00054773	0.000486814	0.000483115	0.000503591	0.000523882	0.000522644	0.000514376	0.000532995	0.000534745	0.000491497	0.00050647	0.00056016	0.000577512	0.000691047	0.000746371	0.000765039	0.00070899	0.000708456	0.000717031	0.000735085	0.000758856	0.000746865	0.000721973	0.000695512	0.000688681	0.000724902	0.00083647	0.000813678	0.000863701	0.000884141	0.000923762	0.000887585	0.000892891	0.000899669	0.000859889	0.000499416	0.000379621	0.000323262	0.000329897	0.000325847	0.000319109	0.000321852	0.000290289	0.000176016	0.000115008	0.000119582
	5.335	0.000539351	0.000567374	0.000551541	0.000513233	0.000493446	0.000502982	0.000523614	0.000523801	0.000525539	0.000537749	0.000542837	0.000529901	0.000576491	0.00055815	0.000563604	0.000673238	0.000719518	0.000733677	0.000719685	0.00070779	0.000717226	0.000749862	0.000736229	0.000720213	0.000697214	0.00069478	0.00067031	0.000738249	0.000828198	0.000816285	0.000875139	0.000893349	0.000876188	0.000865055	0.000901539	0.000893041	0.000848579	0.000523575	0.000374902	0.000328616	0.000317982	0.000320472	0.000320768	0.000299834	0.000287129	0.000170624	0.00011278	0.000142252
	5.34	0.000526339	0.000579324	0.000556875	0.000498714	0.000494428	0.000493425	0.000517524	0.00051975	0.000509309	0.00053781	0.00054715	0.000525309	0.000560682	0.00055101	0.00058725	0.000694804	0.000737552	0.000754789	0.000704602	0.000701552	0.000730033	0.00073746	0.000748111	0.000743065	0.000734022	0.00071323	0.00069554	0.000728499	0.000850111	0.000843942	0.00086472	0.000891822	0.000921658	0.000872961	0.000893126	0.000885804	0.000879782	0.000528607	0.000368261	0.000311303	0.000321063	0.000320974	0.000300186	0.000307384	0.000300522	0.000176054	0.000113629	0.00014526
	5.345	0.000541741	0.000567729	0.000568096	0.000507364	0.000479991	0.000506065	0.000515797	0.000522368	0.000521519	0.000520323	0.000537843	0.000526083	0.000561508	0.00057459	0.000575469	0.000693408	0.000729424	0.000740223	0.000715089	0.000694637	0.000730719	0.000739996	0.000732359	0.000737376	0.000728322	0.000670916	0.000669375	0.000751295	0.000816288	0.000833156	0.000888157	0.000930062	0.000930875	0.000884648	0.000868997	0.00084993	0.000867107	0.000520727	0.000380476	0.000336664	0.000329867	0.000328346	0.000324238	0.000318173	0.000294921	0.000174712	0.000123485	0.000142911
	5.35	0.000544776	0.000573651	0.000536038	0.000492412	0.00047488	0.000506604	0.000528988	0.00050838	0.00050804	0.000522323	0.000560693	0.000521951	0.000551249	0.000562501	0.000564255	0.000665149	0.000741207	0.000750657	0.000716306	0.000701602	0.000726608	0.000741489	0.000750904	0.000730733	0.000641811	0.000652472	0.00065153	0.000735308	0.000810364	0.000827023	0.000867063	0.000903951	0.000881285	0.000864034	0.000902951	0.00086719	0.000857847	0.000535119	0.000338578	0.00031583	0.000324515	0.000329717	0.00031412	0.00031101	0.000295493	0.000177397	0.000119351	0.000140748
	5.355	0.000547154	0.000568595	0.000527349	0.000499435	0.000467897	0.000486377	0.000514338	0.000514244	0.000509717	0.000511468	0.000528174	0.000517938	0.000531621	0.000544192	0.000574618	0.000675375	0.000729109	0.00071834	0.000703127	0.000699895	0.00071857	0.000749503	0.00074698	0.000736186	0.000739304	0.0006574	0.000691252	0.000715997	0.000785622	0.000812285	0.000870138	0.000861291	0.000894951	0.000859983	0.000911874	0.0009018	0.000868593	0.000542321	0.00036594	0.000330384	0.000329112	0.000334235	0.00032943	0.000328935	0.000295727	0.000182482	0.000121132	0.000143083
	5.36	0.000546669	0.000560913	0.00053529	0.000483502	0.000479412	0.000500258	0.000510047	0.000511354	0.000495466	0.000525985	0.000552975	0.000514485	0.000540073	0.000538703	0.000541616	0.000672633	0.000732428	0.000756103	0.000687032	0.00069665	0.000727125	0.000756125	0.000783515	0.00075491	0.0007344	0.000696325	0.000693936	0.000761351	0.000847023	0.0008683	0.000880155	0.000919711	0.0009103	0.000883757	0.000909728	0.000875191	0.000877063	0.000539082	0.000377269	0.000332385	0.000324146	0.000329985	0.000309714	0.000319508	0.000293657	0.0001778	0.000113091	0.000132365
	5.365	0.000552101	0.00058863	0.000545813	0.000493268	0.000489433	0.000493931	0.0005148	0.00052017	0.000522061	0.000528798	0.000530768	0.000521179	0.000543258	0.000549414	0.000584066	0.000680786	0.000725451	0.000714467	0.000720172	0.00071581	0.000722723	0.000768616	0.000760932	0.000747847	0.000732453	0.000700688	0.000685315	0.000733998	0.000833693	0.000847633	0.000896041	0.00086145	0.000918698	0.000891143	0.000872627	0.000874906	0.00088029	0.000533703	0.000379119	0.000328124	0.000330059	0.000331694	0.000320277	0.000307374	0.000296708	0.000180156	0.000114083	0.000141768
	5.37	0.00050713	0.00057511	0.000548039	0.000489843	0.000492934	0.000499737	0.000526975	0.000518754	0.00052804	0.000528019	0.000534944	0.000555398	0.000536326	0.000549747	0.000581242	0.000693534	0.000755987	0.00076397	0.000702456	0.000720556	0.00074638	0.000732107	0.000769535	0.000759198	0.00074098	0.000699652	0.000688588	0.00073767	0.000837193	0.000859157	0.000898622	0.000929316	0.000933043	0.000884401	0.000893454	0.00088973	0.000882193	0.000549417	0.000371122	0.00034877	0.000335077	0.000340446	0.00032161	0.000315881	0.000308056	0.000184044	0.000125975	0.000142542
	5.375	0.000542644	0.000571374	0.000541018	0.000503497	0.000489564	0.000500876	0.000531583	0.000532062	0.000517356	0.000514717	0.000530766	0.000545311	0.000526517	0.000533719	0.000573067	0.000700457	0.000744941	0.000746187	0.000707781	0.000717118	0.000731416	0.000766796	0.000776532	0.000749367	0.00071943	0.000725477	0.00069993	0.000770252	0.000860205	0.000877083	0.000877954	0.000951427	0.000936628	0.000905764	0.000927117	0.000901377	0.000850209	0.00050287	0.000394178	0.000330714	0.000333675	0.000331083	0.000323436	0.000310987	0.000300512	0.000174579	0.000125375	0.000151668
	5.38	0.00054353	0.000576432	0.000526644	0.000503944	0.000482842	0.000515747	0.000524898	0.000507709	0.000514267	0.000532335	0.000552514	0.000539787	0.000542356	0.000536625	0.000570937	0.000694862	0.000747384	0.000744739	0.000732395	0.00071751	0.000739591	0.000763863	0.000754298	0.000753044	0.000752581	0.000686097	0.000707673	0.00076359	0.000847331	0.000853693	0.000885579	0.000918637	0.000945788	0.000900897	0.00091367	0.000902473	0.000871668	0.000552926	0.000384392	0.000332445	0.000322989	0.000338324	0.000323773	0.000322551	0.000299297	0.000184481	0.00012482	0.000156796
	5.385	0.000551304	0.000573684	0.000532985	0.000487605	0.000490052	0.000492371	0.000484785	0.000526255	0.000516942	0.000522286	0.000535718	0.000531771	0.000535448	0.000559352	0.000571531	0.000701348	0.000757292	0.000757797	0.000714092	0.000718113	0.000730018	0.000744235	0.000751249	0.000712809	0.000716661	0.000705626	0.000685058	0.000739228	0.000824642	0.000856589	0.0008705	0.000949438	0.000932184	0.000921193	0.0008953	0.000885766	0.000860728	0.000550802	0.000369974	0.00032221	0.00033127	0.000330194	0.000321869	0.000302373	0.000294469	0.00018876	0.000114177	0.000142673
	5.39	0.000542652	0.000575816	0.000521506	0.000483353	0.000480113	0.000494845	0.000464858	0.000518099	0.00050052	0.000515749	0.000514423	0.000524287	0.000518317	0.000534785	0.00056151	0.000681774	0.000714718	0.000740579	0.000721149	0.000709305	0.000697432	0.000745711	0.000745252	0.000747109	0.000730398	0.000680686	0.000688748	0.000745548	0.000831945	0.000826588	0.000849796	0.000905482	0.000920468	0.000880495	0.000864488	0.000887418	0.00085935	0.000555935	0.000386632	0.000333698	0.000310552	0.000331721	0.00031104	0.00032206	0.000309695	0.000183121	0.000122607	0.000140356
	5.395	0.000559683	0.000572413	0.000527859	0.000474834	0.000468512	0.000499184	0.000512969	0.000511726	0.000518373	0.000525634	0.000533161	0.000545566	0.000533277	0.000541544	0.000568791	0.000678538	0.000759976	0.000746658	0.000714333	0.000702186	0.000742951	0.000756554	0.000744809	0.000754996	0.000719955	0.000710689	0.000686064	0.000761832	0.000826782	0.000845908	0.000891973	0.000921758	0.000920995	0.000894242	0.000905237	0.00090551	0.000894065	0.000554882	0.000386501	0.000335161	0.000339707	0.000342078	0.000324816	0.000319112	0.000299617	0.000184872	0.000120019	0.000150363
	5.4	0.000547635	0.000574305	0.000523802	0.000495086	0.00047291	0.00050049	0.000503162	0.00050621	0.000509153	0.000509223	0.000509839	0.000530263	0.000507347	0.00051937	0.000563373	0.000703318	0.000768969	0.000746942	0.000711389	0.000690147	0.000733283	0.000752774	0.000748251	0.000735696	0.000735998	0.000703414	0.000684907	0.000791332	0.000874194	0.000845865	0.000900215	0.000930358	0.000903975	0.0008782	0.000879489	0.000888647	0.000877138	0.000552471	0.000378562	0.000329597	0.000338285	0.000335219	0.000331219	0.000311038	0.000296313	0.000177676	0.000124337	0.000156618
	5.405	0.000542431	0.000560066	0.000520575	0.000479889	0.000484078	0.000495968	0.000514572	0.00052033	0.000512353	0.000513772	0.000515155	0.000525212	0.000522407	0.000523603	0.000553093	0.000669717	0.000756572	0.000734325	0.000720061	0.000716794	0.000738799	0.000738773	0.000740288	0.000740579	0.000723935	0.00070145	0.00070209	0.000774697	0.000843407	0.000857324	0.000880779	0.000938773	0.00091522	0.000849618	0.00088575	0.000902709	0.000876546	0.000552428	0.000385368	0.000330554	0.000324881	0.00032977	0.000318478	0.000314963	0.000293211	0.000181765	0.000125857	0.00014646
	5.41	0.000546755	0.000576738	0.000514632	0.00049308	0.000476656	0.00050274	0.000513993	0.00051552	0.000493991	0.000516274	0.000502527	0.00051323	0.000504358	0.000509006	0.00056204	0.000693954	0.000749779	0.00071649	0.000718391	0.00071826	0.000702616	0.000759886	0.000759574	0.000723855	0.000715554	0.000689745	0.000698758	0.000788252	0.000850154	0.000858074	0.000897006	0.000929071	0.000919097	0.000888206	0.000923931	0.000905972	0.000852025	0.000564002	0.000387094	0.00034671	0.000330545	0.000333049	0.000318364	0.000325276	0.00030199	0.000180085	0.000119804	0.000157133
	5.415	0.000539216	0.000571279	0.000518741	0.000481011	0.000467832	0.000495414	0.000511609	0.000505753	0.000502075	0.000508094	0.000511401	0.000510862	0.00049984	0.00052458	0.000559694	0.000701306	0.000750547	0.000749389	0.000710245	0.000762055	0.000746911	0.000752348	0.000750191	0.000724989	0.000719397	0.000714288	0.000701516	0.0007595	0.000835889	0.000865516	0.000912607	0.000923208	0.000953299	0.000866618	0.000880195	0.000842816	0.000855797	0.000563263	0.000392017	0.000344397	0.00033233	0.000343225	0.000320477	0.000324439	0.000297323	0.000184103	0.00012045	0.000158498
	5.42	0.000546994	0.000562252	0.000494344	0.000470497	0.000457025	0.000491121	0.000511696	0.000500454	0.000495832	0.000509908	0.000522219	0.000501375	0.000499206	0.000511456	0.000557607	0.000692225	0.000752707	0.000739391	0.000719223	0.000745167	0.00073173	0.000769148	0.000771311	0.000759763	0.000692812	0.000712544	0.00070638	0.000774363	0.000842349	0.000845568	0.00091725	0.000953533	0.000955421	0.000907708	0.000910897	0.00089565	0.000890494	0.000581562	0.000388731	0.000335285	0.000340033	0.000344182	0.000332599	0.000323788	0.000300038	0.000187075	0.000124931	0.000157208
	5.425	0.000560403	0.000590934	0.000500467	0.000481343	0.000480183	0.000492601	0.000534801	0.000513418	0.00050977	0.000514723	0.000528885	0.000509137	0.000508822	0.000519663	0.000571511	0.000710457	0.000782175	0.000743571	0.000719494	0.000761533	0.000754762	0.000752954	0.000757954	0.000769012	0.000740628	0.000732724	0.000718524	0.000782969	0.000828342	0.000871231	0.000928232	0.000966037	0.000949032	0.000900535	0.000918129	0.000913443	0.000883452	0.000587929	0.000393174	0.00034928	0.000343313	0.000339049	0.000331144	0.000325312	0.000316863	0.000185298	0.000123812	0.000163613
	5.43	0.000554459	0.000570502	0.000502507	0.000478851	0.000473598	0.000496191	0.000513623	0.000501098	0.000493991	0.000508986	0.000498424	0.00050148	0.000491832	0.000510839	0.000564871	0.000687581	0.000751819	0.000753048	0.000742188	0.00073644	0.000750074	0.000755521	0.000759115	0.000753756	0.000736184	0.000711778	0.000720771	0.000801174	0.000895237	0.000896505	0.000944644	0.000990208	0.000940928	0.000907017	0.000898743	0.000909393	0.000887576	0.000604186	0.000395715	0.000338047	0.000344376	0.000333651	0.000327363	0.000335117	0.000299388	0.000179662	0.00012891	0.000157313
	5.435	0.000544134	0.000553279	0.000505432	0.000463383	0.000468055	0.000497065	0.000501726	0.000484337	0.000489667	0.000490999	0.000510263	0.000506024	0.000502611	0.000504922	0.000569981	0.000702968	0.000766316	0.000697841	0.00071277	0.000748019	0.000719113	0.000766413	0.00073165	0.00074574	0.000721977	0.000708676	0.000728768	0.000791303	0.000866541	0.000858923	0.000895978	0.000962116	0.000874258	0.000894927	0.000897441	0.000929398	0.000872639	0.000543198	0.000376374	0.000335739	0.000342682	0.000334481	0.00032976	0.000321623	0.000311165	0.000188378	0.000129747	0.000170647
	5.44	0.000545787	0.000549733	0.000499788	0.000476582	0.000475774	0.000497833	0.000514951	0.000490898	0.000475411	0.000483555	0.00049172	0.000491341	0.000482333	0.0004942	0.000560802	0.000716795	0.000755035	0.000708873	0.000699333	0.000741464	0.00074203	0.000748923	0.000745473	0.000734564	0.000737527	0.000725432	0.00070827	0.000808346	0.000873324	0.000881834	0.000924097	0.000982364	0.000935368	0.000891956	0.000907761	0.000889493	0.000888051	0.000590536	0.000388728	0.000350784	0.000337562	0.000341609	0.000332167	0.000325652	0.00030703	0.000184583	0.000130224	0.000160212
	5.445	0.000553792	0.000586698	0.000506574	0.000474613	0.00046996	0.000484169	0.00051489	0.000510782	0.000491242	0.00051046	0.000518778	0.000501525	0.000503274	0.000515304	0.00056791	0.000697795	0.000762613	0.000761542	0.000716571	0.000765763	0.000763584	0.000757428	0.000769465	0.000765346	0.000730108	0.000719362	0.000708119	0.000798403	0.000871841	0.000889554	0.000900727	0.0009524	0.000928463	0.000912029	0.000899414	0.000924212	0.00091554	0.000588381	0.000399142	0.000356195	0.000347606	0.00034093	0.00032122	0.000319891	0.000303035	0.000188033	0.000128482	0.000162465
	5.45	0.00055479	0.000573545	0.000501782	0.000478898	0.000470884	0.000475671	0.000512262	0.000508142	0.000503062	0.00050354	0.000509912	0.000474186	0.000484871	0.000492055	0.000565271	0.00060746	0.00074485	0.000743297	0.000722618	0.000767833	0.000763516	0.000779471	0.000768952	0.000763165	0.000751372	0.000711972	0.000706542	0.000825514	0.000875988	0.000883032	0.00092849	0.000963036	0.000919828	0.000888135	0.000919026	0.000900771	0.00089495	0.000585847	0.000396278	0.000357568	0.000337034	0.000343594	0.000333855	0.00033072	0.000305056	0.000190355	0.000128762	0.000164098
	5.455	0.000542335	0.000551081	0.000480661	0.000470484	0.000470488	0.000487989	0.000515516	0.000495897	0.000496706	0.000490656	0.000500227	0.000481817	0.000474847	0.000482603	0.000550184	0.000615823	0.000771212	0.000713273	0.000717815	0.000741717	0.000755241	0.00078667	0.000754084	0.000712922	0.000735899	0.000721234	0.000725018	0.000803542	0.000865583	0.000882077	0.000938814	0.000960521	0.000888781	0.000909624	0.000902338	0.00087894	0.000897389	0.000605414	0.000389389	0.000350074	0.000364231	0.000347883	0.000330031	0.000328457	0.000296856	0.000190231	0.000128557	0.000178713
	5.46	0.000559073	0.000565574	0.00049148	0.000471338	0.000464803	0.000470636	0.000508879	0.000498451	0.000472691	0.000488898	0.000494447	0.000481461	0.00048735	0.000500148	0.000547943	0.000636688	0.000753742	0.000705169	0.00068135	0.000727675	0.000769597	0.000769893	0.000741776	0.000740203	0.00074108	0.000720467	0.000714267	0.000798128	0.000863036	0.000876307	0.000901292	0.000934694	0.000924355	0.000905722	0.000905629	0.000891165	0.000865397	0.000596222	0.000387417	0.000330989	0.000345518	0.000347338	0.000346307	0.000324401	0.00030594	0.000189458	0.000129782	0.000159338
	5.465	0.000542915	0.00054609	0.000479336	0.00046074	0.000457501	0.000499857	0.000499578	0.000489243	0.000483593	0.000484643	0.000464692	0.00046075	0.000478454	0.000495839	0.000547934	0.000600693	0.000727918	0.000740676	0.000703657	0.000733069	0.0007533	0.000747985	0.00074611	0.000758067	0.000717341	0.000691075	0.00071493	0.000798366	0.000865485	0.000895805	0.000888175	0.000961391	0.000922886	0.000907016	0.000911174	0.000928002	0.000891928	0.000587506	0.000399888	0.000360088	0.000355038	0.000354994	0.000342594	0.000317737	0.000310494	0.00018747	0.000126731	0.000162188
	5.47	0.000550847	0.000569232	0.000483308	0.000459964	0.00046097	0.000506082	0.000533656	0.000472896	0.000483716	0.000501917	0.000494821	0.000493169	0.000484012	0.00050501	0.000559076	0.000630014	0.000762415	0.000712153	0.00071808	0.000754636	0.000783473	0.000784646	0.00075587	0.000744988	0.000731675	0.00070269	0.000738368	0.000796421	0.000864027	0.000893468	0.000951859	0.0009772	0.000907128	0.000892522	0.000918686	0.000922467	0.000895712	0.000628893	0.000397056	0.000352204	0.000347773	0.000349727	0.0003387	0.000326011	0.00031393	0.000195869	0.000134808	0.000173865
	5.475	0.000559014	0.000568098	0.000493668	0.000468271	0.000461611	0.000510502	0.000524222	0.000496186	0.000506568	0.000507625	0.000473881	0.000486238	0.000486157	0.000502704	0.000553604	0.000636706	0.000744475	0.000709816	0.000712066	0.000752529	0.000767492	0.000770957	0.000762755	0.000730968	0.000736767	0.000719513	0.000725922	0.000834892	0.000842183	0.000890151	0.00092697	0.000967042	0.000892864	0.000933618	0.000886664	0.00093321	0.000876619	0.00061401	0.000398716	0.00035266	0.000342665	0.000339715	0.00033482	0.000331974	0.00030309	0.000195898	0.000131955	0.000160483
	5.48	0.000573094	0.000567248	0.000493182	0.000475048	0.000465839	0.000495545	0.000514361	0.000504733	0.000494195	0.000488795	0.000498428	0.000494077	0.000498064	0.000492634	0.00056157	0.000603776	0.000693927	0.000724687	0.000723801	0.000749587	0.000754595	0.000792988	0.000780677	0.000744997	0.000735953	0.000712748	0.000734708	0.000816654	0.000881199	0.00091354	0.000975405	0.000998118	0.000914953	0.000939963	0.000945078	0.000959789	0.000905516	0.000624238	0.000404826	0.000364318	0.000336064	0.000343763	0.000356256	0.000328214	0.000322134	0.000200792	0.000135928	0.000167566
	5.485	0.000566532	0.000547499	0.000478084	0.000466027	0.000463177	0.000482387	0.000518878	0.000477255	0.000487909	0.000477041	0.000501132	0.000486247	0.00047138	0.000485067	0.000562668	0.000619179	0.00076679	0.000706683	0.000696655	0.000723163	0.000763793	0.000764707	0.000743384	0.000737456	0.000720419	0.00070598	0.000741328	0.000801005	0.000840832	0.000910264	0.000936105	0.00095212	0.000934368	0.000901015	0.000926116	0.000903868	0.000881944	0.000624462	0.000386244	0.000349617	0.000336438	0.000360459	0.00029937	0.000330347	0.000302291	0.000200406	0.000131213	0.000181154
	5.49	0.00053796	0.000540697	0.000485238	0.000454685	0.000451595	0.000485109	0.000496356	0.00049878	0.000479673	0.000492676	0.00047864	0.000488727	0.000468057	0.000479606	0.000565634	0.000599437	0.000667283	0.000701659	0.000706035	0.00073597	0.000749393	0.000756582	0.000751317	0.000742449	0.000745819	0.000701993	0.000718381	0.00079522	0.000869521	0.000904148	0.000956217	0.000970604	0.000933055	0.000922694	0.00090783	0.000899097	0.000870994	0.000638435	0.000399387	0.000350185	0.000359342	0.000345725	0.000329197	0.000325214	0.000308668	0.000196579	0.000138127	0.000176264
	5.495	0.000561919	0.000544223	0.000473966	0.000451715	0.000457254	0.000480507	0.000508155	0.000496426	0.000491753	0.000482467	0.000476144	0.000464405	0.000462049	0.0004603	0.000533627	0.000619868	0.000683142	0.000693819	0.000696307	0.000719373	0.000748672	0.000753299	0.000756758	0.000756133	0.000712716	0.000713684	0.000735496	0.000833671	0.000836116	0.000882275	0.000963444	0.000978292	0.000908836	0.000910698	0.000904557	0.000892813	0.000908708	0.000645578	0.000401926	0.000354154	0.000355495	0.000357584	0.000348168	0.000324634	0.00029944	0.000190109	0.000133119	0.00018544
	5.5	0.000540501	0.000544547	0.000464426	0.000442707	0.000448866	0.000477671	0.00050159	0.000491999	0.000482471	0.000487918	0.000456331	0.00045424	0.000457513	0.000481913	0.000546022	0.000596151	0.000673543	0.000696936	0.000698258	0.000746413	0.000734153	0.000753423	0.000762617	0.000737553	0.000742474	0.000697502	0.000720962	0.000824615	0.00087219	0.000905681	0.000969426	0.000967906	0.000920148	0.000909271	0.000904679	0.000923892	0.000908698	0.000668024	0.000408259	0.000368413	0.000361461	0.000362592	0.000342124	0.00033028	0.000323039	0.000190963	0.000140111	0.000165908
	5.505	0.000545934	0.000540529	0.000479853	0.000451434	0.000459349	0.00046209	0.000503888	0.000485617	0.000481932	0.000482106	0.000486912	0.000449926	0.00046393	0.000489632	0.000556081	0.000613959	0.000671334	0.000681184	0.000674345	0.000705423	0.000743355	0.000759048	0.000745961	0.000746961	0.000744897	0.000722785	0.000718647	0.000829681	0.000889762	0.000912692	0.000974105	0.000987627	0.00091926	0.000924849	0.000930917	0.00091123	0.000882176	0.000668702	0.000402612	0.000355254	0.000351554	0.000356772	0.00034303	0.000332691	0.000303001	0.000198683	0.000137445	0.000186216
	5.51	0.000551447	0.000530962	0.000462086	0.000446262	0.000462423	0.000473192	0.000493546	0.000502558	0.000485128	0.000469457	0.000487522	0.000464306	0.000469915	0.000468854	0.000542926	0.00063773	0.000682178	0.000689826	0.000700024	0.000711027	0.000747597	0.000764319	0.000794654	0.000755753	0.000749675	0.000725962	0.000723805	0.000845661	0.000882177	0.000930383	0.000954721	0.000933132	0.000928036	0.000908507	0.000905815	0.000895543	0.000920952	0.000681044	0.000398515	0.000354957	0.000351785	0.000359414	0.000350808	0.000326901	0.000296556	0.000202073	0.000138992	0.000170343
	5.515	0.000563961	0.000521538	0.00046587	0.000448703	0.000458054	0.000488738	0.000514108	0.000493084	0.000472148	0.000485193	0.000476048	0.000455204	0.000450235	0.000475782	0.000522653	0.000631806	0.000683235	0.000691957	0.000708313	0.000735843	0.00074461	0.000766807	0.000752497	0.000739662	0.00074164	0.00070869	0.000735993	0.000864003	0.000911014	0.000917769	0.000993245	0.000957427	0.000912758	0.00091009	0.000901315	0.000879329	0.000867175	0.000664435	0.000397628	0.000349224	0.000352246	0.000369048	0.000340404	0.000331114	0.000313327	0.000194624	0.000130554	0.000176404
	5.52	0.000540807	0.000505451	0.000434516	0.000435849	0.000444231	0.000465712	0.000510554	0.000483908	0.000477403	0.000462854	0.000455614	0.000440616	0.000455423	0.000477136	0.000520617	0.000619551	0.000666731	0.000670758	0.000670467	0.000704698	0.000723776	0.000752551	0.000764465	0.00073229	0.0007297	0.000708564	0.000720248	0.000814641	0.000853804	0.000912999	0.000948972	0.00093737	0.000882518	0.00087968	0.000894398	0.000893484	0.000865359	0.000692173	0.000402075	0.000363998	0.00036545	0.000355221	0.000335371	0.000326763	0.000310423	0.000203004	0.000138714	0.000185614
	5.525	0.000542336	0.000515127	0.000454476	0.000430939	0.000453572	0.000465141	0.000492365	0.000478047	0.000477143	0.000451467	0.000470661	0.000454116	0.000430133	0.000465661	0.000530267	0.000610207	0.000662769	0.000681164	0.000656444	0.000699016	0.000707067	0.000734966	0.000726621	0.000755022	0.000720888	0.000720013	0.000690629	0.000803426	0.000877704	0.000895631	0.000970225	0.000945036	0.00089512	0.000897077	0.000882242	0.000880419	0.000862406	0.000695056	0.000385676	0.000356576	0.000352854	0.000347641	0.000345706	0.00032305	0.00030289	0.000200603	0.000130881	0.00018311
	5.53	0.00055584	0.000501919	0.000435549	0.000427251	0.000432115	0.000467205	0.000490964	0.000492336	0.000464495	0.00044605	0.00045808	0.000448218	0.000446418	0.000470389	0.000528826	0.000612447	0.000673932	0.000669042	0.000660671	0.000698636	0.000684387	0.000718387	0.00073927	0.000740075	0.000729098	0.000703344	0.000734769	0.000864885	0.000876997	0.000921572	0.000965552	0.0009311	0.000937763	0.000899392	0.000882757	0.000895122	0.000879384	0.000803028	0.00040707	0.000358195	0.00035988	0.000352565	0.00033353	0.000337983	0.000308025	0.000209072	0.000137982	0.000188005
	5.535	0.000547362	0.000513784	0.000442674	0.000424201	0.000436243	0.000457903	0.000488806	0.000468634	0.000458584	0.000441826	0.000448753	0.000430377	0.00043019	0.000455523	0.000520126	0.000633012	0.000666896	0.000670271	0.000671841	0.000685312	0.000711928	0.000737884	0.000735768	0.000753494	0.000742845	0.000702522	0.000768722	0.000829625	0.000875135	0.000933763	0.000967837	0.00095091	0.000897779	0.000895383	0.000854754	0.00088461	0.000877014	0.000847559	0.000412362	0.000383653	0.000369292	0.000366941	0.000348242	0.000310397	0.000325848	0.000206925	0.000138317	0.000189967
	5.54	0.000547483	0.000502093	0.000424046	0.00044005	0.000445787	0.000475846	0.00048704	0.000459672	0.00046994	0.00045891	0.00045106	0.000431984	0.000432402	0.000460781	0.000535932	0.000628945	0.000677171	0.000671471	0.000675924	0.000714157	0.000684794	0.000724888	0.000762128	0.000746891	0.000730572	0.000736712	0.000767162	0.000857528	0.000938009	0.000938001	0.000979543	0.000936665	0.00091145	0.000902613	0.000888804	0.000897131	0.000874381	0.000890906	0.000409644	0.000378472	0.000383555	0.000364943	0.000356591	0.000334543	0.000313675	0.000203141	0.000134206	0.000177115
	5.545	0.000538462	0.000509651	0.00042982	0.000431302	0.000431633	0.000448223	0.000480912	0.000473934	0.000446212	0.000444031	0.000444703	0.000428469	0.000415273	0.000462852	0.000517385	0.000595902	0.000629822	0.000639352	0.00065702	0.000658664	0.000689591	0.000714071	0.000739757	0.000733499	0.000723186	0.000700361	0.000784405	0.000818441	0.000954236	0.000947423	0.000989395	0.00096294	0.000888618	0.000876238	0.000868787	0.000875899	0.000856741	0.000803036	0.000407501	0.000349757	0.000362913	0.000356296	0.000333618	0.000345826	0.000316986	0.000199328	0.000140084	0.000185629
	5.55	0.0005349	0.000503198	0.000430648	0.000412811	0.000431714	0.000459322	0.000489907	0.00046779	0.000449496	0.000447723	0.000431134	0.000436324	0.000442461	0.000452121	0.00053129	0.000620188	0.000638952	0.000662571	0.000668138	0.000690091	0.000672463	0.000724501	0.000738789	0.000725273	0.000721642	0.000707527	0.000762828	0.000843378	0.000932831	0.000958982	0.000960798	0.000934525	0.000902553	0.000889466	0.000888038	0.000903849	0.000893105	0.000844666	0.000404943	0.000375677	0.000366524	0.000370797	0.000348451	0.000335236	0.000309611	0.000214635	0.000132932	0.000188036
	5.555	0.000546037	0.000502159	0.000414923	0.000425186	0.000432506	0.0004621	0.000483544	0.000471393	0.000440024	0.000448681	0.000447023	0.000427928	0.00044177	0.000469488	0.000525939	0.000626294	0.000660664	0.000666198	0.000682958	0.000674924	0.000692816	0.000731678	0.000744545	0.000718305	0.000709513	0.000703544	0.000789804	0.000833972	0.000932553	0.000949815	0.000963692	0.000936699	0.000924906	0.000897508	0.000902429	0.000884868	0.000897818	0.000878667	0.000406159	0.000367036	0.000365469	0.000364584	0.000349376	0.000326068	0.000320662	0.000205782	0.000135579	0.000182682
	5.56	0.000547859	0.000495325	0.000430214	0.000409648	0.000419663	0.000478176	0.000491255	0.000472341	0.000453274	0.000454235	0.000443182	0.000424295	0.000433286	0.000470295	0.000546526	0.000617955	0.00066308	0.000660936	0.00066409	0.000689328	0.000696424	0.000720164	0.000751208	0.000728822	0.000748061	0.00072823	0.000790701	0.000855299	0.000951334	0.00097761	0.000975605	0.000949397	0.000892827	0.000895569	0.000914917	0.000908647	0.000901658	0.000851217	0.000396586	0.00037127	0.000366204	0.000358743	0.000352752	0.000326336	0.000321418	0.000218027	0.000140938	0.000189997
	5.565	0.00053394	0.000496877	0.000416523	0.000420274	0.000429575	0.00046023	0.00048717	0.00047675	0.000446758	0.000455315	0.000450257	0.000424153	0.000433172	0.000452644	0.000533783	0.000624548	0.000677309	0.000667629	0.000672265	0.000706483	0.000701263	0.000740848	0.000770323	0.000757248	0.000724388	0.000718998	0.000783153	0.000847018	0.000956038	0.000973085	0.000988425	0.000949466	0.000909263	0.0008796	0.000896248	0.000875984	0.000893847	0.000872904	0.00043059	0.000377887	0.000366832	0.000366756	0.00036698	0.000338721	0.000328722	0.000210291	0.000141728	0.000188243
	5.57	0.000543837	0.00049632	0.000425384	0.000419947	0.000428934	0.000462201	0.000498491	0.000465892	0.000455084	0.000434454	0.000430951	0.000419617	0.000421309	0.000469478	0.000532328	0.000612985	0.000652581	0.000658123	0.000673002	0.000687046	0.000681899	0.00073803	0.000749435	0.000745356	0.000748715	0.000725658	0.000755113	0.000842109	0.000935603	0.000993642	0.00100196	0.000953687	0.000920537	0.000940776	0.000919552	0.000875097	0.000898878	0.000897526	0.000418779	0.00037149	0.00038722	0.000369419	0.000370097	0.000329469	0.000319565	0.000223117	0.000127782	0.000212462
	5.575	0.000537433	0.000474974	0.000416613	0.000420565	0.000432447	0.000479563	0.000474911	0.000466938	0.000455137	0.00043701	0.000441732	0.000430579	0.000425046	0.000450755	0.00054386	0.000608697	0.000658515	0.000654118	0.000667749	0.000680368	0.000683326	0.000722019	0.000719551	0.000745369	0.000752113	0.000707567	0.000768345	0.000851065	0.000957853	0.000999349	0.000981447	0.000941166	0.000900053	0.000904281	0.000893496	0.00090469	0.000860277	0.000865202	0.000418751	0.000379566	0.000374759	0.000370035	0.000356149	0.000338409	0.000325124	0.000205236	0.000143262	0.000188104
	5.58	0.000540544	0.000494537	0.00041759	0.000422565	0.000421172	0.000455112	0.000481091	0.000462875	0.000454827	0.000442467	0.000439278	0.000417417	0.00042682	0.000457887	0.000528552	0.000635821	0.000655739	0.000660753	0.000646802	0.000668762	0.000690835	0.000718492	0.000759372	0.000752717	0.000747182	0.000748704	0.000755612	0.00084056	0.000967737	0.00100582	0.000977089	0.000977641	0.000911567	0.000922715	0.000945597	0.000935983	0.00090512	0.000891482	0.000441076	0.0003884	0.000395424	0.000379071	0.000379016	0.000338436	0.000320881	0.000212507	0.000143785	0.000206552
	5.585	0.000546	0.000493385	0.000428206	0.000425325	0.00042974	0.000476283	0.00047935	0.000463663	0.000448273	0.000450548	0.000447174	0.000442212	0.000433038	0.000443165	0.00053423	0.00063758	0.000689547	0.000686744	0.000680984	0.00069718	0.000700966	0.000706887	0.000774169	0.000734565	0.000752539	0.000784161	0.000764678	0.000853501	0.000961254	0.000996948	0.000981576	0.000955145	0.000918077	0.000928376	0.000936134	0.000926207	0.000936336	0.000889953	0.000436165	0.00037029	0.000391581	0.000391621	0.000363961	0.00034338	0.00031984	0.000223848	0.000144538	0.000197892
	5.59	0.000567698	0.000478024	0.000428645	0.000417461	0.000439929	0.00047449	0.0004803	0.000469979	0.00042711	0.000432671	0.000441359	0.000424013	0.000419671	0.000461492	0.000550103	0.000620084	0.00066145	0.000662443	0.000665175	0.000676895	0.000676013	0.000719123	0.000768149	0.000771078	0.000739601	0.000772968	0.000740018	0.000843614	0.000969974	0.0010273	0.000989862	0.000947478	0.000918585	0.000917226	0.00094399	0.000939016	0.000920501	0.000907102	0.000433242	0.000394341	0.000391418	0.000397048	0.000364021	0.000345635	0.000342082	0.000218505	0.000154812	0.000194987
	5.595	0.000553232	0.000473047	0.000423217	0.000417801	0.0004386	0.00047454	0.000487912	0.000459616	0.00045804	0.000443756	0.000439439	0.000423125	0.000411468	0.000451936	0.000542159	0.000619021	0.000673134	0.00066389	0.000665047	0.00066489	0.000661399	0.000724696	0.000763115	0.000749238	0.000743936	0.000779678	0.000743259	0.000856112	0.000961057	0.000984494	0.000990343	0.000960664	0.000910876	0.000911187	0.000945713	0.000937516	0.000889366	0.000897345	0.00043226	0.000392785	0.000400012	0.00038956	0.00035627	0.000342513	0.000313418	0.000220554	0.000150887	0.000201719
	5.6	0.000543684	0.00046986	0.000407536	0.000411911	0.000434792	0.000472743	0.000478312	0.000454619	0.000450189	0.000437128	0.00042808	0.000424496	0.000432268	0.000454126	0.000538541	0.00062875	0.000682146	0.000670684	0.000672978	0.000651858	0.0006529	0.000703024	0.000766081	0.000755646	0.000765249	0.000747396	0.000723417	0.000835719	0.000980683	0.00101416	0.00101496	0.000914745	0.000894988	0.000904191	0.000891215	0.000920469	0.000925184	0.000898639	0.000413642	0.000406585	0.000397533	0.000390219	0.000366385	0.000330173	0.000334143	0.000222329	0.000143607	0.00019816
	5.605	0.000541925	0.000459695	0.00041656	0.000418907	0.000417018	0.000471324	0.000484736	0.00046478	0.000452081	0.000442944	0.000420785	0.000427854	0.00042795	0.000446658	0.000538176	0.00062369	0.000678514	0.000687433	0.000653656	0.000678188	0.000693396	0.000726806	0.000754407	0.0007603	0.000721502	0.000764446	0.000768719	0.000847664	0.000916535	0.000993636	0.000989738	0.000933315	0.000919442	0.000934103	0.000955692	0.000931346	0.000922002	0.000902344	0.000453787	0.000398661	0.000381174	0.000390914	0.000367596	0.000340043	0.000326929	0.000216368	0.000144165	0.000212392
	5.61	0.000556686	0.000459707	0.000410699	0.000413752	0.000423502	0.000468316	0.000477345	0.000467862	0.000436993	0.000440469	0.000423214	0.000421596	0.000432506	0.000469655	0.000550961	0.000627417	0.000684617	0.000665413	0.000657758	0.000671643	0.000680073	0.000724982	0.000773711	0.000771841	0.000771327	0.000740883	0.000730958	0.000843032	0.000950982	0.00100331	0.00101153	0.000966446	0.000918787	0.000933262	0.000942431	0.000935729	0.000878675	0.000892049	0.000458159	0.000404879	0.000400691	0.000395018	0.000381334	0.000343392	0.000333876	0.000224112	0.000145058	0.000200742
	5.615	0.000547835	0.000464154	0.000418808	0.000397762	0.000404763	0.000462961	0.000480722	0.000441122	0.00044311	0.000428889	0.000422519	0.000398422	0.00041165	0.000467855	0.000538272	0.000636788	0.000678555	0.000668199	0.00066054	0.000655707	0.000674805	0.000739667	0.000771679	0.000750344	0.000800206	0.000695968	0.00071244	0.000846075	0.000931863	0.000978877	0.000993051	0.000961634	0.000931133	0.000914692	0.000936521	0.000912117	0.000917522	0.000888051	0.00045134	0.000408003	0.000413434	0.000399725	0.000384742	0.000351251	0.000325226	0.000227883	0.000149047	0.000216145
	5.62	0.000541285	0.000460942	0.000405314	0.000413891	0.000431727	0.000465199	0.000462793	0.000447927	0.00042724	0.000432405	0.000422133	0.000406932	0.000411169	0.000456737	0.000528302	0.000622687	0.000674823	0.000667408	0.000654378	0.000656375	0.00066572	0.000711838	0.000770438	0.000766792	0.00080302	0.000728594	0.000712541	0.000848158	0.00094686	0.000988846	0.000966161	0.000957353	0.000923992	0.000941291	0.000919746	0.000915496	0.000900482	0.000886024	0.000465359	0.000402055	0.000400312	0.000382519	0.000376058	0.000341176	0.000329407	0.000226142	0.000146127	0.000206987
	5.625	0.000513325	0.000454162	0.000408454	0.000408408	0.000432878	0.000459191	0.000481006	0.000454641	0.000443639	0.000445982	0.000415575	0.00041408	0.000436696	0.000452239	0.000502545	0.000633764	0.000671125	0.000652744	0.000648861	0.000644667	0.000631786	0.000713946	0.000733734	0.000752487	0.000783211	0.000691139	0.000698503	0.000810056	0.000910991	0.000967199	0.000958321	0.00095593	0.000934455	0.000904735	0.000923458	0.000915827	0.000903153	0.00087278	0.000459084	0.000412839	0.000396959	0.000385137	0.000366749	0.000344908	0.000327185	0.000223524	0.000146193	0.000206669
	5.63	0.000519385	0.000431842	0.000379992	0.000376649	0.000417408	0.000459801	0.000473789	0.000451391	0.000437763	0.000430897	0.000414901	0.000406882	0.000420561	0.000446059	0.000545188	0.000628973	0.000663523	0.000655829	0.00065451	0.000661551	0.000642247	0.000679654	0.000751877	0.00076152	0.000780279	0.000683347	0.000690575	0.000839733	0.000927267	0.000954904	0.000987979	0.000951475	0.000916669	0.000940175	0.000917357	0.000929187	0.000904661	0.000908092	0.000471779	0.000395761	0.000422368	0.000403054	0.000384207	0.000346702	0.000338409	0.00023683	0.000142875	0.000216892
	5.635	0.000541924	0.000456421	0.000383455	0.000403941	0.000422804	0.000452162	0.00046451	0.000435776	0.000432055	0.000425476	0.000401179	0.000401619	0.000409896	0.000439971	0.000534853	0.000618682	0.000660739	0.00065045	0.00065921	0.00066169	0.000665586	0.000703753	0.000739363	0.00076698	0.000799313	0.000682014	0.000681518	0.000833914	0.000909856	0.000960485	0.000975219	0.000945215	0.000898886	0.000911069	0.000931463	0.000927911	0.000885723	0.000897557	0.000448488	0.000407563	0.000396099	0.000394819	0.000381197	0.000336531	0.000339758	0.000226699	0.000151971	0.000204462
	5.64	0.000526071	0.000445421	0.000385628	0.000400992	0.000406848	0.000444034	0.000470782	0.000427598	0.000437368	0.000419053	0.000423972	0.000398552	0.000409755	0.000428287	0.000532134	0.00062045	0.000630464	0.000663968	0.000655843	0.000639411	0.000644024	0.000682807	0.000757752	0.000795538	0.000774216	0.00065818	0.00069227	0.000844698	0.000910481	0.000998637	0.000983065	0.000944787	0.000904889	0.000923359	0.000921603	0.000891028	0.000902674	0.0008872	0.000458631	0.000413803	0.000417493	0.000386046	0.000361453	0.000339303	0.000323824	0.000231511	0.000155044	0.000218847
	5.645	0.000547241	0.000440149	0.000387272	0.000389065	0.000415628	0.000456084	0.000466379	0.000428757	0.00042469	0.00042278	0.000420434	0.000398935	0.000422315	0.000436729	0.00053391	0.000624329	0.000663893	0.000652879	0.000641466	0.000638943	0.00065463	0.000684752	0.000764563	0.000777257	0.000737884	0.000665919	0.000665911	0.000828196	0.000952587	0.000943559	0.000921593	0.000961058	0.000862994	0.000926827	0.000891086	0.000906931	0.000904279	0.000870142	0.000452884	0.000417694	0.000415483	0.000411774	0.000365518	0.000331901	0.000321528	0.000233404	0.000158708	0.000220649
	5.65	0.000540693	0.000417227	0.000381077	0.000398657	0.000401908	0.000461332	0.00046348	0.000434193	0.000406368	0.000423664	0.000403864	0.000387638	0.000403974	0.000439341	0.000515698	0.000602674	0.000631444	0.000638253	0.000632913	0.00062081	0.00063991	0.000684731	0.000755351	0.000765506	0.000714155	0.000626403	0.000668998	0.000781784	0.00088471	0.000915843	0.000977558	0.000950644	0.000910561	0.000920897	0.000878425	0.000876984	0.000921466	0.000889923	0.000470337	0.000425827	0.000402896	0.000395279	0.000383534	0.000338504	0.000335376	0.000231125	0.000145637	0.000226243
	5.655	0.00052472	0.000434477	0.000372392	0.000400359	0.000412807	0.000460663	0.000470732	0.000440414	0.000440958	0.000422428	0.000404597	0.000394423	0.000411421	0.000439626	0.000547176	0.00063616	0.000666817	0.000659299	0.000652395	0.000637205	0.000646	0.000699489	0.000746504	0.000767797	0.000763444	0.000619633	0.000690244	0.000818145	0.000972492	0.000978864	0.000973622	0.000922974	0.000905033	0.000879688	0.000922317	0.000874663	0.000872328	0.000879982	0.000469383	0.000400026	0.000420778	0.000406832	0.000382199	0.000335513	0.000334147	0.000245494	0.00014342	0.000229764
	5.66	0.000519972	0.000418142	0.000383653	0.000388015	0.000414604	0.000459356	0.000455315	0.000444999	0.000415524	0.000417241	0.000399831	0.000401888	0.000413186	0.000449614	0.000492186	0.000611228	0.000658001	0.000650923	0.000632512	0.000643051	0.000628398	0.000683442	0.000730774	0.000751566	0.000738422	0.000610792	0.000681774	0.000824343	0.000937449	0.000952422	0.000958014	0.000950259	0.000891807	0.000925653	0.000927901	0.000932777	0.000921432	0.000902602	0.00047551	0.000437793	0.000431506	0.000422921	0.000381001	0.000338067	0.000336712	0.000256077	0.000146655	0.000221564
	5.665	0.000529956	0.000429432	0.000378405	0.000387717	0.000413709	0.000451712	0.000454762	0.000435589	0.000426872	0.000418079	0.000393894	0.000394461	0.000414327	0.000442768	0.000525154	0.000619317	0.000663192	0.000641639	0.000632656	0.000634856	0.000633754	0.000693747	0.000710945	0.000763706	0.000711455	0.000601998	0.000697215	0.000821391	0.000904895	0.000932087	0.000931738	0.000961812	0.000927432	0.000942125	0.000922476	0.00091142	0.000911206	0.000904121	0.000488071	0.000417289	0.000430156	0.000412285	0.00038132	0.000339102	0.000334922	0.000229393	0.000150717	0.000228877
	5.67	0.00052102	0.000410908	0.000369628	0.000380529	0.000401787	0.00043996	0.000456167	0.000433079	0.00041456	0.000412122	0.000392631	0.000388698	0.000395616	0.000425228	0.000529029	0.00060894	0.000644781	0.00062663	0.000628674	0.00059087	0.000633016	0.000703146	0.000754512	0.000759588	0.000720281	0.000595898	0.000666339	0.000825047	0.000946832	0.000962884	0.000913903	0.000927782	0.000911587	0.000948968	0.000936787	0.00092105	0.000912029	0.000917225	0.000500141	0.000428992	0.000431381	0.000424612	0.000381865	0.000350594	0.000339887	0.000242994	0.000163362	0.000222729
	5.675	0.000526767	0.000406575	0.000374717	0.00037713	0.000411764	0.000463876	0.000460416	0.000423304	0.00041163	0.00041363	0.000398812	0.000398129	0.000400076	0.000442876	0.000538325	0.000629655	0.000643635	0.000638384	0.000611505	0.000595	0.000606453	0.00066249	0.000711957	0.000782364	0.000698836	0.000604499	0.000691271	0.00083921	0.000893605	0.00094512	0.000958076	0.000917246	0.000922966	0.000903376	0.00092558	0.000890631	0.000885213	0.000896072	0.000480722	0.000436585	0.000430707	0.000402725	0.000373923	0.00035299	0.000345163	0.000246019	0.0001544	0.000231234
	5.68	0.000507868	0.000390003	0.000376466	0.000378538	0.000406772	0.000458397	0.000463374	0.000413238	0.000423906	0.000402881	0.000397147	0.000375509	0.000390998	0.000441637	0.0005196	0.000586401	0.00063121	0.000627859	0.000627021	0.00060445	0.000622144	0.000675171	0.000718205	0.000734754	0.000660626	0.000554001	0.000672653	0.000849057	0.000924869	0.000929082	0.000916042	0.000920194	0.000883457	0.000920139	0.000931297	0.000898968	0.000929017	0.000898192	0.000502024	0.000418848	0.000421509	0.000424987	0.000383214	0.000351016	0.000345509	0.000250147	0.00015242	0.000252359
	5.685	0.000527249	0.000401674	0.000367771	0.000384186	0.000405537	0.000446413	0.000457552	0.000429015	0.000419941	0.000403011	0.000390383	0.000386757	0.000388935	0.000434445	0.000542459	0.000612696	0.000658077	0.000632378	0.000634929	0.000614021	0.000622769	0.000700624	0.000744962	0.000761729	0.00066656	0.000577446	0.000688498	0.000830828	0.000916491	0.00093414	0.000943606	0.000919739	0.000896847	0.000867758	0.000935713	0.000924522	0.000926882	0.000911585	0.00048989	0.000440532	0.000426667	0.000419211	0.000379433	0.000359483	0.000333779	0.000247382	0.000164755	0.000230149
	5.69	0.000495285	0.000371034	0.000361249	0.000379086	0.00039353	0.000454851	0.000432905	0.000411136	0.000407867	0.000392606	0.000385133	0.000389063	0.000392861	0.000426331	0.000527591	0.000599645	0.000650384	0.000622762	0.000590621	0.000614555	0.000608828	0.000684619	0.000739755	0.000758322	0.000648996	0.000582674	0.00064838	0.00081085	0.000895954	0.000910862	0.000902161	0.000941418	0.000914193	0.000839732	0.000900472	0.000891401	0.000925124	0.000904207	0.000503337	0.000426255	0.00043672	0.000413005	0.000379342	0.000357036	0.000346142	0.000252194	0.000162944	0.000243725
	5.695	0.000514738	0.000386405	0.000361061	0.000389467	0.000404667	0.000441124	0.000459224	0.000405934	0.000406306	0.000371575	0.000393354	0.000384907	0.000405038	0.00042941	0.000519881	0.000620701	0.000636643	0.00062224	0.000633381	0.000616027	0.000628477	0.000683311	0.000739299	0.000759938	0.000647034	0.000578025	0.000655053	0.000836406	0.000906936	0.000939375	0.000932119	0.000934781	0.000911732	0.000914108	0.000945482	0.000927015	0.0009575	0.00092349	0.000514915	0.000451695	0.000426943	0.000423839	0.000366641	0.000359608	0.000353644	0.000246715	0.000156084	0.000233407
	5.7	0.000506984	0.000383572	0.000359734	0.000366167	0.000411384	0.00045328	0.000447322	0.000410358	0.000410661	0.000386836	0.000392378	0.000394149	0.000391936	0.000423127	0.000529317	0.000635724	0.000639527	0.000625086	0.000624938	0.000614753	0.000606703	0.000687629	0.000745075	0.000753067	0.000624317	0.000567918	0.000682116	0.000817468	0.000922447	0.000945599	0.000902682	0.000931657	0.000929006	0.000934927	0.000908117	0.000935579	0.000913282	0.000914093	0.000515452	0.000450672	0.000446787	0.000439053	0.000391217	0.000356092	0.000354375	0.000254971	0.000161162	0.000241317
	5.705	0.000497087	0.000381064	0.000354925	0.00038113	0.000409747	0.000429753	0.000437942	0.000398226	0.000409038	0.000392629	0.000388593	0.000379222	0.00038742	0.000419997	0.000518442	0.00062324	0.000632566	0.000617145	0.000615132	0.000603228	0.000608328	0.000698476	0.000737202	0.00071988	0.000615569	0.000542218	0.000646458	0.00081191	0.000902409	0.000916302	0.000878151	0.000894557	0.00091246	0.00091717	0.000913512	0.000934718	0.000932589	0.00091128	0.000533379	0.000444069	0.000450035	0.00043131	0.00038348	0.000356849	0.000356285	0.000258134	0.00015664	0.000235168
	5.71	0.000481315	0.00037407	0.000347526	0.000370131	0.000406915	0.000424065	0.000427052	0.000405264	0.000390412	0.000392016	0.000374503	0.000378475	0.000382537	0.000429025	0.000500553	0.000600998	0.000607049	0.000606333	0.000622464	0.000593571	0.000590822	0.000673575	0.000725673	0.000744722	0.00058953	0.000554605	0.000677632	0.00084143	0.000927783	0.000919867	0.000870886	0.00087566	0.000913523	0.000921966	0.00092955	0.00092261	0.000899198	0.00088321	0.000521932	0.000469138	0.000450619	0.000430603	0.000392369	0.000344811	0.000342212	0.000252658	0.000156874	0.000234493
	5.715	0.000497688	0.000373831	0.000355575	0.000363298	0.000402146	0.000423493	0.000424727	0.000389854	0.000396929	0.000372708	0.000369122	0.00037646	0.000394364	0.000416032	0.000537638	0.000585004	0.000624596	0.00061407	0.000614214	0.000584779	0.000602711	0.000667136	0.000730652	0.000741308	0.000578882	0.00052898	0.00065646	0.000822718	0.000875962	0.000908611	0.000890368	0.00088009	0.000882214	0.000897367	0.000900575	0.000910428	0.000911858	0.00090181	0.000509516	0.000436906	0.000438032	0.000427231	0.000402873	0.000351522	0.000340684	0.000241646	0.000170188	0.000230543
	5.72	0.000495511	0.000359343	0.000349601	0.000370901	0.00038368	0.000429022	0.000422645	0.000390613	0.000389585	0.000378606	0.000346825	0.000368624	0.000363194	0.000424985	0.000498071	0.000608475	0.000642855	0.000607967	0.000597973	0.000592619	0.000607191	0.000649073	0.000742724	0.000728641	0.000583237	0.000550441	0.00064509	0.000808518	0.000880127	0.000885896	0.000884659	0.000846609	0.000885065	0.00089265	0.000929716	0.000931213	0.000915795	0.000924959	0.000513903	0.000455135	0.000464157	0.000433548	0.000372321	0.000340612	0.000351775	0.000243814	0.000152297	0.000234011
	5.725	0.000487784	0.000360796	0.000341719	0.000376678	0.000386038	0.00042392	0.000426286	0.00040343	0.000371645	0.000381854	0.000378648	0.00037345	0.000377189	0.000421317	0.00053977	0.000606113	0.000624815	0.000607624	0.000573801	0.000586381	0.000597068	0.000660121	0.000711723	0.00072971	0.000532497	0.000529931	0.000671102	0.000807141	0.000873056	0.000877935	0.000911204	0.000849306	0.000880023	0.000869149	0.00089308	0.000878073	0.000910384	0.000910801	0.000523022	0.000461241	0.000456234	0.000433594	0.000385865	0.000359775	0.000354111	0.00024882	0.000151485	0.000248842
	5.73	0.000488119	0.00034978	0.000327329	0.000354889	0.00039342	0.000421381	0.000425546	0.000380369	0.00037949	0.000385397	0.000358096	0.000367263	0.00038176	0.000427979	0.000496495	0.000595549	0.000629539	0.000602796	0.000589923	0.000574832	0.000583186	0.000662184	0.000721878	0.000714366	0.00054394	0.000541738	0.000674752	0.000812645	0.0008774	0.000869476	0.00082297	0.000890821	0.000869552	0.000870957	0.000905871	0.000909953	0.000894232	0.000897753	0.000537202	0.000459747	0.000450455	0.000442299	0.000370103	0.000364645	0.0003452	0.000258266	0.0001752	0.000248245
	5.735	0.000484029	0.000354874	0.00035084	0.000363091	0.000406869	0.000429091	0.000429262	0.000396133	0.000382669	0.00038535	0.000361155	0.000371494	0.0003858	0.00041763	0.000524008	0.000609727	0.000624587	0.000603657	0.000601806	0.000582514	0.000599978	0.000662584	0.000707697	0.000738019	0.000530216	0.000530847	0.000672327	0.000809821	0.000834623	0.000858448	0.000837654	0.000853836	0.000883063	0.000898772	0.000899108	0.000899127	0.000923811	0.000887025	0.000535342	0.000469479	0.000467202	0.000417775	0.000403506	0.000359674	0.000341499	0.000254714	0.000175348	7.85822e-05
	5.74	0.000472297	0.000350545	0.000349779	0.00035388	0.000390331	0.000448891	0.000421457	0.000407284	0.0003731	0.000378111	0.000366686	0.000376046	0.000382878	0.000428165	0.000519407	0.000605506	0.000638094	0.000612176	0.000596733	0.000583084	0.000590939	0.000648764	0.000707908	0.000679291	0.000545358	0.000545645	0.000676337	0.00082417	0.000873528	0.000866947	0.00087853	0.000870287	0.000857302	0.00088165	0.000918888	0.000862999	0.000836113	0.000897163	0.000552368	0.000487063	0.000460562	0.000430978	0.000413865	0.000369826	0.000354002	0.000247119	0.000168525	9.25043e-05
	5.745	0.000483486	0.000349829	0.000351723	0.000372282	0.000402186	0.000438492	0.000422597	0.000399715	0.000394092	0.000349247	0.000346696	0.000380733	0.000383807	0.000402964	0.00050013	0.000592385	0.000637871	0.000616682	0.000598949	0.000562724	0.000596829	0.000668727	0.0007202	0.000702935	0.00054355	0.000542886	0.000664354	0.000813136	0.000887477	0.000887516	0.000868405	0.000877274	0.000879743	0.000884016	0.00091311	0.000905844	0.000893107	0.000948812	0.000565435	0.000473645	0.000474549	0.000459288	0.000401752	0.00036238	0.000350212	0.000266073	0.000172107	7.97195e-05
	5.75	0.000467575	0.000350531	0.000340101	0.000357956	0.000393982	0.00043242	0.000408075	0.000386089	0.000354184	0.000373846	0.000359631	0.000352727	0.000394094	0.000419321	0.000526889	0.000612988	0.000631467	0.000621845	0.000602085	0.000562516	0.000588608	0.000652624	0.000730057	0.000691272	0.000519192	0.0005414	0.000693627	0.00081688	0.000872787	0.000834327	0.000842289	0.000852812	0.000881964	0.000905083	0.000933248	0.000924538	0.000920594	0.000919443	0.00056254	0.000494163	0.000468488	0.000459553	0.000371092	0.000373315	0.000361466	0.000268093	0.000167403	8.18179e-05
	5.755	0.000463505	0.00034029	0.000337012	0.000346604	0.000390715	0.000426871	0.000411894	0.000385029	0.000374936	0.000367812	0.000364466	0.000345548	0.000378513	0.000389404	0.000530464	0.000604522	0.000629595	0.000598006	0.000594496	0.000574075	0.000595846	0.000669178	0.000735844	0.000701946	0.000534943	0.000528493	0.00066885	0.000770669	0.000873804	0.000861019	0.000847105	0.000881142	0.000886058	0.000868193	0.00092466	0.000913896	0.000922492	0.000927988	0.00056933	0.000483519	0.000487174	0.000444634	0.000413597	0.000359578	0.000373818	0.000270422	0.000175557	8.06247e-05
	5.76	0.000435509	0.000342752	0.000349098	0.000354645	0.000379192	0.000420627	0.000408348	0.000377159	0.000377644	0.000366344	0.000355415	0.000364342	0.000382707	0.000414695	0.00051949	0.00061095	0.000631231	0.000604575	0.000590738	0.000556198	0.000594594	0.000656422	0.000745185	0.000654003	0.000498705	0.000541562	0.000662614	0.00078964	0.000866121	0.000854726	0.00084275	0.000838036	0.000884984	0.000901004	0.000910284	0.000925413	0.000921834	0.000936574	0.000582425	0.00050858	0.000479407	0.000454064	0.000400133	0.000358195	0.000347695	0.000260694	0.000177112	7.96852e-05
	5.765	0.000453865	0.000329921	0.000341436	0.000378817	0.00039505	0.000427767	0.000402859	0.000380346	0.000377503	0.000360366	0.000349467	0.000364394	0.000370677	0.000418803	0.000537588	0.000616742	0.000615262	0.000599791	0.000620141	0.00055461	0.000593068	0.000675837	0.000743577	0.000669398	0.000508885	0.000547096	0.000659803	0.00079025	0.000863347	0.000855918	0.000826745	0.000862376	0.000860684	0.000902943	0.000915908	0.000935511	0.000924937	0.000933802	0.00059251	0.000496609	0.000484835	0.000443969	0.000399165	0.000355457	0.000356001	0.000270007	0.000150907	7.92699e-05
	5.77	0.000430891	0.00033825	0.000333917	0.000354463	0.000398151	0.000417775	0.000397443	0.000378498	0.000358129	0.000345355	0.000340895	0.0003526	0.00037479	0.000412044	0.000519832	0.000583297	0.000624656	0.000590051	0.000579295	0.000551319	0.000576625	0.00067955	0.000719519	0.000647746	0.000497929	0.000529171	0.000622575	0.000798322	0.000828163	0.000828887	0.000818998	0.000827265	0.000838909	0.000866311	0.000904103	0.000888492	0.000893428	0.000880055	0.000608381	0.000491978	0.000482815	0.000443764	0.000399074	0.000370355	0.000366393	0.000256178	0.000167328	8.77913e-05
	5.775	0.000442654	0.000321489	0.0003468	0.000356641	0.000394307	0.000422412	0.000417559	0.000375376	0.000363019	0.000363584	0.000350269	0.000347725	0.000369919	0.000415345	0.000518826	0.000611839	0.000607634	0.000589054	0.000575284	0.000574389	0.000568167	0.000654765	0.000700516	0.000643074	0.000503496	0.000514466	0.000659826	0.000817593	0.000835916	0.000834137	0.000810272	0.000834169	0.000861305	0.000904962	0.000925574	0.000932994	0.000921776	0.00094167	0.00057385	0.000500101	0.000481683	0.000458958	0.000395097	0.0003772	0.000359166	0.000264426	0.000165387	6.85272e-05
	5.78	0.000420914	0.000329281	0.000327634	0.000345991	0.000389132	0.000417151	0.00038118	0.000375115	0.000365844	0.000335939	0.000343386	0.000348037	0.000369327	0.000404937	0.000500618	0.000601622	0.000607149	0.000594586	0.000571596	0.000542057	0.000559133	0.000644741	0.000725149	0.000637247	0.000491125	0.000530847	0.000634663	0.00077912	0.000834515	0.000829409	0.000827701	0.000836636	0.000829176	0.000887235	0.000899721	0.000900679	0.000919648	0.000906461	0.000624649	0.000505715	0.000498725	0.000471663	0.000399176	0.000368803	0.000359715	0.000272566	0.000175988	7.58607e-05
	5.785	0.000402361	0.000316686	0.000314012	0.000333517	0.000385319	0.00040246	0.000379202	0.00037321	0.000354466	0.000349736	0.000337239	0.000333505	0.00034953	0.000410376	0.000521526	0.000608473	0.000588924	0.000577301	0.000560192	0.000562792	0.000555095	0.000637538	0.000710275	0.000605663	0.000473979	0.000513012	0.000645735	0.000762055	0.000815613	0.000811513	0.000798717	0.000789769	0.000841769	0.000864525	0.000905558	0.000895948	0.000898608	0.000892801	0.000601241	0.000504807	0.000475224	0.00045068	0.000397624	0.000368855	0.000365965	0.000259429	0.000170851	8.65609e-05
	5.79	0.000408595	0.000299141	0.000331857	0.000347122	0.000377096	0.000391494	0.000387036	0.000347562	0.00036678	0.000351825	0.000345295	0.000358652	0.000380818	0.000393947	0.000524259	0.000579045	0.000615298	0.000559156	0.000587708	0.000553164	0.000570373	0.000638447	0.000716448	0.000635078	0.000471078	0.000516426	0.000643259	0.000775453	0.000813693	0.000830424	0.000787605	0.000804197	0.000841643	0.000861453	0.000889699	0.000949269	0.000932526	0.000912603	0.000634919	0.000517303	0.000502377	0.000473355	0.000414861	0.000375937	0.000367611	0.000272722	0.000166208	8.21142e-05
	5.795	0.000422477	0.000324576	0.000335947	0.000349563	0.000383293	0.000408826	0.000388421	0.000368408	0.000363387	0.00034007	0.000333584	0.000331679	0.000356545	0.000408546	0.000520427	0.000580939	0.000606124	0.000587654	0.000587797	0.000550642	0.000552399	0.000646388	0.000740467	0.000628231	0.000495044	0.000513135	0.000639538	0.000799091	0.000821989	0.000823393	0.000818018	0.000814192	0.000864157	0.00090409	0.000892559	0.000921445	0.000887869	0.000915872	0.0006386	0.000514464	0.000490668	0.000472938	0.000401344	0.000373186	0.000380108	0.000257675	0.000174636	8.27999e-05
	5.8	0.000408196	0.000320164	0.000319838	0.000355038	0.000388731	0.000418723	0.000391646	0.000368824	0.000352022	0.000341901	0.000355016	0.00035275	0.000374216	0.000424187	0.000528027	0.000608126	0.000614049	0.000586243	0.000587575	0.000548647	0.000553577	0.000650402	0.000714021	0.000591731	0.000492136	0.000546117	0.00064663	0.000791476	0.000818805	0.00079455	0.000812169	0.000807571	0.000815171	0.000881628	0.000913412	0.00090361	0.000925209	0.00092901	0.00067617	0.000539535	0.000513511	0.000472114	0.000417667	0.000390602	0.000395412	0.000278845	0.000179473	8.9174e-05
	5.805	0.000393615	0.000318428	0.000319802	0.000339765	0.000380534	0.000404986	0.000386452	0.0003612	0.000359364	0.00035041	0.000334773	0.000350689	0.000357254	0.000400975	0.000521478	0.000591468	0.000596823	0.000576982	0.000564743	0.000552113	0.00054742	0.000634044	0.000708929	0.000584866	0.000465899	0.000544784	0.000634405	0.000790534	0.000827098	0.000817131	0.000786248	0.000784727	0.000822393	0.000853509	0.00091198	0.000887402	0.000933786	0.000914175	0.000668561	0.000528026	0.000513814	0.000460364	0.000403246	0.00038194	0.000356259	0.000283035	0.000179794	8.253e-05
	5.81	0.000387165	0.000318041	0.000327571	0.000346923	0.00036279	0.00038071	0.000374924	0.000352892	0.000362374	0.000335991	0.000347459	0.000342609	0.000365156	0.000420346	0.00051338	0.00060285	0.000604516	0.00058088	0.000573782	0.00051865	0.000551349	0.000639362	0.000697567	0.000560946	0.000477665	0.000514892	0.000622231	0.000767702	0.000827235	0.000779851	0.000772996	0.000799035	0.000838633	0.000863319	0.000915722	0.000939982	0.000933921	0.000931865	0.000667274	0.000542183	0.000528649	0.0004694	0.000408872	0.000376303	0.00036455	0.00027771	0.000200323	7.13621e-05
	5.815	0.000393381	0.000313425	0.000314802	0.000347356	0.000390478	0.000400981	0.00038605	0.000356912	0.000353188	0.000343952	0.000334166	0.000342504	0.00035258	0.000412708	0.000524768	0.000570791	0.000600026	0.000552912	0.000575902	0.000515322	0.000541126	0.000648289	0.000692046	0.000590593	0.00047582	0.000520931	0.000655273	0.000790222	0.000802901	0.00076753	0.000772006	0.000761777	0.0008258	0.000813816	0.000885257	0.000906241	0.000928625	0.000946523	0.000678747	0.000539461	0.000517335	0.000459816	0.00042131	0.000379939	0.000385673	0.000281633	0.000171791	8.83437e-05
	5.82	0.000365909	0.000299609	0.000321999	0.000340122	0.000386903	0.000398139	0.000379983	0.000333913	0.000347679	0.000336921	0.000331171	0.000348529	0.00036375	0.00041089	0.000506291	0.000595659	0.000593615	0.00057956	0.000548176	0.000511728	0.000555409	0.000626218	0.000695047	0.000545578	0.000484722	0.000518115	0.000655776	0.000770927	0.000813591	0.000771485	0.000779086	0.000775386	0.000789125	0.000852277	0.000864894	0.000916205	0.000893398	0.000945008	0.000724526	0.00054476	0.000538209	0.000456136	0.000402167	0.000375418	0.000384651	0.000276058	0.000175068	8.04132e-05
	5.825	0.000360083	0.000307402	0.00032583	0.000340732	0.000377004	0.000402538	0.000373989	0.000335358	0.000352428	0.000319644	0.00034033	0.000326822	0.000351497	0.000386425	0.000501336	0.000588217	0.000583658	0.000579028	0.000557681	0.00050128	0.00055219	0.00063866	0.000711258	0.000539528	0.00046999	0.000524662	0.000650861	0.000773254	0.000830264	0.000766496	0.000750082	0.000802139	0.000799856	0.000869563	0.000897594	0.000921312	0.000939722	0.000932932	0.000711897	0.000550114	0.000509922	0.000486885	0.000419626	0.00037797	0.000374784	0.000286348	0.000196448	8.57996e-05
	5.83	0.000359008	0.000297848	0.000313912	0.000325711	0.000373238	0.000396951	0.000378079	0.000349169	0.000349514	0.000335562	0.000331019	0.000337605	0.000358938	0.000420941	0.000508411	0.000579366	0.000590834	0.000583639	0.000562809	0.000528816	0.00054702	0.000656201	0.000716085	0.000540884	0.000474821	0.000519619	0.000660398	0.00077705	0.000782125	0.000773293	0.000732777	0.000761067	0.000761593	0.000836804	0.00088788	0.000921913	0.000932619	0.000947596	0.00076378	0.000570666	0.000535167	0.000472532	0.000408427	0.000383104	0.000385981	0.000294323	0.000190903	8.56958e-05
	5.835	0.000354007	0.000308976	0.000320914	0.000340949	0.00037311	0.00039311	0.000358743	0.000353504	0.000353591	0.000329962	0.000322849	0.000320017	0.000360108	0.000415818	0.000507089	0.000595033	0.000570264	0.000571618	0.000568529	0.000522376	0.000552958	0.000620061	0.000710343	0.000538862	0.000462027	0.000529342	0.000635602	0.000771304	0.000789984	0.000769271	0.000730455	0.000722764	0.000800616	0.00082928	0.000887825	0.00092594	0.000940389	0.00094845	0.000753099	0.000551393	0.000554704	0.000469543	0.000411082	0.000373717	0.000392609	0.000297531	0.000184919	8.26561e-05
	5.84	0.000353018	0.000307866	0.000320055	0.000343124	0.000337581	0.000389312	0.000357547	0.000345574	0.000328058	0.000323721	0.000331392	0.000337589	0.000354368	0.000410227	0.000517168	0.000586008	0.000590875	0.00056972	0.000530752	0.00053402	0.000530536	0.000640722	0.00070578	0.000522693	0.000470919	0.000519162	0.000644148	0.00076538	0.000802266	0.000746818	0.000729378	0.000736966	0.000774764	0.000825122	0.000826611	0.00088274	0.00093317	0.000938976	0.000821661	0.000584004	0.000558251	0.000480492	0.000408908	0.0004024	0.000388756	0.000308437	0.000187158	8.82237e-05
	5.845	0.000355946	0.000309026	0.000319944	0.0003156	0.000376195	0.000384434	0.000368855	0.000344755	0.000347006	0.000328556	0.000317759	0.000331268	0.000356335	0.000401226	0.000524002	0.000586607	0.000583316	0.000578369	0.000560888	0.000511147	0.000546451	0.000610715	0.000687264	0.000525337	0.000459385	0.000494891	0.000653285	0.000762619	0.000763728	0.000770449	0.00072249	0.000739591	0.000798545	0.00084502	0.000880048	0.000930856	0.000954342	0.000845572	0.000809418	0.000574873	0.00054914	0.000493206	0.000417316	0.000385589	0.000396726	0.000288642	0.000182295	7.88768e-05
	5.85	0.000337731	0.000293889	0.000315732	0.000319927	0.00036462	0.000371652	0.000358256	0.000332804	0.000335048	0.000325239	0.000328795	0.000345724	0.000343174	0.00041593	0.000515639	0.000584996	0.000578716	0.000564676	0.000536531	0.000513095	0.00054337	0.000602219	0.000667358	0.000499175	0.000463553	0.00050449	0.000625515	0.000714014	0.000760704	0.000712202	0.000714917	0.000710638	0.000758843	0.000757962	0.000865561	0.000921054	0.00092116	0.000944958	0.000816589	0.000580349	0.000550763	0.00046971	0.000428958	0.000403245	0.000395956	0.00031492	0.000193157	8.0086e-05
	5.855	0.000326756	0.0002874	0.000305804	0.000341434	0.00037445	0.000375282	0.000341247	0.000339829	0.000348357	0.000309841	0.000312104	0.000321837	0.000347402	0.000403151	0.000518477	0.00059768	0.000587411	0.00055785	0.000516766	0.000513954	0.000522532	0.000612083	0.00069033	0.00050121	0.000455854	0.000510899	0.000643412	0.000753408	0.000748097	0.000712358	0.000702367	0.000719713	0.000738305	0.000812276	0.000834575	0.000879927	0.000948884	0.000940479	0.000849869	0.000574831	0.000539342	0.000500526	0.000412846	0.000397417	0.000376941	0.000298275	0.000188558	8.56205e-05
	5.86	0.000325138	0.000290541	0.000307066	0.000335428	0.000372408	0.000369125	0.000347459	0.000335813	0.000333009	0.000314132	0.000323646	0.000316644	0.000342588	0.000398792	0.000504123	0.000564607	0.000560267	0.000538422	0.000511375	0.000505342	0.000544477	0.000612439	0.000667323	0.000482915	0.00046133	0.000516333	0.000603873	0.000716693	0.000740428	0.00072917	0.000705064	0.000710502	0.000750416	0.000798006	0.00086239	0.000885797	0.000921762	0.000932314	0.000915302	0.000585407	0.000562285	0.00048746	0.000423888	0.000373643	0.000386449	0.000301237	0.000193318	8.20715e-05
	5.865	0.000321269	0.000283168	0.00029855	0.000325656	0.000372677	0.000389121	0.000325463	0.000319632	0.000336113	0.000318785	0.00032332	0.000324782	0.000341639	0.000389657	0.000505415	0.000574702	0.000576914	0.000570027	0.000541977	0.000502906	0.000539164	0.000612862	0.00066521	0.000507889	0.000462749	0.00050497	0.000631466	0.000719127	0.000746505	0.000732628	0.000688214	0.000713294	0.000740703	0.000791592	0.000832748	0.000892226	0.000944072	0.000954207	0.000941683	0.00063315	0.000563518	0.000517029	0.000429299	0.000391099	0.000410456	0.00030188	0.00018815	9.53509e-05
	5.87	0.000333629	0.000281106	0.000305374	0.000326831	0.000364436	0.000377625	0.000335645	0.000324785	0.000333728	0.000312792	0.000318361	0.000327932	0.000346771	0.000409483	0.000505081	0.000577555	0.000568762	0.000550202	0.000530003	0.000491263	0.000523603	0.000615439	0.000648998	0.000477092	0.000440618	0.000518966	0.000627371	0.000722417	0.000758142	0.000705145	0.000699991	0.000725053	0.000754123	0.0007912	0.000858805	0.000894606	0.000939476	0.000953839	0.000915328	0.000595192	0.0005528	0.000477082	0.000429705	0.000393504	0.000397234	0.00031158	0.000188417	7.81927e-05
	5.875	0.000330166	0.000292963	0.000310525	0.000333958	0.000353563	0.000378121	0.000339053	0.000337565	0.000324694	0.0003084	0.000309702	0.000324102	0.000335322	0.000411717	0.000523093	0.00056501	0.00056049	0.000568169	0.000532557	0.000499052	0.000531741	0.000596079	0.000603451	0.000469871	0.000461504	0.000511735	0.000624904	0.000722727	0.000747365	0.000706676	0.000668167	0.000697939	0.000728591	0.000785371	0.000861205	0.000929952	0.000941771	0.000969745	0.00094674	0.00062719	0.000572012	0.00049107	0.000417842	0.000408821	0.000406904	0.000309684	0.000193654	8.69666e-05
	5.88	0.000319351	0.000275364	0.000296758	0.000338785	0.000357943	0.000354739	0.000330762	0.000324466	0.000325124	0.00031037	0.00031694	0.000328575	0.000339613	0.000384126	0.000493984	0.000575872	0.000550276	0.000556277	0.000513821	0.00049938	0.000525643	0.00058211	0.000640679	0.000472038	0.000455848	0.00049761	0.000611147	0.000726535	0.000737427	0.000708805	0.000677195	0.000666127	0.000734661	0.000798081	0.000851956	0.000879701	0.000857775	0.000967707	0.00094222	0.000631055	0.000575176	0.000512429	0.000421927	0.000403344	0.000411438	0.000291659	0.000198191	8.19716e-05
	5.885	0.000309579	0.000291286	0.000303148	0.000337039	0.000358992	0.000371863	0.00033844	0.000315842	0.000323327	0.000319974	0.000316364	0.000329437	0.000349708	0.000400071	0.000518758	0.000571471	0.000574484	0.000559556	0.000542125	0.000490038	0.000533002	0.000613495	0.000635506	0.000481157	0.000460924	0.000517828	0.000645114	0.000732971	0.000735519	0.000689732	0.000662678	0.000683188	0.000733308	0.00078322	0.000825178	0.00088289	0.000918732	0.000943191	0.000939447	0.000578625	0.000567352	0.000494587	0.000432354	0.000400437	0.000399669	0.000304933	0.000193258	9.1567e-05
	5.89	0.000317785	0.000281615	0.000296316	0.000325715	0.000335734	0.000361492	0.000317762	0.000324073	0.000314847	0.000297822	0.000314268	0.000311904	0.00033898	0.00040438	0.000522249	0.000571138	0.000561157	0.000543514	0.000523078	0.000493953	0.000520184	0.000612883	0.000629098	0.000479505	0.000446174	0.000514226	0.000612143	0.000731445	0.000736871	0.000665864	0.00067591	0.000694833	0.000682861	0.000785537	0.000831126	0.000873177	0.000932964	0.000976158	0.000955583	0.000635014	0.000552087	0.000510498	0.000396661	0.000409288	0.000402673	0.000301994	0.000200198	7.76021e-05
	5.895	0.00032147	0.000281185	0.000296605	0.000321188	0.000348189	0.000356075	0.000321755	0.000312401	0.000328021	0.000299503	0.000295569	0.000308473	0.000337111	0.000397679	0.000520369	0.000557934	0.000562854	0.00053021	0.000526583	0.000466456	0.00052355	0.000613177	0.000624928	0.000465835	0.000450337	0.000513045	0.00061823	0.00070915	0.000721632	0.000651062	0.000673886	0.000649043	0.000735228	0.000772346	0.000838421	0.000903328	0.000911951	0.000959291	0.000963453	0.000635847	0.000560766	0.000495259	0.000429353	0.000413913	0.000415572	0.000307403	0.000220605	9.09038e-05
	5.9	0.00032674	0.000280387	0.000304869	0.000317534	0.000354226	0.000354797	0.000321576	0.000308393	0.000302741	0.000305135	0.000301159	0.000307168	0.000342624	0.000404641	0.000506649	0.00056945	0.000543948	0.000538638	0.000521898	0.000467304	0.000508617	0.00059096	0.000583881	0.000446474	0.000437436	0.000493798	0.000619602	0.000701313	0.000660007	0.000666061	0.000630059	0.000670494	0.000696256	0.000756688	0.000814069	0.000888454	0.000930798	0.00094488	0.00090449	0.000646068	0.000577816	0.000506646	0.000423749	0.000401244	0.000418613	0.000292131	0.000226483	8.76694e-05
	5.905	0.000308117	0.000277487	0.000289327	0.00031768	0.000349144	0.000334362	0.000302368	0.000314592	0.000307069	0.000301223	0.000295627	0.000308461	0.00033735	0.000377017	0.000490195	0.000539691	0.000546148	0.000532892	0.000506125	0.000485056	0.000513789	0.000571463	0.000576571	0.000433872	0.000428322	0.000465566	0.000583764	0.0007002	0.000705197	0.00065269	0.000633358	0.000663658	0.000682125	0.000703672	0.00081338	0.000857783	0.000920749	0.000911247	0.00094769	0.000625074	0.000573071	0.000492355	0.000421323	0.000414975	0.000407857	0.000317751	0.000209534	8.44393e-05
	5.91	0.000297349	0.000273196	0.000293615	0.000323885	0.000345035	0.000344769	0.00030972	0.000311082	0.000312357	0.000295002	0.000293001	0.000309628	0.000338122	0.000398756	0.0004968	0.000552222	0.000551226	0.000537013	0.000513161	0.000466444	0.000500274	0.000554548	0.000558678	0.000441002	0.000455776	0.000516501	0.000620508	0.000686716	0.000667136	0.000641178	0.000616903	0.00065875	0.000706957	0.0007504	0.000794941	0.000907663	0.000951232	0.000966189	0.000963301	0.000689421	0.000591169	0.000491579	0.000421007	0.000411655	0.000396706	0.000308259	0.000208604	8.83127e-05
	5.915	0.000302643	0.000270688	0.000285538	0.000327749	0.000340545	0.000343662	0.00031047	0.000308607	0.000311799	0.000295799	0.000282236	0.000318568	0.000333298	0.00039946	0.000507916	0.000556669	0.000558121	0.000537655	0.000503517	0.000484344	0.000492858	0.00058231	0.00056411	0.000444404	0.000442091	0.000494232	0.00060389	0.000688398	0.000700082	0.000646429	0.000628996	0.000651627	0.000695906	0.000704367	0.000820322	0.000875212	0.000884639	0.000922654	0.000951359	0.000672353	0.000588877	0.000483559	0.000432803	0.00040789	0.000424914	0.000315949	0.000205614	9.07703e-05
	5.92	0.000297723	0.00027527	0.000286631	0.000311406	0.000324786	0.000324282	0.000307403	0.00029927	0.000305348	0.000291873	0.000289926	0.000322978	0.000344234	0.000405813	0.000525932	0.000554555	0.000547369	0.000523899	0.000511395	0.000476895	0.000494028	0.000573721	0.000561782	0.000444092	0.000442353	0.000504028	0.00061627	0.000704599	0.000679121	0.000623096	0.000605096	0.000637518	0.000672169	0.000738491	0.000832028	0.0008929	0.000956941	0.000976232	0.000945243	0.000656312	0.000594569	0.000518339	0.000390876	0.000440562	0.000392757	0.000330241	0.000207015	9.55606e-05
	5.925	0.000283954	0.000283016	0.000284133	0.000329662	0.0003532	0.000345284	0.000317082	0.000297293	0.000304888	0.000291105	0.000288115	0.00031719	0.000341787	0.000412435	0.000480531	0.00054938	0.00054509	0.000531219	0.000513057	0.000459348	0.00050258	0.000562405	0.000578654	0.000430489	0.000432474	0.000491657	0.000584954	0.000679082	0.000675203	0.000635324	0.000602418	0.00062264	0.000680773	0.000744959	0.000807358	0.000879633	0.000949141	0.000912634	0.000974609	0.000671433	0.000594454	0.000536046	0.000435718	0.000417657	0.000412442	0.00031692	0.000219009	8.27264e-05
	5.93	0.000301647	0.000277293	0.000287953	0.000311363	0.000338591	0.000336815	0.000302367	0.000301976	0.000302752	0.000290833	0.00029236	0.00030781	0.000326559	0.000392845	0.000497631	0.000538722	0.000539875	0.000519078	0.00049842	0.000468459	0.000495071	0.000561035	0.000548607	0.000436494	0.000435906	0.000483033	0.000586575	0.000668238	0.000644875	0.000611122	0.000602468	0.000642669	0.000676905	0.000710908	0.000805053	0.000850529	0.000935344	0.000954457	0.000944496	0.00069123	0.000601261	0.000504513	0.000449039	0.000422633	0.000404766	0.000319991	0.000200241	8.29553e-05
	5.935	0.000284571	0.000271973	0.00029239	0.000309297	0.000342014	0.000341914	0.000294325	0.000305403	0.000304355	0.000292376	0.000280107	0.000309109	0.000326661	0.000400983	0.000488452	0.000543517	0.000534669	0.000536472	0.000506385	0.000470409	0.000495486	0.000561798	0.000564648	0.000436699	0.000440999	0.000484333	0.00059738	0.00066122	0.000649643	0.000604828	0.000604567	0.000636249	0.000682684	0.000726315	0.000782511	0.000867952	0.000938346	0.000962108	0.000963696	0.000701847	0.000593544	0.000520918	0.000431521	0.000418684	0.000408217	0.000337356	0.000212874	8.22446e-05
	5.94	0.000275613	0.000272273	0.000272349	0.000301375	0.000342497	0.000328031	0.000298718	0.000294566	0.000298823	0.000277776	0.000287193	0.000299555	0.000330422	0.000397005	0.000493011	0.000536595	0.000535011	0.000510305	0.000501936	0.000462151	0.000478496	0.000524304	0.000547268	0.000431158	0.000436347	0.000497917	0.000592777	0.000668358	0.00063268	0.000613353	0.000614745	0.000642796	0.000657648	0.00068892	0.000807191	0.000838574	0.000916571	0.000959711	0.000942947	0.000695608	0.000581942	0.000535676	0.000440062	0.000401908	0.000426901	0.000330885	0.000204447	8.96238e-05
	5.945	0.000290374	0.000279813	0.000277282	0.000311261	0.000336071	0.000314872	0.000300451	0.000298419	0.000296495	0.000285095	0.000295436	0.000298971	0.000317833	0.000387733	0.000510824	0.000540057	0.000534124	0.000506822	0.000488019	0.000458014	0.000487223	0.000550083	0.000536947	0.000429432	0.000442874	0.000493116	0.000598307	0.00065057	0.00062754	0.000607305	0.000590983	0.000619107	0.000685179	0.000714305	0.00078421	0.000864958	0.000937898	0.00096455	0.000936296	0.000716658	0.000610029	0.000512509	0.000430835	0.000439997	0.000455582	0.000337775	0.000230107	8.58788e-05
	5.95	0.000273504	0.000269294	0.000289071	0.000308353	0.000333004	0.000317882	0.000284496	0.000290442	0.000288732	0.000282847	0.000273349	0.000301264	0.000325825	0.000398991	0.00048274	0.000538598	0.000531109	0.000500392	0.000485127	0.000447435	0.000474135	0.000551615	0.000524182	0.000399388	0.000426477	0.000488096	0.000595793	0.000646744	0.000609661	0.000598808	0.000562742	0.000624793	0.000667831	0.00069996	0.000782382	0.000867023	0.000962688	0.000977444	0.000913366	0.000705008	0.000611534	0.000528505	0.000462085	0.000436776	0.000432366	0.000328966	0.000220357	8.86238e-05
	5.955	0.000271867	0.000272751	0.000293532	0.000303354	0.000308767	0.000317181	0.00027076	0.000286488	0.000290272	0.00027894	0.000282271	0.000302454	0.000313639	0.000413384	0.000513539	0.000518763	0.000513101	0.00051375	0.00048712	0.000451438	0.000472158	0.00052702	0.000496721	0.00043303	0.000432223	0.000497964	0.000569909	0.000630341	0.00061479	0.000597142	0.000586332	0.000601	0.000672077	0.000698771	0.000773362	0.000850618	0.000931427	0.000965989	0.000961778	0.000736116	0.000626225	0.000534386	0.000446017	0.000432732	0.000433325	0.000321306	0.000240495	9.59835e-05
	5.96	0.000270628	0.000264854	0.000294806	0.000301834	0.000328424	0.00031188	0.000285341	0.000291557	0.000283229	0.000284218	0.00028013	0.000285902	0.000321177	0.00038917	0.000495236	0.000533446	0.000511542	0.000526087	0.000483446	0.000460533	0.000465044	0.00052226	0.000499215	0.000429242	0.000436386	0.000487633	0.000575356	0.000620352	0.000635486	0.000566682	0.000574225	0.000561949	0.000656721	0.000672513	0.000769759	0.00088477	0.00089646	0.000970138	0.000925643	0.000717958	0.000608309	0.000506111	0.000444332	0.000445076	0.000409201	0.000354494	0.000221415	8.33635e-05
	5.965	0.000287441	0.000274205	0.00030154	0.000320396	0.00033513	0.000307941	0.000300552	0.000302192	0.000294676	0.000285983	0.0002628	0.000299015	0.000326338	0.000413335	0.000496406	0.000530333	0.000511646	0.000509386	0.000494469	0.000448398	0.000476613	0.000538219	0.000528334	0.000434813	0.000440491	0.000503371	0.000599849	0.000644231	0.000613484	0.000578367	0.000572226	0.000595299	0.000671451	0.000709742	0.000748656	0.00083593	0.000960607	0.000964836	0.000927618	0.000708791	0.000610901	0.000515953	0.000455746	0.000422207	0.000433339	0.000354399	0.000208757	9.02687e-05
	5.97	0.00026348	0.000271539	0.000281733	0.000298157	0.000336818	0.000295624	0.000283097	0.000295841	0.000286328	0.000277869	0.000273087	0.000297745	0.00033045	0.000407028	0.000501957	0.000531167	0.000523508	0.000498696	0.000479644	0.000445744	0.000453554	0.000520226	0.000491577	0.000399702	0.000422971	0.000488943	0.000550255	0.000640372	0.000591642	0.000572878	0.000561914	0.000586359	0.000644894	0.00071917	0.000779242	0.000800935	0.000917324	0.000991106	0.000988795	0.000746789	0.00061006	0.000538827	0.000464497	0.00044562	0.000424467	0.000338716	0.000211834	9.03299e-05
	5.975	0.000278854	0.000275161	0.000285987	0.000304091	0.000320958	0.000315802	0.000279197	0.000281687	0.000286639	0.000290024	0.000281924	0.000299608	0.000327078	0.000392637	0.0005017	0.000520445	0.000517517	0.000506055	0.000472566	0.000439212	0.000463291	0.000534855	0.000480572	0.000416441	0.000425576	0.000470184	0.000600446	0.000606529	0.000592557	0.000546286	0.000551402	0.000624011	0.00062726	0.000686261	0.000743246	0.000839449	0.000924628	0.000967993	0.000942909	0.000732531	0.000621939	0.000517427	0.000474615	0.000411195	0.00042693	0.000341714	0.000221969	7.49324e-05
	5.98	0.000248524	0.00026271	0.000283762	0.000284383	0.00031264	0.000295028	0.000281951	0.000285864	0.000282022	0.000272158	0.000262383	0.000302681	0.000310126	0.000384194	0.000489943	0.00049401	0.000519325	0.000508675	0.000469817	0.000444059	0.000463389	0.000497558	0.000482339	0.000405696	0.000439855	0.000510666	0.000566815	0.000619528	0.000605503	0.000558151	0.000546472	0.000618381	0.000653285	0.000687286	0.000787422	0.000862308	0.000928297	0.000956021	0.000970356	0.000768021	0.000620406	0.000548252	0.000471717	0.000450778	0.000449977	0.00033778	0.000236192	8.84297e-05
	5.985	0.000274425	0.000261644	0.000295064	0.000300974	0.000326562	0.000309768	0.000262002	0.00028569	0.000287335	0.000272561	0.000278557	0.00030557	0.000311287	0.000394122	0.000500564	0.000515836	0.00051319	0.000510072	0.000444138	0.000431265	0.000449659	0.000494217	0.000472869	0.000413833	0.000412427	0.000480049	0.000573635	0.000611142	0.000591585	0.000566437	0.000559397	0.000570308	0.000629283	0.000707843	0.000783359	0.000859813	0.000928075	0.00096582	0.000988527	0.000755621	0.000650084	0.000543104	0.000458629	0.000444239	0.000476227	0.000359705	0.000227802	8.725e-05
	5.99	0.000268251	0.00027154	0.000280077	0.000314954	0.000330922	0.00029208	0.000271274	0.000287249	0.00028169	0.00027363	0.000279478	0.000301696	0.000336257	0.000389131	0.000515602	0.000517256	0.000526348	0.000500753	0.000474748	0.000420966	0.000457287	0.000499386	0.000474753	0.000415182	0.000414258	0.000515576	0.000575333	0.000596868	0.000574011	0.000519232	0.000555702	0.000614613	0.00063281	0.000711389	0.000761998	0.000840352	0.000940063	0.000981984	0.000993577	0.000789293	0.000631453	0.000545983	0.000456221	0.000441605	0.000442585	0.00035923	0.000242278	9.79892e-05
	5.995	0.000253383	0.000274155	0.000286576	0.000313412	0.000303535	0.000298423	0.00027105	0.000276585	0.000284358	0.000261515	0.000269074	0.000296266	0.000328261	0.00039679	0.000485197	0.000510899	0.000511131	0.000503689	0.000471691	0.000414777	0.00043627	0.000484958	0.000469672	0.000418259	0.000432551	0.000481288	0.000550166	0.000589513	0.000553023	0.000532989	0.000542954	0.00058192	0.000650897	0.00063169	0.000758304	0.000819352	0.000917431	0.000957843	0.000976865	0.00076232	0.000615907	0.000548205	0.000461864	0.000458904	0.000452434	0.000346587	0.000238751	8.11448e-05
	6	0.00024898	0.000266241	0.00027682	0.000302509	0.000307885	0.000279959	0.000270854	0.000279797	0.000277373	0.00026909	0.000267224	0.000284106	0.000339347	0.000385397	0.000491698	0.000511819	0.000493686	0.000487202	0.000453533	0.000423543	0.000436574	0.000475157	0.000457001	0.000392067	0.000409289	0.000466692	0.000562383	0.000543852	0.000557151	0.000512197	0.000519357	0.00056778	0.00061185	0.000667184	0.000731949	0.000841607	0.000959223	0.000975542	0.000988584	0.000801077	0.000653208	0.000548506	0.000491699	0.00047196	0.000463987	0.000339817	0.000242261	9.75084e-05
	6.005	0.000249438	0.000259221	0.000286137	0.000323073	0.000312476	0.000300124	0.000272312	0.000278471	0.000264832	0.00026361	0.000262741	0.00029689	0.000331729	0.000390022	0.000483871	0.00051595	0.000498675	0.000496118	0.000461064	0.000429498	0.000445895	0.000494049	0.000480399	0.000407785	0.000432331	0.000497078	0.000582202	0.000578601	0.000563202	0.000533848	0.000551933	0.000548379	0.000611598	0.000679135	0.00077213	0.00083644	0.000929045	0.00099193	0.000975899	0.000790161	0.000678848	0.000535533	0.000485982	0.000454078	0.000463438	0.000351154	0.000241294	8.5234e-05
	6.01	0.00025978	0.000263391	0.000278833	0.000309264	0.00030391	0.000286668	0.000260678	0.000280197	0.000264382	0.000255079	0.000265578	0.000279761	0.000333229	0.000392975	0.000497152	0.000513321	0.000498282	0.000498522	0.000459463	0.000425368	0.00042734	0.000477244	0.000467473	0.000402632	0.000429597	0.000492054	0.000555418	0.000563873	0.00056893	0.000501163	0.000526272	0.000587887	0.000629401	0.000670331	0.000729123	0.000861532	0.000925306	0.000942132	0.000938407	0.000791218	0.000675854	0.000548516	0.000469754	0.000460818	0.000466908	0.000375276	0.000247141	9.52055e-05
	6.015	0.000240469	0.000256534	0.000260808	0.000299513	0.000304006	0.000288689	0.000256913	0.000274574	0.000254643	0.000253575	0.00027952	0.000284757	0.000320648	0.000394185	0.000491506	0.000523671	0.000483939	0.000494484	0.000446468	0.000404006	0.000416954	0.000454356	0.000450384	0.000400887	0.000431904	0.000483629	0.000522891	0.000589972	0.000532069	0.000512464	0.000498109	0.000550963	0.00057534	0.000665132	0.00074863	0.000848952	0.000891567	0.000965767	0.000983884	0.000803985	0.000657526	0.000572049	0.000473276	0.000462468	0.000464139	0.000368806	0.000250405	8.37031e-05
	6.02	0.000243524	0.0002623	0.000280284	0.000300147	0.00030394	0.000267356	0.000253809	0.000286216	0.000264845	0.00026629	0.000266428	0.000289097	0.000320129	0.000395095	0.000496444	0.000513333	0.000489402	0.000488707	0.000450046	0.000415196	0.00044171	0.000482035	0.000453284	0.000415314	0.000423933	0.000488932	0.000573918	0.000577177	0.000550697	0.000516687	0.000529006	0.000566571	0.000611053	0.00067784	0.000746782	0.000833593	0.000917312	0.000977945	0.000959884	0.000856128	0.000693343	0.000562509	0.000490653	0.000476203	0.0004725	0.000386057	0.00026119	8.50262e-05
	6.025	0.000247439	0.0002624	0.000277228	0.000294396	0.000301989	0.000280882	0.000255643	0.000276615	0.000263814	0.000250017	0.000265205	0.000280164	0.000325051	0.000386959	0.000487913	0.000503082	0.000510377	0.000457801	0.000443358	0.000411958	0.000425719	0.000484333	0.000437385	0.000400485	0.000408534	0.000500438	0.000552828	0.000568913	0.000544246	0.0005201	0.00051998	0.000590267	0.000609101	0.000684599	0.00076696	0.000854514	0.000910679	0.00102016	0.000935235	0.000814722	0.000647109	0.000577202	0.000485009	0.000498055	0.000464067	0.000373116	0.000254887	8.61018e-05
	6.03	0.000229473	0.000255173	0.00027981	0.000306993	0.000309407	0.000278535	0.00025594	0.000271228	0.000264807	0.000264887	0.000261343	0.000299111	0.000321607	0.000404787	0.000487064	0.000488418	0.000489544	0.00045638	0.000436117	0.000392301	0.000421283	0.000463058	0.00046649	0.000363111	0.000420659	0.000478184	0.000547943	0.000543277	0.000528875	0.000468618	0.000542422	0.000584938	0.000603616	0.000648914	0.000746863	0.000781676	0.000953433	0.000951167	0.000961316	0.00081174	0.000696507	0.000574749	0.000480711	0.000471177	0.000462141	0.00038754	0.000249194	8.47895e-05
	6.035	0.000247169	0.000243498	0.000277833	0.000299297	0.000312261	0.000258959	0.000253033	0.000257899	0.000259253	0.000259602	0.000269052	0.0002919	0.000311176	0.000392747	0.000501168	0.000490421	0.000486868	0.000462772	0.000425998	0.000402112	0.000402107	0.000442204	0.000449661	0.000394081	0.00040637	0.000476938	0.000545836	0.000516961	0.00048052	0.000491896	0.000512966	0.000579299	0.000585385	0.000664052	0.000725158	0.000753019	0.000919966	0.00100191	0.000951293	0.000868817	0.000669237	0.000539168	0.00049858	0.000461711	0.000486218	0.000393025	0.000262634	8.7799e-05
	6.04	0.000237157	0.000255669	0.000275066	0.00029575	0.000325087	0.000270673	0.000240262	0.000251848	0.000261442	0.000258974	0.00026735	0.000297185	0.000328343	0.000386306	0.000494813	0.000505502	0.000487202	0.000478323	0.000419049	0.000401706	0.000412192	0.00046875	0.000428689	0.000388494	0.000423579	0.000486852	0.000557069	0.000523155	0.000496745	0.00050167	0.000502215	0.000568048	0.000591107	0.000682786	0.000740601	0.000856195	0.00094055	0.000999888	0.000965654	0.000907555	0.000685863	0.000592841	0.000508512	0.000488358	0.000490188	0.00038474	0.000269477	9.17946e-05
	6.045	0.000253408	0.000257254	0.000285501	0.000295889	0.000326045	0.000270651	0.000253962	0.000273903	0.000260884	0.000251682	0.000266507	0.000292402	0.000328887	0.00038033	0.000490423	0.000502941	0.000482155	0.000461423	0.000446887	0.000412427	0.000395792	0.000459157	0.000439339	0.000395341	0.000403155	0.000465366	0.000531576	0.000526002	0.000508344	0.000470777	0.000497343	0.000564748	0.00059506	0.00063883	0.000739385	0.000846624	0.000933696	0.00100478	0.000978394	0.000876999	0.000677003	0.000570742	0.000506251	0.000498742	0.000465415	0.000407461	0.000236946	9.4039e-05
	6.05	0.000244526	0.000256944	0.000280745	0.000309678	0.00031967	0.000275578	0.000253731	0.000275532	0.000265073	0.000250099	0.0002715	0.000290444	0.000332946	0.00039357	0.000480014	0.000492783	0.000502358	0.0004712	0.000453801	0.000401345	0.000404202	0.000463831	0.000437013	0.00040018	0.000431676	0.000488885	0.000547597	0.000544672	0.000507079	0.000516646	0.000503021	0.000569949	0.00063517	0.000654282	0.000782236	0.000827724	0.00093553	0.00100942	0.000993867	0.000894211	0.000688781	0.000571039	0.000486393	0.000505889	0.000482073	0.000392853	0.000258533	9.03534e-05
	6.055	0.000246855	0.000254383	0.000276832	0.000304567	0.000322554	0.000259418	0.00025648	0.000267363	0.000261011	0.000255407	0.000276373	0.000287262	0.000325289	0.000407807	0.000502074	0.000499107	0.000493187	0.00047703	0.000437825	0.00042323	0.000392343	0.000464507	0.000429142	0.000399467	0.000411574	0.000482952	0.000521833	0.000512865	0.000516588	0.000475721	0.000495693	0.000569279	0.000624194	0.000670629	0.000715331	0.00085713	0.00093303	0.000968193	0.0009614	0.000918189	0.000670188	0.000557203	0.000528531	0.000511107	0.00048088	0.000414	0.000256835	8.28192e-05
	6.06	0.000238247	0.000235273	0.000270916	0.000289126	0.000311865	0.000263073	0.000252199	0.000278681	0.000259752	0.000252391	0.000269109	0.000287498	0.000330307	0.000391546	0.000483072	0.000489981	0.000479836	0.000455308	0.000425265	0.000385517	0.000399344	0.000448455	0.000438096	0.000388639	0.000406252	0.000484419	0.000538948	0.000529791	0.000503651	0.000489186	0.000518268	0.000573135	0.000632055	0.000668232	0.000727936	0.000850699	0.000908771	0.00102299	0.000955003	0.000911605	0.000697309	0.000600185	0.00052468	0.000504685	0.000497325	0.000427978	0.000269877	9.49084e-05
	6.065	0.000246878	0.000261001	0.000270185	0.000277256	0.000296403	0.000267273	0.00024929	0.000261505	0.000255396	0.000239579	0.000254659	0.000281482	0.000307909	0.000395855	0.000468688	0.000488157	0.00047662	0.00044504	0.000413242	0.000385263	0.000374749	0.000447927	0.000422391	0.000378899	0.000417065	0.000483435	0.000552976	0.00051879	0.000499954	0.000482389	0.000517723	0.00058031	0.000604892	0.000650477	0.000751469	0.00084726	0.000939866	0.00100463	0.00101289	0.000938193	0.000708544	0.000617647	0.000513684	0.000514349	0.000497102	0.000422151	0.000279602	0.000105209
	6.07	0.000229899	0.000258584	0.000280601	0.000309406	0.000304819	0.000285579	0.000255343	0.000264189	0.00025491	0.000254326	0.000264751	0.000284923	0.000316647	0.000419083	0.000499301	0.000494873	0.000477373	0.000455925	0.00041944	0.000373958	0.000395746	0.000460137	0.000420372	0.000378053	0.000422663	0.000471763	0.000519393	0.000508211	0.000489822	0.000478075	0.000483689	0.000537025	0.000571538	0.00063012	0.000730865	0.000837258	0.000932757	0.000985358	0.000942949	0.000898995	0.000718952	0.000593037	0.000532981	0.00049501	0.000513606	0.0004196	0.00027044	9.32706e-05
	6.075	0.000240687	0.000252938	0.000265603	0.000302294	0.000300478	0.000282543	0.000244465	0.000259843	0.000260079	0.000244786	0.000256778	0.000287545	0.000302298	0.000396901	0.000483054	0.000484933	0.000467971	0.000453193	0.000428147	0.000382944	0.00039263	0.000423334	0.000391019	0.000365865	0.000410416	0.000469438	0.000533341	0.000511544	0.000475592	0.000453102	0.000498989	0.000577247	0.00062514	0.00062767	0.000703615	0.00082777	0.000897677	0.000987172	0.000963933	0.000945431	0.000722503	0.00058522	0.000511155	0.000499017	0.000475596	0.000426491	0.000274997	9.12195e-05
	6.08	0.000232817	0.000245304	0.000276844	0.000286845	0.000302083	0.000281017	0.000252301	0.000266619	0.000247958	0.000252478	0.000256742	0.000295937	0.000325757	0.000417059	0.000462934	0.000486556	0.000443338	0.00044302	0.000411471	0.000371328	0.000368097	0.000438764	0.000409951	0.000385666	0.000432558	0.000498795	0.000507179	0.000513111	0.000461481	0.000449659	0.000499971	0.00053439	0.000589662	0.000649051	0.000738294	0.000822069	0.000910479	0.000992184	0.00097788	0.000929557	0.000719012	0.000605644	0.000529988	0.000528456	0.000484375	0.000412253	0.000279664	8.39693e-05
	6.085	0.000240601	0.000254994	0.000266273	0.000291967	0.000287747	0.000278595	0.000247121	0.000256407	0.000253004	0.000244582	0.000251009	0.000290774	0.000326014	0.000418266	0.000478949	0.000488903	0.000481064	0.000463873	0.000423147	0.000375193	0.000366944	0.000465121	0.000406953	0.000359648	0.000405311	0.000497828	0.000506475	0.000509107	0.000504049	0.000485117	0.000498073	0.000524739	0.000576082	0.000652057	0.000679498	0.000803795	0.000922709	0.000975851	0.000925709	0.000960026	0.000734504	0.000605865	0.000530763	0.000493431	0.00051855	0.000423835	0.000277118	9.21021e-05
	6.09	0.000223432	0.000246728	0.000267609	0.000287716	0.000286392	0.000273221	0.000234523	0.000256355	0.000244158	0.000246019	0.000257643	0.000271121	0.000322206	0.000408132	0.000470287	0.000484916	0.000466033	0.000443647	0.000419502	0.000374782	0.000365896	0.000455963	0.000405258	0.000381345	0.000425346	0.000492133	0.000508139	0.000495774	0.000488446	0.00046444	0.000470225	0.000528982	0.000603228	0.000655529	0.000700917	0.000797069	0.000921224	0.000993847	0.00099956	0.000919217	0.000733364	0.000578282	0.000518612	0.000530472	0.000502801	0.000427645	0.000276603	0.000106328
	6.095	0.000234221	0.000246453	0.000265369	0.000281321	0.000294981	0.0002627	0.000236243	0.000250495	0.000250996	0.000236679	0.000242342	0.000273091	0.000313159	0.000389878	0.000466835	0.000478825	0.000460466	0.000424905	0.000406509	0.000374144	0.000364206	0.000441822	0.000413153	0.000343938	0.000417748	0.000466912	0.000499179	0.000478972	0.000456991	0.000457654	0.000480646	0.000561638	0.000570171	0.000647749	0.000725374	0.000808718	0.000912114	0.00101505	0.000985133	0.000940743	0.00071082	0.000607553	0.000527931	0.000517485	0.000515077	0.00043661	0.00029096	0.000101332
	6.1	0.000230369	0.000238768	0.000269086	0.000278735	0.000281778	0.000265906	0.000229087	0.000251949	0.000239435	0.000241773	0.000239384	0.000280679	0.000313459	0.000392946	0.000466447	0.000458605	0.000479619	0.000435758	0.000393583	0.000351424	0.000355533	0.000440219	0.000396602	0.000366233	0.000368837	0.000467412	0.000490769	0.000455717	0.000422518	0.000425359	0.000461033	0.000533164	0.000582121	0.00061386	0.000689689	0.000788158	0.000890014	0.000994693	0.000954947	0.000909802	0.000725913	0.000587451	0.000549889	0.00051914	0.000512271	0.000436454	0.000274841	9.54319e-05
	6.105	0.000224934	0.00024559	0.000263587	0.000279247	0.000298222	0.000257487	0.000232888	0.000255804	0.000236023	0.000244901	0.000251511	0.000278873	0.000322597	0.000387102	0.000484435	0.000463999	0.000437555	0.000446803	0.000386531	0.000351831	0.000356677	0.000417448	0.000392293	0.000353459	0.000406379	0.000478498	0.000481196	0.000447579	0.000419438	0.00046211	0.000445982	0.000539047	0.000548327	0.000633588	0.000697571	0.000758912	0.000851716	0.000975817	0.000925012	0.000893304	0.000724673	0.000592295	0.000529562	0.000531366	0.000514559	0.000444597	0.000294551	9.7742e-05
	6.11	0.000223252	0.000242851	0.000267206	0.000284985	0.000288748	0.000247343	0.000244843	0.000231834	0.000240551	0.000225707	0.000248962	0.000262737	0.000302612	0.000391343	0.000463601	0.000461113	0.000434955	0.0004189	0.000384663	0.000346692	0.000357379	0.00040329	0.000391784	0.000345724	0.00040859	0.000483401	0.000468416	0.000441601	0.000443949	0.000435188	0.000469172	0.000533551	0.000547289	0.000600948	0.000704078	0.000798497	0.000883569	0.000950847	0.000985643	0.000936495	0.000761019	0.000627809	0.000580439	0.000545763	0.000525344	0.000481844	0.00027488	9.41926e-05
	6.115	0.000219884	0.000232512	0.00026036	0.000267662	0.000269125	0.000250337	0.000226879	0.000241786	0.000226189	0.000222199	0.000237548	0.000283222	0.000308311	0.000386884	0.000457828	0.000442897	0.000435594	0.000424062	0.000376973	0.000334472	0.000359117	0.000430901	0.000403447	0.000371718	0.000397575	0.000462567	0.000467785	0.000466239	0.000438597	0.000430699	0.00047126	0.00053198	0.000577655	0.000596135	0.000704888	0.00080521	0.000907305	0.000936344	0.000997791	0.000886445	0.000747425	0.000622635	0.000560173	0.000543621	0.000495203	0.000461596	0.000305458	0.000100699
	6.12	0.000225902	0.000245259	0.000267525	0.000280144	0.000273175	0.000240468	0.000239112	0.000239381	0.000233645	0.000230237	0.000244232	0.000275695	0.000313847	0.000404284	0.000467544	0.000458302	0.000436412	0.000411775	0.000394445	0.000346118	0.000333134	0.00042485	0.00037344	0.000353901	0.000418892	0.000471839	0.000451974	0.000443407	0.000428624	0.00042286	0.000470731	0.000516389	0.000545793	0.000632119	0.000626112	0.000749857	0.000880211	0.000971519	0.000960219	0.00088332	0.00072506	0.00062096	0.000557806	0.00054344	0.000516736	0.000454652	0.000297106	8.85905e-05
	6.125	0.000225832	0.000241604	0.000279968	0.000283888	0.000274522	0.000262066	0.000247977	0.000237414	0.000244868	0.00023791	0.000254426	0.000279372	0.000331415	0.000417163	0.00047005	0.000464643	0.00044717	0.000445345	0.000396655	0.000337224	0.000363208	0.000440341	0.000403602	0.000366375	0.000420321	0.000502501	0.000479382	0.000426935	0.00046045	0.000454778	0.000473123	0.000524306	0.000589679	0.000632102	0.00072375	0.000810275	0.000910215	0.000995992	0.000983586	0.000910037	0.000774136	0.000640358	0.00058573	0.000563141	0.000514141	0.000458873	0.000319268	0.000104407
	6.13	0.000224183	0.000244997	0.000254866	0.000276633	0.000273286	0.000248328	0.000223593	0.000230978	0.000223965	0.000232566	0.000238864	0.000276972	0.000306802	0.000390228	0.000459316	0.000451524	0.000442159	0.000420781	0.00037597	0.00033632	0.000351512	0.000422319	0.000365427	0.000344462	0.000378083	0.000466196	0.000454543	0.000444742	0.000426254	0.00036154	0.000472408	0.000554818	0.000546527	0.000626012	0.000700921	0.000774767	0.000895099	0.000973177	0.0010091	0.000902643	0.000760515	0.000652058	0.000577163	0.000575824	0.000564378	0.00047829	0.000302177	0.000119483
	6.135	0.000221449	0.000250844	0.000269378	0.000276595	0.000280767	0.000252203	0.000248843	0.000250094	0.000241744	0.000236415	0.000256053	0.00028	0.000315423	0.000407302	0.000467038	0.000447877	0.000451548	0.000439166	0.000383323	0.000341403	0.00033924	0.000424476	0.000362885	0.000325757	0.000378206	0.000471018	0.000462399	0.000439306	0.000393739	0.000410744	0.000444901	0.000499031	0.000539396	0.000622897	0.000682662	0.000775483	0.000903619	0.00101917	0.000979278	0.000901067	0.000773299	0.000619195	0.000583858	0.000557248	0.000545677	0.00042125	0.00031573	9.63779e-05
	6.14	0.000223413	0.000238039	0.00025723	0.000266697	0.00026314	0.000240642	0.000237626	0.000236824	0.000235202	0.000225452	0.00023836	0.000271864	0.000296198	0.000391887	0.000414255	0.000446709	0.000412801	0.000415366	0.000369548	0.000325213	0.000358196	0.00042022	0.000359442	0.000349129	0.000391718	0.000471706	0.000465275	0.000437507	0.000433406	0.0004286	0.000430785	0.000510426	0.000535545	0.000626555	0.000694851	0.000756886	0.000871926	0.000989748	0.000955789	0.000834034	0.000788202	0.000644991	0.00059118	0.000546472	0.00052291	0.000465525	0.000290803	9.89204e-05
	6.145	0.000209499	0.000245849	0.000256727	0.000280132	0.000260855	0.000248567	0.000218069	0.000244464	0.000223203	0.000227195	0.000250095	0.000268939	0.000300162	0.000413117	0.000439456	0.000431487	0.000436399	0.0003901	0.000362985	0.000326519	0.000327887	0.000430272	0.00038409	0.000352863	0.00041663	0.000467491	0.000459371	0.00043574	0.000421375	0.000424881	0.000469386	0.000536244	0.000550849	0.000611969	0.000679774	0.000767245	0.000902574	0.000988014	0.000959907	0.000906074	0.000782503	0.000638184	0.000591417	0.000560988	0.000549324	0.000464824	0.000323233	0.000106189
	6.15	0.000221006	0.000245919	0.000265388	0.000269819	0.000265796	0.000242489	0.000227613	0.000260724	0.00022558	0.000238473	0.000243107	0.000279423	0.000324716	0.000413812	0.000461211	0.000443009	0.000449296	0.000414948	0.000375312	0.000340304	0.000364655	0.000414578	0.000372782	0.000360531	0.00041172	0.00049949	0.000454029	0.000429373	0.000424685	0.000434079	0.000470413	0.000514948	0.000581795	0.000624282	0.000648034	0.000801932	0.000915002	0.00100819	0.00101311	0.000954835	0.000783098	0.000671885	0.000605044	0.000574846	0.000552187	0.000506892	0.000326232	0.000102757
	6.155	0.000216254	0.000246594	0.000265492	0.000260057	0.000266391	0.000247549	0.000235806	0.000255613	0.000237915	0.000223401	0.000249227	0.000283937	0.000317021	0.000405953	0.000436907	0.000444946	0.000448758	0.000422604	0.000365216	0.00033151	0.000340907	0.000426688	0.000382249	0.000346971	0.000411937	0.000464868	0.000460698	0.000437663	0.000428099	0.000421157	0.00046486	0.000535056	0.000582121	0.000628648	0.000688725	0.000676395	0.000894952	0.000984578	0.000794517	0.000946987	0.000829889	0.000668206	0.000587311	0.000529378	0.000569	0.000514501	0.000319397	0.000108711
	6.16	0.000217666	0.000244429	0.000263319	0.000207788	0.000257299	0.000233705	0.000235399	0.000229836	0.000227434	0.000227145	0.000243128	0.000277384	0.000328899	0.000405431	0.0004496	0.000383984	0.000435385	0.000426253	0.000360212	0.000329002	0.000350833	0.000436703	0.000371491	0.000344154	0.000421656	0.00048094	0.000466397	0.000376941	0.000430813	0.000416177	0.000450817	0.000516357	0.000558892	0.000613666	0.00069631	0.000748811	0.000865366	0.000975302	0.000968994	0.000951527	0.000772628	0.000651496	0.000611892	0.000595591	0.000563698	0.000441664	0.000315353	9.29145e-05
	6.165	0.000224253	0.000246603	0.000262263	0.000281861	0.000222546	0.000243476	0.000230619	0.000241808	0.00022343	0.000219489	0.000245967	0.000278506	0.000318872	0.000287344	0.000453729	0.000434202	0.000423242	0.000327305	0.000359211	0.000330111	0.000355011	0.000432593	0.000374642	0.000346433	0.000424709	0.000473465	0.000446493	0.000402019	0.000421589	0.000430053	0.000477166	0.00052535	0.000536054	0.000593414	0.000702614	0.000781554	0.00088427	0.000977307	0.00100621	0.000949526	0.000805807	0.00066823	0.000618786	0.000578933	0.000569751	0.000501468	0.000317425	9.81131e-05
	6.17	0.000222266	0.000234244	0.000263299	0.000269493	0.000250698	0.000231546	0.000232171	0.000243654	0.000196367	0.000224935	0.000245879	0.000281702	0.000329288	0.000409163	0.000460263	0.000417919	0.000415013	0.000409844	0.000355125	0.000328763	0.000344137	0.000435302	0.000360109	0.000353453	0.000412638	0.000471936	0.000448527	0.000410744	0.000417665	0.000404845	0.000454903	0.000501555	0.000554646	0.000620222	0.000681356	0.000809845	0.000864741	0.000972156	0.000987747	0.000928339	0.000842307	0.000668901	0.000619821	0.000602422	0.000546827	0.000522663	0.00032585	9.61041e-05
	6.175	0.000208702	0.000248449	0.000242595	0.000274805	0.00025333	0.000237546	0.000231815	0.00024301	0.000196855	0.000215274	0.000214373	0.000275666	0.000308674	0.000376394	0.000419694	0.000428447	0.000405743	0.000403477	0.000355188	0.000312455	0.00034778	0.000427528	0.000347572	0.000326656	0.000418668	0.000462422	0.000432232	0.000416525	0.000401627	0.000394184	0.000402374	0.000509718	0.000535131	0.000595065	0.000657723	0.000748953	0.00089384	0.00099338	0.000952907	0.000914597	0.000730063	0.000524124	0.000555683	0.000575126	0.000574302	0.000515561	0.00034122	0.000104187
	6.18	0.000211891	0.000238033	0.000252092	0.000265617	0.000250587	0.000219029	0.000224194	0.000228114	0.000225609	0.000154424	0.000245927	0.00020662	0.000322327	0.000393822	0.000434001	0.000422852	0.000416496	0.000365361	0.000364402	0.000308589	0.000330448	0.000393845	0.000344199	0.000347302	0.000407586	0.000465185	0.000430627	0.000378021	0.000390013	0.000396757	0.000443622	0.000518078	0.000565554	0.000616632	0.000689746	0.000761413	0.000855046	0.000977226	0.000991082	0.00091631	0.00084998	0.00068901	0.000634661	0.000582429	0.000571002	0.000502057	0.000328894	0.000100208
	6.185	0.00021651	0.000240705	0.000263459	0.0002685	0.000252957	0.000225899	0.000232203	0.000240844	0.000211883	0.000217293	0.000249092	0.000275248	0.000315054	0.000397276	0.000440113	0.000434019	0.000391481	0.000380082	0.000329375	0.000283377	0.000349837	0.000416402	0.000334733	0.000334329	0.00033525	0.000450224	0.000420622	0.000420482	0.000390612	0.000376065	0.000456369	0.000496985	0.000553593	0.000607228	0.000676176	0.000705941	0.000884032	0.000914632	0.00095037	0.000963203	0.000851019	0.000696846	0.000605513	0.000582876	0.00056883	0.000531376	0.000324439	0.000115488
	6.19	0.000217387	0.000238654	0.000259258	0.000265584	0.000238476	0.000233701	0.000220474	0.000240886	0.000231455	0.000227238	0.000250774	0.000276533	0.000318618	0.000398838	0.000437589	0.000400124	0.000409123	0.000399769	0.000342906	0.000310963	0.000332602	0.000411427	0.000344809	0.000342398	0.000420036	0.00046475	0.000416006	0.000403634	0.000409408	0.000393669	0.000446802	0.000499335	0.00054909	0.000578557	0.000668746	0.000765729	0.000735379	0.000939152	0.000916845	0.000945149	0.000867921	0.000692924	0.000647443	0.000641457	0.000547315	0.000536588	0.000345265	0.000118334
	6.195	0.000219643	0.000241423	0.000246361	0.000250016	0.00023792	0.000226178	0.000221828	0.00023331	0.000225341	0.000211939	0.000227608	0.000286558	0.00029942	0.000403432	0.000431673	0.00042235	0.00039534	0.000393936	0.000345117	0.000306623	0.000357591	0.000392265	0.000324911	0.000330028	0.000403155	0.000458384	0.000423666	0.00039863	0.000401657	0.000402463	0.000428999	0.000521231	0.00055673	0.000585464	0.000655854	0.000721101	0.000880875	0.000967113	0.00101598	0.000910738	0.000858289	0.000686387	0.000610296	0.00060734	0.00059878	0.000525618	0.000360217	0.000114304
	6.2	0.000208042	0.000243115	0.000253626	0.000253735	0.000237106	0.000225654	0.000219154	0.000236086	0.000235765	0.000218994	0.000246978	0.000276716	0.000318663	0.000395969	0.000408799	0.000417288	0.000391066	0.000375373	0.000329001	0.000292319	0.000340194	0.000393127	0.000340433	0.000346414	0.000418082	0.000465259	0.000374764	0.000387712	0.00038749	0.000392744	0.000459483	0.000523003	0.000534021	0.000585259	0.000660891	0.000671701	0.000855108	0.000959156	0.000975393	0.000921426	0.000841844	0.000697303	0.000671914	0.000617373	0.000588622	0.000550716	0.000343963	0.000105317
	6.205	0.000214642	0.000240027	0.000251384	0.00026067	0.000233235	0.000209732	0.000220926	0.000229569	0.000210261	0.000216668	0.000243853	0.000274169	0.000322305	0.000391633	0.000411068	0.000370839	0.000382003	0.000361168	0.00031441	0.000291432	0.000340218	0.00038963	0.000297119	0.000340852	0.000424533	0.000458776	0.00040014	0.00038416	0.000391443	0.000395716	0.000453086	0.000486347	0.000544699	0.00057936	0.000652016	0.000696062	0.000863537	0.000960943	0.000968934	0.000927283	0.000880708	0.00073715	0.000675332	0.000659124	0.000594026	0.000547908	0.000362497	0.00010376
	6.21	0.000216766	0.000224179	0.000261056	0.000238862	0.000222895	0.000212218	0.000200615	0.000231914	0.000221061	0.000214312	0.000243904	0.000282743	0.000326605	0.00039272	0.000408321	0.000402575	0.000406213	0.000350456	0.00032725	0.000293185	0.000347555	0.000401892	0.000322383	0.000335186	0.000383101	0.000447893	0.000408709	0.000387388	0.000394894	0.000391965	0.000468856	0.000519771	0.000514963	0.000574884	0.000630716	0.000722939	0.000837423	0.00089108	0.000973041	0.000909569	0.00081144	0.000733945	0.000638333	0.000616371	0.000625865	0.000549487	0.000361396	0.000106183
	6.215	0.000193469	0.000243743	0.000252235	0.000252942	0.000238009	0.000223945	0.000215498	0.000224666	0.000219055	0.000224097	0.000243222	0.000275284	0.000332384	0.00038902	0.00041945	0.000409915	0.000396475	0.000370302	0.000335184	0.000295619	0.000354927	0.000403646	0.00032231	0.000326645	0.000417694	0.000451495	0.000392971	0.000385399	0.000383896	0.000384636	0.000440278	0.000515622	0.000530364	0.000541964	0.000635393	0.000736914	0.00084092	0.000931244	0.000975553	0.000904844	0.000875957	0.000731291	0.000640716	0.000627328	0.000574909	0.000535008	0.000327013	0.000103805
	6.22	0.00021436	0.000234125	0.00025436	0.000242463	0.000236301	0.00021699	0.000212265	0.000232266	0.000228446	0.00022131	0.000225256	0.000273716	0.000323613	0.000357524	0.000400878	0.000384898	0.000399916	0.000357854	0.000313676	0.000303848	0.000354058	0.000397018	0.000322336	0.00034694	0.000417362	0.000425625	0.00041695	0.000379051	0.000385171	0.000369461	0.000425619	0.000489539	0.00053487	0.00057964	0.000664038	0.000716506	0.000846784	0.000924931	0.000937957	0.000946417	0.000870957	0.000725775	0.000620556	0.000645581	0.000588146	0.000558713	0.000361426	0.00010686
	6.225	0.000210227	0.000232313	0.000247998	0.00024414	0.000227964	0.000214407	0.000216386	0.000219997	0.00021934	0.000214496	0.000247023	0.000269911	0.000323464	0.000390055	0.000407317	0.000407369	0.000403712	0.000365302	0.000317296	0.000291872	0.000343529	0.000415406	0.000334501	0.000329747	0.000441693	0.000420455	0.00038309	0.000377248	0.000383265	0.00038176	0.000444166	0.000511681	0.000549093	0.000580163	0.000647685	0.00070415	0.000827571	0.000944337	0.000942796	0.000905596	0.000876885	0.000735052	0.000683626	0.000623403	0.000587078	0.000558122	0.000341999	0.00011418
	6.23	0.00020817	0.000230135	0.000247135	0.000241059	0.000236863	0.000223084	0.000201888	0.000214023	0.000225409	0.000218391	0.000253073	0.000281221	0.000333888	0.000375183	0.000418567	0.000403354	0.000383473	0.000341532	0.000306015	0.000274914	0.000349369	0.000371585	0.000320782	0.00032538	0.00043949	0.000456058	0.000384919	0.000372978	0.000370953	0.000386153	0.000450451	0.000505467	0.00053646	0.000586432	0.000663923	0.000711245	0.00082667	0.000924393	0.000941164	0.000945781	0.000843886	0.000747761	0.000675174	0.000631064	0.000634807	0.000543783	0.000374619	9.77759e-05
	6.235	0.000209144	0.000224961	0.000243881	0.000235723	0.000229896	0.000214166	0.000219978	0.000232299	0.000225071	0.000226952	0.000237729	0.000283084	0.000314209	0.000389402	0.000397218	0.000408071	0.000377859	0.000357464	0.000319837	0.000287737	0.000321668	0.000372786	0.000310318	0.000343728	0.000416925	0.000425736	0.000389939	0.000383056	0.000364455	0.00037614	0.000438364	0.000472262	0.000532326	0.000580467	0.000640684	0.000752153	0.000818051	0.000902646	0.000897924	0.00091294	0.000802579	0.00070815	0.000669312	0.000647271	0.000635199	0.000567933	0.000337632	0.000115466
	6.24	0.000203021	0.000220306	0.000247637	0.000218476	0.000225228	0.000197825	0.000203227	0.000209845	0.000213795	0.000208407	0.000225359	0.000282792	0.00031646	0.000377435	0.000382866	0.00038599	0.000369031	0.000353447	0.00030923	0.000279565	0.000317505	0.000355553	0.000292355	0.000340021	0.00042746	0.000421624	0.000386799	0.000370368	0.000368352	0.000363727	0.00041209	0.000470204	0.00052834	0.00056819	0.000594334	0.000684561	0.000807902	0.00092524	0.000923405	0.000852404	0.000862288	0.000755866	0.000645484	0.000680025	0.000605437	0.000547706	0.000368064	0.000102253
	6.245	0.000198113	0.000234395	0.000238029	0.00024836	0.000218307	0.000209864	0.000203499	0.000219787	0.000208828	0.00021487	0.000232753	0.000256019	0.000324277	0.000372951	0.000380434	0.000379408	0.000368958	0.000352593	0.000296688	0.000289087	0.000346956	0.000373156	0.000306132	0.000356475	0.000418144	0.000413068	0.00038658	0.000377757	0.000355208	0.000379627	0.000428398	0.000477709	0.000529539	0.00056587	0.000641492	0.000712304	0.000819636	0.000948292	0.000948	0.000930151	0.000845812	0.000740256	0.000723041	0.000674892	0.000633717	0.000562519	0.000359315	0.000119489
	6.25	0.000204063	0.0002346	0.000236961	0.000245185	0.000215478	0.000204357	0.000212077	0.000221334	0.000215243	0.000216619	0.000230367	0.000277498	0.000322596	0.000401182	0.000404828	0.000382918	0.000372483	0.00033743	0.00030841	0.000288613	0.000342175	0.00036099	0.00028516	0.000344911	0.000389916	0.000408976	0.000357505	0.00037837	0.000374642	0.000354831	0.000431278	0.000497607	0.000501815	0.000567243	0.000664019	0.000724961	0.000812194	0.000920206	0.000981997	0.000921263	0.000902142	0.000815923	0.000722843	0.000682176	0.000625087	0.000590189	0.000354203	0.000124484
	6.255	0.000199088	0.000236729	0.000233302	0.000236615	0.00021729	0.000202377	0.000203761	0.000216137	0.000212197	0.000202839	0.000233093	0.000283201	0.000327868	0.000368905	0.000390796	0.000378932	0.000342758	0.00034985	0.000298488	0.000289056	0.000341188	0.000369512	0.000299666	0.000361915	0.000408254	0.000435879	0.000374773	0.000371514	0.000371536	0.000378106	0.000434547	0.000492228	0.000544335	0.00056831	0.000627959	0.000711239	0.000810583	0.00091229	0.000953133	0.000951771	0.000834827	0.000807784	0.000716941	0.000674734	0.000645334	0.000589894	0.000378445	0.000118421
	6.26	0.000208454	0.000237217	0.000233855	0.000236874	0.000218945	0.000203253	0.000209556	0.000229049	0.000212297	0.000229073	0.000243734	0.000262021	0.000319231	0.000387734	0.000381032	0.000381705	0.000368185	0.000331306	0.000288018	0.000276312	0.000324672	0.00035162	0.000276685	0.000343835	0.000450751	0.000417917	0.000371322	0.000339599	0.00035022	0.000380769	0.000431551	0.00051151	0.000525212	0.000548761	0.000589287	0.000715753	0.000772968	0.00085148	0.000980903	0.000895162	0.000836479	0.000810321	0.000725881	0.000702249	0.000658228	0.000618882	0.000367227	0.00011308
	6.265	0.000207718	0.000228573	0.000244449	0.000219686	0.000222343	0.000197587	0.000202285	0.000217468	0.000202881	0.00022746	0.000237797	0.000281508	0.000299461	0.000386375	0.000387967	0.000385587	0.000349534	0.000335196	0.000289539	0.000263682	0.000344953	0.000360959	0.00029143	0.000354193	0.00040617	0.000406108	0.000367065	0.000358376	0.000366867	0.000374345	0.000436619	0.000506746	0.000527495	0.000553243	0.000618106	0.000692265	0.000822476	0.00086952	0.000975109	0.000955535	0.000849115	0.000786572	0.000729032	0.00067621	0.000665736	0.000630091	0.000352522	0.000100681
	6.27	0.000205879	0.000221561	0.000221679	0.00022834	0.000205837	0.000199898	0.00020541	0.000210024	0.000197718	0.000215594	0.000239092	0.000277224	0.000318005	0.00037923	0.000373133	0.000373911	0.000343327	0.000321052	0.000294906	0.000273708	0.000324473	0.000355615	0.000287074	0.000353996	0.000393638	0.000415255	0.000363966	0.000346714	0.000369265	0.000386046	0.00042028	0.000469884	0.000539392	0.000556749	0.000635627	0.000690731	0.000787139	0.000900796	0.000949005	0.000880963	0.000886472	0.000768767	0.000721757	0.000716529	0.000673534	0.000605424	0.000393063	0.000113948
	6.275	0.0002029	0.000239722	0.000233535	0.000233757	0.000224808	0.000204869	0.000199728	0.000223711	0.00021075	0.000206601	0.000249182	0.000283174	0.000323768	0.000378482	0.000379523	0.000379201	0.000356186	0.000338091	0.000295426	0.000279125	0.000346991	0.000346434	0.000282643	0.000374776	0.000438614	0.000435902	0.000355584	0.000368904	0.000379112	0.000371703	0.000440677	0.000513498	0.000534094	0.000568908	0.000619258	0.000680978	0.000771604	0.000928304	0.00096545	0.000888297	0.000882257	0.000808137	0.000733169	0.000726424	0.000654852	0.000610235	0.000377652	0.000120986
	6.28	0.000205712	0.000237315	0.000240282	0.000227753	0.000212901	0.0001963	0.000194982	0.000221581	0.000212423	0.000224198	0.000241194	0.000278316	0.000326221	0.000378713	0.000363235	0.000363567	0.000358835	0.000325827	0.000294375	0.000278463	0.000341276	0.000336551	0.000304121	0.000337828	0.000427586	0.000400938	0.000352899	0.000366286	0.000366196	0.000381171	0.000426124	0.000503726	0.000542864	0.000551758	0.000602628	0.000719025	0.000795826	0.000882674	0.000982377	0.000926085	0.000879169	0.000836919	0.000769865	0.000731338	0.000662002	0.000598377	0.000387328	0.000109475
	6.285	0.000192307	0.000231782	0.000239503	0.000229709	0.000201751	0.000193301	0.00020927	0.000211625	0.000206144	0.000214635	0.000243521	0.000274952	0.000330607	0.000370343	0.000386112	0.0003576	0.000345513	0.000322866	0.000290928	0.000281352	0.00035868	0.000342282	0.000287705	0.000367212	0.00042694	0.00040967	0.000337195	0.000370278	0.000369044	0.000395283	0.000447708	0.000485039	0.000516051	0.000539842	0.00062012	0.000672237	0.000777632	0.000887947	0.000930114	0.000897345	0.000884851	0.000782517	0.000764985	0.000741723	0.000707648	0.000603314	0.000376493	0.00013662
	6.29	0.000193789	0.000238856	0.000246789	0.000226711	0.000210327	0.000198634	0.000205786	0.000218433	0.000220464	0.000217886	0.00025161	0.000284763	0.000311077	0.000374938	0.000380126	0.000376438	0.00036023	0.00032417	0.000288208	0.000278133	0.000338849	0.000323034	0.000276838	0.000353443	0.000431627	0.000397007	0.000367503	0.000359708	0.000363583	0.00036871	0.000436773	0.000497098	0.000524457	0.000571465	0.000582929	0.000671485	0.000777732	0.000890263	0.000932483	0.000921491	0.000920775	0.000853531	0.000789464	0.000710446	0.000676807	0.000632325	0.000364482	0.000112503
	6.295	0.000203881	0.000209671	0.000226981	0.000224755	0.000206562	0.000189071	0.000203157	0.000215564	0.000210625	0.000204055	0.000249418	0.000268199	0.00032153	0.000377143	0.000386214	0.00036433	0.000344059	0.000303529	0.0002944	0.000273187	0.000326797	0.000320336	0.000291467	0.000366557	0.000412374	0.000415644	0.000340112	0.000366219	0.0003488	0.00038609	0.000421121	0.000479389	0.000514675	0.00054582	0.000622817	0.000664396	0.00078374	0.000875496	0.000921645	0.000901357	0.000884975	0.00083252	0.000690866	0.000700264	0.000656425	0.000585852	0.000356706	0.000113837
	6.3	0.000189896	0.000224476	0.000239053	0.000212701	0.000195286	0.000188878	0.00019114	0.000196829	0.000200419	0.000214469	0.000232318	0.000262428	0.000325051	0.000362853	0.000358591	0.000348572	0.000334645	0.000314351	0.000264332	0.000269607	0.000315867	0.000291823	0.000277843	0.000378159	0.000421658	0.00038859	0.000318277	0.000341459	0.000360343	0.000335118	0.00042294	0.00047324	0.000513776	0.000549772	0.000597283	0.000678004	0.000754586	0.000793287	0.000881456	0.000898779	0.000887663	0.000840302	0.000762254	0.000743393	0.00068141	0.000619131	0.000389818	0.000127563
	6.305	0.000206384	0.00020421	0.000234762	0.000219898	0.000209911	0.000200714	0.00020374	0.000220606	0.00020448	0.000212301	0.000237229	0.000262038	0.000317338	0.000357565	0.000341082	0.000348082	0.00033436	0.000306878	0.000266428	0.000251703	0.00034595	0.000336564	0.000273969	0.000372269	0.000431613	0.000406483	0.00036394	0.000368937	0.000346584	0.000362168	0.000407461	0.000496864	0.000518178	0.000525926	0.000614985	0.000677103	0.000779287	0.000814803	0.000865541	0.000830848	0.000896378	0.00083406	0.000769469	0.00073946	0.000715224	0.000610891	0.000401868	0.000125569
	6.31	0.000191165	0.000228727	0.000220247	0.000212712	0.000208753	0.000187	0.000196104	0.000195443	0.000196151	0.000211416	0.000239012	0.00026617	0.000296336	0.000347393	0.00034855	0.000326991	0.000327055	0.000313575	0.000264966	0.000283117	0.000350311	0.000291624	0.000269239	0.000365879	0.000419898	0.000403741	0.0003519	0.000283757	0.000354202	0.000376461	0.000366715	0.000501235	0.000501171	0.000531811	0.000577094	0.000606625	0.000735055	0.000824222	0.000911514	0.000904064	0.000897108	0.000889164	0.000811588	0.000751568	0.000730861	0.0006278	0.00040234	0.000121871
	6.315	0.000205823	0.000234247	0.000244154	0.000222405	0.000200199	0.000154647	0.00020101	0.000221465	0.000216815	0.000209205	0.000188516	0.000274997	0.000321933	0.00031121	0.000333587	0.000342091	0.000342833	0.000311519	0.000273445	0.000289723	0.000346882	0.000310958	0.000295898	0.00036906	0.000430709	0.000418782	0.000372921	0.000347519	0.000354045	0.000372864	0.000433137	0.000488974	0.000478927	0.000552222	0.00058685	0.000674137	0.000768465	0.000881721	0.000877128	0.00091159	0.000899706	0.000877409	0.000814564	0.000752322	0.000679278	0.00065657	0.000446275	0.000124824
	6.32	0.000181745	0.000218712	0.000231142	0.000219379	0.000197437	0.000183761	0.000197805	0.000202017	0.000201701	0.000216506	0.000241459	0.000272228	0.000312958	0.000354218	0.000349959	0.000352379	0.000327715	0.000293303	0.000284564	0.000286334	0.000345345	0.000304361	0.000292396	0.000406506	0.000442484	0.000396375	0.0003608	0.000342006	0.000367394	0.000374863	0.000423615	0.00047956	0.000511437	0.000517884	0.000620748	0.000699873	0.000792701	0.000876028	0.000921232	0.000932796	0.00093023	0.000866598	0.000828028	0.000739776	0.000701773	0.000620352	0.000415383	0.000121955
	6.325	0.00021136	0.000226361	0.000216576	0.000208197	0.000208364	0.00019242	0.000192289	0.000213273	0.000205456	0.000212598	0.000221501	0.000282752	0.000309441	0.000354635	0.000354333	0.000337602	0.000333903	0.000300677	0.000238112	0.000270815	0.000342538	0.000275145	0.000289019	0.00035965	0.000425852	0.000364412	0.00032061	0.000355922	0.000342962	0.000360509	0.000452369	0.00048856	0.000392968	0.000512903	0.00059623	0.000654665	0.000489078	0.000874449	0.00093527	0.000898711	0.000866794	0.000639042	0.00081233	0.000754079	0.000693866	0.000601794	0.000403644	0.000130859
	6.33	0.000196976	0.000231341	0.000221288	0.000212134	0.000191926	0.000189082	0.000195503	0.000209721	0.000198588	0.000206891	0.000243045	0.000272523	0.000331753	0.000351898	0.000350807	0.000337488	0.000318287	0.000285981	0.000203633	0.000263919	0.000325111	0.000307079	0.000280227	0.000374534	0.000406573	0.00039644	0.000352951	0.000346202	0.00034533	0.000377148	0.000424734	0.000464131	0.000421508	0.000507615	0.000574433	0.000664091	0.000750421	0.000878699	0.000912215	0.000953366	0.000809006	0.000923633	0.000817771	0.000772628	0.000740261	0.000627832	0.000411999	0.000124875
	6.335	0.000198417	0.000221705	0.000228079	0.000216974	0.000197087	0.000174058	0.000196558	0.000189565	0.000212937	0.000214454	0.000231764	0.000288207	0.000323641	0.000351428	0.000347977	0.000343156	0.000322043	0.000303008	0.000234886	0.000276751	0.0003474	0.000290624	0.000277016	0.000366738	0.000431529	0.000385735	0.000295577	0.000342394	0.00034309	0.000360708	0.000411377	0.000447755	0.000483862	0.000541088	0.000570788	0.000660087	0.000747964	0.000835364	0.000916139	0.000907398	0.000918759	0.000875163	0.000846336	0.000764749	0.000703191	0.000602006	0.000423017	0.000119297
	6.34	0.000195116	0.000225206	0.000232285	0.000209378	0.000193585	0.000179846	0.000184314	0.000207362	0.000200801	0.000216112	0.00022686	0.000270752	0.000303589	0.000337124	0.000323686	0.000338267	0.000322072	0.000285608	0.000256242	0.000260817	0.000346308	0.000291723	0.000286972	0.00038688	0.00038852	0.000367807	0.000337414	0.000350711	0.000346439	0.000366968	0.000434836	0.000511172	0.000513882	0.000538382	0.000560777	0.000655014	0.000745347	0.000870943	0.000898159	0.000898908	0.000918306	0.000896954	0.000861273	0.000785185	0.000711079	0.000619474	0.000427039	0.000134977
	6.345	0.000194709	0.000216494	0.00022545	0.000214565	0.000198745	0.000183414	0.000190605	0.000192275	0.000203617	0.000219011	0.000229302	0.000265039	0.000306338	0.000341644	0.000339634	0.00034421	0.000318218	0.000288558	0.000255211	0.000271494	0.000324139	0.000291668	0.00028999	0.000355891	0.000389432	0.000375503	0.000328955	0.000337102	0.000321639	0.000378597	0.000435012	0.000494124	0.000492183	0.00053246	0.000588334	0.000637332	0.000739939	0.000819853	0.000889678	0.000856509	0.000866145	0.000929239	0.000785968	0.000758693	0.000749391	0.000591457	0.000393676	0.000113781
	6.35	0.000196751	0.000211079	0.000207958	0.000190307	0.000189996	0.00017892	0.000188695	0.000204138	0.000205334	0.00021523	0.000238223	0.000266412	0.000310361	0.00034077	0.000340565	0.000331426	0.000319728	0.000298057	0.000254327	0.000271238	0.000322942	0.000266572	0.000272947	0.000390385	0.00044753	0.000386435	0.000316732	0.000320501	0.000325865	0.000350896	0.00041578	0.000490633	0.00050132	0.000523328	0.000538496	0.000650512	0.000766749	0.000836881	0.000863736	0.000872594	0.000860146	0.000898514	0.000838831	0.000811908	0.000739618	0.000633982	0.000412345	0.0001396
	6.355	0.000191048	0.000215193	0.000214171	0.000207275	0.000196376	0.000180593	0.000183182	0.000194958	0.000202558	0.000210737	0.000232825	0.000268962	0.000293409	0.000323924	0.00034116	0.00033566	0.000309724	0.000275696	0.000254478	0.000279262	0.00033707	0.00027248	0.000275899	0.000395277	0.000407938	0.000366946	0.000308221	0.000336508	0.000321146	0.000351239	0.000453218	0.000476996	0.000509206	0.000533647	0.000587157	0.000616255	0.0007449	0.00083994	0.000888563	0.0008814	0.000917192	0.000903523	0.000804238	0.000813514	0.000762335	0.000617911	0.000413616	0.000135631
	6.36	0.000198156	0.000223371	0.000222975	0.000216664	0.000192627	0.000184493	0.000181763	0.000202685	0.000191424	0.000207353	0.000230061	0.000278579	0.000303545	0.000331779	0.000330834	0.000321809	0.00031162	0.000276902	0.000253027	0.000278939	0.000308683	0.000261601	0.000263065	0.000381463	0.000410195	0.000339652	0.000318153	0.000337387	0.000329756	0.000366147	0.000391124	0.000478433	0.00051664	0.000509649	0.000529238	0.000635702	0.00072622	0.00082624	0.000877368	0.00089407	0.000923712	0.000866426	0.00086671	0.000802169	0.00075275	0.000600466	0.00042015	0.000138958
	6.365	0.000194275	0.000218891	0.000212961	0.000199636	0.00018349	0.000175771	0.000187596	0.000198213	0.000184981	0.000212957	0.000246433	0.000289683	0.000331154	0.000321421	0.000327914	0.000332396	0.000302186	0.000259143	0.000257951	0.000281847	0.000326522	0.000260625	0.000287933	0.000386835	0.000385294	0.000343373	0.000317024	0.00034167	0.000345782	0.000374037	0.000457589	0.000494536	0.000485067	0.000513898	0.000572319	0.000609573	0.000706418	0.000811456	0.000847519	0.000887659	0.00088605	0.000911835	0.000913196	0.000854321	0.000752623	0.000586795	0.000439434	0.000135645
	6.37	0.00020314	0.00022316	0.000219069	0.000211066	0.000190115	0.000177699	0.000189283	0.000199017	0.000199217	0.000224366	0.000236746	0.000273167	0.000321758	0.000331188	0.000329357	0.000315377	0.000299192	0.000277863	0.000265681	0.000280983	0.00031489	0.000270473	0.000291776	0.000406632	0.000411733	0.000374512	0.000320366	0.000320558	0.000355636	0.00036783	0.000447146	0.00048487	0.000501896	0.000508585	0.000549484	0.000646494	0.00070554	0.0007923	0.0008533	0.000904457	0.000911454	0.000927757	0.00090402	0.000873592	0.00076691	0.000636533	0.000420066	0.000135672
	6.375	0.000203259	0.000218974	0.000220624	0.000202111	0.000200381	0.000181782	0.000188163	0.000201126	0.000198577	0.000219259	0.000231361	0.000273194	0.000320018	0.000321348	0.000318496	0.000316398	0.000295205	0.00028378	0.000264833	0.000276016	0.000306125	0.000255541	0.000284393	0.000389439	0.000403715	0.00034065	0.000329333	0.000336137	0.000342391	0.000379484	0.000447718	0.000489095	0.000507381	0.000506718	0.000592139	0.000623508	0.000681964	0.000815271	0.000836392	0.000900136	0.000925045	0.000914899	0.000924819	0.000861619	0.000780178	0.000639542	0.000461225	0.000130011
	6.38	0.000192823	0.000219606	0.000210186	0.000194804	0.000191959	0.000181408	0.000177274	0.000202104	0.000193054	0.000206882	0.000244685	0.000276157	0.000324575	0.000313395	0.000322105	0.000322486	0.00030529	0.000273438	0.000264947	0.000281349	0.000317424	0.000260118	0.000278212	0.0003962	0.000409293	0.000358342	0.000303833	0.000335596	0.000338222	0.000398275	0.000467137	0.000450955	0.000515761	0.00049807	0.000552556	0.000611112	0.000731482	0.00078967	0.000861454	0.000849715	0.00087601	0.000922524	0.000952106	0.000869258	0.000797137	0.000619175	0.000425963	0.000135563
	6.385	0.000197088	0.000223894	0.000213872	0.00019725	0.000181063	0.000182391	0.000181991	0.000209116	0.000201648	0.000213044	0.000241249	0.000273851	0.0003142	0.000327545	0.00032271	0.00032677	0.000296706	0.000270225	0.000258481	0.000273903	0.000329103	0.000261425	0.000299342	0.000406098	0.000404615	0.000359746	0.000319383	0.00034409	0.000352453	0.000368196	0.000441467	0.000482292	0.000501431	0.000508263	0.000579378	0.000629824	0.000715482	0.000787498	0.000847573	0.00090755	0.000921105	0.000932967	0.000902634	0.000870068	0.000780891	0.000651986	0.000451793	0.000139679
	6.39	0.000204082	0.000221392	0.00021417	0.000201998	0.000184459	0.000179637	0.000186328	0.000199612	0.000193024	0.000206977	0.000248049	0.000267082	0.000317387	0.000354388	0.000318117	0.000312897	0.000309217	0.000273669	0.000261365	0.000269758	0.000307847	0.000255118	0.000297053	0.000382375	0.000404306	0.000356369	0.000323889	0.000343798	0.000334818	0.000386501	0.000472337	0.000480141	0.000500033	0.000497609	0.000530782	0.000602209	0.000701036	0.000756485	0.000848995	0.000887411	0.000931343	0.000940064	0.000963644	0.00085842	0.000786129	0.000611513	0.000420797	0.000139847
	6.395	0.000202077	0.000224311	0.000199478	0.000189622	0.000172086	0.00017871	0.000179261	0.000194603	0.000193083	0.00021472	0.000237894	0.000273894	0.000319686	0.000351792	0.000322173	0.000309237	0.000298319	0.000266671	0.000267202	0.000288101	0.000305948	0.000260816	0.000297744	0.000389343	0.000416133	0.000366694	0.000323227	0.000339833	0.000316726	0.000385374	0.000470108	0.000465641	0.000509185	0.000507046	0.00055056	0.00061219	0.000699272	0.000760335	0.000860388	0.000864802	0.000861072	0.000918206	0.000937532	0.000900041	0.000736638	0.000651142	0.000430007	0.000140176
	6.4	0.000196295	0.000218229	0.000211363	0.000190381	0.000184827	0.000182514	0.000188377	0.000203292	0.000186012	0.000204626	0.000238152	0.000269514	0.00030676	0.000348273	0.000310289	0.000310196	0.000290699	0.000259357	0.000250019	0.00027955	0.00029909	0.000252406	0.000289034	0.000410162	0.000403762	0.000356846	0.000314229	0.0003419	0.000342675	0.000371593	0.000457426	0.000492385	0.000493799	0.000495132	0.000539324	0.000611571	0.000678423	0.000760095	0.000842525	0.00087664	0.000893357	0.000957917	0.000957499	0.000886304	0.000784609	0.000644504	0.000442745	0.000144804
	6.405	0.000191753	0.000217004	0.000203908	0.00019429	0.000181982	0.000179668	0.000187791	0.000186516	0.000192614	0.000215934	0.000242612	0.000270243	0.000309748	0.000341268	0.000315416	0.000304782	0.000281332	0.00026293	0.00024651	0.000279843	0.000294887	0.000253266	0.000294088	0.000384691	0.000403981	0.00035242	0.000309918	0.000316262	0.000349686	0.000378535	0.000446562	0.000477532	0.000466728	0.000466079	0.0005435	0.0005771	0.000672513	0.000760152	0.000830357	0.000885121	0.00092453	0.00094601	0.000960322	0.000909268	0.0007542	0.000663987	0.000438041	0.00012965
	6.41	0.000197785	0.000222231	0.000213261	0.000197582	0.00018459	0.000174531	0.000174837	0.000196488	0.000189817	0.000209293	0.000241659	0.000272654	0.000312326	0.000343606	0.00030561	0.000305626	0.000287002	0.000256061	0.000257832	0.000287886	0.000305102	0.000257085	0.000296898	0.000395709	0.000415194	0.000340509	0.000335027	0.000327766	0.000345117	0.000372554	0.000466431	0.000488156	0.000476362	0.000498705	0.000520853	0.000584948	0.000677832	0.000752845	0.000800938	0.00089773	0.00093991	0.000923227	0.000931924	0.000890332	0.000793888	0.000628351	0.000435876	0.000131425
	6.415	0.000196247	0.000218985	0.000212171	0.000196552	0.000183942	0.000181765	0.000181963	0.000196644	0.000184927	0.000209277	0.000242011	0.000281385	0.000308349	0.000333689	0.000300503	0.000302855	0.000283384	0.000266195	0.000253912	0.0002695	0.000297175	0.000246898	0.000299023	0.000388761	0.00039328	0.000339331	0.000295304	0.000338581	0.000354175	0.000396965	0.000455313	0.000483651	0.000486243	0.000493441	0.000563576	0.000620121	0.000687547	0.000757589	0.000873121	0.000886331	0.00089515	0.000965352	0.000998194	0.000873679	0.00078004	0.000650225	0.00046219	0.000147134
	6.42	0.000194151	0.000210748	0.000211238	0.000195598	0.000187048	0.000173127	0.000173755	0.00019677	0.000204374	0.000221115	0.00024767	0.000277443	0.000326722	0.000341248	0.000307891	0.000299678	0.000281516	0.00026287	0.000252326	0.000285309	0.000301052	0.000245891	0.000309464	0.000412575	0.000413188	0.000334051	0.000325535	0.000316572	0.000331741	0.000370511	0.000409096	0.000458086	0.000454799	0.000482943	0.000541463	0.000592909	0.000675469	0.000738	0.000829474	0.000887437	0.000907616	0.000948779	0.000960762	0.000940784	0.00077636	0.000639199	0.000447326	0.000124661
	6.425	0.000194214	0.000222868	0.000198284	0.000190858	0.000183642	0.000170812	0.000179978	0.000189568	0.000200325	0.000214083	0.00024019	0.000270952	0.00030972	0.00033044	0.00028739	0.000299723	0.000283498	0.000263852	0.000248256	0.000275727	0.000279916	0.000240853	0.00029191	0.00038315	0.000399481	0.000329352	0.000324448	0.000327173	0.000319016	0.000366112	0.00045255	0.000461406	0.000453506	0.000487014	0.000498745	0.0005751	0.000601998	0.000718741	0.000798991	0.000871601	0.000875366	0.000923434	0.000933669	0.000846319	0.000744571	0.00061869	0.000453491	0.000144776
	6.43	0.000187744	0.000209467	0.000202066	0.000189957	0.000182063	0.000170393	0.000177705	0.000189152	0.000185773	0.00021204	0.000234581	0.000268467	0.000291373	0.000331561	0.000285383	0.000288721	0.000271522	0.000254258	0.000220492	0.000264423	0.000273433	0.000244595	0.000293627	0.000386307	0.000384044	0.000312137	0.000318106	0.000331841	0.0003331	0.000362296	0.000420403	0.000467417	0.000453402	0.000443064	0.000509959	0.00059072	0.000633734	0.000748008	0.000776801	0.000847049	0.000895935	0.000960096	0.000985582	0.000880472	0.000777452	0.000602294	0.00041194	0.000140263
	6.435	0.000197805	0.00020669	0.000212518	0.000190301	0.000178473	0.000170415	0.000179846	0.000193415	0.000197726	0.000210434	0.000251532	0.000264954	0.000301137	0.000327429	0.00029495	0.000293978	0.000264691	0.00025516	0.000259871	0.000275174	0.000288537	0.000234604	0.000306631	0.00042266	0.000408173	0.000328853	0.000320307	0.000330727	0.000342479	0.000354248	0.000464523	0.000478344	0.000448795	0.000489226	0.000546037	0.000590674	0.000646402	0.000733608	0.000800861	0.000836996	0.000902163	0.000946737	0.000960307	0.000894634	0.000788993	0.000642288	0.00043854	0.000145314
	6.44	0.000200667	0.000207121	0.000200871	0.000182503	0.000176864	0.000172915	0.000178247	0.000199056	0.000195398	0.000213396	0.000239909	0.000263082	0.000310347	0.000309719	0.000327545	0.00029802	0.000271543	0.000245976	0.000252648	0.000266359	0.000284039	0.000254796	0.00030986	0.000411192	0.000397621	0.000335866	0.000334001	0.000347952	0.000349546	0.000378477	0.00045565	0.0004735	0.000479306	0.000461713	0.000506077	0.000578393	0.000660666	0.000733273	0.000787217	0.000839838	0.000924214	0.000953845	0.00100189	0.000912607	0.000776451	0.000605096	0.000450816	0.000129475
	6.445	0.000208284	0.000212627	0.000198116	0.00017995	0.000165067	0.000166031	0.000170666	0.000194808	0.000191188	0.000207374	0.000242201	0.000268456	0.000314261	0.000323042	0.000323736	0.000279774	0.000273822	0.000250119	0.00025052	0.000260982	0.000265749	0.000243746	0.000311185	0.000378272	0.00038755	0.000323825	0.000336968	0.000348983	0.000360467	0.000382317	0.000440246	0.000449644	0.000471717	0.000453231	0.000510794	0.000579706	0.000670923	0.000727908	0.000780015	0.000853871	0.000925163	0.000897706	0.000997684	0.000926731	0.000768582	0.000632721	0.000465183	0.000150799
	6.45	0.000189071	0.00020084	0.000200108	0.000190212	0.000168646	0.000166094	0.000180596	0.000192312	0.000195633	0.000203864	0.000221662	0.000265767	0.000297601	0.000320555	0.000321023	0.00028435	0.000255115	0.000249651	0.000250302	0.000270189	0.000269413	0.000253799	0.000326131	0.000412858	0.000391874	0.000329262	0.000320006	0.000354289	0.000340768	0.000375936	0.000457306	0.000477233	0.000466238	0.000445449	0.000502455	0.000586226	0.000636939	0.000728145	0.000770049	0.0007908	0.000896448	0.000921662	0.0009517	0.000895288	0.00080131	0.00062758	0.000454238	0.000149559
	6.455	0.00019099	0.000209418	0.000200606	0.000184645	0.00017546	0.000170146	0.000172666	0.000197674	0.000197299	0.000219569	0.000244906	0.000261131	0.00030939	0.000321942	0.000311931	0.000279065	0.000267985	0.000235901	0.00024507	0.000258279	0.000265898	0.000243731	0.000339773	0.000422118	0.000408502	0.000320458	0.000319687	0.000310021	0.000337033	0.00038484	0.000447943	0.000472775	0.000461511	0.00044815	0.00052493	0.000546535	0.000643607	0.000683512	0.00075482	0.00083295	0.000877415	0.000968094	0.000972904	0.000906298	0.000796576	0.000638825	0.00046005	0.000146132
	6.46	0.000187543	0.000197599	0.00019949	0.000178668	0.000174063	0.000164989	0.000162167	0.000194339	0.000188471	0.000210745	0.00022961	0.00025744	0.000287604	0.000306735	0.000293479	0.000259726	0.000257011	0.000234147	0.000240487	0.000258189	0.000264233	0.000245365	0.000303894	0.000385388	0.000368202	0.000333554	0.000322122	0.000337157	0.000331756	0.000358354	0.000448942	0.000456068	0.000420488	0.000413373	0.000474039	0.00058326	0.000569036	0.000695191	0.000757961	0.000812298	0.000851767	0.000987918	0.000947409	0.0008947	0.00079953	0.000645416	0.000478338	0.00014873
	6.465	0.000194809	0.000204959	0.000194813	0.000179014	0.00017362	0.000166107	0.000169318	0.000188478	0.000193728	0.000203792	0.0002313	0.000265576	0.000293575	0.0003114	0.000302452	0.000271907	0.00025052	0.000243356	0.000254124	0.000253892	0.000251841	0.000228433	0.000325901	0.000423678	0.000377379	0.000325534	0.000307576	0.000332556	0.000342132	0.000384339	0.00043437	0.000429715	0.00046849	0.000417716	0.000491315	0.000539343	0.000629001	0.000701603	0.000775331	0.000787445	0.000880908	0.000959241	0.000961622	0.000889887	0.000786368	0.000610562	0.000475904	0.000148389
	6.47	0.00018894	0.000206928	0.000183466	0.000179179	0.000168264	0.000153974	0.000170134	0.000183205	0.000184855	0.000198295	0.000230977	0.000263015	0.000282256	0.0002879	0.00030043	0.000259987	0.000253946	0.000214605	0.000227513	0.000255189	0.000255213	0.000234933	0.000306749	0.000378201	0.000365205	0.000315153	0.000319148	0.000318682	0.00035378	0.000377845	0.000424901	0.000455222	0.000443043	0.000423846	0.00045831	0.000534709	0.000604536	0.000656863	0.000754993	0.000817234	0.000889113	0.000962375	0.00100665	0.000923034	0.000762593	0.000551866	0.000460554	0.000159962
	6.475	0.000194163	0.000193994	0.000176554	0.00017422	0.000167106	0.000158801	0.000159923	0.00018448	0.000190371	0.000198471	0.00023948	0.000255812	0.000280772	0.000294311	0.000284762	0.00025218	0.000226402	0.000228227	0.000220064	0.00024136	0.000233669	0.000241475	0.000294316	0.000379229	0.000362098	0.00030908	0.00030098	0.000332352	0.000322359	0.00036461	0.000414321	0.000420094	0.000443507	0.00041493	0.000429749	0.00051835	0.000578515	0.000608784	0.000707478	0.000795298	0.000841919	0.000937778	0.00090228	0.000919017	0.00076991	0.000585581	0.000445342	0.000150021
	6.48	0.000188286	0.000205517	0.000193837	0.000177965	0.00016955	0.000156473	0.000163472	0.000176956	0.000172621	0.000205627	0.00022884	0.000259345	0.000284709	0.000302307	0.000304145	0.000271534	0.000247753	0.000230292	0.000233885	0.000264891	0.000256668	0.000244306	0.000324387	0.000369346	0.000362141	0.000297258	0.000300727	0.000331036	0.00033835	0.000375319	0.000433963	0.000459236	0.000421857	0.000406265	0.000476439	0.000491941	0.000578682	0.000637998	0.000714586	0.000802758	0.000873701	0.000976054	0.000910307	0.000885492	0.00073263	0.000580606	0.000453959	0.000225095
	6.485	0.000195463	0.000203734	0.000193949	0.000182027	0.000170887	0.000159005	0.000174493	0.000188647	0.0001802	0.000206279	0.000231854	0.000253325	0.000276973	0.000294849	0.000292615	0.000277782	0.000249775	0.000232615	0.000247817	0.000260796	0.000255498	0.000253301	0.000312927	0.00040271	0.000384484	0.000301001	0.000318294	0.000332548	0.000334294	0.000360648	0.000441554	0.000452293	0.000411704	0.000409086	0.000477683	0.000499034	0.000569004	0.00060856	0.000677562	0.000743621	0.000844692	0.0009358	0.000989368	0.000831114	0.000740028	0.000579241	0.000473402	0.000219477
	6.49	0.000196457	0.000196798	0.000188563	0.000169446	0.000151186	0.000151433	0.000164961	0.000182391	0.000181857	0.000203944	0.000225573	0.000247073	0.000265517	0.000277306	0.000272368	0.000267544	0.000232011	0.000221082	0.000222592	0.000242797	0.000258843	0.000238671	0.000311083	0.000384673	0.000351132	0.000308593	0.000303197	0.000325596	0.00031338	0.000370525	0.000445202	0.000444912	0.000425904	0.000417201	0.00043811	0.000507444	0.000530494	0.000642597	0.000715121	0.000750842	0.000857426	0.000948334	0.000968448	0.000895043	0.00072413	0.000600677	0.000453188	0.000136068
	6.495	0.000188449	0.000190755	0.000190341	0.000174977	0.00016284	0.000149171	0.000157464	0.000180999	0.000191865	0.000193576	0.000220811	0.00025295	0.000278445	0.000292645	0.000282073	0.000272092	0.000231352	0.000226044	0.000233545	0.000248911	0.000237226	0.0002481	0.000324031	0.000373337	0.000351498	0.000303058	0.000308451	0.00034583	0.000340675	0.000378451	0.000433162	0.000443105	0.000390919	0.000404352	0.000454257	0.000508041	0.00056898	0.000629483	0.000712921	0.000769027	0.000867506	0.000964462	0.0010138	0.000862564	0.000713062	0.000623472	0.000436111	0.000159297
	6.5	0.000197596	0.000200179	0.000200094	0.000176813	0.000157133	0.000160743	0.000163876	0.000186285	0.000185725	0.000188317	0.000226077	0.000239688	0.000296566	0.000272678	0.000278767	0.000285006	0.000236943	0.000237591	0.000240845	0.00024022	0.000234707	0.000242672	0.000327013	0.000372098	0.000326601	0.000291485	0.000317796	0.000305131	0.000356435	0.000353311	0.000410001	0.000393731	0.000398201	0.00041677	0.000419782	0.000491997	0.000532417	0.000604396	0.000679014	0.000751762	0.000847332	0.000968895	0.00102117	0.000877308	0.000722406	0.000604775	0.000443407	0.000170209
	6.505	0.000181294	0.000200594	0.000181811	0.000177186	0.000159783	0.000155694	0.000177427	0.000180644	0.000177429	0.000200192	0.000226123	0.000251413	0.000274811	0.000283869	0.000284861	0.000268575	0.000232657	0.000220015	0.000222186	0.00025663	0.000241376	0.000242513	0.000312132	0.000363504	0.000344236	0.000305002	0.000309994	0.000349503	0.000315752	0.000359795	0.000440508	0.000431794	0.000357144	0.000359106	0.000444208	0.000489285	0.000549237	0.00062596	0.000679691	0.000755722	0.00084733	0.000894759	0.000947213	0.000878611	0.000732549	0.00059376	0.000447661	0.000136492
	6.51	0.00018717	0.000199024	0.000184506	0.000173763	0.000162478	0.000154743	0.000170664	0.000183523	0.000187086	0.000201964	0.000231686	0.000257303	0.000271384	0.000279752	0.000286414	0.000278512	0.000232236	0.000231017	0.000231122	0.000263119	0.000255077	0.000244367	0.000330538	0.000398337	0.00034797	0.000292602	0.000324686	0.000332566	0.000358967	0.000386431	0.000440925	0.000445912	0.000431831	0.000406825	0.000462583	0.000513449	0.000551782	0.00059625	0.00070822	0.000790368	0.00082784	0.00090754	0.00100031	0.000934564	0.000743202	0.000614735	0.000446376	0.00017486
	6.515	0.000190523	0.000203923	0.000189809	0.000181009	0.000163382	0.000155651	0.000172151	0.000182515	0.000184465	0.000217906	0.000231547	0.000253774	0.00028865	0.000283614	0.000283809	0.000266023	0.000227269	0.000238341	0.000240355	0.000271903	0.000251524	0.000251046	0.000329973	0.000395112	0.000366257	0.000304323	0.000338797	0.000347435	0.000337067	0.000370857	0.000447539	0.000416927	0.000398176	0.000422297	0.000444407	0.000520304	0.000568339	0.000625448	0.000675908	0.00073448	0.000853209	0.000937231	0.000985699	0.000901476	0.000737527	0.000577662	0.000455957	0.000181559
	6.52	0.000203799	0.000206963	0.000184824	0.000173822	0.000158866	0.000150704	0.000170612	0.000180779	0.000192049	0.000198194	0.000229491	0.00025031	0.000265256	0.000297089	0.000278819	0.0002773	0.000245259	0.000214794	0.000218842	0.000244175	0.000238261	0.000244612	0.000333959	0.000372837	0.000362784	0.000305088	0.000320319	0.000326412	0.000334674	0.000368544	0.000451276	0.000430001	0.000384395	0.000391896	0.000443451	0.000496938	0.000538652	0.000597055	0.000688437	0.000733737	0.000842997	0.00092004	0.000979371	0.000850078	0.00070018	0.000593722	0.000418093	0.00014913
	6.525	0.000196822	0.000190227	0.000195538	0.00017561	0.000167075	0.000160087	0.00016385	0.000186057	0.000186447	0.000205596	0.000235036	0.000260226	0.00027475	0.000293908	0.000292643	0.000275131	0.000267159	0.000231571	0.000238959	0.000267409	0.000236493	0.000249291	0.000335992	0.000380144	0.000349851	0.000314604	0.00029603	0.000353402	0.000329073	0.000395655	0.000444375	0.000410567	0.000386936	0.000356378	0.000458783	0.000511957	0.000524902	0.000609913	0.000661409	0.000702388	0.000827654	0.000930549	0.000966561	0.000888312	0.000745526	0.000587098	0.000459605	0.000155567
	6.53	0.000194392	0.000196746	0.000182519	0.000169066	0.000153063	0.000137256	0.00016691	0.000181876	0.000182777	0.000198939	0.000230993	0.000243805	0.000260536	0.000264731	0.000283055	0.000260106	0.000251663	0.000225821	0.000243854	0.000242309	0.000239687	0.000239579	0.000332672	0.00037442	0.000349455	0.00029735	0.000303764	0.000336889	0.00031928	0.000411143	0.000432613	0.000399146	0.000380302	0.000382016	0.000457766	0.000489918	0.000548277	0.0006143	0.000628027	0.000726437	0.000865203	0.000967828	0.00102448	0.000891089	0.000708459	0.000604451	0.000464062	0.000145642
	6.535	0.000181259	0.000197121	0.000170889	0.000175715	0.000159439	0.000154124	0.000166828	0.000177722	0.000183876	0.000205517	0.000226483	0.000256455	0.000260934	0.000263894	0.000272403	0.000264711	0.000252943	0.000221591	0.000237382	0.000251914	0.000245598	0.000244259	0.00034535	0.000362736	0.000350742	0.000287937	0.00030592	0.000325588	0.000332135	0.000362072	0.000435378	0.000398618	0.000374719	0.000380686	0.000438557	0.000505848	0.000526528	0.000599509	0.000662499	0.000701656	0.000882856	0.000970062	0.000936783	0.000895716	0.000720214	0.000586767	0.000460912	0.000339008
	6.54	0.000193327	0.000208432	0.000172087	0.000170929	0.000150519	0.000152369	0.000171218	0.00019584	0.000184535	0.000210777	0.000214805	0.000241526	0.000271933	0.000267247	0.000240685	0.00025583	0.000243116	0.000216723	0.00021564	0.000248752	0.000230609	0.000246738	0.00034167	0.000365609	0.000343524	0.000291309	0.000296949	0.000350513	0.000359563	0.000393884	0.000442459	0.000400981	0.000363443	0.000364122	0.00044586	0.000498888	0.000572646	0.000613807	0.000651877	0.000739455	0.000846506	0.000958801	0.000989897	0.000870782	0.000729298	0.00056894	0.000459409	0.000148375
	6.545	0.000179785	0.000185723	0.000174166	0.000160954	0.000166256	0.000156377	0.000160494	0.000187761	0.000182238	0.000195641	0.000216762	0.000251098	0.000270409	0.000265599	0.00025507	0.000262366	0.000244337	0.000223849	0.000232975	0.000256721	0.000250592	0.000267094	0.000350373	0.000396579	0.000361487	0.000303679	0.00033448	0.000321556	0.00034658	0.000376039	0.000461151	0.00041139	0.000352327	0.000378866	0.000458907	0.000506711	0.000526133	0.00060293	0.000661653	0.000726936	0.000812882	0.000911675	0.00102937	0.000864394	0.00072244	0.000573857	0.000427438	0.000349177
	6.55	0.00018441	0.000191312	0.000184609	0.000177358	0.000156548	0.000145937	0.000163618	0.000177851	0.000186642	0.00019636	0.000218107	0.000239182	0.000264147	0.000266096	0.000277031	0.000258615	0.000221939	0.000214951	0.000220928	0.000231444	0.000232528	0.000251359	0.000345425	0.00036415	0.000316149	0.000290753	0.000338693	0.000338396	0.000325658	0.000368851	0.000439159	0.000363474	0.000369383	0.000350526	0.000445439	0.000502647	0.000565183	0.000609332	0.000636341	0.000697387	0.000800008	0.000965717	0.000980045	0.000866105	0.000670365	0.000597078	0.000435739	0.000270281
	6.555	0.000181519	0.00019548	0.000181425	0.00017053	0.00015644	0.000148399	0.000170939	0.000176355	0.000179067	0.000192243	0.000219822	0.000246729	0.000267672	0.000265919	0.000261118	0.000253011	0.000242555	0.00022776	0.000224948	0.000270913	0.000238893	0.000258902	0.000331459	0.000384901	0.000324968	0.000296052	0.00033192	0.000330481	0.000329128	0.000388225	0.000444117	0.000402763	0.000357463	0.000377594	0.000420483	0.00049204	0.000532564	0.000566692	0.000667083	0.000700135	0.000772515	0.000968808	0.00097523	0.00085786	0.000747245	0.00057883	0.00045147	0.000152371
	6.56	0.000186771	0.000190651	0.000180785	0.000161354	0.000152804	0.000158817	0.000167007	0.00018609	0.000193302	0.000207785	0.000209891	0.00025717	0.000260087	0.000257338	0.000263796	0.000265175	0.000232481	0.000233991	0.000232538	0.000236015	0.000252182	0.000258607	0.000353643	0.000371445	0.000350415	0.000285723	0.000311543	0.000363544	0.000346321	0.000396362	0.000438307	0.000424135	0.000377654	0.000361145	0.00042367	0.000497832	0.000531891	0.000590139	0.000659333	0.000721822	0.000829361	0.00100931	0.000980657	0.000890388	0.000673255	0.000593996	0.000476661	0.000179072
	6.565	0.000179099	0.000195268	0.000179162	0.000164161	0.000158859	0.000139805	0.000163177	0.000186083	0.000180953	0.00019398	0.000209228	0.000237729	0.000269759	0.000260783	0.00025876	0.000242981	0.000244757	0.00022893	0.00022112	0.000249208	0.000230555	0.000261656	0.000346852	0.000370793	0.000336288	0.000305619	0.000353122	0.000335437	0.000328979	0.000356911	0.000413266	0.000402197	0.000360996	0.000313769	0.000433348	0.000467772	0.000519736	0.000599529	0.000617985	0.000694758	0.000838194	0.00094679	0.000984718	0.000838563	0.000702442	0.000567214	0.000478284	0.000190381
	6.57	0.000181982	0.000180455	0.000181162	0.000158409	0.000144497	0.000141227	0.000164884	0.000183197	0.000188862	0.000203055	0.000222667	0.000241398	0.000251738	0.000239583	0.000269013	0.00024811	0.000234054	0.000220703	0.000229671	0.000223671	0.000243658	0.000242305	0.000358866	0.000388776	0.000340421	0.000294051	0.000358418	0.000353767	0.00034548	0.00040165	0.000420705	0.000391384	0.000337834	0.000367701	0.000427273	0.000484983	0.000502981	0.000564324	0.000660768	0.000715406	0.000825922	0.000919516	0.000997743	0.000853699	0.000720029	0.000572311	0.000468431	0.000349837
	6.575	0.000177188	0.000186676	0.00017624	0.000162595	0.000149427	0.000144059	0.000167652	0.00017981	0.000181902	0.000203297	0.000224567	0.000241634	0.000257127	0.000250977	0.000260574	0.000246655	0.000227291	0.000220286	0.000220156	0.000243346	0.000234774	0.000246214	0.000339243	0.000378502	0.000335703	0.000289785	0.00034852	0.000339561	0.000341616	0.000432122	0.000420914	0.000374414	0.000359541	0.000330426	0.000453796	0.000477932	0.000506956	0.000587115	0.000614222	0.000701532	0.000830179	0.000953522	0.00106833	0.000867733	0.000675866	0.000562493	0.000435027	0.000135664
	6.58	0.000192622	0.000197475	0.000181133	0.000167373	0.000152689	0.000145903	0.000166577	0.000182977	0.000188916	0.000203061	0.00021919	0.000240686	0.000233966	0.000247842	0.000245533	0.000236808	0.000221756	0.000230509	0.000213637	0.00023991	0.000256307	0.000271925	0.000362963	0.000373794	0.000340845	0.000312238	0.000359035	0.000336182	0.000364304	0.000405252	0.000445433	0.000358539	0.000304874	0.000389041	0.000462807	0.000481896	0.000524829	0.000572612	0.000623178	0.000703862	0.000831214	0.00093529	0.000965892	0.000869367	0.000713318	0.000562197	0.000452118	0.000196214
	6.585	0.000195131	0.000184379	0.000177772	0.000159639	0.000155093	0.000157608	0.000164892	0.00018824	0.000182835	0.000202184	0.000221634	0.000243038	0.000241319	0.000259605	0.000247866	0.000247705	0.000227141	0.000224604	0.000233601	0.000239123	0.00024577	0.000271847	0.000352234	0.00038049	0.000338105	0.000307583	0.000351289	0.000365875	0.000365618	0.000413285	0.000432605	0.000388147	0.000338509	0.000372284	0.000435168	0.000512652	0.000502951	0.000558304	0.000617884	0.000690815	0.000849531	0.000981802	0.000987396	0.000905501	0.000713534	0.000562671	0.000457547	0.000213893
	6.59	0.000190787	0.000190712	0.000172087	0.000162472	0.000154767	0.000150901	0.000156448	0.000187491	0.000185076	0.000208993	0.000216524	0.000233258	0.000245097	0.000249564	0.000259352	0.00022465	0.000216893	0.000214723	0.000218893	0.000236205	0.000248722	0.000269857	0.000349355	0.000362316	0.00033255	0.000304777	0.000338004	0.000360374	0.000352346	0.00039387	0.000439107	0.000381598	0.000312121	0.000362203	0.000456848	0.000458437	0.000504683	0.000557839	0.000600474	0.000680074	0.000815099	0.000896029	0.000931059	0.000855951	0.000720119	0.000574744	0.000449548	0.000381763
	6.595	0.000189857	0.000194134	0.000186787	0.000163946	0.000154864	0.000162828	0.000169194	0.000197342	0.000200654	0.000194521	0.00022501	0.000250863	0.000242874	0.000253962	0.000258001	0.000243135	0.000214276	0.000212271	0.000206927	0.000230123	0.000246188	0.000280346	0.000370889	0.00038134	0.000347463	0.000309219	0.000347132	0.000363403	0.000345741	0.000415619	0.000447146	0.000379518	0.000321208	0.000370224	0.000408008	0.000474314	0.000503255	0.000549143	0.000604138	0.000674029	0.000817984	0.000933264	0.00100511	0.000871171	0.000696497	0.000598766	0.000472015	0.000239306
	6.6	0.000188174	0.000186379	0.000182316	0.000159928	0.000151778	0.00014278	0.000168581	0.000190621	0.00017278	0.000202134	0.000207678	0.000229787	0.000253806	0.000239116	0.000247864	0.000235728	0.00022849	0.000219875	0.000230602	0.000248584	0.000244794	0.000272264	0.000365217	0.000363666	0.000317073	0.000310086	0.000355574	0.000374505	0.000340182	0.000421391	0.000420306	0.000372884	0.00033288	0.000354581	0.000451984	0.000478873	0.000514654	0.000554559	0.000589202	0.000641529	0.000783291	0.00090331	0.00097317	0.000866585	0.000678887	0.000584716	0.000429679	0.000313005
	6.605	0.00017978	0.000180629	0.000177045	0.00015694	0.000152397	0.000151104	0.000171207	0.000183182	0.00018863	0.000201045	0.000220963	0.000237555	0.000236114	0.00026247	0.00025389	0.000243408	0.00022403	0.000225462	0.000223568	0.000231602	0.000233127	0.000275084	0.000370517	0.000384281	0.000326572	0.000282361	0.000336337	0.000370896	0.000362696	0.000404007	0.000435918	0.00035909	0.000323616	0.000365254	0.000435157	0.000458704	0.000520823	0.000533705	0.000629219	0.0006876	0.000816723	0.000925445	0.00100944	0.000872767	0.000673005	0.000547833	0.000452629	0.000250752
	6.61	0.000185625	0.000190936	0.000170377	0.000155122	0.000154607	0.000158406	0.000159718	0.000181381	0.000169376	0.000199512	0.000220485	0.000242394	0.000241209	0.000242207	0.000248001	0.000228605	0.000219343	0.000227366	0.000216635	0.000239108	0.000242	0.000266778	0.000358847	0.000356143	0.000342404	0.000314134	0.000368058	0.000355264	0.00035208	0.000407108	0.000413446	0.000359757	0.000294275	0.000354735	0.000439518	0.000482368	0.00049564	0.000561923	0.000590296	0.00066872	0.000804151	0.000923999	0.00096855	0.000826486	0.000677241	0.000549944	0.000442076	0.000279768
	6.615	0.000190913	0.000183211	0.00017289	0.0001621	0.000148894	0.000152079	0.000170654	0.000181523	0.000177043	0.00019636	0.000226664	0.000225959	0.000250017	0.000238453	0.000251584	0.000241659	0.000224546	0.000213155	0.000217916	0.000237606	0.000253922	0.000290237	0.000354154	0.000370999	0.000324916	0.00031273	0.000370981	0.000368997	0.000344626	0.000411595	0.000422768	0.000367647	0.000299726	0.000376077	0.000412875	0.00046445	0.000502036	0.000509029	0.000584803	0.000667785	0.000803116	0.000930193	0.000965959	0.000861465	0.000679765	0.000568999	0.000445257	0.000378857
	6.62	0.000191315	0.00019039	0.000177536	0.000155826	0.000161988	0.00015326	0.000175182	0.000179314	0.000179654	0.000200412	0.000216478	0.000240116	0.000240736	0.000239716	0.000257568	0.000224946	0.000216113	0.000220094	0.000231886	0.000254341	0.000231268	0.000280908	0.000361308	0.000373076	0.000333763	0.000319263	0.000399188	0.000373635	0.00033461	0.000399259	0.000422268	0.000351665	0.000305555	0.000349538	0.000420446	0.000475721	0.000498647	0.000539514	0.000580294	0.000632073	0.000791007	0.000943349	0.000968427	0.000804611	0.000709451	0.000559714	0.000439476	0.000333503
	6.625	0.000181973	0.000192489	0.000179082	0.000156999	0.000148982	0.000145383	0.000174869	0.000173544	0.000182497	0.000198729	0.00023239	0.000232514	0.000241667	0.000243955	0.000256986	0.000225267	0.00022176	0.000222737	0.000224594	0.000248247	0.000250901	0.000287632	0.000363525	0.000355742	0.000335059	0.000336837	0.000373485	0.000362424	0.000327992	0.000381656	0.000430869	0.000325999	0.000303673	0.000358237	0.000415073	0.000452599	0.000496956	0.000537957	0.000512153	0.000682022	0.000784292	0.000897142	0.00099779	0.000816985	0.000671132	0.000566679	0.0004555	0.000157065
	6.63	0.000186159	0.000183209	0.000174448	0.000154482	0.000148576	0.000151491	0.00017158	0.000189798	0.000177762	0.000194136	0.00020795	0.000223005	0.000232286	0.000238726	0.000248001	0.000226884	0.00021066	0.000226784	0.000219217	0.000245069	0.000256304	0.000281796	0.00034991	0.000357955	0.000314106	0.00032685	0.00035964	0.000361262	0.000333837	0.000425037	0.000420942	0.000351065	0.000329031	0.000363493	0.000423134	0.000443841	0.000478382	0.000525191	0.00055354	0.00067045	0.000778173	0.000907717	0.000932732	0.000835923	0.000666714	0.000542309	0.000440749	0.000340828
	6.635	0.000177571	0.000184302	0.000174156	0.000162916	0.000144322	0.000147775	0.000166555	0.000190473	0.000174337	0.000196221	0.000226015	0.000237498	0.000225486	0.000242997	0.000237626	0.00022452	0.000223873	0.000228108	0.00022754	0.000257067	0.00025085	0.000271324	0.000369631	0.000366545	0.000345215	0.000331073	0.000381821	0.000340391	0.000361866	0.000374763	0.000405322	0.000338554	0.000374565	0.000339298	0.000421844	0.000453134	0.000488147	0.000534099	0.000568218	0.00064937	0.000815685	0.000901182	0.000935146	0.000841317	0.000666246	0.000576258	0.000456182	0.000372344
	6.64	0.000187721	0.000183707	0.000171512	0.000153693	0.000152524	0.000147157	0.000169711	0.0001789	0.000179717	0.000197085	0.00021404	0.000225315	0.000228371	0.000242473	0.000243495	0.000220146	0.000214819	0.000221188	0.000221968	0.000232973	0.000249199	0.000290568	0.00034722	0.000357892	0.000326919	0.000335763	0.000369326	0.00036246	0.000340828	0.000415974	0.000412915	0.000336315	0.00030305	0.000362625	0.000430344	0.000424701	0.00049389	0.0005285	0.000577149	0.000643213	0.000774352	0.000858544	0.000931993	0.000811443	0.000650085	0.000543576	0.000467826	0.000369057
	6.645	0.000182257	0.000187306	0.000178583	0.000158315	0.000152701	0.000153506	0.000170221	0.000186542	0.000175944	0.000193955	0.000219369	0.000232092	0.000228661	0.000238058	0.000238448	0.000226082	0.000221783	0.000224142	0.000224949	0.000239682	0.000254212	0.00028306	0.000356032	0.000362598	0.00032746	0.000331247	0.000380517	0.000356368	0.000362922	0.000407951	0.000417148	0.000344227	0.000299518	0.00038722	0.000432671	0.000440039	0.00049273	0.00051572	0.000562209	0.000600825	0.000771325	0.000909924	0.000952519	0.000812536	0.000680879	0.000547627	0.000450296	0.000174668
	6.65	0.000183787	0.000182021	0.000176528	0.000155774	0.00014189	0.000147888	0.000161687	0.000173924	0.000179749	0.00019669	0.000217218	0.000232671	0.000227991	0.000241494	0.000240401	0.000225108	0.000216999	0.000207194	0.000218502	0.000248615	0.000251024	0.000300725	0.000362441	0.000366027	0.000346227	0.000333862	0.000378382	0.000348855	0.000369643	0.000387017	0.000410359	0.000337968	0.000304862	0.000360926	0.000432565	0.000451522	0.000469301	0.000537081	0.000534685	0.00061846	0.000792744	0.000881114	0.000899388	0.000798336	0.000643801	0.000524514	0.000420801	0.000391674
	6.655	0.000179234	0.000184114	0.00016992	0.000157259	0.000142026	0.000148159	0.000167285	0.000182154	0.000174176	0.000193085	0.000213501	0.000229779	0.000208352	0.00023937	0.000238693	0.000236406	0.000211069	0.000212877	0.000214619	0.0002451	0.00025629	0.000299643	0.000363417	0.000385252	0.0003346	0.000327538	0.000340865	0.000347427	0.000374837	0.000399581	0.000379742	0.000324697	0.000327846	0.00034846	0.000410176	0.000438615	0.000488242	0.000510889	0.000546107	0.000674349	0.000779537	0.000892584	0.000904187	0.000800417	0.000661302	0.000521092	0.000422316	0.000344209
	6.66	0.0001772	0.000183584	0.000170202	0.000158326	0.000150275	0.000147712	0.000172682	0.000177801	0.000181355	0.00019089	0.000213596	0.000228101	0.0002234	0.000241612	0.000239008	0.000223563	0.000212546	0.000217551	0.00021939	0.000215558	0.000262604	0.000282495	0.000366301	0.000342093	0.000311088	0.000351912	0.00040516	0.000370922	0.000358215	0.000411211	0.000386573	0.000315616	0.000317237	0.000372239	0.00044944	0.000442371	0.000453883	0.000512702	0.000560544	0.000638964	0.000758906	0.000827195	0.000877241	0.000811719	0.000644546	0.000516751	0.000440401	0.000367649
	6.665	0.000192016	0.000189682	0.000170766	0.00014955	0.000148863	0.000148705	0.000167246	0.00017787	0.000177669	0.000187909	0.000203746	0.000216122	0.000231773	0.000233527	0.000244371	0.000214791	0.000218635	0.000202282	0.000216583	0.000235628	0.00026488	0.000282176	0.000353381	0.000361745	0.00031321	0.000331816	0.000403236	0.000364246	0.000375648	0.00041835	0.000384227	0.000325094	0.000290296	0.000386085	0.000437875	0.000447085	0.000485803	0.000522027	0.000564781	0.000653004	0.000768756	0.000837427	0.000885677	0.000804233	0.000637987	0.00053415	0.000408188	0.000352012
	6.67	0.000183379	0.000185013	0.000167507	0.000154791	0.000147472	0.000148484	0.000171442	0.000183654	0.000172731	0.00019443	0.000214547	0.000218216	0.000210139	0.000231194	0.000229962	0.00020866	0.000214359	0.000205486	0.000213016	0.0002428	0.000268248	0.000298532	0.00036414	0.000341376	0.000309039	0.000345494	0.000400495	0.000363089	0.00036792	0.000404724	0.000399508	0.000321157	0.000285575	0.000352555	0.000423774	0.000410713	0.000482757	0.000482199	0.000545297	0.000631722	0.000733852	0.000842456	0.000887098	0.000798276	0.000638651	0.000507147	0.000437771	0.00033788
	6.675	0.000180354	0.000186456	0.000175988	0.000145627	0.000139606	0.000156299	0.000175101	0.000188959	0.000178581	0.00018265	0.000201187	0.000218997	0.000220772	0.000250295	0.000238679	0.000223602	0.000214199	0.00021167	0.000205304	0.000235575	0.000249417	0.000287866	0.000343183	0.000367164	0.000317309	0.000336627	0.000381185	0.000376649	0.000343825	0.000416518	0.000408487	0.000308416	0.000308892	0.00035205	0.000445374	0.000437988	0.000458142	0.000529575	0.000545394	0.000623464	0.000751256	0.000814362	0.000853981	0.000755225	0.000627028	0.00054989	0.000408489	0.000346357
	6.68	0.000181947	0.000177103	0.00016735	0.000153047	0.000141874	0.000162241	0.000160352	0.000181563	0.000174942	0.000194497	0.000205927	0.000213003	0.000215921	0.000229274	0.000231708	0.000211305	0.0002141	0.000210211	0.000207717	0.00023801	0.00024886	0.000304026	0.000355967	0.000360167	0.000338603	0.000363577	0.000397262	0.000377206	0.000378591	0.000430763	0.000389113	0.000309875	0.000276932	0.000377164	0.000408538	0.000428581	0.000482824	0.000506665	0.000542335	0.000612847	0.000726484	0.000835006	0.000854854	0.000757976	0.000610534	0.000504964	0.000438354	0.000331279
	6.685	0.000181933	0.000174865	0.000164511	0.000152124	0.000142329	0.000151499	0.000164977	0.000178869	0.000182671	0.000189552	0.00020869	0.000218917	0.000216945	0.000232313	0.000229914	0.000207085	0.000203071	0.000204677	0.000217561	0.00024265	0.000240849	0.000301278	0.000365785	0.000350571	0.000304456	0.000356183	0.000405542	0.000357966	0.000357169	0.000417835	0.000365326	0.000326353	0.000290886	0.000407541	0.000412794	0.000399838	0.000497806	0.000493146	0.000503173	0.000629778	0.000728856	0.000814113	0.000838245	0.000770281	0.000611978	0.000533469	0.000406919	0.000310726
	6.69	0.000178992	0.000186975	0.000175835	0.000154626	0.000140094	0.00015312	0.000178691	0.000177247	0.000174195	0.000185519	0.000210262	0.000217552	0.000228554	0.000234017	0.000223897	0.00019856	0.00020693	0.000203831	0.000219914	0.000242177	0.000233794	0.000299654	0.000346892	0.000359931	0.000326723	0.000361335	0.000372832	0.000350298	0.000372647	0.000415633	0.000363619	0.000283821	0.000324284	0.000358942	0.000406285	0.000427119	0.000446914	0.000465087	0.000483803	0.000630558	0.000700908	0.000779892	0.000830003	0.000761767	0.000627649	0.000507064	0.00040065	0.000328772
	6.695	0.000172159	0.000179089	0.000158231	0.000150457	0.000137993	0.00014972	0.000169267	0.000173069	0.000171304	0.000182122	0.000203752	0.00020798	0.000222504	0.000234472	0.000219654	0.000209062	0.000202363	0.000205776	0.000211447	0.000240755	0.000248383	0.00029613	0.000355811	0.000349536	0.000340999	0.000381582	0.000403404	0.000371466	0.000376892	0.000416074	0.000374327	0.000314556	0.000309163	0.000366116	0.000442493	0.000404219	0.000432854	0.000473814	0.000542401	0.000640902	0.000721123	0.00077464	0.000813273	0.00075187	0.000605501	0.000458882	0.00042593	0.000335058
	6.7	0.000184741	0.000180461	0.000159715	0.000148662	0.000143826	0.000150773	0.000165029	0.000173686	0.000166478	0.000182766	0.000199988	0.000203553	0.000211579	0.000222388	0.000223493	0.000206782	0.000197697	0.000207307	0.000221686	0.00024231	0.000248007	0.0002859	0.000353643	0.000360333	0.000296527	0.000362763	0.000410343	0.000372271	0.00037529	0.000386892	0.000341238	0.000276996	0.00031359	0.000377885	0.000411864	0.000397108	0.000446194	0.000472155	0.000539237	0.00059374	0.000726089	0.000783163	0.000759119	0.000729653	0.000649192	0.00050632	0.000396185	0.000159708
	6.705	0.000177413	0.000177674	0.000156611	0.000151186	0.000145037	0.000151066	0.000166946	0.000176779	0.000169675	0.000191364	0.000192911	0.000218823	0.000215636	0.00022577	0.000211419	0.000200282	0.000199519	0.00018573	0.000212561	0.000250994	0.000259217	0.000286912	0.000350668	0.000348411	0.00034481	0.000362368	0.000399331	0.000351539	0.000358038	0.000390569	0.000342123	0.000320591	0.000315111	0.000375968	0.000418836	0.000411053	0.000489671	0.000496239	0.000505676	0.000628723	0.000667526	0.000739563	0.000740652	0.000715475	0.000593767	0.000475581	0.00039748	0.000346679
	6.71	0.00018866	0.000177641	0.00016252	0.00014965	0.000153821	0.000149678	0.000167946	0.00018481	0.000170828	0.000186241	0.00019815	0.000216174	0.000206087	0.000222488	0.000210663	0.000205593	0.000197325	0.000201043	0.000209947	0.000241589	0.000247536	0.0002916	0.000344342	0.000354833	0.000324423	0.000385576	0.000401175	0.000385056	0.000379593	0.000402847	0.000364802	0.000302191	0.00028979	0.000382969	0.000403499	0.000420533	0.000428961	0.000456014	0.000553975	0.000585685	0.000715581	0.000756487	0.00078843	0.000750665	0.000574092	0.000510892	0.000436862	0.000292435
	6.715	0.000190405	0.000191102	0.000165949	0.000155202	0.000144779	0.000148334	0.000173479	0.000170105	0.000170939	0.00018483	0.000199878	0.000198752	0.000216296	0.000216489	0.000216965	0.000200527	0.000201089	0.000206245	0.000215672	0.000239004	0.000249136	0.000288796	0.000358943	0.000363745	0.000330091	0.000389726	0.000420388	0.000380377	0.000341646	0.000431521	0.000354477	0.000266892	0.000307635	0.000368467	0.000409185	0.000405539	0.000410387	0.00049262	0.000535744	0.000599942	0.000689338	0.000722259	0.000736227	0.000723597	0.000588447	0.00049851	0.000388432	0.000346224
	6.72	0.000177186	0.000177433	0.000170269	0.000152931	0.000147972	0.000149293	0.000164403	0.000162327	0.000174022	0.000186132	0.000197917	0.000206713	0.000213907	0.000221911	0.00021597	0.000199635	0.000196	0.000202362	0.000207883	0.000244048	0.000230025	0.000271005	0.000354492	0.000344536	0.000333241	0.000394606	0.000396266	0.000379529	0.000346608	0.000411484	0.000327642	0.000296236	0.000318101	0.000367847	0.000437453	0.000400641	0.000407832	0.000489239	0.000543212	0.000602789	0.000605266	0.000700027	0.000701829	0.000737951	0.000590742	0.00047635	0.000394433	0.000356823
	6.725	0.000179278	0.000179472	0.000162707	0.000148307	0.000136897	0.000151382	0.000162861	0.000171555	0.000162722	0.000182598	0.000205764	0.000206823	0.000211107	0.000222683	0.000215279	0.00020169	0.000195834	0.000194607	0.000208495	0.000250362	0.000246332	0.000279003	0.000349944	0.000359278	0.000337694	0.00038498	0.000398207	0.000366787	0.000349992	0.000421666	0.000352188	0.000300594	0.00028741	0.00037734	0.0004127	0.000425211	0.000434876	0.000482534	0.000485229	0.000603085	0.000671578	0.000716138	0.000744737	0.000706183	0.000621613	0.00049488	0.000386479	0.00036197
	6.73	0.000177125	0.000176293	0.000158304	0.000142391	0.000142462	0.000154259	0.000168149	0.000174618	0.000165544	0.000189792	0.000197183	0.000207054	0.000215448	0.000225562	0.000209072	0.0001916	0.00019861	0.000197377	0.000222333	0.000243105	0.000250313	0.000296943	0.000353836	0.00034472	0.000348657	0.00040875	0.000426717	0.000366295	0.000353443	0.000381888	0.000320857	0.000281855	0.000339173	0.000372404	0.000397808	0.000412936	0.000434976	0.000485512	0.000530373	0.000604009	0.000651073	0.000676118	0.000677732	0.000694136	0.000589545	0.000484881	0.000407095	0.000347024
	6.735	0.000194332	0.000178558	0.000155282	0.000145989	0.00014357	0.000155894	0.000172171	0.000172607	0.000169563	0.000180486	0.000199125	0.000203586	0.00021994	0.000216845	0.000203045	0.000194784	0.000191397	0.000201343	0.0002187	0.00024717	0.000257113	0.00029991	0.000349849	0.000345882	0.000323763	0.000368165	0.000421678	0.000367035	0.000354305	0.000384489	0.000328608	0.000282862	0.000315235	0.000348954	0.000397584	0.000375402	0.00042262	0.000462916	0.000484104	0.000574483	0.000623848	0.00065326	0.000704126	0.00068619	0.000564959	0.000472045	0.000379796	0.000325563
	6.74	0.000179371	0.000177602	0.000158284	0.000147862	0.000139563	0.000158696	0.000164229	0.00017564	0.000169923	0.000192065	0.000193796	0.000191913	0.000205778	0.000215403	0.000207929	0.00018627	0.000195369	0.000192831	0.000218032	0.000238705	0.000252517	0.000299884	0.000348304	0.000344624	0.000353475	0.000383389	0.00039026	0.000367705	0.000351192	0.00039639	0.000316183	0.000278972	0.000305033	0.000352046	0.000407704	0.000407739	0.000452461	0.000462542	0.000530851	0.000550797	0.000609791	0.000632681	0.000659168	0.000655197	0.000590932	0.000447464	0.000390471	0.000317048
	6.745	0.000188142	0.0001839	0.000170113	0.000149362	0.000141015	0.000167031	0.000170896	0.000177447	0.000169705	0.000184979	0.000200128	0.000196273	0.000206256	0.000209979	0.000224135	0.000200664	0.000196312	0.000198189	0.000215181	0.000245252	0.000250012	0.000294106	0.000361295	0.000354737	0.000346386	0.000399714	0.00042707	0.000365329	0.00035558	0.00038118	0.000326349	0.000299152	0.000341436	0.000380904	0.000389036	0.000406337	0.000430962	0.000470233	0.000511628	0.000599231	0.000677304	0.000690129	0.000673523	0.000688776	0.000560953	0.000443727	0.000421979	0.000323662
	6.75	0.00018206	0.000182359	0.000162505	0.00015407	0.000143939	0.000155023	0.000170695	0.000173913	0.000170898	0.000185879	0.000206012	0.000202382	0.000205712	0.000224605	0.00021068	0.000188312	0.000192271	0.000209801	0.00021274	0.00025319	0.000250185	0.000294197	0.000349818	0.000345905	0.000330026	0.00041692	0.000391207	0.000343495	0.000371292	0.000401317	0.000342185	0.000269072	0.000301957	0.000398645	0.00041285	0.000370138	0.000425738	0.000480986	0.000510063	0.00059863	0.000639766	0.000664676	0.000637431	0.000675549	0.000568169	0.000460532	0.00038049	0.000302
	6.755	0.000186217	0.000181363	0.000161842	0.000142394	0.000148646	0.000162791	0.000179773	0.000178538	0.000173064	0.000182472	0.00019323	0.000203026	0.000211045	0.000213109	0.000207701	0.000200445	0.000205956	0.000194989	0.000221132	0.000244915	0.000257858	0.000296853	0.000372921	0.000361562	0.000357364	0.000414163	0.000422274	0.000352109	0.000359159	0.000366779	0.000338	0.000297491	0.000312897	0.000407987	0.000381702	0.000386919	0.000437917	0.000485086	0.00052773	0.000593437	0.000673166	0.000635652	0.000687677	0.000691508	0.000593181	0.000468652	0.000398694	0.000266265
	6.76	0.000182316	0.000168085	0.000163663	0.000148146	0.000142134	0.000154965	0.000168418	0.00017639	0.000170051	0.000184742	0.000191399	0.00020615	0.000215299	0.00022279	0.000209277	0.00018932	0.000186617	0.00020265	0.000231858	0.000263289	0.000253554	0.000283858	0.000356151	0.000362535	0.00034764	0.000445198	0.000408811	0.000367285	0.00039041	0.000371378	0.000312446	0.00027917	0.000341452	0.000426607	0.000383827	0.000384603	0.000398193	0.00045169	0.000522066	0.000571878	0.000591274	0.000619737	0.000624582	0.000683572	0.0005843	0.000462251	0.000383449	0.000310811
	6.765	0.000189173	0.000171417	0.000163782	0.000151175	0.000137856	0.000160312	0.000156305	0.000153602	0.000171175	0.000171057	0.000204441	0.000196242	0.000199464	0.000212923	0.000207751	0.000196543	0.000195847	0.000194307	0.000219656	0.00025393	0.000248617	0.000284	0.000376283	0.000352428	0.000375815	0.000441285	0.000401313	0.000375976	0.000365211	0.000396004	0.000332091	0.000298091	0.000336946	0.000373437	0.000398372	0.00040709	0.000422021	0.000477816	0.000491591	0.00057	0.000630361	0.000627753	0.000618792	0.000648063	0.00058311	0.000438897	0.000389137	0.000309515
	6.77	0.000175771	0.000180335	0.000154556	0.000142567	0.000142689	0.000158893	0.0001795	0.000165661	0.00016994	0.000182576	0.00019112	0.000181948	0.000187786	0.000222383	0.000200723	0.000199505	0.00019248	0.000200298	0.000226389	0.000244242	0.000253215	0.000304513	0.000350454	0.000343029	0.000350891	0.000417125	0.000420887	0.000371147	0.000386911	0.00036506	0.000289624	0.000281685	0.000313769	0.00038681	0.000380612	0.000374446	0.0004189	0.000443609	0.000484062	0.000590716	0.000641451	0.000606889	0.000585144	0.000644825	0.000550022	0.000443922	0.000398805	0.00032367
	6.775	0.000180126	0.000171395	0.000153587	0.000141554	0.000139114	0.000161036	0.000163326	0.000167149	0.000169339	0.000174547	0.000188451	0.000201	0.000207575	0.000212213	0.000192413	0.000193538	0.000190215	0.000208937	0.000216385	0.000250408	0.000268613	0.000296961	0.000339018	0.00035009	0.000356911	0.000451744	0.000419696	0.000346252	0.000364879	0.000349042	0.000290494	0.000266909	0.000357689	0.0003737	0.000387959	0.000367655	0.000396007	0.000442185	0.000516117	0.000558643	0.000635894	0.00059176	0.000565334	0.00060632	0.000549577	0.000470548	0.000388288	0.000328017
	6.78	0.000183251	0.000172562	0.000155166	0.000146463	0.000143738	0.000169583	0.000169913	0.000171752	0.000161606	0.000191304	0.000191949	0.000197891	0.00019934	0.00021228	0.000197778	0.00017977	0.000193178	0.000205089	0.000230889	0.000244521	0.000241924	0.000302585	0.000353762	0.000364697	0.000374568	0.000433286	0.000443078	0.000377435	0.000363108	0.000345092	0.000295518	0.000271592	0.0003447	0.000389897	0.000397804	0.00038921	0.000436323	0.000467311	0.000509586	0.000582573	0.000608538	0.000541153	0.000548857	0.000615045	0.000542317	0.000488182	0.000385107	0.000337206
	6.785	0.000179198	0.000173403	0.00015996	0.000132688	0.000148602	0.000158355	0.000169572	0.000171054	0.000164972	0.000179405	0.000189816	0.000197098	0.000201184	0.000200306	0.000207862	0.000180164	0.000198235	0.000204101	0.000245734	0.000250081	0.000259629	0.000300141	0.000362649	0.000323063	0.000364676	0.000457461	0.000434704	0.0003865	0.000344665	0.000362948	0.000297721	0.000282002	0.000315203	0.000378266	0.0003881	0.000384194	0.000429468	0.000441606	0.000502762	0.000540807	0.00065061	0.00057603	0.000533048	0.00059742	0.000549355	0.000433683	0.000386257	0.000339314
	6.79	0.000184934	0.000179981	0.000163178	0.000136373	0.000144778	0.000156931	0.000168078	0.000164398	0.000168744	0.000180356	0.000190444	0.000198403	0.000204874	0.000215386	0.000196936	0.000192592	0.000198494	0.000217122	0.000235559	0.000251237	0.000257192	0.000309368	0.000344133	0.00034476	0.000369521	0.000453225	0.000411517	0.000373347	0.000346856	0.000368038	0.000314755	0.000285514	0.000336795	0.00034425	0.000392948	0.000388862	0.00041038	0.000452604	0.000512045	0.000540912	0.000577209	0.000535023	0.000519153	0.000600656	0.000518612	0.000442859	0.000372458	0.000317835
	6.795	0.000171544	0.000174355	0.000158898	0.000149799	0.000147713	0.000166621	0.000163076	0.000175576	0.000154787	0.000175431	0.000186524	0.000201885	0.000207176	0.000209793	0.000201494	0.000186868	0.000190088	0.000210636	0.000231367	0.000250284	0.00026383	0.000303366	0.000345239	0.000361707	0.000389571	0.000451352	0.000418782	0.000357486	0.000330956	0.000384902	0.000316761	0.000291994	0.000356431	0.000360409	0.000381134	0.000362057	0.000410779	0.000485257	0.000495742	0.000555961	0.000569709	0.000536938	0.000579386	0.000623825	0.000537591	0.000457984	0.000353829	0.000310043
	6.8	0.00017831	0.000175034	0.000157346	0.000146182	0.000142838	0.00015648	0.000167371	0.000165071	0.000156394	0.000170132	0.000188939	0.000185562	0.000200185	0.000204052	0.000189694	0.000179482	0.000175111	0.00021712	0.000228683	0.000261468	0.00027151	0.000291975	0.000360438	0.000378167	0.00033455	0.000443026	0.000410687	0.000356722	0.000355284	0.000369051	0.000276178	0.000316736	0.000360304	0.000372415	0.000380771	0.000375941	0.000416461	0.000446935	0.000509256	0.000541806	0.00061829	0.000516252	0.000535898	0.000583478	0.000541528	0.0004378	0.000369239	0.000291514
	6.805	0.000177246	0.000177398	0.000153616	0.000141042	0.000154289	0.000168129	0.0001593	0.000161862	0.000165668	0.000176462	0.000192016	0.000197743	0.000196538	0.000201661	0.000203127	0.000181789	0.000193995	0.000210026	0.000228502	0.000258755	0.000241059	0.000290777	0.000359526	0.000352506	0.000332718	0.000458725	0.00040229	0.000362544	0.000392704	0.000335193	0.000283383	0.000301054	0.000349147	0.000357927	0.000363428	0.000386445	0.000372882	0.000442535	0.000535379	0.000528527	0.000569671	0.000549305	0.000538875	0.00058801	0.000487145	0.000438256	0.000382474	0.0003128
	6.81	0.000193164	0.000176818	0.000153583	0.000148162	0.000157676	0.000160814	0.000172396	0.000165375	0.000159361	0.00018652	0.000195551	0.00019514	0.000208171	0.000204009	0.000193359	0.000179261	0.000200479	0.000207617	0.000235652	0.000242629	0.0002671	0.000313775	0.000346871	0.000357946	0.000329414	0.000496807	0.000421797	0.000360142	0.000364961	0.000341878	0.000282348	0.000270958	0.000308568	0.000381233	0.000397661	0.000376658	0.00041119	0.000420095	0.000501628	0.000509964	0.00055329	0.00053282	0.000521015	0.000593154	0.000530663	0.00044487	0.000373646	0.000305621
	6.815	0.000184422	0.000171108	0.000150955	0.000148056	0.000146304	0.000167274	0.000167935	0.000154729	0.000158168	0.000173817	0.0002019	0.000188379	0.000192142	0.000189689	0.000179877	0.000187039	0.000182946	0.00022005	0.000230754	0.000252876	0.000267109	0.000295655	0.000339078	0.00037113	0.000341915	0.000481935	0.000430711	0.000380124	0.000333828	0.000361457	0.000303342	0.000248127	0.000340415	0.000360984	0.000378553	0.000369743	0.000362581	0.000436254	0.000500109	0.000538688	0.000543962	0.000532006	0.000527699	0.000585414	0.000511515	0.000448031	0.0003602	0.000309737
	6.82	0.000178439	0.000174857	0.000151854	0.00013661	0.000146136	0.000164352	0.000160779	0.00016832	0.000166349	0.000178332	0.000180575	0.000188167	0.000186803	0.000192552	0.000182474	0.000173817	0.00019026	0.000226983	0.000231189	0.000263632	0.000260373	0.000303448	0.000369506	0.000345155	0.000351361	0.000475527	0.000422835	0.000359779	0.000348098	0.000346656	0.000281303	0.00029655	0.000354161	0.00035383	0.00036751	0.000350848	0.000397964	0.000423603	0.000483279	0.000516953	0.000565775	0.000487016	0.000491113	0.000578997	0.000512067	0.000435916	0.000352303	0.000292607
	6.825	0.000181391	0.000181834	0.000154208	0.000133903	0.000141541	0.000169861	0.000166699	0.000170663	0.00015957	0.000179799	0.000183999	0.000192151	0.000202154	0.000200932	0.000182656	0.000180914	0.000187529	0.000217191	0.000226588	0.000269897	0.000270738	0.000304853	0.000359624	0.000369746	0.000335	0.000492032	0.000401768	0.000358009	0.000359926	0.000330502	0.000322054	0.000301775	0.000342704	0.000402319	0.000373208	0.000387854	0.000420333	0.000455398	0.00051276	0.000581755	0.000574439	0.00049384	0.000482818	0.000594905	0.000486061	0.000448269	0.000372262	0.000307526
	6.83	0.000181422	0.00017244	0.000152149	0.000133859	0.000157465	0.000165754	0.000165476	0.000166647	0.000161201	0.000177372	0.000190215	0.000196352	0.00020019	0.000200087	0.000187014	0.000177753	0.000202934	0.000225443	0.000239044	0.000263137	0.000272403	0.000333188	0.000352655	0.000345886	0.000339901	0.00040981	0.000444984	0.000390223	0.00032298	0.000340764	0.000293324	0.000302181	0.000330234	0.000354813	0.000351568	0.000350836	0.000382564	0.00045197	0.000502396	0.000531341	0.000509644	0.00045869	0.000490257	0.000518529	0.000500683	0.000414273	0.000369365	0.000284797
	6.835	0.000182259	0.000174284	0.000156217	0.000142581	0.000158901	0.000166569	0.000164256	0.00016753	0.000163833	0.00016047	0.000185414	0.000186675	0.000204	0.000196044	0.000190065	0.00019095	0.000193976	0.000222576	0.000252713	0.00025837	0.000262832	0.000312149	0.000363399	0.000364898	0.000348535	0.000400648	0.00044487	0.000376816	0.000380427	0.000354916	0.000276439	0.000276434	0.000370028	0.000397734	0.000366142	0.000343433	0.000383297	0.000442555	0.000525835	0.000550547	0.000525473	0.000455191	0.000502044	0.000540905	0.000521255	0.000442649	0.000345906	0.000295613
	6.84	0.000181786	0.000173887	0.000156696	0.000149277	0.000166801	0.000159943	0.00017528	0.000167757	0.000158261	0.000172887	0.000183279	0.000188323	0.000201372	0.000192059	0.000180759	0.000178321	0.000192824	0.000224021	0.000237307	0.000266561	0.000252832	0.000310485	0.000381246	0.00037053	0.000339937	0.000390757	0.000449904	0.00037996	0.000305543	0.000341171	0.000272099	0.000267259	0.000380117	0.000337154	0.000362526	0.000349558	0.000408917	0.000438429	0.000503137	0.000523908	0.000581123	0.000441057	0.000456815	0.000497644	0.000471348	0.000435922	0.000364739	0.000282067
	6.845	0.000185399	0.000167348	0.000156045	0.000141841	0.000158585	0.000168527	0.000177458	0.00016617	0.00015171	0.00017556	0.000183524	0.000191721	0.000192525	0.000184095	0.000176755	0.00018626	0.000196192	0.000228819	0.000253819	0.000275773	0.00027067	0.000313774	0.000367917	0.000369558	0.000332235	0.000395744	0.000421837	0.000371807	0.000323226	0.000331393	0.000300477	0.000271225	0.000374329	0.000375877	0.000359769	0.000341248	0.000379576	0.000450904	0.000529001	0.000531274	0.000523818	0.000489013	0.000436598	0.000533514	0.000458036	0.000394557	0.000348652	0.000294875
	6.85	0.000181781	0.000172052	0.000154146	0.000140367	0.000160718	0.000175993	0.00017105	0.000167858	0.000162071	0.000173828	0.000181851	0.000189905	0.000201356	0.0001828	0.000170777	0.000180432	0.000204036	0.000240502	0.000246945	0.000259491	0.000266413	0.000313164	0.000374419	0.000374355	0.000352028	0.000413465	0.000413178	0.000370681	0.000331791	0.000310426	0.000256978	0.00031211	0.000343284	0.000363484	0.000337557	0.000346597	0.000421043	0.00044463	0.000498729	0.000526553	0.000511663	0.000432897	0.000416844	0.000517943	0.000480445	0.000397594	0.000345758	0.000304482
	6.855	0.000184864	0.000167951	0.000152272	0.000136467	0.000166178	0.000171868	0.00016916	0.000169308	0.000158653	0.000169594	0.000184842	0.000186211	0.000192304	0.000192575	0.000172708	0.000182341	0.000195655	0.000227247	0.00023995	0.000270213	0.00026452	0.00032649	0.000357763	0.000366518	0.000346561	0.00043326	0.000442185	0.000383167	0.000321859	0.000347192	0.000271463	0.000274944	0.000364	0.000360257	0.000337	0.000357093	0.000364413	0.00039957	0.000531878	0.000498957	0.000519406	0.000429742	0.000455824	0.000510756	0.000494483	0.000435434	0.000348131	0.000294141
	6.86	0.000182709	0.000171386	0.000154733	0.000136053	0.000161266	0.000168016	0.000173088	0.000163594	0.000157879	0.000168794	0.000182906	0.000180982	0.000190763	0.000189265	0.000180001	0.000184163	0.000203758	0.000242551	0.000230606	0.00027043	0.000286219	0.000307186	0.000364745	0.000351006	0.000353946	0.000437141	0.00043024	0.000347788	0.000341088	0.000329123	0.000287416	0.000274026	0.000369686	0.00035714	0.000364605	0.000379072	0.000411554	0.000427089	0.000510708	0.000523388	0.000512613	0.000436707	0.000451462	0.000479322	0.000506757	0.000406114	0.000352909	0.000291389
	6.865	0.000170328	0.00017418	0.000141149	0.000141581	0.000166038	0.000163574	0.000164866	0.000163108	0.000154551	0.000174068	0.000174063	0.000198152	0.000195749	0.000194873	0.000166646	0.000182366	0.000219883	0.000239409	0.00025246	0.000280905	0.000274137	0.000312077	0.000371413	0.000357375	0.000349393	0.000417845	0.000411937	0.000385616	0.000334521	0.000306902	0.000266133	0.000270593	0.000327157	0.000337742	0.000347979	0.000336492	0.000402143	0.000417148	0.000490536	0.000503094	0.000476197	0.000408595	0.000425421	0.000501486	0.000481173	0.000390727	0.000318783	0.000303609
	6.87	0.000183353	0.000174119	0.000157451	0.000144473	0.000160675	0.000166878	0.000159593	0.000163422	0.000157984	0.000163976	0.000177593	0.000191513	0.000182789	0.000185899	0.000184379	0.000197072	0.000214395	0.000229437	0.000254518	0.000275385	0.000256872	0.000312872	0.000370839	0.000369467	0.000346728	0.000433989	0.000437965	0.000385186	0.000335208	0.000310915	0.000288331	0.000303336	0.000345312	0.000330792	0.00034946	0.000364075	0.000358651	0.000463761	0.000526345	0.000530135	0.000474832	0.000431548	0.000395528	0.000492587	0.00049079	0.000401769	0.000344479	0.000284948
	6.875	0.000185688	0.000169041	0.000139293	0.000146936	0.000173429	0.000169596	0.000165669	0.000155639	0.000162054	0.00016785	0.000186999	0.000188659	0.000193564	0.000186744	0.000176299	0.000169642	0.000218052	0.000242055	0.00026012	0.000275689	0.000273898	0.000314023	0.00036524	0.0003681	0.000332917	0.000438399	0.000414029	0.000357753	0.000339157	0.000306588	0.000286671	0.000312712	0.00034701	0.000329824	0.00033671	0.000338344	0.000373317	0.000449354	0.000497826	0.000535509	0.000487992	0.000437653	0.000424226	0.000500588	0.000478572	0.000423162	0.000322044	0.000283487
	6.88	0.000179934	0.000177619	0.000145543	0.000146182	0.000174269	0.000165968	0.000166672	0.0001609	0.000163848	0.000173221	0.000189383	0.000180125	0.000184081	0.000177711	0.000176931	0.000192299	0.000212096	0.000243867	0.000262041	0.000277473	0.000279127	0.000312489	0.000383873	0.000373809	0.00038414	0.000412953	0.00039454	0.000366903	0.000333341	0.000323659	0.000224339	0.000283426	0.000355216	0.000359936	0.000311814	0.000369877	0.0003862	0.000440729	0.000503062	0.000560869	0.000483572	0.000401962	0.000418003	0.00047673	0.000496348	0.000384342	0.000341886	0.000280294
	6.885	0.000181288	0.000163384	0.000150851	0.000140346	0.000168517	0.000164817	0.000169381	0.00016772	0.000154164	0.00016328	0.000182385	0.000187512	0.000194657	0.000181745	0.000177484	0.00018311	0.000217877	0.000241105	0.000245991	0.000286142	0.000277884	0.00030244	0.000376833	0.000385644	0.000383344	0.000452607	0.000426927	0.000372813	0.000345593	0.000295486	0.000280914	0.000305833	0.0003849	0.000329518	0.000323951	0.000335806	0.000388533	0.000413787	0.000500618	0.000499568	0.000482867	0.000409071	0.000404359	0.000473246	0.000443728	0.000423116	0.000329973	0.000278643
	6.89	0.000184157	0.000172593	0.000151082	0.000139002	0.000178199	0.000168161	0.000163754	0.000151571	0.000147195	0.000180582	0.000190666	0.000182958	0.000188885	0.000170858	0.000165889	0.000179877	0.000227754	0.00024147	0.000261911	0.000274796	0.000281204	0.000318374	0.000372919	0.000379519	0.000375895	0.000444834	0.000431304	0.000354387	0.000306439	0.000316008	0.000245226	0.000309968	0.000312776	0.000337827	0.00029204	0.00034822	0.000384562	0.000426408	0.000496484	0.000545293	0.000492891	0.000412943	0.000423959	0.000448684	0.000457016	0.00037261	0.000332723	0.000255858
	6.895	0.000178655	0.000179835	0.000152651	0.000141164	0.000173283	0.000163895	0.000174233	0.000157728	0.000153952	0.000173107	0.000184146	0.000174072	0.000181842	0.000187699	0.000165473	0.000180165	0.000220048	0.000242469	0.000253334	0.000277241	0.000277434	0.000302697	0.000379203	0.000382754	0.000363442	0.000451372	0.000438116	0.000358951	0.000326025	0.000289551	0.00029586	0.000308549	0.000363551	0.000323309	0.000339882	0.000332741	0.000382544	0.00042677	0.000488545	0.000539494	0.000460092	0.000392991	0.000436778	0.00044174	0.000459413	0.000400779	0.000319148	0.000283424
	6.9	0.000180436	0.000172309	0.00013908	0.000144439	0.000179134	0.000160549	0.000155232	0.000162234	0.000156583	0.000177899	0.000180781	0.000176821	0.000178724	0.000178031	0.000171607	0.000181817	0.000240127	0.00024392	0.00025116	0.000274891	0.00027288	0.000320892	0.000341482	0.000384866	0.000398533	0.000457344	0.000442825	0.0003698	0.000356384	0.000286531	0.000275814	0.000303218	0.000323964	0.000296998	0.000290875	0.000323269	0.000375373	0.000408768	0.000502161	0.000489089	0.000466674	0.000395153	0.00037318	0.000443259	0.000442451	0.000374179	0.000335631	0.000261505
	6.905	0.000186154	0.000160523	0.0001575	0.000137833	0.000180229	0.000157429	0.00016728	0.00015386	0.000153878	0.000170161	0.000182778	0.000172528	0.000194046	0.000162571	0.000183011	0.000189296	0.000234361	0.000236127	0.000249101	0.000276855	0.00028186	0.000311792	0.000352582	0.000368239	0.000360072	0.000466339	0.000441373	0.00036639	0.00030297	0.000269821	0.000274466	0.000271333	0.00032853	0.00036134	0.000310599	0.000347846	0.000378906	0.000447816	0.000509831	0.000526819	0.000425413	0.000432237	0.000388425	0.000451602	0.000432752	0.000378669	0.000294612	0.000291859
	6.91	0.000181685	0.000165305	0.000142251	0.0001489	0.000171678	0.000175703	0.000159947	0.000164437	0.000158372	0.00016834	0.00018213	0.000182968	0.000186409	0.000158304	0.000173132	0.000177591	0.000246674	0.000240791	0.000275805	0.00027655	0.00027611	0.000322894	0.000347169	0.000373195	0.000413561	0.000498355	0.000433108	0.000358339	0.000363188	0.000296291	0.000259338	0.000294944	0.000343335	0.000325477	0.000289843	0.000371245	0.00040329	0.000491557	0.000504251	0.000491775	0.000446851	0.000370141	0.000414195	0.000428578	0.000437976	0.000365964	0.000311751	0.000289794
	6.915	0.000187916	0.000170241	0.000153986	0.000131665	0.00018158	0.000169465	0.0001802	0.000167742	0.000160598	0.000171002	0.000182242	0.000184828	0.00018715	0.000177299	0.000175146	0.000194729	0.000247358	0.000246372	0.000262322	0.000276078	0.000287635	0.000318311	0.0003746	0.00037197	0.000371268	0.000483312	0.000430114	0.000378313	0.00036489	0.000307414	0.00026366	0.000302279	0.000335561	0.000332322	0.000325822	0.000322492	0.000402545	0.00047242	0.000499899	0.000513238	0.000445732	0.000404083	0.000378654	0.000442135	0.000439617	0.000386367	0.000315198	0.000266597
	6.92	0.000180784	0.000173896	0.000135377	0.000159223	0.000174376	0.000164816	0.000164816	0.000161676	0.000139674	0.000172343	0.000183493	0.00018344	0.000172855	0.000165299	0.000173246	0.000186722	0.000253556	0.000234873	0.000263724	0.000291904	0.000268799	0.000343359	0.000374836	0.000370135	0.000415237	0.000481795	0.000441997	0.000380067	0.000362584	0.000278867	0.000252677	0.000294291	0.000352448	0.000346859	0.000333265	0.000350242	0.00040615	0.000438251	0.000531134	0.000507198	0.000447257	0.000378276	0.000389648	0.000413255	0.000451725	0.000359015	0.000310805	0.000275479
	6.925	0.000182421	0.000167727	0.000148306	0.000150248	0.000180018	0.00017553	0.000168859	0.000161641	0.000171188	0.000172775	0.000192579	0.000196232	0.000193308	0.000179581	0.000182106	0.000195856	0.000241168	0.000254449	0.000270088	0.00028423	0.0002687	0.000328531	0.000388278	0.00038296	0.000400824	0.000467198	0.000416915	0.000370956	0.000356296	0.000302658	0.000277419	0.000336069	0.000378274	0.00037683	0.000315817	0.000319521	0.000411394	0.000442344	0.000499241	0.00051166	0.000447129	0.000378934	0.000378082	0.000454517	0.000410062	0.000380851	0.00033141	0.000254803
	6.93	0.000182027	0.000168064	0.000144525	0.000147016	0.000183352	0.00017356	0.000173162	0.000156527	0.000153141	0.000183787	0.000182205	0.000182635	0.000178942	0.000168614	0.000169701	0.000199314	0.00024811	0.000257224	0.000266459	0.000290416	0.000266145	0.000313909	0.000357728	0.000369299	0.000419154	0.000458216	0.000445675	0.000377866	0.000333733	0.000279527	0.000242002	0.00028551	0.00032993	0.000318698	0.000302006	0.00033735	0.000373573	0.000465484	0.000463078	0.000510171	0.000425413	0.000347807	0.000350215	0.000420332	0.000455529	0.000392838	0.000337007	0.000260731
	6.935	0.000189806	0.000164823	0.000146182	0.000152956	0.000183852	0.000171083	0.000171088	0.000162787	0.000161458	0.000168752	0.000183625	0.00018306	0.000175078	0.000171378	0.000175461	0.000191927	0.000254395	0.000256913	0.000263225	0.000272169	0.000279507	0.000318583	0.000391355	0.000403456	0.000429362	0.000493994	0.000429838	0.00037811	0.000352418	0.000272633	0.000250652	0.0003397	0.000360871	0.000321695	0.000303747	0.00033664	0.000379986	0.000487803	0.000515505	0.000499297	0.000451821	0.000379821	0.000363844	0.000438438	0.000441065	0.000360563	0.000318871	0.000260427
	6.94	0.000183907	0.000165928	0.000143325	0.000157833	0.000184936	0.000170694	0.000173886	0.000155912	0.000168138	0.000183613	0.000184369	0.000186268	0.000179858	0.000169526	0.00017774	0.000216705	0.000264941	0.000260691	0.000261985	0.000298002	0.000288703	0.000314378	0.00038325	0.000392469	0.000421119	0.000488056	0.000434846	0.000375601	0.000314088	0.000334316	0.000278497	0.000341396	0.000357332	0.000348813	0.000328475	0.000326106	0.000395216	0.000451284	0.000502956	0.000506846	0.000435115	0.000381109	0.000361522	0.000402335	0.000409215	0.000348175	0.000314849	0.000263458
	6.945	0.000179174	0.00017376	0.00014132	0.000179717	0.000167068	0.00016733	0.000168346	0.000149026	0.000165573	0.000175367	0.000182612	0.000179805	0.000176131	0.00017425	0.000172536	0.000214062	0.000263712	0.000243921	0.000265397	0.000303078	0.000288098	0.000335075	0.000396665	0.000414326	0.000447915	0.000484722	0.000455858	0.000388663	0.000315932	0.00030082	0.000284124	0.000311741	0.000333371	0.000338809	0.000304955	0.000331256	0.000404855	0.000459649	0.00052466	0.00050875	0.00043664	0.000342553	0.000357448	0.000406937	0.000396686	0.000368083	0.000284111	0.000271598
	6.95	0.000176619	0.000173349	0.000148279	0.000172583	0.000189728	0.000165522	0.000176446	0.000151658	0.000155154	0.000177236	0.000184052	0.000181218	0.000182088	0.000166816	0.000163307	0.000213508	0.000261087	0.000257448	0.00026861	0.000296053	0.000278444	0.000318846	0.000381211	0.000414433	0.000420255	0.000505228	0.000409752	0.000391806	0.000345518	0.000318836	0.000263578	0.000345569	0.000355636	0.000346532	0.000332738	0.000319772	0.000423475	0.00048579	0.00052114	0.000511298	0.000448131	0.000375874	0.000365333	0.000395731	0.000423358	0.000360544	0.000295275	0.000228972
	6.955	0.000186872	0.000166365	0.000133792	0.00016944	0.000183752	0.000165177	0.000166682	0.000148427	0.000160322	0.00016918	0.000182551	0.000172768	0.000172588	0.000157833	0.000168017	0.00020741	0.000252676	0.000253072	0.000279068	0.000298028	0.00028085	0.000323786	0.000398994	0.000427597	0.000443046	0.000483529	0.000435448	0.000376366	0.000330114	0.000319467	0.000303901	0.000310584	0.000331914	0.000318878	0.000306072	0.000331811	0.000400019	0.000455772	0.000503022	0.000503728	0.000451583	0.00033182	0.000316182	0.000413081	0.000414978	0.000368552	0.000303436	0.000269217
	6.96	0.000188915	0.000174135	0.000141491	0.000187385	0.000183482	0.000179787	0.000166727	0.000157057	0.000162558	0.000178756	0.000187963	0.000180554	0.000167176	0.000150135	0.000179573	0.000225942	0.000256333	0.000254651	0.000266083	0.000302274	0.000279954	0.000329185	0.000391082	0.000400455	0.000436053	0.000491961	0.000421489	0.000399499	0.000327778	0.000310655	0.000299463	0.000327487	0.000333432	0.000291076	0.000297404	0.000335417	0.000396075	0.000448208	0.000504374	0.000505692	0.000421349	0.000365084	0.000331844	0.000363881	0.000403989	0.000356941	0.000302598	0.000246656
	6.965	0.000185706	0.000156088	0.000139539	0.000182483	0.000180819	0.000169519	0.000164007	0.000150201	0.000162947	0.000186437	0.000192424	0.000178474	0.000177858	0.0001685	0.00016773	0.000215061	0.000266909	0.000245148	0.00028062	0.000284052	0.000272264	0.000323955	0.000398104	0.000421373	0.000458599	0.000472579	0.000433044	0.000351572	0.000346157	0.000291829	0.000282519	0.000283619	0.000353489	0.000313635	0.000304121	0.000335844	0.000386214	0.000455804	0.00048112	0.000480357	0.000440795	0.000368777	0.000347417	0.000395934	0.000408173	0.000360138	0.000300217	0.000223633
	6.97	0.000185513	0.000172247	0.000146677	0.000195645	0.000185662	0.000162093	0.000163562	0.000160369	0.000165933	0.000182012	0.000189713	0.00018366	0.000169882	0.000167331	0.000171639	0.000234908	0.000275252	0.000268584	0.000283786	0.000284089	0.000290858	0.000331663	0.000418408	0.000399879	0.000422915	0.000541339	0.000444605	0.000372968	0.000313468	0.000302116	0.000275146	0.000308368	0.000343069	0.000327166	0.00030792	0.000330393	0.000371214	0.000464806	0.000521368	0.000490262	0.000406804	0.000341174	0.000346924	0.00039226	0.000379688	0.000339628	0.000298032	0.000254399
	6.975	0.000186081	0.000155591	0.000133102	0.00019346	0.000172091	0.000167224	0.000158611	0.000151991	0.000144666	0.000175032	0.000187971	0.000179688	0.000167481	0.000162328	0.000169745	0.000221483	0.000280605	0.000253623	0.000270187	0.000293354	0.00029599	0.000319353	0.000402482	0.000424009	0.000452945	0.000502693	0.000449505	0.000381538	0.000325079	0.000319501	0.00026687	0.000305482	0.000327216	0.000287993	0.000306512	0.000336293	0.000379872	0.000463863	0.000547727	0.000480513	0.000388809	0.000321733	0.000339428	0.000388323	0.000389132	0.000363714	0.000290045	0.000251222
	6.98	0.000183849	0.000169469	0.000138645	0.000202006	0.000187551	0.000168082	0.000163138	0.000152752	0.00016575	0.000177914	0.000183576	0.000180329	0.000164239	0.000162286	0.000172621	0.000244482	0.000267206	0.00026038	0.000278194	0.000291858	0.000284964	0.000334026	0.000400573	0.000401554	0.000455699	0.000491897	0.000457124	0.000348123	0.000321096	0.000308883	0.00025506	0.00031593	0.000336806	0.000292029	0.000307826	0.000341429	0.000387271	0.000506968	0.000492652	0.000470417	0.000385794	0.000355772	0.000335099	0.000353881	0.000392928	0.000333672	0.000292715	0.00024849
	6.985	0.000189217	0.000176599	0.000139025	0.000193646	0.000183542	0.000167583	0.000160617	0.000156876	0.000158572	0.000174138	0.000184483	0.000172141	0.000161784	0.000160587	0.000169296	0.000233723	0.000268166	0.000247249	0.000282401	0.000296781	0.000276616	0.000328493	0.000396289	0.000414376	0.000479548	0.000516209	0.000410098	0.000372669	0.000340921	0.000296225	0.000242358	0.000293784	0.000358558	0.000276259	0.000303951	0.000305901	0.000419812	0.000428943	0.000456655	0.000496439	0.00039277	0.000338947	0.000310392	0.000360555	0.000372762	0.000325344	0.000256329	0.000239448
	6.99	0.000186501	0.000155949	0.000139029	0.000192859	0.000167908	0.000162224	0.000172295	0.000155471	0.00016237	0.000178345	0.000178959	0.000156602	0.00015597	0.000160583	0.0001679	0.000252997	0.000242456	0.000241424	0.000278486	0.000276995	0.000264742	0.000333001	0.000401631	0.000404467	0.000478255	0.000517448	0.000429736	0.000377716	0.000325375	0.000286266	0.000281644	0.000307181	0.000293048	0.000306822	0.000272702	0.000322094	0.000459522	0.000502036	0.000477101	0.00045493	0.000354039	0.000328854	0.000329578	0.000366691	0.000386543	0.000345008	0.000278219	0.000195262
	6.995	0.000181995	0.000167513	0.000143416	0.000192861	0.000188064	0.000172198	0.000168928	0.000154103	0.000153045	0.000173512	0.000185636	0.000171901	0.000152048	0.000159735	0.000176714	0.000238574	0.000269148	0.000249025	0.000262132	0.000293635	0.000280935	0.000331729	0.000401721	0.000422173	0.000459511	0.00050001	0.000425816	0.000368091	0.000329301	0.000272938	0.000277878	0.000288657	0.000342761	0.000280135	0.000274857	0.000317495	0.000443934	0.000491536	0.000456127	0.000430939	0.000393847	0.000371744	0.000320623	0.00034746	0.000373954	0.000332294	0.000271479	0.000220476
	7	0.000166817	0.000156889	0.000139235	0.000176036	0.000158756	0.000149565	0.000159167	0.000156275	0.000166843	0.000177282	0.000182495	0.000161423	0.00016472	0.000153987	0.000178535	0.000246864	0.000264572	0.000239415	0.00028262	0.00029503	0.000282804	0.000332234	0.000405078	0.000419537	0.000465102	0.000487916	0.000440162	0.00037615	0.000342124	0.000314062	0.000284786	0.000294058	0.000306977	0.000289046	0.000282576	0.000341514	0.000441981	0.000436695	0.000496365	0.000456547	0.000388855	0.000319662	0.000322485	0.00035935	0.00037744	0.000344608	0.0002882	0.000231816
	7.005	0.000171998	0.000164056	0.000136213	0.000192769	0.000178629	0.000164495	0.000161264	0.000145878	0.000149881	0.000166637	0.000175585	0.000158324	0.000160594	0.000153382	0.000177397	0.00026137	0.000270563	0.000251423	0.000285399	0.00029926	0.000271079	0.000342328	0.000437817	0.000418378	0.000477575	0.000515254	0.000452363	0.000359758	0.000330681	0.000279658	0.000262405	0.000311276	0.00029215	0.00029255	0.000259589	0.000339597	0.000412464	0.000440757	0.00050163	0.000490169	0.000370036	0.000321265	0.000294907	0.000355792	0.000378006	0.000351395	0.000272281	0.000251355
	7.01	0.000176774	0.000159756	0.000143395	0.00019981	0.000177225	0.000165496	0.000172935	0.000158787	0.000157299	0.000181813	0.000172035	0.00016719	0.000155973	0.000155729	0.000180155	0.000266411	0.000274207	0.000243324	0.000289473	0.00030729	0.000266536	0.000334533	0.000412603	0.000423698	0.000479765	0.000500102	0.000443495	0.000365894	0.000313353	0.000310782	0.000268409	0.000329458	0.000367969	0.000291514	0.000249768	0.000326122	0.00042047	0.000464541	0.000457047	0.000433522	0.000384117	0.000357188	0.000327376	0.000328351	0.000371012	0.000329771	0.000277597	0.000238489
	7.015	0.000186846	0.000175373	0.000138207	0.0001981	0.000176135	0.000165261	0.000170171	0.000144675	0.000167535	0.000182298	0.000179272	0.000170045	0.00015294	0.00014575	0.000174317	0.000269488	0.000260323	0.000243916	0.000294011	0.000300887	0.00027924	0.000355757	0.000431249	0.000432295	0.000497371	0.000510322	0.000423709	0.000364048	0.000334169	0.000284994	0.000256471	0.000282422	0.000309832	0.000296857	0.000292347	0.000314542	0.000421297	0.0004363	0.000480906	0.000440488	0.000386937	0.000324973	0.000346052	0.000350026	0.000381696	0.000320686	0.000298809	0.000233809
	7.02	0.000185121	0.000162313	0.000134071	0.000195889	0.000175018	0.000172431	0.000171103	0.000142517	0.000157714	0.000171025	0.00017327	0.00016532	0.000137809	0.000152872	0.000180134	0.000286823	0.000257235	0.000250064	0.000281268	0.000304511	0.000269243	0.000345238	0.000414723	0.000438637	0.000469188	0.000549786	0.000458	0.000368246	0.000328665	0.000295789	0.000250654	0.000328488	0.000333678	0.000278893	0.00029079	0.000313231	0.00040445	0.00048987	0.000500748	0.000394994	0.000340593	0.000334959	0.000324843	0.000316315	0.00036041	0.000302536	0.000269237	0.000234174
	7.025	0.000181585	0.000164732	0.000150846	0.00020591	0.00018192	0.000169083	0.00016207	0.000151341	0.000163547	0.000186263	0.000175111	0.000165435	0.000144285	0.000148319	0.00018843	0.000263704	0.000277577	0.000264394	0.000301598	0.000291396	0.000291443	0.000357265	0.000420628	0.000425656	0.000490614	0.000510448	0.000434218	0.000368005	0.000326163	0.000282428	0.000266613	0.00031864	0.000327312	0.000299372	0.000301551	0.000336298	0.00043495	0.00047926	0.000466957	0.000426786	0.000347473	0.000342498	0.000318284	0.000325419	0.000343331	0.000328187	0.000237422	0.000221487
	7.03	0.000169997	0.000168329	0.000136508	0.000193396	0.000186792	0.000163973	0.000173824	0.000158833	0.000161186	0.000178539	0.00017756	0.000162841	0.000149832	0.000153581	0.000199566	0.000271482	0.000260607	0.000253114	0.000287706	0.000281029	0.000280664	0.000343316	0.000415798	0.000458763	0.000552286	0.000473572	0.000437424	0.000342033	0.000332255	0.000284276	0.000272124	0.000279115	0.000356219	0.000271512	0.000286286	0.000352385	0.000430155	0.000488101	0.000514311	0.000408932	0.000370297	0.000305725	0.000256255	0.000317269	0.000352961	0.000310944	0.000243307	0.000242078
	7.035	0.000180323	0.000160507	0.000145854	0.000193893	0.000170748	0.000167285	0.000170137	0.000158992	0.000166589	0.000181881	0.000180432	0.00014441	0.000151959	0.000159724	0.000188318	0.000295896	0.00026378	0.000249451	0.00030018	0.000283443	0.000262525	0.000346844	0.000435276	0.000423234	0.000553648	0.00051701	0.000421867	0.000378007	0.00031551	0.000278053	0.000266287	0.000286593	0.000383585	0.000275033	0.000262425	0.000337046	0.000430617	0.000484384	0.000444499	0.000356986	0.000338038	0.000278371	0.000326136	0.000305781	0.000325104	0.000285038	0.000270583	0.000240106
	7.04	0.000175871	0.000156704	0.000140195	0.000184422	0.000174555	0.000153005	0.000167932	0.000154665	0.000169672	0.00018491	0.000160357	0.000148083	0.000141298	0.000150353	0.000210202	0.000281738	0.000259913	0.000241452	0.000310403	0.000298159	0.0002989	0.000347283	0.000398631	0.000421107	0.000522891	0.000521626	0.000414258	0.000362639	0.000310031	0.000297438	0.000244665	0.000317324	0.000352148	0.000272394	0.000322553	0.000398157	0.000438168	0.000452639	0.000472737	0.000430153	0.000353349	0.000291044	0.000302531	0.000327834	0.000343015	0.00031646	0.000264111	0.000250055
	7.045	0.000173184	0.00016112	0.000155027	0.000190556	0.000192331	0.000159682	0.000161804	0.000154698	0.000154543	0.000177798	0.000174674	0.000152656	0.000148087	0.000150892	0.000201707	0.000265736	0.000260931	0.000257283	0.000307735	0.000292807	0.000265017	0.000359081	0.000424948	0.000420276	0.000535517	0.000539493	0.000443108	0.000358559	0.000309245	0.000260268	0.000247571	0.000310444	0.000346409	0.000307526	0.000268673	0.00033416	0.0003863	0.000450094	0.000454421	0.000416775	0.000330632	0.000314775	0.000261184	0.000326318	0.000367022	0.000299919	0.000248446	0.000201258
	7.05	0.000174422	0.000157385	0.000196499	0.000187871	0.000180615	0.000161699	0.000152047	0.000146357	0.000154351	0.000171719	0.000173672	0.000159184	0.000152762	0.000156587	0.000215754	0.000289047	0.000251556	0.000253549	0.000295878	0.000310336	0.000290044	0.000361462	0.000433121	0.000441323	0.000522741	0.0004819	0.000434794	0.000356663	0.000318455	0.000277113	0.000258595	0.000307149	0.000333735	0.00031569	0.000291313	0.000337533	0.000429606	0.000500284	0.000461884	0.00039254	0.000347045	0.000312067	0.000283202	0.000318496	0.000306314	0.000289794	0.000282142	0.000235206
	7.055	0.000189611	0.000161729	0.000188681	0.000189081	0.0001732	0.000159257	0.00016946	0.00015671	0.000158112	0.000186003	0.000171245	0.000145379	0.000146236	0.00015405	0.000210053	0.000272752	0.000271858	0.000250146	0.000294732	0.000301268	0.000282158	0.000361727	0.000441687	0.000461441	0.000532413	0.00048988	0.000436851	0.000317372	0.000299809	0.00029172	0.000266123	0.000293514	0.000360788	0.000286995	0.000291612	0.00034694	0.00043453	0.000486762	0.000476866	0.000408581	0.000344401	0.000299717	0.000298272	0.000305376	0.000325776	0.000295004	0.000272842	0.000225265
	7.06	0.000186538	0.000159925	0.000193586	0.000184358	0.000181436	0.000167862	0.000170228	0.000163325	0.000168888	0.000189505	0.000174053	0.00014284	0.000140645	0.000169145	0.000226803	0.000301212	0.000260663	0.000260262	0.000290123	0.00030136	0.000283656	0.000368207	0.000431806	0.000430353	0.000597405	0.000530861	0.000426479	0.000347124	0.000305011	0.000278685	0.00027387	0.000318873	0.000298923	0.000300141	0.000320555	0.000372594	0.000426083	0.00045439	0.000470745	0.000360628	0.000306219	0.000280442	0.000273255	0.00028411	0.000327868	0.000292268	0.000249957	0.000228086
	7.065	0.000188801	0.000150528	0.000206554	0.000189616	0.00017516	0.000159627	0.000166686	0.000151905	0.000167548	0.000182037	0.000167242	0.000137256	0.000148754	0.000161157	0.000225811	0.000293743	0.000257273	0.000267737	0.000301029	0.000290862	0.000264955	0.000359384	0.000422414	0.000457757	0.000532914	0.000524302	0.000423247	0.000335848	0.000302307	0.000263703	0.000274673	0.000298223	0.000342989	0.000303204	0.000308844	0.000353998	0.000444661	0.000489934	0.000450875	0.000421525	0.000320962	0.000280979	0.000269971	0.000303314	0.000306864	0.000286529	0.000259411	0.000235205
	7.07	0.00018447	0.000161618	0.000201589	0.0001845	0.000176973	0.000164825	0.000171204	0.00016056	0.000159876	0.00017865	0.000163279	0.000138718	0.000143743	0.000150559	0.000237145	0.000290515	0.000251846	0.000266029	0.000287216	0.000323121	0.000277005	0.000361238	0.000418733	0.000393659	0.000563354	0.000518666	0.000432809	0.000336398	0.000279308	0.000252927	0.000276356	0.000317619	0.000338222	0.000292866	0.000310666	0.000370347	0.000439961	0.000517633	0.000434338	0.000393042	0.000304615	0.0002585	0.000263138	0.000285513	0.000316308	0.000301541	0.00025521	0.000216529
	7.075	0.000173256	0.000140312	0.000195118	0.000192138	0.000178321	0.000174582	0.000156805	0.000152587	0.000180876	0.00016771	0.00016511	0.00014084	0.000138253	0.000157725	0.000239515	0.000292609	0.000260273	0.000261706	0.000304868	0.000299786	0.000274776	0.000369602	0.000449901	0.00045976	0.000548963	0.000496799	0.000426582	0.000323959	0.000278019	0.0002723	0.000247814	0.000312261	0.00035302	0.000334708	0.000285528	0.000373879	0.00046445	0.000494009	0.000458537	0.000381538	0.000313436	0.000289996	0.000277257	0.000277896	0.000291157	0.000293965	0.000226242	0.000210666
	7.08	0.000175477	0.000158317	0.000204383	0.000178057	0.000171331	0.000161215	0.000173278	0.000156175	0.000170204	0.000173183	0.000162199	0.000147604	0.000142864	0.000156088	0.000263753	0.000284473	0.000261597	0.000251563	0.000315773	0.000293589	0.00028684	0.000380459	0.000460206	0.000452068	0.000532406	0.000515064	0.000413438	0.000374499	0.000301685	0.000255192	0.000247654	0.000320295	0.000337253	0.000293698	0.000305983	0.000400816	0.000408626	0.000452353	0.000461426	0.000366061	0.000333205	0.000250228	0.000258163	0.000251736	0.000278514	0.000291231	0.000262145	0.000186231
	7.085	0.000183568	0.000145318	0.00020583	0.000188552	0.000185621	0.000159357	0.000167236	0.000167841	0.000163501	0.000182941	0.000155999	0.000135937	0.000146338	0.000163025	0.000268536	0.000288483	0.000276462	0.000249489	0.000317781	0.00029184	0.000276046	0.000374287	0.00044257	0.0004544	0.000581224	0.000497949	0.000422342	0.000333434	0.000292679	0.000267272	0.000256856	0.000326033	0.000301866	0.000288725	0.00028728	0.000400058	0.00044265	0.000434884	0.000454702	0.000408512	0.000314337	0.00026792	0.00028565	0.000297699	0.000299401	0.00027989	0.000253341	0.000200341
	7.09	0.000179404	0.000149767	0.00019844	0.000193542	0.000169614	0.000175574	0.000164462	0.000161547	0.00017365	0.000174493	0.00015405	0.00013618	0.00013335	0.000152648	0.000273046	0.000295094	0.000262858	0.000255356	0.000316546	0.000302761	0.000289641	0.000392869	0.000464455	0.000468925	0.000534037	0.000488765	0.000430981	0.000361568	0.000310481	0.000277337	0.000259709	0.000312048	0.000343581	0.000306365	0.000305483	0.000378252	0.000423333	0.000461715	0.000422248	0.000355031	0.000302235	0.000293442	0.000270963	0.000282302	0.000320081	0.000262016	0.00025913	0.000216665
	7.095	0.000174573	0.000145104	0.000195453	0.000195502	0.00017366	0.000157757	0.000169463	0.000164494	0.000165722	0.000180048	0.000153637	0.000141032	0.000145195	0.000167742	0.000268052	0.000301351	0.000276487	0.000260588	0.000328012	0.000308127	0.000279106	0.000351587	0.000459808	0.000453371	0.000532888	0.0004856	0.000413095	0.00034313	0.00028426	0.000269145	0.000276264	0.000322689	0.000373038	0.00030374	0.000271498	0.000377813	0.000428048	0.000459164	0.000451542	0.000369134	0.000318302	0.000291718	0.00027502	0.000287701	0.000321843	0.000298289	0.000230672	0.000194944
	7.1	0.00017782	0.000141179	0.000201199	0.000188838	0.000185779	0.000165685	0.000174403	0.000167211	0.000178739	0.000167759	0.000153654	0.000152804	0.000139791	0.000170911	0.000295547	0.000277645	0.000266782	0.000272434	0.000327485	0.000275562	0.000277544	0.000378885	0.000457227	0.000439808	0.000573331	0.000509183	0.000389093	0.000346798	0.000283146	0.00025141	0.000253118	0.000286446	0.000319465	0.000297903	0.000282285	0.000330256	0.000448883	0.000433826	0.000474483	0.000346241	0.00031065	0.000253392	0.000240616	0.000278458	0.000286433	0.000249794	0.000233817	0.000214848
	7.105	0.000174498	0.000143526	0.000198052	0.000177272	0.000167336	0.000156478	0.000172726	0.000169597	0.000175278	0.000167108	0.000142116	0.000135519	0.000133896	0.000171206	0.000256838	0.000288974	0.000254454	0.000266933	0.000309867	0.000293599	0.000259199	0.000394549	0.000447844	0.000430483	0.000549222	0.000497364	0.000406478	0.000359463	0.00028063	0.000258666	0.000257216	0.000299209	0.000334864	0.000283039	0.000281103	0.000325832	0.000449176	0.000499865	0.000423303	0.000367118	0.000286911	0.000250506	0.000245998	0.000268477	0.000280213	0.000266911	0.00024689	0.00019934
	7.11	0.000175982	0.000151574	0.000200845	0.000187677	0.00017095	0.000178063	0.000178834	0.000166252	0.000163535	0.000166067	0.000144342	0.000128439	0.000129747	0.000167184	0.000284228	0.000284015	0.000258405	0.000268983	0.000312899	0.000315438	0.000277681	0.000382212	0.000447972	0.000404464	0.000532246	0.000470211	0.000433315	0.000337488	0.000272894	0.000239868	0.000270123	0.000298208	0.00029486	0.00029169	0.000280929	0.000338304	0.000438028	0.000469969	0.000436207	0.000374535	0.000291235	0.000290932	0.000247895	0.000279234	0.00028968	0.000275411	0.000257689	0.000202506
	7.115	0.000169372	0.000137545	0.000191025	0.000179351	0.000167719	0.000157004	0.000160301	0.000157868	0.000164843	0.000166884	0.000123978	0.000116693	0.000130463	0.000164633	0.000293493	0.000279449	0.000235103	0.000262479	0.000310823	0.00028684	0.000257844	0.000384594	0.000413179	0.00039782	0.000536647	0.000435835	0.000411199	0.000329617	0.000266751	0.000218753	0.000264917	0.000284163	0.000283553	0.000286152	0.000262561	0.000312178	0.000416088	0.000447842	0.000436158	0.000298404	0.000291901	0.000259868	0.000256531	0.000245659	0.00028682	0.000251536	0.000230433	0.000187092
	7.12	0.000178928	0.00014753	0.000198881	0.000189502	0.000172645	0.000171927	0.000179488	0.000155949	0.000178058	0.000164573	0.000137374	0.000128615	0.000141462	0.000174998	0.00029421	0.000282777	0.000251839	0.000264244	0.000310035	0.000288134	0.000275612	0.000404025	0.000445064	0.000394342	0.000563392	0.000468129	0.000403374	0.000357621	0.000287392	0.000245958	0.000249849	0.0003068	0.000302101	0.000274651	0.000286755	0.000340514	0.000428606	0.000459786	0.000445458	0.000358845	0.000271381	0.000252537	0.000270116	0.000267618	0.000279857	0.000240152	0.000229803	0.000190488
	7.125	0.000182619	0.000151458	0.000197591	0.000188831	0.000177942	0.00017318	0.000172277	0.000165036	0.00017745	0.000168299	0.000136676	0.000128996	0.000137792	0.000173834	0.000301256	0.000287524	0.000274053	0.000250098	0.000330739	0.000298388	0.00027348	0.000386747	0.000444283	0.000397452	0.000544047	0.000460476	0.000437483	0.000372796	0.000281018	0.000244519	0.000279068	0.000272554	0.000298335	0.000294352	0.000291727	0.000361789	0.000437481	0.000516895	0.000443985	0.000346366	0.000295986	0.000262256	0.000233327	0.000261855	0.000253918	0.000281434	0.000215208	0.000182359
	7.13	0.000177121	0.000155358	0.000213958	0.000184668	0.000163212	0.000174471	0.0001779	0.000153967	0.000172714	0.000158151	0.000138717	0.000126416	0.000143854	0.000190475	0.000311946	0.00030595	0.000270134	0.000267334	0.000324145	0.000315223	0.000287407	0.000384016	0.000452895	0.000436454	0.000517846	0.000448167	0.000426182	0.000350458	0.000285529	0.000280278	0.000288092	0.00029947	0.000277135	0.000295892	0.000321804	0.000319827	0.000414758	0.000441326	0.000434233	0.000354708	0.000271843	0.000257082	0.000271588	0.000249546	0.000298826	0.000269504	0.000246283	0.000179906
	7.135	0.000178018	0.000145208	0.000200394	0.000182769	0.000172165	0.000164781	0.000178336	0.000167766	0.000178605	0.000159739	0.000133309	0.000123508	0.000135005	0.000187994	0.000286828	0.000286083	0.00025771	0.000273339	0.000325446	0.000307822	0.000282231	0.000403999	0.000466495	0.000418775	0.000501615	0.000441817	0.000396703	0.000355874	0.000267868	0.000247785	0.000242468	0.000303759	0.000327928	0.000304735	0.000283532	0.000372232	0.000443827	0.000479057	0.00043088	0.000352528	0.000295439	0.000249834	0.000242172	0.000250851	0.000254456	0.000280744	0.000237776	0.000204011
	7.14	0.000169148	0.000139592	0.00019176	0.000185256	0.000173158	0.000170422	0.000182008	0.000171336	0.000184003	0.00015883	0.000139825	0.000132596	0.000142172	0.000206993	0.000317577	0.000287843	0.000258783	0.000271707	0.000333441	0.000303368	0.000280046	0.000400607	0.000465149	0.000428976	0.000542768	0.000476083	0.000452563	0.000329275	0.000259046	0.000267906	0.000246258	0.000292282	0.000312086	0.000283835	0.000274466	0.000367969	0.00043571	0.000485718	0.000405839	0.000334957	0.000254492	0.000235011	0.000259211	0.000250059	0.000275181	0.000264959	0.000256065	0.000190969
	7.145	0.000181038	0.000143892	0.000204002	0.000188421	0.000181683	0.000178629	0.000192671	0.000172284	0.000176163	0.000159092	0.000130934	0.000133631	0.000144523	0.000206638	0.000304011	0.000286026	0.000271248	0.000279298	0.000320926	0.000298754	0.000282248	0.000405849	0.000461543	0.000409327	0.000500704	0.000464573	0.000427209	0.000350511	0.000292143	0.000231173	0.000247677	0.000291242	0.000352902	0.000281913	0.000286908	0.000376211	0.000413735	0.000465457	0.000431768	0.000334924	0.000256217	0.000280289	0.000260762	0.000241872	0.000275335	0.000251284	0.00024998	0.000199049
	7.15	0.0001717	0.00015813	0.00020481	0.000194801	0.000174443	0.000165808	0.000178105	0.000172884	0.000174855	0.000156316	0.000125166	0.000127059	0.000132273	0.000223384	0.000306136	0.000295908	0.000266481	0.000277155	0.000339342	0.000302242	0.000268171	0.000400147	0.000446672	0.000455228	0.000496712	0.000453954	0.000420055	0.000373184	0.000253102	0.000256893	0.000277936	0.000271754	0.000298328	0.000311526	0.000310084	0.000352349	0.000433743	0.000477289	0.000401083	0.000338234	0.00024959	0.000293819	0.000267661	0.000261599	0.000275307	0.00025835	0.00022513	0.000186234
	7.155	0.000180627	0.000155541	0.000198517	0.000183483	0.000181853	0.000168708	0.000174074	0.000167609	0.000171571	0.000146487	0.000127658	0.000128956	0.000146275	0.000215824	0.000305351	0.000285836	0.000249928	0.000279193	0.000325862	0.000296865	0.000292265	0.000408739	0.000469969	0.000455484	0.000500224	0.000472692	0.0004289	0.000327818	0.000270427	0.000244495	0.00023868	0.00028689	0.000322755	0.000274458	0.000299667	0.000369287	0.00042235	0.000471135	0.00040923	0.000331382	0.00027998	0.000237828	0.000285054	0.000251587	0.000256411	0.000236893	0.000236919	0.000197831
	7.16	0.000180592	0.000213357	0.000202259	0.000182438	0.000176404	0.000184282	0.00018414	0.000173874	0.000173001	0.000144759	0.000120316	0.000126168	0.000151586	0.000244947	0.00032609	0.000295762	0.000267516	0.000292861	0.000338962	0.000295067	0.000275579	0.000415181	0.000430146	0.000459444	0.000502766	0.00044377	0.000430595	0.000356601	0.000255687	0.000255086	0.000255977	0.000272642	0.00032406	0.000299811	0.000305125	0.000339702	0.000452754	0.000514596	0.000386329	0.000345484	0.000263504	0.000248858	0.000255673	0.000224472	0.000239342	0.000257439	0.000226036	0.00017836
	7.165	0.000177858	0.000222917	0.000203481	0.000182286	0.000178145	0.000172097	0.000186465	0.000164262	0.000169316	0.000152076	0.00011485	0.000127753	0.000135444	0.000237201	0.000319447	0.000286831	0.000261642	0.000296893	0.000336386	0.00029809	0.000261319	0.000413804	0.000425194	0.000485144	0.000473878	0.000446671	0.000446485	0.000340026	0.000267645	0.000247257	0.000236617	0.000300456	0.000286873	0.000305861	0.00029838	0.000409467	0.000454446	0.000470268	0.000410758	0.000347519	0.000276456	0.000283401	0.000257586	0.000264221	0.000257704	0.000269262	0.000238792	0.000181679
	7.17	0.000180221	0.000220371	0.000194792	0.000191506	0.000190113	0.000184017	0.000177416	0.000183007	0.000186886	0.000153714	0.000123473	0.000125071	0.000134427	0.000268721	0.000313796	0.000294212	0.000263028	0.000287131	0.000348212	0.00031177	0.000284456	0.000430333	0.000425753	0.000461604	0.00047723	0.00042828	0.000434419	0.000329811	0.000256422	0.000259808	0.00024124	0.000312139	0.000294811	0.000289749	0.000337911	0.000392396	0.000466961	0.000486951	0.000434677	0.000326542	0.000255728	0.000259913	0.000239445	0.00023979	0.000263203	0.000257249	0.000213248	0.000168218
	7.175	0.000168408	0.000230764	0.000200276	0.000196052	0.000183834	0.000176786	0.000178098	0.000178838	0.00017634	0.000141501	0.000118692	0.000118039	0.000143114	0.000262805	0.000320558	0.000292226	0.000266496	0.000292141	0.000331669	0.000308685	0.000289222	0.000430846	0.000417892	0.000434819	0.000494058	0.000436273	0.000425351	0.000315273	0.00026273	0.000241326	0.000227794	0.000248288	0.000305893	0.000289502	0.000316132	0.000388045	0.000446859	0.000485971	0.00046665	0.000288244	0.00025874	0.000250961	0.000216192	0.000242623	0.00025409	0.000254908	0.000236621	0.000192242
	7.18	0.000166928	0.000221814	0.000191238	0.00019084	0.000174209	0.000180587	0.000181804	0.000173803	0.000167184	0.000144489	0.00012832	0.000119562	0.000152276	0.000295364	0.000310244	0.000304286	0.000276395	0.000294943	0.000336422	0.00030429	0.000294865	0.000414996	0.00042851	0.000453114	0.000488002	0.000425141	0.000452285	0.000345117	0.000281918	0.000230136	0.000242112	0.000299214	0.000292795	0.000328642	0.000298109	0.000389524	0.000469409	0.000478654	0.000452485	0.000294483	0.000278527	0.000262836	0.00025196	0.000236078	0.000259839	0.00022403	0.000215103	0.000190055
	7.185	0.00016085	0.000235803	0.000190682	0.000176785	0.00018543	0.000183593	0.000170631	0.000170006	0.000169299	0.000138317	0.000129678	0.00013127	0.00015668	0.000295022	0.000309069	0.000285228	0.000275496	0.000297662	0.000339384	0.000290791	0.000290278	0.000434472	0.000417474	0.000436523	0.000453569	0.000444225	0.000440235	0.000323576	0.000262005	0.000227117	0.000230982	0.000256574	0.000287784	0.000323908	0.000301778	0.000378774	0.000443485	0.000463234	0.000483079	0.000318195	0.000275342	0.000237301	0.000239024	0.000245623	0.000256016	0.000224671	0.00023591	0.000164273
	7.19	0.000171515	0.000227635	0.000200699	0.000191973	0.000169647	0.000175905	0.000184225	0.000173773	0.000159954	0.000140489	0.000107189	0.000119451	0.000147585	0.000312492	0.000304324	0.000276358	0.00027286	0.000315237	0.000356657	0.00030949	0.000277536	0.000412903	0.000408889	0.000459052	0.000471035	0.000470735	0.000459935	0.000292392	0.000255797	0.000232646	0.000224605	0.000278603	0.000312762	0.000315011	0.000310894	0.000403492	0.000425936	0.000462851	0.000465947	0.000354031	0.00025103	0.000262312	0.000216042	0.000222438	0.000252464	0.000236953	0.000206766	0.00016874
	7.195	0.000176547	0.000221214	0.000203466	0.000170666	0.000178813	0.000188624	0.000176205	0.000166622	0.000156205	0.000129409	0.000109183	0.000131199	0.000166375	0.000307813	0.000310916	0.00029281	0.000268471	0.000305616	0.000350466	0.000302577	0.000318839	0.000391779	0.000380658	0.000454693	0.000433893	0.000462527	0.000437232	0.000302925	0.000257982	0.000245716	0.000211237	0.000258631	0.000329923	0.000309244	0.000309771	0.000353958	0.000459904	0.000471237	0.000452628	0.00036105	0.000263075	0.000226411	0.000258322	0.000202708	0.000236232	0.000238112	0.000208326	0.00017452
	7.2	0.00017353	0.000225307	0.000199274	0.000186742	0.000179758	0.00019059	0.000180648	0.000178445	0.000155769	0.000138276	0.000109292	0.000128903	0.00016057	0.000310859	0.000306572	0.000297751	0.000267685	0.000306122	0.000353507	0.000304118	0.000307895	0.00042256	0.000387602	0.000447789	0.00042509	0.000454426	0.000427566	0.0003	0.000256205	0.000235917	0.000226527	0.000247829	0.000292664	0.000318894	0.000292272	0.000370185	0.000464357	0.000485973	0.000460817	0.000356316	0.000253729	0.000246415	0.000246252	0.000232893	0.000267177	0.0002422	0.00023259	0.00015301
	7.205	0.000155133	0.00022126	0.00019058	0.000168734	0.00018297	0.000189777	0.000186941	0.000171746	0.000150574	0.000127162	0.000106363	0.000130002	0.00016846	0.000311594	0.000315037	0.000289268	0.000286547	0.000294561	0.000345955	0.000304325	0.000335213	0.000412208	0.000388219	0.000445045	0.000431898	0.000455013	0.000423884	0.000329909	0.000227949	0.000229143	0.000236252	0.000283235	0.000294138	0.000310191	0.000303602	0.000392385	0.000428321	0.000476147	0.000404475	0.000381485	0.000277984	0.000233872	0.000231683	0.000210473	0.000241259	0.000230801	0.000201713	0.000164444
	7.21	0.000166293	0.000235438	0.000193859	0.000182562	0.000182205	0.000191921	0.000183802	0.000181558	0.000156903	0.000128801	0.000121851	0.000133785	0.000164893	0.000310108	0.000308478	0.00027977	0.000263829	0.000315999	0.000338444	0.00031303	0.000313413	0.000434133	0.000400591	0.000455731	0.000455885	0.000451968	0.000453407	0.00031663	0.000267531	0.000236756	0.000266315	0.000276153	0.00027895	0.000325177	0.000319109	0.0004241	0.000453918	0.000506432	0.000468824	0.000354512	0.000288444	0.000243857	0.000222333	0.000230126	0.000211833	0.000240593	0.000206934	0.000163246
	7.215	0.000163256	0.000219829	0.000201853	0.000191032	0.000181343	0.00019017	0.000185002	0.000175735	0.000151232	0.000128496	0.000117516	0.00013481	0.00016833	0.000303396	0.000307871	0.000295574	0.00025206	0.000315604	0.000327965	0.000314674	0.000328185	0.000421528	0.000355031	0.000451696	0.000435736	0.000459624	0.0004418	0.0003112	0.000234777	0.000228549	0.000254018	0.000271054	0.000287022	0.000288941	0.000314256	0.000376159	0.000471411	0.000471799	0.000457986	0.000370125	0.000282104	0.000217081	0.000243279	0.000253708	0.000213064	0.00025607	0.000215178	0.000189705
	7.22	0.00016112	0.000227655	0.000197945	0.000182623	0.000189218	0.000187529	0.000191627	0.000172982	0.000148607	0.000117616	0.000112011	0.00012518	0.000182644	0.000312014	0.00031368	0.000285697	0.000276984	0.000325014	0.000344582	0.000306102	0.000324139	0.000429226	0.000375764	0.000461781	0.00044131	0.000453154	0.000437178	0.000308361	0.000259646	0.000201275	0.000213383	0.000253143	0.000352456	0.000294163	0.000311521	0.000372951	0.000455055	0.000429357	0.000434206	0.000335379	0.000269195	0.000252955	0.000195222	0.000210044	0.000199991	0.000220086	0.000208815	0.000179986
	7.225	0.000161503	0.000224918	0.000198132	0.00019122	0.000179824	0.000195887	0.000176211	0.000168436	0.000152412	0.000123677	0.000114568	0.000129003	0.000181792	0.000319418	0.000292142	0.000291695	0.000277564	0.000311943	0.000368393	0.000303102	0.000319799	0.000429617	0.00035893	0.000447153	0.000455723	0.000472515	0.000402722	0.000274708	0.000247779	0.000212958	0.00024003	0.000282577	0.000333512	0.000316007	0.000298597	0.00042146	0.000454555	0.000479969	0.000423258	0.00032761	0.000286594	0.000226076	0.000207905	0.000245345	0.000233217	0.000224016	0.00019381	0.000161502
	7.23	0.000159441	0.000235145	0.000198601	0.000177826	0.000192618	0.000195172	0.000186067	0.00017838	0.000140342	0.000121695	0.000116158	0.000137367	0.000202863	0.000301418	0.000311523	0.000285916	0.00026684	0.000318009	0.000336679	0.000274275	0.000320293	0.000395586	0.000349744	0.000438515	0.000450745	0.000453575	0.000405048	0.000307887	0.000246644	0.000215875	0.000241301	0.000283585	0.000333895	0.000324972	0.000345599	0.000382483	0.000465205	0.000479082	0.000421636	0.000332189	0.000300525	0.000231437	0.000242955	0.00020811	0.000210929	0.000232199	0.000204341	0.000159837
	7.235	0.000163337	0.000213034	0.000190985	0.000186158	0.000176139	0.000192096	0.000186764	0.000178233	0.000151957	0.000127126	0.000120297	0.000143932	0.000199579	0.000315186	0.000303223	0.000273736	0.000281895	0.000314902	0.000343594	0.000297335	0.000328322	0.000398942	0.000354362	0.000430571	0.000419707	0.000481167	0.000404113	0.000311406	0.000260276	0.000239303	0.000249508	0.000298408	0.000364183	0.000322331	0.000324785	0.000408766	0.000443828	0.000442848	0.000403491	0.000372255	0.000290055	0.000221063	0.000247838	0.000203093	0.000225763	0.000233351	0.000212595	0.000179087
	7.24	0.000159378	0.000231706	0.000203026	0.000192886	0.00017546	0.000188748	0.000196715	0.000169693	0.000143169	0.000133972	0.000125334	0.000155003	0.000237275	0.000316936	0.000294755	0.000287363	0.000285205	0.000324051	0.00034935	0.000294466	0.000341711	0.000402388	0.000318131	0.000393137	0.000439125	0.000476823	0.000418105	0.000290117	0.000247526	0.000259086	0.000205415	0.000299709	0.000303634	0.000320927	0.000332985	0.00036129	0.000441892	0.000432046	0.000393497	0.000319817	0.000266573	0.000219856	0.00020834	0.000209004	0.000213056	0.000188106	0.000219391	0.000143467
	7.245	0.000149393	0.000227339	0.000193404	0.00017991	0.000186679	0.000174796	0.000179231	0.000169252	0.000149613	0.000117763	0.000121706	0.00014041	0.000235829	0.000311997	0.00029796	0.000272556	0.000275103	0.00033572	0.000271851	0.000265993	0.000341478	0.000385728	0.000343502	0.000344678	0.000430061	0.000436627	0.00041712	0.000278274	0.000251501	0.000201059	0.000238343	0.000272189	0.000314719	0.000326338	0.000331237	0.000378487	0.000459233	0.000459221	0.000417106	0.00033241	0.000240256	0.00026493	0.000223577	0.000203624	0.000216153	0.000253677	0.000216808	0.00013167
	7.25	0.00014824	0.000214389	0.000190555	0.000186571	0.000180219	0.000167803	0.000178096	0.000171413	0.000139236	0.000131179	0.000121415	0.000146463	0.000270778	0.000317491	0.000314651	0.000301615	0.00026667	0.000322632	0.000350266	0.000299052	0.000335491	0.000377383	0.000293162	0.000392659	0.000435178	0.000491842	0.000425032	0.000297034	0.000225983	0.000223002	0.000232375	0.000310677	0.000346139	0.000331168	0.000341945	0.000425555	0.00043601	0.00046119	0.000397604	0.000325959	0.000291742	0.0002257	0.000214407	0.000213192	0.000217338	0.000206718	0.000168128	0.000148445
	7.255	0.000163449	0.000220743	0.000201111	0.000181747	0.000182571	0.00018985	0.000193472	0.00017138	0.000139805	0.000137265	0.000131158	0.000150885	0.00026048	0.000313952	0.00030598	0.000302138	0.000289615	0.000318503	0.000364531	0.0002886	0.000352809	0.000406495	0.000312348	0.000363948	0.000434681	0.000470163	0.000440142	0.000284701	0.000231492	0.000227598	0.000188562	0.00031108	0.000336764	0.000328269	0.000327273	0.00041884	0.00047385	0.000459981	0.000424887	0.000317198	0.000274271	0.0002381	0.000255471	0.00021884	0.00022199	0.000214647	0.000188258	0.000170197
	7.26	0.000156606	0.000232989	0.000206418	0.000186365	0.000197117	0.000194607	0.000180161	0.00017166	0.000145496	0.000147733	0.000136769	0.00015612	0.000274024	0.000307374	0.000293782	0.000279455	0.000304579	0.00031671	0.000366556	0.000299368	0.000371227	0.00038035	0.000307346	0.000386551	0.000438565	0.000503131	0.000393439	0.000309078	0.000242251	0.000227421	0.00022767	0.000272776	0.000332207	0.000337715	0.000324724	0.000401468	0.000448535	0.00043996	0.000403854	0.000358688	0.000248394	0.000248135	0.000224845	0.000196359	0.000217574	0.000223569	0.0001935	0.000142345
	7.265	0.000159629	0.000244066	0.000202801	0.000186094	0.000190817	0.000202471	0.00019667	0.000163721	0.000135914	0.000146219	0.000131953	0.000148544	0.000277015	0.000321141	0.000303156	0.000298864	0.000298226	0.000334652	0.000359676	0.000305293	0.000349702	0.000368918	0.000317209	0.00037672	0.000421158	0.000469075	0.000439277	0.000279106	0.000266957	0.000208383	0.000235468	0.00029636	0.000339762	0.000312293	0.00033453	0.000423473	0.0004316	0.000471786	0.000387758	0.000328755	0.000273371	0.000224993	0.000236998	0.000212078	0.000231298	0.000213698	0.000208449	0.00013224
	7.27	0.000153536	0.000240422	0.00020992	0.000184778	0.000196513	0.000196282	0.000176622	0.000164428	0.000151383	0.000137224	0.000139327	0.000174325	0.00029492	0.000323464	0.000294758	0.000302858	0.000296893	0.000305057	0.000349427	0.000299725	0.000360837	0.000401907	0.000269683	0.000390698	0.000426113	0.000465357	0.000434834	0.000281629	0.000226398	0.000206706	0.00023235	0.000284824	0.000338424	0.000337534	0.000337035	0.00041494	0.000466544	0.000442014	0.000383858	0.000315694	0.000272438	0.000242307	0.000211791	0.000171091	0.000201182	0.000200754	0.000161634	0.000147067
	7.275	0.000161036	0.000238493	0.000217311	0.00018889	0.000194787	0.000195982	0.000192694	0.000159229	0.000149283	0.000155171	0.000160022	0.000191533	0.000305418	0.000315962	0.000296312	0.000308488	0.000305065	0.00033699	0.00034917	0.000293017	0.000356884	0.000359282	0.000274828	0.000379561	0.000453958	0.000471386	0.000433373	0.000285507	0.000247409	0.000234641	0.000221385	0.000320028	0.00035207	0.00032348	0.000346624	0.000432312	0.00042216	0.000419783	0.000379463	0.00027924	0.000243899	0.000248041	0.000228288	0.000207585	0.000181351	0.000203527	0.000173582	0.000153231
	7.28	0.00019215	0.000231893	0.000187053	0.000179267	0.000193081	0.000204915	0.000196674	0.000162032	0.000154491	0.000163144	0.000160361	0.000190192	0.00031286	0.000315912	0.000303598	0.000299234	0.000308988	0.000332116	0.000362899	0.000311565	0.000395667	0.000370204	0.000294388	0.0003921	0.000441478	0.000477188	0.000378269	0.0002984	0.000191945	0.000239709	0.000214117	0.000302732	0.000358427	0.000331788	0.000335378	0.000427795	0.000463099	0.00043123	0.000376869	0.000310306	0.000251389	0.000273005	0.000223367	0.000208941	0.000221413	0.000210838	0.00017355	0.000174173
	7.285	0.000224239	0.000230572	0.000196205	0.000186418	0.000199791	0.000200721	0.000182292	0.000169543	0.000167924	0.000185126	0.000170587	0.000213804	0.000297266	0.000318706	0.000291846	0.000288286	0.00029882	0.000358363	0.000341585	0.000310266	0.000373746	0.000366363	0.000266283	0.000380823	0.000456311	0.000498849	0.000420436	0.000282033	0.000220561	0.000218817	0.000226424	0.000313957	0.0003518	0.000341872	0.000342129	0.000446205	0.000425119	0.000429686	0.000367735	0.000276475	0.000256422	0.000260717	0.000248034	0.000190377	0.000200882	0.000197495	0.000168392	0.000151828
	7.29	0.000257553	0.00023618	0.000188621	0.000196098	0.000198674	0.000196448	0.000200697	0.000166506	0.000176629	0.000165255	0.000179494	0.00021667	0.000312186	0.000332548	0.00030025	0.000290005	0.00030802	0.000350712	0.000368993	0.000300828	0.000371301	0.000377494	0.000256579	0.000413506	0.000439217	0.000516869	0.00043706	0.000275637	0.000217243	0.000223078	0.000247671	0.000297068	0.000351341	0.00034318	0.000349058	0.000449378	0.000418365	0.000420052	0.000377181	0.000277613	0.000234264	0.00027201	0.0002486	0.000201646	0.000229808	0.000197642	0.00015048	0.000151892
	7.295	0.000265154	0.000239676	0.000206046	0.00019837	0.000194026	0.000202971	0.000202051	0.000169883	0.000167575	0.000179722	0.000165061	0.000223401	0.000317629	0.000313266	0.000318077	0.00029111	0.00028546	0.000338365	0.000370838	0.000305878	0.000381107	0.000363254	0.000291064	0.000416979	0.000479243	0.000488492	0.000439733	0.000302161	0.000232394	0.000231151	0.000249629	0.000315158	0.000376681	0.000352979	0.000351439	0.000423939	0.000448987	0.000401871	0.00033346	0.000291308	0.000253194	0.000231495	0.000211961	0.000172788	0.000205815	0.000190955	0.000173548	0.000143709
	7.3	0.000292965	0.000232306	0.00021312	0.000201336	0.000191308	0.00020001	0.00019044	0.000173849	0.000185115	0.000193125	0.000186676	0.000261948	0.000328604	0.000308944	0.000290519	0.000309756	0.000304382	0.000354749	0.000361375	0.00028324	0.000380153	0.000360326	0.000257979	0.000417393	0.000469939	0.000491735	0.00041333	0.000305097	0.000224367	0.00022817	0.000243137	0.000307496	0.000351578	0.00033213	0.000368438	0.000464994	0.000440345	0.000430486	0.000377338	0.000290425	0.000255038	0.000234214	0.000196731	0.000191417	0.000214323	0.000189594	0.000163479	0.000146294
	7.305	0.00027668	0.000224568	0.000193784	0.000195304	0.000183882	0.000201187	0.000174641	0.000173061	0.000185276	0.00017937	0.000177351	0.000254918	0.000332794	0.000329557	0.000306828	0.000307109	0.000302968	0.000341529	0.000352447	0.000311753	0.000392639	0.000373764	0.000242286	0.000365758	0.000460334	0.000507292	0.000401608	0.000297333	0.000211466	0.000213337	0.00024391	0.000327404	0.000367801	0.00030018	0.000346507	0.000419265	0.000447749	0.000423602	0.00036652	0.000266098	0.000227183	0.000232308	0.000224564	0.000195659	0.000175252	0.00018949	0.000165648	0.000149836
	7.31	0.000275314	0.00023464	0.00020823	0.000193878	0.000200886	0.000202887	0.000186048	0.000178593	0.000196732	0.000199197	0.000211945	0.000291773	0.000315608	0.000312788	0.000308256	0.000299678	0.000327718	0.000351169	0.000353513	0.000221969	0.000380269	0.000364329	0.000247896	0.000376938	0.000449079	0.000500487	0.000395313	0.000287632	0.00019471	0.000193217	0.000266489	0.000340119	0.000359326	0.000325633	0.00037218	0.000390699	0.000446039	0.000384032	0.000335411	0.000265693	0.000217513	0.000239125	0.000221474	0.000201635	0.000198156	0.000208849	0.000163866	0.000154368
	7.315	0.000285908	0.000231104	0.000214013	0.000189652	0.000193507	0.000205525	0.00019111	0.000181667	0.000198907	0.000203832	0.000209368	0.000293323	0.000326363	0.000307895	0.000288006	0.000305411	0.000324243	0.000346309	0.000341507	0.000290926	0.000380381	0.000346463	0.000220496	0.00037093	0.000446902	0.000490541	0.000376855	0.00028063	0.000214924	0.000200285	0.000275196	0.000358409	0.000376605	0.000331433	0.000373652	0.000418281	0.00044633	0.000426637	0.000317365	0.000274745	0.000243704	0.000226185	0.000221433	0.000196347	0.000162864	0.000210164	0.000151944	0.000144929
	7.32	0.000298993	0.000235245	0.000209183	0.000196489	0.000203751	0.000202232	0.000188131	0.000189891	0.000218095	0.00024139	0.000242362	0.000306477	0.000310848	0.000320832	0.000301857	0.000308905	0.000328542	0.000365389	0.000347619	0.00028422	0.000354968	0.000306903	0.000205013	0.000386268	0.000439808	0.000500899	0.000381818	0.000259547	0.000216715	0.000201615	0.00026384	0.000349279	0.000375713	0.000377192	0.000364664	0.000434828	0.000450786	0.000419013	0.000375704	0.000269054	0.00022787	0.000228829	0.000235824	0.000194505	0.000202078	0.000195443	0.000184085	0.000138006
	7.325	0.000288007	0.000228514	0.000202812	0.000206184	0.000203081	0.000191039	0.000166609	0.000188548	0.000210368	0.00022341	0.00023579	0.000303883	0.000319816	0.000315506	0.000304198	0.000297798	0.000321249	0.000345083	0.00036612	0.00026782	0.000371367	0.000304866	0.000230648	0.000402846	0.000475299	0.000497169	0.000403157	0.000279787	0.000220913	0.000213238	0.000255861	0.000347773	0.00040954	0.000354599	0.000392814	0.000410241	0.000447672	0.000414979	0.000352421	0.000280328	0.000221822	0.000217307	0.000220502	0.000224129	0.000188449	0.00016596	0.000152585	0.000129253
	7.33	0.000272446	0.000235986	0.000205935	0.000202086	0.000190034	0.000206349	0.000184317	0.000190099	0.000213921	0.000260384	0.000274175	0.000295513	0.000320436	0.000288787	0.000301646	0.000304051	0.000315585	0.000332002	0.000346717	0.000279359	0.000391186	0.000310892	0.000164371	0.000411909	0.000464968	0.000505426	0.00038528	0.000279818	0.000215921	0.000219755	0.000261688	0.000354034	0.000360026	0.000357285	0.000379912	0.000444513	0.000443934	0.000408653	0.000353269	0.000257641	0.000222339	0.0002207	0.000213888	0.000214748	0.000190856	0.000176659	0.000172935	0.000150709
	7.335	0.000296301	0.000235175	0.000202483	0.000183459	0.000198996	0.000177921	0.000181694	0.000175886	0.000237206	0.00025266	0.000277865	0.000324706	0.000332652	0.00030241	0.000306013	0.000299764	0.000315519	0.000340262	0.000345372	0.00028384	0.000363388	0.000322027	0.00016812	0.000357345	0.000459722	0.000452315	0.000398156	0.000264718	0.000205091	0.000191672	0.000247755	0.000334508	0.000350768	0.000323436	0.000337307	0.000404595	0.000472714	0.000409818	0.000324018	0.000268673	0.000228558	0.00020026	0.000208053	0.000195176	0.00020999	0.000170125	0.000140701	0.000132402
	7.34	0.000282723	0.000226787	0.000198107	0.000204243	0.000199375	0.000201649	0.000179883	0.000209274	0.000260638	0.000312353	0.000332286	0.000332592	0.000337085	0.000306034	0.000292157	0.000304139	0.000331197	0.000357193	0.000347008	0.00029232	0.000375517	0.000286134	0.000203446	0.000391163	0.000411217	0.0004773	0.000376157	0.000272859	0.000200232	0.000247465	0.000311847	0.000422106	0.000372712	0.000327026	0.00042311	0.000433908	0.00040205	0.000426378	0.000339247	0.000253985	0.000233296	0.00020692	0.000200338	0.000202303	0.000212521	0.000178473	0.000164493	0.000141591
	7.345	0.00030093	0.000236766	0.000210993	0.000210686	0.00020175	0.000214896	0.000199422	0.000216986	0.000284997	0.000333456	0.00034667	0.00033443	0.000312892	0.000310104	0.000301919	0.000324062	0.000320012	0.000334232	0.000354555	0.000296369	0.000369515	0.000323055	0.000205533	0.000398773	0.000486328	0.000491873	0.000378384	0.000253854	0.000221994	0.00018151	0.000290924	0.000360183	0.000376174	0.000337695	0.000412298	0.000412449	0.000436633	0.000373971	0.000331353	0.000247418	0.000249223	0.000212512	0.000200855	0.000197514	0.000211671	0.000183531	0.000169708	0.000126973
	7.35	0.000289339	0.000231893	0.000196909	0.000211492	0.000188563	0.000194717	0.000169699	0.000224039	0.000290086	0.000404642	0.000343632	0.000336116	0.000308738	0.000301043	0.00031575	0.000320436	0.000333384	0.000360957	0.00035748	0.000302919	0.000382878	0.00030414	0.000190992	0.000399353	0.000450376	0.00051323	0.000360164	0.000280692	0.000206859	0.000229889	0.00028265	0.000356578	0.000384054	0.000380824	0.000368286	0.000418381	0.000411149	0.000388836	0.000300154	0.000268698	0.000207457	0.000238775	0.000200936	0.000172181	0.000212656	0.000153132	0.000173184	0.00015504
	7.355	0.000298634	0.000234341	0.000217614	0.000187053	0.000202139	0.000200901	0.000176761	0.000226249	0.000305165	0.000400506	0.000372334	0.000343969	0.00031221	0.000308841	0.000296914	0.000324011	0.000319319	0.000369245	0.000346971	0.000287506	0.000351895	0.00031335	0.000197378	0.000405608	0.000486166	0.000521971	0.000339451	0.000272697	0.000209527	0.000220961	0.00029919	0.000398953	0.000377242	0.000339846	0.000362486	0.000424882	0.000425765	0.00038598	0.000315401	0.000232929	0.000248625	0.000228563	0.000194053	0.000187887	0.000176099	0.000176792	0.000178615	0.000123795
	7.36	0.000295714	0.000232131	0.000216043	0.00020496	0.00021814	0.000191753	0.000186573	0.000251277	0.000375343	0.000432506	0.000374782	0.000320373	0.00033545	0.000296692	0.00029986	0.000322311	0.000311044	0.000374992	0.000342471	0.000282037	0.000363072	0.000287316	0.00021074	0.000376834	0.000431944	0.000495457	0.000367533	0.000265838	0.000210645	0.00022873	0.000321079	0.00041002	0.00037536	0.000334808	0.00037443	0.00040552	0.000424868	0.000427646	0.00032597	0.000257816	0.000222675	0.000212666	0.000184657	0.000189159	0.00019149	0.000172023	0.000168315	0.000122165
	7.365	0.000302725	0.000243774	0.000227016	0.000201829	0.000210251	0.000201528	0.000217973	0.00028717	0.000600526	0.000446254	0.000386458	0.000341451	0.000319478	0.000293522	0.000318476	0.000330344	0.000315996	0.000381821	0.000343964	0.000302784	0.000380699	0.000289927	0.00021913	0.000392898	0.000465279	0.000490888	0.000363329	0.0002717	0.000237909	0.00022551	0.000303473	0.000435243	0.00041151	0.000391062	0.00039647	0.000403805	0.000412736	0.000386828	0.000331601	0.000252882	0.000230444	0.000219669	0.000186064	0.000190551	0.000209516	0.000185758	0.000159338	0.00012116
	7.37	0.000297425	0.000241264	0.000226491	0.000211394	0.000206814	0.00021114	0.000208552	0.000285901	0.00059478	0.000474067	0.000374761	0.000335761	0.000327513	0.000303084	0.00031425	0.000335514	0.000338029	0.000370437	0.000349511	0.000293109	0.000347894	0.0002951	0.000176617	0.000384175	0.000482194	0.000520587	0.000356945	0.000259866	0.000235929	0.00022582	0.000374447	0.000420891	0.000399545	0.000355206	0.000403121	0.000387254	0.000417002	0.0003932	0.000302678	0.000254195	0.000231936	0.000197973	0.000186544	0.00018715	0.000199586	0.000184941	0.000147453	0.000119972
	7.375	0.000305544	0.000256703	0.000216526	0.000217969	0.000205589	0.000199376	0.000225458	0.000334537	0.000666662	0.000479025	0.000384388	0.000336816	0.000307465	0.0003033	0.000304606	0.000325691	0.000313841	0.000383313	0.000338043	0.000302585	0.000366251	0.000295254	0.000218932	0.000378284	0.000470472	0.000496224	0.000380547	0.000231452	0.000222465	0.000250229	0.000353142	0.000381841	0.000412466	0.000386203	0.00039412	0.000414512	0.000417156	0.000416189	0.000304238	0.000263432	0.000207373	0.000243092	0.000164136	0.000192564	0.000186647	0.00017417	0.000155279	0.000129274
	7.38	0.000297604	0.000249528	0.000234345	0.000213367	0.000207329	0.00021246	0.000230688	0.000317598	0.000677049	0.000469895	0.000383573	0.000325721	0.000314398	0.000300837	0.000331081	0.000329406	0.000336927	0.000377405	0.000340776	0.000295349	0.000366948	0.000299092	0.000220551	0.000417664	0.000469044	0.000478827	0.000341656	0.00025739	0.000204949	0.000267925	0.000308967	0.000432702	0.000396914	0.00037977	0.000407632	0.000383287	0.000436309	0.000369733	0.000331867	0.000280523	0.000222331	0.000192205	0.000200929	0.000163224	0.000193587	0.000187687	0.000135154	0.000126385
	7.385	0.000302569	0.000248119	0.000223865	0.000216032	0.000205708	0.000204915	0.000229709	0.000317475	0.000688611	0.000471455	0.000372835	0.000345095	0.000315697	0.000299807	0.000330152	0.000336453	0.00032075	0.000365422	0.00035569	0.000308608	0.000347447	0.000282065	0.000214659	0.000389856	0.000471902	0.000457526	0.00033486	0.000253226	0.000246181	0.000261772	0.000331757	0.000424781	0.000397914	0.000349003	0.000406215	0.000435987	0.000391931	0.000363653	0.000297693	0.000272737	0.000267939	0.000241605	0.000191214	0.000192608	0.000190562	0.000189851	0.000133053	0.000124358
	7.39	0.000314525	0.000239591	0.000235845	0.000215559	0.000218632	0.000201774	0.000253489	0.000358433	0.000682793	0.000477433	0.000376175	0.000319793	0.000312715	0.000295525	0.000316343	0.000327014	0.000309346	0.000340992	0.000337775	0.000318067	0.000342725	0.000340577	0.0002178	0.000369841	0.000436535	0.000504722	0.00035424	0.000236571	0.000219866	0.000276771	0.000340044	0.000405157	0.000379704	0.000383547	0.000405447	0.000435494	0.000394841	0.000363858	0.000301505	0.000269574	0.000212189	0.00023651	0.000181736	0.00017154	0.000191579	0.000187844	0.000157565	0.000130605
	7.395	0.000297525	0.000249174	0.000240007	0.000209471	0.000209412	0.000214613	0.000249803	0.000371737	0.000668147	0.000475296	0.00037015	0.000340085	0.000312784	0.000290796	0.000318614	0.00031828	0.000328888	0.000374507	0.000341356	0.000312617	0.000361984	0.000333545	0.000243955	0.000359952	0.000487125	0.000467757	0.000350169	0.000263016	0.000228838	0.000257227	0.000338112	0.000426948	0.000358492	0.000353913	0.000394662	0.000389817	0.000419312	0.000399214	0.000326286	0.000245023	0.000204164	0.000208278	0.000197936	0.000181608	0.000217724	0.000156848	0.000133732	0.000119943
	7.4	0.000292908	0.000257201	0.000254912	0.000249211	0.000210162	0.000238079	0.000294145	0.000543435	0.000708842	0.000485236	0.000360297	0.000330743	0.000306371	0.000289795	0.000315677	0.000327532	0.000335178	0.000382999	0.000335328	0.000322113	0.000373909	0.000388738	0.000252122	0.000367433	0.000471057	0.000503124	0.000333315	0.000265447	0.000222393	0.000323038	0.000375869	0.000421608	0.000398737	0.000345781	0.000403387	0.000410804	0.000417623	0.000405119	0.0003028	0.000233006	0.000205305	0.000235827	0.000178305	0.000168516	0.000176062	0.000186397	0.000149833	0.000123823
	7.405	0.000304071	0.000259241	0.000243248	0.000241347	0.000218728	0.00022048	0.000271983	0.000545551	0.000698866	0.000501743	0.000372176	0.000330332	0.000302601	0.000299276	0.000325111	0.000320217	0.00033232	0.000391253	0.000327943	0.000311554	0.000372228	0.000417826	0.000254325	0.000347141	0.00046027	0.00050965	0.000345133	0.000243985	0.000257843	0.000237145	0.000359355	0.000431249	0.000425405	0.000352014	0.000397743	0.000436466	0.000401229	0.000397287	0.000270232	0.000243681	0.000221587	0.000197212	0.000198532	0.000176241	0.000191084	0.000170678	0.000167273	0.000131222
	7.41	0.000309897	0.000270877	0.000258559	0.000240822	0.00023807	0.000248603	0.000316651	0.000770407	0.000709392	0.000497053	0.000376477	0.00031889	0.000314949	0.000305308	0.00031274	0.000338729	0.000332251	0.000361843	0.000302597	0.000331361	0.000374566	0.000461467	0.000259787	0.00036906	0.000493942	0.000500325	0.000342152	0.000224404	0.000253728	0.000293706	0.000363194	0.000459584	0.000401817	0.000363974	0.000384096	0.000398947	0.000381044	0.0003712	0.000304168	0.000226033	0.000235789	0.000246893	0.000204454	0.000185142	0.000200285	0.000177907	0.000172487	0.000131361
	7.415	0.000296944	0.000284907	0.000278261	0.000228922	0.00021308	0.000242849	0.0003217	0.000761905	0.000705726	0.000484211	0.000378177	0.000329635	0.000312257	0.000307453	0.00032924	0.000340864	0.00033523	0.000364571	0.000318359	0.000310487	0.000400903	0.00045633	0.000272662	0.000362691	0.000456806	0.00047554	0.000337272	0.000263284	0.000240799	0.000264442	0.000367576	0.000423937	0.000405214	0.000376703	0.000389844	0.000394978	0.00039188	0.000370409	0.000296543	0.000240656	0.000237887	0.000220148	0.000200321	0.000188298	0.000201239	0.000178864	0.000153924	0.00012153
	7.42	0.000315244	0.000300219	0.000298478	0.000275188	0.00024544	0.000289173	0.000399365	0.000817967	0.000703478	0.000480003	0.000395352	0.00033609	0.000292991	0.000301122	0.000318971	0.000343425	0.000337588	0.000377997	0.000320008	0.000340745	0.00047082	0.000530068	0.000266884	0.000336715	0.000462425	0.000499057	0.000357172	0.000261607	0.000250564	0.000313876	0.000392299	0.000445904	0.000420604	0.000416786	0.000405013	0.000420471	0.00042254	0.000390678	0.000284311	0.000206047	0.000228513	0.000214551	0.000186071	0.000199291	0.000194202	0.000180708	0.000165754	0.000110232
	7.425	0.000315889	0.000305211	0.000297859	0.000260594	0.000244007	0.000280999	0.000435923	0.000800588	0.000689103	0.000496124	0.000394681	0.000341911	0.000309778	0.00030175	0.000332157	0.000347063	0.000327164	0.000376562	0.000329358	0.000306444	0.000450286	0.000495329	0.000304388	0.000371461	0.000484291	0.000528813	0.00036285	0.000286586	0.000274274	0.000310445	0.000424692	0.000463922	0.000397418	0.000358413	0.000430538	0.000415097	0.000439191	0.000355973	0.000299176	0.00023796	0.000219708	0.000181392	0.000201751	0.000172543	0.000194898	0.00019341	0.000152118	0.00011954
	7.43	0.000338604	0.000390601	0.000759469	0.000338893	0.0002969	0.000349026	0.000763044	0.000785172	0.000691796	0.000483011	0.00038668	0.000328433	0.000302806	0.000322733	0.000340852	0.00036769	0.000328344	0.000395858	0.000325416	0.000348795	0.000646911	0.000524123	0.000256562	0.000348109	0.00047099	0.000516841	0.000324416	0.000260602	0.000250137	0.000351063	0.000428134	0.000453195	0.000424091	0.000385031	0.00041086	0.000393873	0.000375757	0.000355856	0.000273468	0.000233056	0.000206954	0.000217835	0.000195979	0.000191551	0.000186137	0.000180677	0.000165749	0.000132375
	7.435	0.000323482	0.000411837	0.000822404	0.000309274	0.000272469	0.000334733	0.000720778	0.000793389	0.000728709	0.000478667	0.000390916	0.000331756	0.00028793	0.000320822	0.000342741	0.000362706	0.000345003	0.000377027	0.000322276	0.000371419	0.00059204	0.000531754	0.000268426	0.000357037	0.000481748	0.000480151	0.000371127	0.000278302	0.000274953	0.000339627	0.000437499	0.000524443	0.00040821	0.000357792	0.000352148	0.000401596	0.000399024	0.000348065	0.000297713	0.000219351	0.000220731	0.000211539	0.00019894	0.000177108	0.000154985	0.000166585	0.000162561	0.000106484
	7.44	0.000352885	0.000604175	0.000751575	0.000750825	0.000350741	0.000423411	0.000797875	0.000703921	0.000698678	0.000501275	0.000363337	0.000325046	0.000286429	0.000325179	0.000349386	0.000356154	0.00033691	0.000371178	0.000314435	0.000384397	0.000656279	0.00058574	0.000314251	0.000370022	0.000478521	0.000544074	0.000354709	0.000280857	0.000247079	0.000335069	0.000399924	0.000494937	0.000415137	0.000397297	0.000425868	0.000425472	0.000396218	0.000382857	0.000300833	0.000229488	0.000224179	0.000204156	0.000190687	0.000165946	0.000167602	0.000171427	0.000159415	0.000121022
	7.445	0.000332007	0.000706286	0.000806903	0.000871354	0.000897312	0.000928066	0.000883656	0.000743227	0.00074319	0.000500284	0.000373129	0.000333488	0.000310207	0.000311547	0.000358219	0.000323943	0.000343268	0.000380166	0.000328316	0.000424726	0.000725514	0.000551846	0.000275054	0.000383436	0.00047856	0.000532405	0.000365872	0.00029366	0.000289073	0.000355979	0.000490394	0.000492538	0.000408964	0.000355146	0.000415968	0.00039755	0.000380451	0.000364406	0.000269428	0.000215218	0.000245069	0.000180455	0.000162749	0.000173715	0.000182008	0.000145899	0.000143468	0.000126203
	7.45	0.00033959	0.000748672	0.000822679	0.000867407	0.000783199	0.000941717	0.000888116	0.00071547	0.000703478	0.000492247	0.000399015	0.000313442	0.000301488	0.000315996	0.000368094	0.000349438	0.000352115	0.000362277	0.000316153	0.000423819	0.00073729	0.000548798	0.000299403	0.00033718	0.000456287	0.000507967	0.000361752	0.000247884	0.00028964	0.000366132	0.000441559	0.000478479	0.000400351	0.00039304	0.000412815	0.000428668	0.000386909	0.000385093	0.000284729	0.000226962	0.000215322	0.00022653	0.000190611	0.000170839	0.000184496	0.000176478	0.000148001	0.000137286
	7.455	0.000377802	0.000708875	0.000760217	0.000860032	0.000923645	0.000859256	0.000836923	0.000703918	0.000694075	0.000481632	0.000353767	0.000323622	0.000307011	0.000351658	0.000365235	0.000364067	0.000354449	0.000354763	0.000323203	0.000497905	0.000723871	0.000544626	0.000310135	0.00034862	0.000448561	0.000480043	0.000383568	0.000298635	0.000329405	0.000349489	0.00045362	0.000539245	0.000420672	0.000373848	0.000385649	0.000382674	0.000374506	0.00037323	0.000289802	0.000214687	0.000229983	0.000223852	0.000181207	0.000166403	0.000182353	0.000169472	0.000144936	0.000149739
	7.46	0.0003425	0.000728059	0.000784567	0.000820387	0.000818738	0.000824318	0.000805832	0.000731609	0.000683735	0.000465612	0.00036032	0.000316625	0.000293924	0.000331499	0.000359103	0.000373721	0.000334779	0.000363555	0.00033477	0.000528517	0.000695705	0.000548656	0.000322099	0.00035051	0.00050426	0.000507098	0.000365603	0.00028107	0.000311341	0.000286779	0.000375032	0.000487804	0.000417883	0.00037464	0.000388925	0.000419667	0.000405242	0.000317696	0.00031496	0.000238336	0.000237557	0.000219084	0.000127906	0.000167697	0.000180421	0.000165579	0.000172172	0.000129914
	7.465	0.000380727	0.000716524	0.000780815	0.000843111	0.000898096	0.000932235	0.000821127	0.00070869	0.000698831	0.000496534	0.00036508	0.000326233	0.000299322	0.0003262	0.000365143	0.000347958	0.000343397	0.000354532	0.000308332	0.000504349	0.000736151	0.000534131	0.000286933	0.000329483	0.000421387	0.000498081	0.000360495	0.000281998	0.000306745	0.000385366	0.00044784	0.000504572	0.000426837	0.000376584	0.000422377	0.000422051	0.000397819	0.000355927	0.000266777	0.000228918	0.000250049	0.000204653	0.000185693	0.000113443	0.000167631	0.00018765	0.000157457	0.000130958
	7.47	0.000447641	0.000721347	0.000744075	0.000820468	0.000870549	0.000889135	0.000796474	0.000652091	0.000699865	0.00046656	0.000366996	0.000302798	0.000308711	0.000330193	0.000381929	0.00034308	0.000349011	0.000370887	0.000316634	0.000748788	0.000723042	0.000540736	0.000292808	0.000315342	0.000456548	0.00050035	0.000386087	0.000309736	0.000337776	0.000358792	0.000468282	0.000488186	0.00043097	0.00040834	0.00041085	0.000391438	0.000399994	0.000344669	0.000297427	0.000208322	0.000238932	0.000213991	0.000199333	0.000169309	0.000184888	0.00016122	0.000154672	0.000130142
	7.475	0.000390788	0.000750448	0.00076916	0.000820967	0.000875841	0.000884806	0.000797951	0.000668536	0.000695985	0.000465208	0.000324606	0.000325806	0.000305797	0.000344976	0.000367969	0.000368251	0.000359214	0.000375203	0.000311258	0.000720892	0.000698708	0.000544219	0.000291724	0.000340583	0.000507363	0.00047487	0.00034707	0.000305093	0.000324463	0.000367103	0.000442124	0.000496847	0.000418778	0.000391818	0.000384555	0.00040362	0.000379097	0.000352197	0.000296411	0.000242378	0.000226636	0.000224326	0.000187483	0.000175857	0.000156059	0.000159747	0.000162335	0.000134362
	7.48	0.000564809	0.0006807	0.000703613	0.000807581	0.000845612	0.000836505	0.000769211	0.000658593	0.000677025	0.000459267	0.000360982	0.000320151	0.000307684	0.000348144	0.000367528	0.000349718	0.000325737	0.000358981	0.000338386	0.000871775	0.000684187	0.000560641	0.000294891	0.000350299	0.000453624	0.000463887	0.000363548	0.000314602	0.000305638	0.000397344	0.000499361	0.000515935	0.000387634	0.000417674	0.000378377	0.000432473	0.000381643	0.000334068	0.000295134	0.000242525	0.000217418	0.00021395	0.00020036	0.000178233	0.000200611	0.000144087	0.000140947	0.000108776
	7.485	0.000555554	0.00069745	0.000682998	0.000787172	0.000843137	0.0008719	0.000756071	0.000620951	0.000692811	0.000464901	0.000358495	0.000318415	0.00030844	0.000370377	0.000361554	0.000375131	0.000345296	0.000321711	0.00034237	0.000875727	0.000684711	0.000539826	0.000311076	0.000348035	0.000482127	0.000484394	0.000381175	0.000301046	0.000326618	0.000395999	0.000485245	0.000454486	0.000402948	0.000385084	0.000404849	0.000381267	0.00041228	0.000374794	0.00027244	0.000215874	0.000233433	0.000182727	0.000170048	0.000154471	0.000179889	0.000147111	0.000135425	0.000123539
	7.49	0.000630789	0.000644869	0.000699374	0.000751954	0.000821076	0.00080645	0.000734715	0.000640364	0.000681751	0.000437047	0.000373746	0.000301187	0.000308423	0.00035886	0.000386357	0.000355086	0.000369968	0.000367397	0.000395058	0.000897885	0.000686517	0.00051037	0.000321979	0.000334059	0.000470905	0.000503557	0.000370663	0.000322917	0.000345094	0.000421003	0.000490175	0.000499554	0.000434566	0.000398903	0.000402599	0.000411793	0.000404556	0.000365913	0.000293252	0.000230009	0.000241972	0.000200529	0.000170153	0.000150621	0.00017552	0.000127214	0.000153101	0.000104218
	7.495	0.000639492	0.000653222	0.000694428	0.0007964	0.000843361	0.000865079	0.000749983	0.000674738	0.000700687	0.000449163	0.000361117	0.000301346	0.000309601	0.000360805	0.000374923	0.000359408	0.000323255	0.000341848	0.000386484	0.000870766	0.000675852	0.000519567	0.000300235	0.000326289	0.00045858	0.000489263	0.000394412	0.000335703	0.000324752	0.000414782	0.000486325	0.000505251	0.000428014	0.000420944	0.000423834	0.000409073	0.000384543	0.000329952	0.000269304	0.000215521	0.000249989	0.000192865	0.000203732	0.000153027	0.000153344	0.00014422	0.000136562	0.000111939
	7.5	0.000654012	0.000658753	0.000715862	0.000738478	0.000782702	0.000777457	0.000690375	0.000633092	0.000661762	0.000444283	0.000327444	0.000302134	0.000313727	0.000384139	0.00037926	0.000356694	0.000349833	0.000352467	0.000409257	0.000850044	0.00061692	0.000522909	0.000313896	0.000307235	0.00045704	0.000465513	0.000373019	0.000363016	0.000377623	0.000414762	0.000490381	0.000497625	0.000423803	0.000361195	0.000402717	0.000394191	0.000404852	0.000369112	0.000280082	0.000234164	0.000224943	0.000205181	0.000172916	0.000159264	0.000175275	0.000146958	0.000123216	0.000116497
	7.505	0.000618019	0.000645297	0.000681246	0.000727669	0.000778024	0.000777143	0.000712569	0.000663753	0.000699627	0.000451905	0.000345209	0.000316113	0.000295526	0.000365092	0.000368338	0.00033593	0.000336964	0.000332547	0.000425811	0.000801591	0.000609573	0.000559328	0.000312636	0.000285576	0.000469087	0.000491549	0.000375683	0.000343687	0.000370609	0.00041368	0.000469668	0.000517988	0.000445014	0.00043932	0.00039883	0.000401129	0.000388734	0.000376868	0.000291282	0.000232424	0.000195526	0.000193343	0.00015506	0.000141587	0.000162119	0.000167046	0.000151375	0.000120973
	7.51	0.000619463	0.000632808	0.000647465	0.000700382	0.000751935	0.000769913	0.000672851	0.000617051	0.000643683	0.000431863	0.000333458	0.000314714	0.000317471	0.000377823	0.000378229	0.000351357	0.000336779	0.000337835	0.000582664	0.000854719	0.00060555	0.000512258	0.000335975	0.00027644	0.000496408	0.000485479	0.000408058	0.000353068	0.000366542	0.000417086	0.000502767	0.000547428	0.000435067	0.000389197	0.000395938	0.000407272	0.000389978	0.000355273	0.000275526	0.000215872	0.000227608	0.000183449	0.000166332	0.000152661	0.000164032	0.000150013	0.000133617	0.000113724
	7.515	0.000614968	0.000647499	0.000669726	0.000720091	0.000789783	0.000781397	0.000676981	0.00061497	0.000681101	0.000459567	0.000336837	0.000306082	0.000321439	0.000382083	0.000372413	0.00035645	0.000361014	0.000353513	0.000591839	0.00081804	0.000605428	0.000491584	0.000350301	0.000315994	0.000503034	0.000472297	0.000389443	0.000341474	0.000357854	0.000378433	0.000502989	0.000526362	0.000409661	0.000389016	0.000418606	0.0003533	0.000392233	0.000372922	0.000272666	0.000259509	0.000262678	0.000206099	0.000173543	0.000159526	0.000174305	0.000137253	0.000135142	0.000134527
	7.52	0.000636246	0.000627942	0.00066729	0.000690268	0.000739168	0.000786849	0.000650152	0.000605386	0.000692541	0.000419473	0.00034761	0.000306527	0.000330349	0.000377902	0.000352111	0.000338748	0.000353557	0.000367904	0.000831594	0.000787769	0.000602812	0.000499845	0.000335656	0.000283268	0.00050603	0.000540438	0.000377552	0.000367463	0.000419675	0.000430254	0.000536091	0.000518457	0.000399522	0.000402853	0.000382302	0.000408036	0.000395383	0.000348083	0.00026306	0.00024242	0.000191903	0.000170326	0.000182363	0.000170664	0.00015804	0.000147676	0.000159449	0.000126232
	7.525	0.000614762	0.000627441	0.00063934	0.00069022	0.000734214	0.000731695	0.000646449	0.000617747	0.000709441	0.0004112	0.000333957	0.000316414	0.00034124	0.000387868	0.000362472	0.000351186	0.000360896	0.000386873	0.000920287	0.000733406	0.000584101	0.000491782	0.000339047	0.000272209	0.000402945	0.00046752	0.000395644	0.000412505	0.000378857	0.000435352	0.000512795	0.000521876	0.0004396	0.000396744	0.000412205	0.000422641	0.000382322	0.000364014	0.00027906	0.000266487	0.000229442	0.000198419	0.000149828	0.000151761	0.000143396	0.000148661	0.000116513	9.71994e-05
	7.53	0.000574626	0.000573824	0.000637052	0.000701654	0.000748722	0.000704378	0.000634946	0.00058199	0.000694668	0.000444679	0.000330785	0.000323531	0.000344332	0.000376874	0.000372814	0.000358872	0.000346288	0.00038421	0.00090266	0.000738628	0.000576461	0.000539735	0.000314737	0.000280108	0.000495941	0.000496338	0.000432124	0.000398936	0.000416343	0.000485956	0.000491454	0.0004705	0.000421465	0.000401956	0.000375959	0.000387423	0.000362173	0.000340874	0.00026758	0.000219821	0.000185584	0.000186821	0.00019186	0.000160495	0.000167102	0.000147152	0.000128077	0.000129394
	7.535	0.000576767	0.000583729	0.000611076	0.000657776	0.000650322	0.000728804	0.000629629	0.00058558	0.000696405	0.000407011	0.000326253	0.000317496	0.000365186	0.000387959	0.000360749	0.000333906	0.000343851	0.000404568	0.000877746	0.000669656	0.000529522	0.000483376	0.000341614	0.000259412	0.000534823	0.000494258	0.000454189	0.000414828	0.00043605	0.000449336	0.000538368	0.000551471	0.000411154	0.000415384	0.0004365	0.000412393	0.000403332	0.000350489	0.000282507	0.000249222	0.000241041	0.00019098	0.000199066	0.000139039	0.000139003	0.000157101	0.000121573	0.000108038
	7.54	0.000589427	0.000613285	0.000623231	0.000646451	0.000747062	0.000707832	0.000642089	0.00062203	0.000698303	0.000405871	0.000326415	0.000329991	0.000354631	0.000379692	0.000380988	0.000345307	0.000350016	0.00043482	0.000885851	0.000721968	0.000569011	0.000505741	0.000342695	0.000282355	0.000454379	0.00049737	0.000439507	0.000407297	0.000438914	0.000474358	0.000588449	0.000537325	0.00043134	0.000409178	0.000407186	0.000410516	0.000402464	0.000364038	0.00025108	0.000234963	0.000213668	0.000242193	0.000173458	0.000149631	0.000130999	0.000147495	0.000130728	0.000116477
	7.545	0.000599181	0.000617237	0.000639639	0.000651477	0.000729215	0.000718828	0.000656893	0.000613304	0.000716061	0.000413783	0.000329554	0.000326312	0.000346365	0.00039706	0.000388196	0.000348607	0.000345874	0.000431543	0.000884036	0.00070438	0.000545609	0.00050894	0.000303492	0.000272966	0.000455743	0.000454201	0.000448569	0.0004008	0.000461989	0.000472473	0.000536722	0.000508526	0.000458794	0.000416391	0.000426274	0.000396514	0.000407709	0.000353025	0.000268297	0.000246158	0.000198696	0.000214435	0.000176472	0.0001698	0.000142914	0.000140561	0.0001173	0.000110367
	7.55	0.000565777	0.000581368	0.000622787	0.000629803	0.000688037	0.000707105	0.000611614	0.000585113	0.000651923	0.000407544	0.000320773	0.0003125	0.000358434	0.000388569	0.000395612	0.000322501	0.000344841	0.000527041	0.000861182	0.000668997	0.000549009	0.000494041	0.000327899	0.000229729	0.000476113	0.0005102	0.000419539	0.000437982	0.000470758	0.000505834	0.000547403	0.000527173	0.000444808	0.000414047	0.000417762	0.000417443	0.000388566	0.00037526	0.000303149	0.000232932	0.000222057	0.000197943	0.000158081	0.000180367	0.000148994	0.000130736	0.000130592	9.87038e-05
	7.555	0.000546115	0.000558609	0.000609827	0.000671767	0.000697785	0.000701143	0.000625485	0.000594975	0.000705088	0.000410277	0.000325529	0.000295232	0.00036751	0.000382982	0.000367071	0.000339558	0.000359192	0.000519015	0.000861271	0.000686574	0.000519209	0.000495117	0.000335408	0.000248348	0.000475099	0.000508888	0.000460615	0.000427665	0.000464171	0.000486233	0.000576497	0.000521944	0.000434946	0.000380285	0.000432076	0.000398872	0.000368205	0.000356239	0.000278701	0.000215513	0.000203122	0.000179768	0.000166875	0.000146496	0.000159971	0.000121331	0.000119979	0.000115928
	7.56	0.00055449	0.000544009	0.000600665	0.000629475	0.000657898	0.00066394	0.000582647	0.000579859	0.000714473	0.000396054	0.000327427	0.000320277	0.0003889	0.000415409	0.000371319	0.000372607	0.000377779	0.00080771	0.000803018	0.000622831	0.000524154	0.000517313	0.000320529	0.00027119	0.0004823	0.000494185	0.000480721	0.000422385	0.000460603	0.000478179	0.000550681	0.000536628	0.000431298	0.000415647	0.000418923	0.000406171	0.000382507	0.00031863	0.000276573	0.000241889	0.000213566	0.000195238	0.000179967	0.000136741	0.000151096	0.000142287	0.000120934	9.49751e-05
	7.565	0.000559647	0.00055097	0.000612594	0.000588993	0.000643822	0.000689599	0.000604328	0.000572848	0.000706167	0.00040244	0.00032968	0.000316873	0.000373173	0.000394502	0.000359671	0.000350305	0.000384956	0.000798321	0.000784725	0.000669461	0.000547915	0.0005231	0.00034914	0.000272691	0.000489909	0.000526897	0.0005182	0.000468179	0.000484392	0.000487738	0.000528024	0.000505711	0.000441553	0.000437429	0.000414697	0.000400283	0.000390186	0.000357194	0.000305359	0.000216583	0.000214096	0.00019798	0.000161558	0.000164264	0.000144992	0.000138338	0.000138939	0.000119916
	7.57	0.000548977	0.000518641	0.000558808	0.000596563	0.000641763	0.000635936	0.000560697	0.000586875	0.000697298	0.000369945	0.000322676	0.000316671	0.000356868	0.000405782	0.000355984	0.000363635	0.000431106	0.000860405	0.000738453	0.000615727	0.000499053	0.000492037	0.000360559	0.000201486	0.00050662	0.000478855	0.000498572	0.000484366	0.000493656	0.000477901	0.000594232	0.000529378	0.000433471	0.000431703	0.000410048	0.000420117	0.000396045	0.000345756	0.000286321	0.000211123	0.000255372	0.000201181	0.000149512	0.000139315	0.000125971	0.000129593	0.000120318	0.000115208
	7.575	0.00053366	0.000544008	0.000569136	0.000607675	0.00064765	0.000640657	0.00060474	0.000579725	0.000689899	0.000387452	0.000330279	0.000338473	0.000394274	0.000426281	0.000365887	0.000367917	0.000424759	0.000897568	0.000759713	0.000625949	0.000555022	0.000542054	0.000344367	0.000241762	0.000474838	0.000506135	0.000493229	0.000438498	0.000500698	0.000474499	0.000561338	0.00053299	0.000424534	0.000399647	0.000405753	0.000395772	0.000417708	0.000364988	0.000294908	0.000236582	0.000222585	0.000206838	0.000135089	0.000150809	0.000138729	0.000131921	0.000128395	0.000106039
	7.58	0.000490322	0.000575196	0.000563051	0.000600088	0.000620059	0.000642734	0.00058578	0.00058159	0.000678566	0.00038737	0.000330203	0.000353051	0.000418925	0.000413291	0.000364366	0.000370856	0.00046767	0.000851664	0.000754473	0.000600386	0.000487599	0.000491669	0.000360087	0.000204664	0.000489287	0.000516639	0.000497652	0.00050322	0.000471199	0.000472699	0.000607683	0.000491858	0.000428234	0.000409063	0.000424722	0.000382022	0.000376947	0.000339879	0.000279052	0.000256966	0.00020706	0.000190371	0.000143279	0.000117548	0.000144137	0.000141137	0.000117482	0.00011862
	7.585	0.000534325	0.000552806	0.00054673	0.000598414	0.000637599	0.000604262	0.000616347	0.000580484	0.000681287	0.000363982	0.000316654	0.000356935	0.000393195	0.000402467	0.000351863	0.000360219	0.000450887	0.000857385	0.000715832	0.000607702	0.000488536	0.000506169	0.000354396	0.000204577	0.000479829	0.000530517	0.000490419	0.000489996	0.000495498	0.000476173	0.000554485	0.000507768	0.000411967	0.000416573	0.000400872	0.000390515	0.000382448	0.000334752	0.000276397	0.000246079	0.000229096	0.000155736	0.000157578	0.000148005	0.00015944	0.000138157	0.000140877	0.000116422
	7.59	0.000498829	0.000558617	0.000562667	0.000595473	0.000638424	0.000637238	0.000581053	0.000582287	0.00069079	0.000367687	0.000337359	0.000366363	0.000404166	0.000396726	0.000368586	0.000393694	0.000588828	0.000803656	0.000668035	0.000568942	0.00049485	0.000450293	0.000360341	0.000232059	0.000490511	0.000523604	0.000507501	0.000499445	0.000504286	0.000502462	0.000560863	0.000491966	0.000390249	0.00041434	0.000436834	0.000399987	0.00040861	0.000366481	0.000272248	0.0002155	0.000245508	0.000186929	0.000172751	0.000125885	0.00012735	0.000126739	0.000126913	0.000108586
	7.595	0.000521091	0.000539407	0.000577342	0.000577936	0.000575463	0.000599318	0.000565892	0.000591864	0.000683122	0.000364678	0.000320691	0.000346967	0.0004085	0.000408291	0.000372097	0.000387782	0.000573596	0.000824839	0.000701349	0.000588127	0.000500744	0.000488625	0.00036265	0.000213639	0.00052905	0.000511919	0.000531482	0.000503065	0.000497917	0.000490119	0.000587752	0.00050781	0.000430436	0.000395902	0.00039633	0.000377736	0.000406012	0.00034085	0.000256273	0.0002157	0.00023387	0.000215795	0.000177736	0.00013223	0.000136313	0.000120387	0.000110881	9.67046e-05
	7.6	0.000518533	0.000534175	0.000546502	0.000589243	0.000606649	0.000620653	0.000573783	0.000588989	0.000649057	0.000370441	0.000340375	0.000361912	0.000408363	0.000373305	0.000346054	0.000403151	0.000762927	0.000780768	0.000652157	0.000552923	0.000494035	0.000467454	0.000372689	0.000200016	0.000439813	0.000506307	0.000519617	0.000504343	0.000504382	0.00052372	0.000587117	0.000491118	0.00044413	0.000433566	0.000422513	0.000414404	0.000429607	0.00036431	0.000250169	0.000235147	0.0002281	0.000193136	0.000157622	0.000149072	0.000147503	0.000116288	9.64371e-05	0.000112502
	7.605	0.000482493	0.000517678	0.000525699	0.000563908	0.000607886	0.000620573	0.00056232	0.000580774	0.000667336	0.000356488	0.000335622	0.000383368	0.000416878	0.000396043	0.00036386	0.000396674	0.000807663	0.000794916	0.000657046	0.00051355	0.000469967	0.000487577	0.000373994	0.000233942	0.000439541	0.000529177	0.00053763	0.000498424	0.000497067	0.000480637	0.000534323	0.000482715	0.000396435	0.0003753	0.000429074	0.000421946	0.00042494	0.000339858	0.000289187	0.000221987	0.000210392	0.000211192	0.000164149	0.000145853	0.00010981	0.000120954	0.000106303	0.000107967
	7.61	0.000486831	0.000542626	0.00052118	0.000540228	0.000620522	0.000573318	0.000551454	0.000568615	0.000657825	0.000349999	0.000339032	0.000359922	0.000419188	0.000409531	0.000384704	0.000422863	0.000814552	0.000726872	0.000619647	0.000526815	0.000502595	0.000509913	0.000371798	0.000185412	0.000478978	0.00051649	0.000526288	0.000529811	0.000512335	0.000506661	0.000553731	0.000471432	0.000411207	0.00039094	0.000418945	0.000434601	0.000402657	0.000371026	0.000275646	0.000228963	0.000184991	0.000187714	0.00012938	0.000157722	0.000149064	0.000140539	0.000109451	0.000107779
	7.615	0.000481537	0.00049168	0.000495474	0.00056158	0.000550981	0.000587828	0.000538223	0.000569675	0.000641589	0.000355251	0.00035217	0.000408774	0.000426102	0.000408584	0.000367255	0.000454	0.000765889	0.000742757	0.000611701	0.000525466	0.000473947	0.00048432	0.000405159	0.000228704	0.000430004	0.000538006	0.000522976	0.000533258	0.0004797	0.000464966	0.000566559	0.000481727	0.000418139	0.000437863	0.000433088	0.000411295	0.000444803	0.00035595	0.000276134	0.000232829	0.000223008	0.00015228	0.00014741	0.000154465	0.000127832	0.000129683	0.000102448	8.34663e-05
	7.62	0.000480175	0.000504258	0.000527741	0.000565233	0.000608381	0.000589901	0.000555429	0.000579213	0.000640182	0.00036759	0.00033855	0.000396106	0.000413257	0.000406149	0.000372574	0.00047446	0.000794452	0.000716869	0.00060217	0.000546827	0.000473885	0.000461812	0.000370594	0.000207493	0.000472882	0.000493241	0.000543477	0.000545352	0.000501942	0.000487496	0.000557214	0.000474201	0.000438745	0.000396225	0.000424104	0.000434484	0.000403826	0.000368505	0.00030029	0.000221869	0.000199917	0.000171128	0.000162501	0.000148363	0.000143987	0.000115163	0.000107368	9.79226e-05
	7.625	0.000465645	0.000508492	0.000515468	0.000538912	0.000574723	0.000610828	0.000556104	0.000604157	0.000677552	0.000356764	0.000339465	0.000393297	0.000446171	0.000395694	0.000369199	0.000455447	0.000775447	0.000724306	0.000595825	0.000522551	0.000479401	0.000510629	0.000369343	0.000200728	0.000466924	0.000538228	0.000525829	0.000501381	0.00049247	0.000474301	0.000543031	0.000502149	0.000412499	0.000386777	0.000431659	0.00043351	0.000436068	0.000351801	0.000263858	0.000241238	0.000214506	0.000190041	0.000126592	0.000127878	0.000142733	0.00010707	0.000113731	9.42371e-05
	7.63	0.000458309	0.000504582	0.000521166	0.000544362	0.000555679	0.000564868	0.000527068	0.000568415	0.000592491	0.000340161	0.000346908	0.000423436	0.000421576	0.000395185	0.000395685	0.000577138	0.000784282	0.000679714	0.000587985	0.000469622	0.000475024	0.000502581	0.000386314	0.000216022	0.00044867	0.000556325	0.000574799	0.000531556	0.000500373	0.000480351	0.000567326	0.000487278	0.000418227	0.000405209	0.000408667	0.000425289	0.000379306	0.000353352	0.000288347	0.000176211	0.000213884	0.000173276	0.000151173	0.000106081	0.000141467	0.000123291	0.000122488	0.000102952
	7.635	0.000483	0.000501671	0.000486338	0.0005448	0.000568088	0.000576401	0.00054277	0.000583112	0.000601434	0.000366278	0.000366317	0.000415743	0.000460168	0.000402267	0.000392642	0.000610227	0.000772934	0.00071475	0.000615666	0.000511309	0.000467873	0.000477741	0.000408126	0.000206027	0.000481827	0.000527233	0.000543645	0.000530149	0.000478927	0.000456218	0.000541167	0.000480436	0.000398899	0.000407338	0.000440168	0.00043904	0.000409913	0.00034538	0.000271147	0.000216718	0.000216206	0.000146366	0.000124082	0.00010477	0.000126554	0.000142315	0.000118983	9.74787e-05
	7.64	0.000451558	0.000469607	0.000502433	0.000517527	0.000511205	0.000581684	0.000507117	0.000565826	0.00054202	0.000358628	0.000389569	0.00040476	0.000433267	0.000382723	0.000376266	0.000719963	0.000729772	0.000681218	0.000556443	0.000500201	0.000441947	0.000502169	0.000400288	0.000228396	0.000478039	0.000548982	0.000539547	0.000524877	0.000505818	0.000482897	0.000483554	0.00047474	0.000417692	0.000383826	0.000390485	0.000412354	0.000367122	0.000326261	0.000238944	0.000212081	0.000189715	0.00019093	0.000123604	0.000129764	0.00012585	0.000138487	9.99473e-05	9.15096e-05
	7.645	0.000474831	0.000498412	0.000504104	0.000508851	0.000560719	0.000562515	0.000526622	0.000588432	0.000565864	0.000351493	0.000356685	0.000402502	0.000436269	0.000386613	0.000380371	0.00071198	0.000731405	0.000679583	0.000536692	0.000474488	0.000437872	0.000507555	0.000392735	0.000199806	0.000443518	0.00055252	0.000533998	0.000526576	0.000505821	0.000431701	0.000525059	0.000422203	0.000410905	0.000389585	0.000422802	0.000404649	0.000398448	0.000328629	0.000249108	0.000230609	0.000215473	0.000177108	0.000183115	0.000123343	0.000120202	0.000122392	0.000106032	0.000100245
	7.65	0.000454837	0.000513632	0.000510506	0.000523455	0.00054464	0.000528037	0.000518057	0.000595665	0.000519142	0.000354189	0.000381849	0.000425869	0.000444856	0.00039195	0.000403226	0.000709777	0.000710439	0.000655757	0.000514298	0.000468019	0.000431322	0.000501884	0.000417399	0.000224045	0.000459728	0.000538799	0.000566948	0.000534152	0.000475522	0.000430155	0.000479409	0.000429336	0.000405086	0.000385297	0.000455747	0.000408186	0.000420514	0.000339285	0.000272544	0.000197626	0.00021144	0.000166786	0.000146916	0.000125235	0.000123646	0.000110887	0.000108888	8.34554e-05
	7.655	0.00046442	0.000485434	0.000500763	0.000521401	0.000545516	0.000566265	0.000548139	0.000585532	0.000510438	0.000366127	0.000368247	0.000445294	0.000433738	0.00041546	0.000424717	0.000726315	0.000723496	0.000656197	0.000551492	0.000469081	0.000470201	0.000487797	0.000400866	0.000194185	0.000445862	0.000558271	0.000569712	0.000515556	0.000470485	0.000478768	0.00049749	0.00046643	0.000406244	0.000412983	0.000443747	0.00042171	0.00042997	0.000328451	0.000267554	0.000214098	0.000219647	0.000144305	0.000130777	0.00012035	0.000124173	0.000132072	8.64857e-05	8.61844e-05
	7.66	0.000469509	0.000465768	0.000492891	0.000515688	0.000548797	0.000554338	0.000519057	0.000587585	0.000488322	0.000363355	0.000385418	0.000418431	0.000413367	0.000398786	0.000447442	0.000708655	0.000697625	0.000603011	0.000509238	0.000475613	0.000450065	0.00048278	0.000382089	0.000233376	0.000442277	0.000545908	0.000537073	0.00052474	0.000468781	0.000452706	0.000448768	0.000402506	0.00037406	0.00041073	0.000472231	0.000410715	0.000424698	0.000351996	0.000276534	0.000214502	0.000208718	0.000171687	0.000161115	0.000141967	0.000110858	0.000127616	9.67696e-05	0.000106558
	7.665	0.000450329	0.000513566	0.00050985	0.00050416	0.000542364	0.000564622	0.000529537	0.000591373	0.000519175	0.000374224	0.000405362	0.000446783	0.000460703	0.000410528	0.00045176	0.000702733	0.000711909	0.000617072	0.000528223	0.00047795	0.000448757	0.000477742	0.000418487	0.000259254	0.000475804	0.000553297	0.000556791	0.000529448	0.000443483	0.000464765	0.000506483	0.000433904	0.000387964	0.00040593	0.000443073	0.000454694	0.000374313	0.000308463	0.000286902	0.00022845	0.000238089	0.000183559	0.000143251	0.000109387	0.000135282	0.000123004	8.09183e-05	9.93655e-05
	7.67	0.000429926	0.000480141	0.000475344	0.000506991	0.00051575	0.000531864	0.000537121	0.000571789	0.000444538	0.000386227	0.000413733	0.00045602	0.000466093	0.000384822	0.000626324	0.000625219	0.000680125	0.000591856	0.000524585	0.000442613	0.000445013	0.0004958	0.000402573	0.000248758	0.000455453	0.000505315	0.000531263	0.000513781	0.000449826	0.000410526	0.000459466	0.000390127	0.000393718	0.000393688	0.000430963	0.000394752	0.0003831	0.000317364	0.000255775	0.000228718	0.000229174	0.000178264	0.000141977	0.000130161	0.000115219	8.33916e-05	0.000101866	8.90648e-05
	7.675	0.000436506	0.000459615	0.000474772	0.000496278	0.000523609	0.000518031	0.000502004	0.000600705	0.000435194	0.000361436	0.000386411	0.000452712	0.000450113	0.000377764	0.000612133	0.000652415	0.000671281	0.0005547	0.000501507	0.000432819	0.000415169	0.000481559	0.000426585	0.000247989	0.000444291	0.000464202	0.00054814	0.000499009	0.000422264	0.000438157	0.000485095	0.000408426	0.000386699	0.000400479	0.000388923	0.000422917	0.000369993	0.000299889	0.000248975	0.000227549	0.000191217	0.000202601	0.000139877	0.000128124	0.000127501	0.000104524	0.000100226	0.000104843
	7.68	0.000429447	0.000469987	0.000477334	0.000501306	0.000515885	0.000527266	0.000515586	0.00060908	0.000399245	0.000369653	0.000417502	0.000471618	0.000411873	0.000393771	0.000613979	0.000620116	0.000647924	0.000565887	0.000455464	0.000427524	0.000425585	0.000459319	0.000422322	0.000246686	0.00038075	0.000515893	0.000546662	0.000498343	0.000439933	0.000427655	0.000440979	0.000378709	0.000370297	0.000410783	0.000453173	0.000415199	0.000410915	0.000330232	0.000286843	0.00020699	0.000178835	0.000191164	0.000130303	0.000106787	0.000134687	0.000115006	0.000106569	8.82591e-05
	7.685	0.000427791	0.000465325	0.000491252	0.000480916	0.000486024	0.000511607	0.000524563	0.000599163	0.000413624	0.000368877	0.000413934	0.000457298	0.00044155	0.000380679	0.0006351	0.00062307	0.000643887	0.000578991	0.000476178	0.000444904	0.000458047	0.000485402	0.000413228	0.000270649	0.000415708	0.000536747	0.000493962	0.000476851	0.000434699	0.000447076	0.000440232	0.000412226	0.00038732	0.000399739	0.000414647	0.000400313	0.000418633	0.000330021	0.000266491	0.000234396	0.000200659	0.000177852	0.000116193	0.000110801	0.000146378	0.000117895	7.8409e-05	8.7739e-05
	7.69	0.000424524	0.000435217	0.000452518	0.000469503	0.000526202	0.000519051	0.000503321	0.000599715	0.000388605	0.000375999	0.000420727	0.000461022	0.000454655	0.000407115	0.000648441	0.000625241	0.000671303	0.000550412	0.000439202	0.000469695	0.000410474	0.000480582	0.000444123	0.000267129	0.000441862	0.000484468	0.000529247	0.000458645	0.000432031	0.000380989	0.000443008	0.000392525	0.000370898	0.000403891	0.00041535	0.000421698	0.000427324	0.000321326	0.000246982	0.000172274	0.000178059	0.000175449	0.000134647	0.000117566	0.000107463	0.000127291	0.000100312	9.13093e-05
	7.695	0.000435609	0.000457583	0.000473809	0.000502736	0.000502221	0.000506507	0.000516017	0.000639341	0.000373592	0.000406467	0.000456671	0.000452684	0.000456024	0.000581782	0.000619235	0.000598951	0.000607269	0.000528344	0.00045244	0.000429862	0.000445299	0.000462454	0.000451025	0.000280658	0.000404648	0.000481627	0.000497095	0.000461175	0.000408994	0.000349921	0.000404479	0.000376983	0.000380938	0.000411258	0.000433271	0.000413911	0.000409337	0.0003166	0.000258346	0.000212658	0.000174422	0.000169992	0.000133251	0.000124431	0.000111526	0.000113818	0.000100996	7.26145e-05
	7.7	0.000411958	0.0004902	0.000475957	0.000481499	0.000455748	0.00052562	0.000528156	0.000610283	0.000397805	0.000393206	0.000402513	0.000463978	0.000446869	0.000638748	0.0006359	0.000585002	0.000606373	0.000532179	0.000459634	0.000458971	0.000430052	0.000465037	0.000456811	0.000312001	0.000393391	0.000451818	0.000486504	0.000446489	0.00041285	0.000366933	0.000398654	0.0003364	0.000401477	0.000412056	0.000440303	0.000397862	0.000403557	0.00031333	0.000236794	0.000236263	0.000176371	0.000175982	0.00015269	0.000151183	0.000120564	0.000103183	0.000103599	0.00010968
	7.705	0.000422017	0.000443484	0.000487077	0.00047957	0.000509668	0.000497523	0.000517589	0.00060538	0.00037578	0.000434871	0.000483741	0.000493969	0.000490621	0.00067706	0.000613173	0.000620687	0.000620114	0.000533002	0.000465142	0.000435624	0.000461809	0.000499538	0.000483701	0.000311324	0.00041001	0.000471068	0.000479413	0.000464054	0.000402591	0.000357303	0.000377757	0.000355373	0.000376254	0.000400264	0.000496614	0.000450906	0.000407601	0.000349525	0.000234073	0.000214197	0.000191922	0.000171194	0.000126	0.000108471	0.000119715	9.81124e-05	9.804e-05	9.64328e-05
	7.71	0.000420727	0.000467785	0.00045991	0.000497983	0.000512638	0.000496402	0.000480949	0.000640883	0.000375913	0.000411543	0.000465836	0.00047187	0.000462274	0.00065607	0.000596845	0.000574258	0.000583322	0.000516247	0.000450428	0.000406759	0.000449451	0.000488572	0.000481785	0.000317721	0.000367511	0.000489071	0.000478062	0.000437159	0.000363707	0.000372994	0.000420994	0.000385881	0.000354942	0.000369499	0.000460195	0.000415919	0.000384834	0.000298747	0.000258529	0.000231418	0.000167185	0.000187115	9.70357e-05	0.00012565	0.000125455	8.73864e-05	0.000111059	9.70972e-05
	7.715	0.000428491	0.000435393	0.00046598	0.000479637	0.000492289	0.000512731	0.000487754	0.000628839	0.000397249	0.000416034	0.000460152	0.000496353	0.000471391	0.000646662	0.000607567	0.000625503	0.000632979	0.000513059	0.000436626	0.000440816	0.000453882	0.000487522	0.000477878	0.000313933	0.000355715	0.000487478	0.000498481	0.000440177	0.000352669	0.000356597	0.000401087	0.000356561	0.000410536	0.000458325	0.000469073	0.000422712	0.000393229	0.000337836	0.000239144	0.000213969	0.000196076	0.000173109	0.000116831	0.000120152	0.000121145	0.000102534	9.48638e-05	9.5172e-05
	7.72	0.00044268	0.000460794	0.000468111	0.00046709	0.000485941	0.000502191	0.000500315	0.000636141	0.000382484	0.000450837	0.000460134	0.000467119	0.000487932	0.00064874	0.000588574	0.000584262	0.000594473	0.000489995	0.000443237	0.000436434	0.000451247	0.000497411	0.000473395	0.000360491	0.000399312	0.000482567	0.000418828	0.000392468	0.000377123	0.0003647	0.000423223	0.000361497	0.000423388	0.000400411	0.000447779	0.000427389	0.000381428	0.000319544	0.000232074	0.000235215	0.000223948	0.000155909	0.00012913	0.000129408	0.000108792	8.12582e-05	8.15666e-05	8.64647e-05
	7.725	0.000416319	0.000469633	0.000469151	0.000477619	0.000490374	0.000504214	0.000523592	0.000669408	0.000404872	0.00044582	0.000476558	0.000525275	0.00047736	0.000680884	0.00062338	0.000604876	0.000640025	0.000523014	0.000424029	0.00044391	0.000444131	0.000485991	0.00048184	0.000323552	0.000400577	0.000470888	0.000481998	0.000396788	0.00038659	0.000376665	0.000356767	0.000354418	0.000393686	0.000428603	0.000497863	0.000437843	0.00040343	0.000353682	0.000246486	0.00017693	0.00019196	0.000185176	0.000153844	0.000124917	0.000123235	0.000109929	0.000107553	8.81555e-05
	7.73	0.000419593	0.000451726	0.000425581	0.00048801	0.000495591	0.000489612	0.00052117	0.000664498	0.000402487	0.000478653	0.000504039	0.000526037	0.000727204	0.000674081	0.000603571	0.000600286	0.000613142	0.000508067	0.000443173	0.000450853	0.000450424	0.00048082	0.000515269	0.000334627	0.000377832	0.000452153	0.000434931	0.000409783	0.000360563	0.000375017	0.000369347	0.000366358	0.00038132	0.000398056	0.00047816	0.000431985	0.000424033	0.000331784	0.000241398	0.000222534	0.000209872	0.000150335	0.000114208	0.000119545	0.000122283	7.9425e-05	0.000104661	0.000107359
	7.735	0.00044864	0.000468156	0.000462093	0.000472578	0.000497963	0.000502519	0.000533794	0.000634425	0.000422775	0.000448089	0.00048473	0.000510481	0.00070726	0.000662356	0.000599519	0.000590217	0.000574946	0.000506841	0.00044007	0.000431137	0.000435464	0.000468538	0.000505354	0.000358316	0.000391677	0.000442616	0.000439748	0.000440443	0.000344978	0.000398896	0.000416981	0.000369782	0.000403598	0.000438879	0.000483113	0.000452271	0.000409976	0.000317687	0.000250836	0.00022723	0.000209554	0.0001664	0.000128152	0.000122835	0.000105282	0.000112605	9.65863e-05	9.33355e-05
	7.74	0.000411797	0.000449534	0.000435292	0.000486222	0.00047876	0.000500699	0.000529649	0.000679715	0.000410864	0.000476444	0.00049395	0.000533803	0.000740616	0.000625294	0.000553639	0.000539636	0.000567996	0.000445312	0.000415388	0.000435354	0.00043076	0.000431606	0.000492122	0.000399584	0.000377132	0.000450955	0.000448218	0.000391195	0.000386082	0.000415661	0.000386286	0.000351309	0.00036957	0.000391644	0.000494883	0.000467323	0.000397414	0.000299759	0.000271441	0.00021728	0.000177227	0.000133623	0.000137867	0.00013861	0.000117341	0.000119748	9.75447e-05	8.69662e-05
	7.745	0.000420986	0.000467402	0.000485252	0.000468881	0.000497004	0.000503969	0.000517856	0.000658108	0.000419507	0.000446544	0.000499217	0.000528082	0.000750748	0.000590981	0.000574637	0.00057174	0.000549376	0.000493294	0.000425263	0.000413636	0.000465921	0.000487739	0.000507623	0.000395087	0.000413748	0.000474433	0.000434552	0.000387494	0.000390891	0.000426909	0.000405368	0.000373196	0.000388358	0.000410023	0.000446933	0.000447459	0.000405196	0.000315583	0.000231402	0.000206623	0.000221121	0.000164692	0.000127037	0.00012834	0.000100774	9.86004e-05	0.000102789	9.48148e-05
	7.75	0.000415772	0.000472083	0.000473558	0.000465686	0.000484224	0.000493208	0.000505479	0.000668369	0.000421489	0.000478992	0.000499381	0.000672828	0.000727958	0.000588562	0.000574641	0.000549748	0.000557447	0.000456573	0.000421561	0.00041191	0.00044631	0.000463175	0.000491399	0.000376518	0.00037978	0.000457288	0.000440898	0.000413902	0.000446189	0.000446201	0.00042892	0.000349188	0.000398471	0.000410697	0.000490285	0.000461802	0.000410951	0.000325672	0.00021668	0.0002258	0.000173753	0.000166638	0.000149127	0.000121202	0.000106272	8.21454e-05	8.64247e-05	8.36398e-05
	7.755	0.000399794	0.000456126	0.000439234	0.000459742	0.000457019	0.0004666	0.000518161	0.000668367	0.000437158	0.000445742	0.000523844	0.000732459	0.000686469	0.000591144	0.000534551	0.000569258	0.000558332	0.000445576	0.000424928	0.000414471	0.000463682	0.00048535	0.000492457	0.000397516	0.000386922	0.000462189	0.000442472	0.000441965	0.000422273	0.000480689	0.000372673	0.000349184	0.000373231	0.000437902	0.000516675	0.000439818	0.00041867	0.000314068	0.000254971	0.000237387	0.000198121	0.000170308	0.000105627	0.00014304	0.000103451	0.000103051	7.10139e-05	7.92792e-05
	7.76	0.000414378	0.000473082	0.000443632	0.000457763	0.000469971	0.000489906	0.000532156	0.000675065	0.000436369	0.000484904	0.000680791	0.000706426	0.000686537	0.000573996	0.000523766	0.000524963	0.000548165	0.000449403	0.000405874	0.000416468	0.000464994	0.000491489	0.000492343	0.00044627	0.000401982	0.0004655	0.000441126	0.000447702	0.000475629	0.000484503	0.000413935	0.000338179	0.000389756	0.000441558	0.000493671	0.000459901	0.000417779	0.000330644	0.000240563	0.000224008	0.000197014	0.000168348	0.000114432	0.000120803	0.000128093	0.000104471	8.3299e-05	0.000106657
	7.765	0.000404775	0.00045837	0.000436774	0.00047044	0.000464127	0.000466093	0.000519686	0.000654017	0.000431501	0.000489991	0.000697724	0.000732516	0.000692815	0.000589625	0.000559659	0.000560304	0.000504104	0.000448549	0.000412116	0.000419358	0.000418992	0.000498477	0.000525443	0.000454446	0.00039048	0.000429417	0.000408792	0.00048457	0.000471602	0.000462262	0.000422649	0.000364921	0.000382606	0.00041762	0.000477177	0.000452085	0.000411106	0.000312809	0.000231247	0.00021351	0.000183902	0.000153385	0.000133857	0.000117697	0.000103398	0.000132634	9.91019e-05	8.94613e-05
	7.77	0.000420855	0.00043732	0.00043567	0.000444944	0.000489646	0.000504322	0.00051767	0.000701233	0.000451844	0.000558686	0.000790418	0.000757098	0.000657622	0.0005383	0.000529941	0.000522219	0.000517282	0.000471445	0.00039012	0.000399206	0.000460814	0.000466022	0.000538035	0.000502868	0.000433351	0.000447441	0.000495295	0.000517462	0.000518278	0.000506074	0.000401415	0.000357422	0.000365843	0.0004443	0.000486979	0.000460163	0.000407379	0.000341561	0.000240529	0.000238742	0.000191017	0.000164571	0.000142091	0.000110685	0.000111946	9.86626e-05	8.78335e-05	8.20845e-05
	7.775	0.000411103	0.000434964	0.000438837	0.000439663	0.000446578	0.000498149	0.000528829	0.000646157	0.000465384	0.000734235	0.000728792	0.000664373	0.000626408	0.000562708	0.000533017	0.000480814	0.000514668	0.000405559	0.00036506	0.00040997	0.000424437	0.000456923	0.000492462	0.000495637	0.000437867	0.000494152	0.00052552	0.000551664	0.000515344	0.000535733	0.000405114	0.000204789	0.00039472	0.000423009	0.000477348	0.000404503	0.000395738	0.00032654	0.000225972	0.000205194	0.000197876	0.00015721	0.000110951	0.000143199	0.000115525	9.40088e-05	9.07214e-05	7.17307e-05
	7.78	0.000411817	0.000440359	0.000423222	0.000438961	0.000469785	0.000472164	0.000515665	0.000667695	0.000425452	0.000723883	0.000713568	0.000681515	0.000601352	0.000552177	0.00051327	0.000506605	0.000522218	0.000412696	0.000377065	0.000430115	0.00040537	0.000458713	0.000528937	0.000483432	0.000453304	0.000494927	0.000556817	0.000563547	0.000524418	0.000507936	0.000436457	0.000338304	0.000387514	0.000426332	0.000493827	0.000463071	0.000378294	0.000279511	0.000239151	0.000213489	0.000217711	0.000190577	0.000106796	0.000141624	8.67652e-05	9.89216e-05	9.97236e-05	9.85203e-05
	7.785	0.000390726	0.000434252	0.000434628	0.000432221	0.000450489	0.000464244	0.000522148	0.000674174	0.000485887	0.000728421	0.000701107	0.000653195	0.000588481	0.000532939	0.000531415	0.00052214	0.000496493	0.000414183	0.000435282	0.000424292	0.000426733	0.000449256	0.000467516	0.000501236	0.000535637	0.000575711	0.000568633	0.000573472	0.000530099	0.000476492	0.000401852	0.000336189	0.000384482	0.000424366	0.000500408	0.000446918	0.000368973	0.000302133	0.000234725	0.000196921	0.000209708	0.000168199	0.000112528	0.000130494	8.75858e-05	9.19639e-05	7.42899e-05	7.79804e-05
	7.79	0.000425988	0.000453479	0.000442547	0.000443695	0.000452913	0.000475499	0.000537525	0.000674801	0.000430764	0.00070846	0.000698659	0.000664117	0.000602876	0.000531929	0.000510796	0.000530041	0.000515307	0.000418829	0.000390225	0.000415043	0.00044524	0.000479237	0.000471729	0.000528684	0.000482258	0.000549258	0.00061367	0.000590318	0.0005639	0.000509233	0.000405635	0.000322561	0.00035215	0.000447561	0.000478281	0.000432309	0.000392666	0.00029838	0.000236629	0.000197731	0.000183521	0.00015031	0.000119032	0.000125019	0.000109805	0.000108812	9.5428e-05	6.5259e-05
	7.795	0.000411314	0.000464464	0.000451499	0.000452061	0.000473483	0.000478755	0.000531159	0.000698502	0.000443668	0.000736316	0.000709873	0.000685993	0.000561001	0.000535147	0.000507208	0.000547533	0.00052182	0.000409502	0.000391499	0.000407844	0.000435892	0.000484768	0.000501274	0.000516089	0.000527507	0.00056295	0.000614781	0.000591144	0.00052928	0.000515403	0.000425611	0.000358779	0.000377285	0.000431235	0.00051636	0.000475582	0.000389221	0.00028827	0.000233328	0.000197922	0.000179752	0.000155776	0.000125297	0.000112491	8.30449e-05	8.39988e-05	7.61918e-05	9.45171e-05
	7.8	0.00040809	0.000460717	0.000442971	0.000438174	0.000449695	0.000459327	0.000533393	0.000627866	0.000743405	0.00069914	0.000681506	0.000614	0.000599805	0.000506358	0.000495004	0.000514649	0.000489753	0.000395783	0.000384951	0.000405644	0.000442244	0.000495596	0.000508568	0.000524826	0.000545408	0.000552253	0.000608205	0.000587857	0.000559908	0.000452023	0.000403718	0.000302337	0.000383637	0.000436103	0.000508126	0.00045112	0.000380835	0.000289356	0.000197114	0.000169825	0.000197161	0.000159191	0.000126907	0.00011576	8.99258e-05	6.90441e-05	9.55427e-05	8.86437e-05
	7.805	0.000413129	0.000461879	0.000441733	0.000416112	0.000456312	0.000463717	0.000540463	0.000696702	0.00071265	0.000702876	0.000676009	0.000674535	0.000576355	0.000526369	0.000499441	0.000526797	0.000491304	0.000410565	0.00039606	0.000396297	0.000438239	0.000459304	0.00049413	0.000517881	0.000543711	0.000587189	0.000614209	0.000578089	0.000565695	0.00046577	0.000410671	0.000336066	0.000378369	0.000435205	0.000510007	0.000417272	0.00040663	0.000317953	0.000268687	0.000199128	0.0001756	0.000122071	0.000114336	0.000108639	8.5772e-05	9.39146e-05	6.60382e-05	9.43749e-05
	7.81	0.00042013	0.000453605	0.000425418	0.000441179	0.0004466	0.000476055	0.000540695	0.000695393	0.0007144	0.000681598	0.000650997	0.000648485	0.000553243	0.000506893	0.000487715	0.000499414	0.000461491	0.000400054	0.000408735	0.00042409	0.000429846	0.00046205	0.000508726	0.000542883	0.000577403	0.000603115	0.00058859	0.000590406	0.00053807	0.000489841	0.000380562	0.000340262	0.000359002	0.000454388	0.000491204	0.000403527	0.000382386	0.000287103	0.000199315	0.000194841	0.000169262	0.000161044	0.000106615	0.000106588	0.000104511	9.6752e-05	9.71236e-05	9.24771e-05
	7.815	0.000431602	0.000453681	0.000443194	0.000451034	0.000449002	0.00046688	0.000554662	0.000707533	0.000718738	0.000695905	0.000692135	0.0006504	0.000586997	0.000530049	0.000493984	0.000527457	0.000491161	0.000404987	0.000390491	0.000415656	0.00045772	0.00047144	0.00051677	0.000543119	0.000555855	0.000587553	0.000590171	0.000560586	0.000514805	0.000522713	0.000391953	0.000321339	0.000360877	0.000403793	0.000521034	0.000456281	0.00039505	0.000284224	0.000232476	0.000220546	0.000179136	0.0001559	0.00013051	9.7821e-05	8.38309e-05	7.59583e-05	8.6951e-05	6.13312e-05
	7.82	0.000444573	0.00045166	0.000435122	0.000443308	0.000435805	0.000472551	0.000553082	0.000679959	0.000693411	0.000646476	0.00064812	0.000545579	0.000548294	0.000466089	0.000499997	0.000518726	0.00046452	0.000407184	0.000397888	0.0003724	0.000426338	0.000456704	0.000499363	0.000537739	0.00052671	0.000592215	0.000602163	0.000595349	0.000523441	0.000445611	0.000391275	0.00035948	0.000377189	0.000452246	0.000528101	0.000416257	0.000382556	0.000309256	0.000236125	0.000217776	0.00022659	0.00011616	0.000136156	8.44064e-05	0.000107392	8.36129e-05	7.4495e-05	8.75937e-05
	7.825	0.000381447	0.000415415	0.000409794	0.000408174	0.00041142	0.000444142	0.000528949	0.000664542	0.000680188	0.000646002	0.000631589	0.000603289	0.000544659	0.000496406	0.000487859	0.000477584	0.000492182	0.000361703	0.000371702	0.000398129	0.000396912	0.000443264	0.000471295	0.000533849	0.000583726	0.000595889	0.00061604	0.0005517	0.000506438	0.00046167	0.000414465	0.000345271	0.000311959	0.00042009	0.000498703	0.000453556	0.000376671	0.00028001	0.000240602	0.000201398	0.00019948	0.000154975	0.000137393	8.31265e-05	8.81063e-05	5.46872e-05	8.80267e-05	8.66161e-05
	7.83	0.00041391	0.00044314	0.000405379	0.000432252	0.000440475	0.000458871	0.000554418	0.00068358	0.000674765	0.000615449	0.000602116	0.000575383	0.000537092	0.000496065	0.000492333	0.00047628	0.000451595	0.00039364	0.000365595	0.000420347	0.000391219	0.000443794	0.000467998	0.000515486	0.00056314	0.000552452	0.00059247	0.00056095	0.000464381	0.000465463	0.00038782	0.000325251	0.000372256	0.00042076	0.000492088	0.000411054	0.000353832	0.000268351	0.000192387	0.000200499	0.000194862	0.000106128	0.000108223	0.000105263	9.45146e-05	8.77019e-05	7.09411e-05	7.76538e-05
	7.835	0.000423618	0.00043046	0.000407244	0.000411221	0.000475102	0.00046613	0.00054101	0.000706446	0.000679594	0.000613085	0.000584442	0.000571435	0.000519392	0.000483832	0.000467383	0.00048445	0.000481911	0.000400206	0.000353033	0.000379612	0.000426551	0.000467219	0.000491874	0.000523314	0.000550775	0.000562252	0.000581342	0.000556374	0.000512823	0.000452566	0.000387869	0.00035386	0.000358974	0.000419988	0.000508317	0.000452117	0.000399906	0.000308332	0.00022977	0.000201327	0.000175166	0.000131772	0.000115377	9.51639e-05	8.34667e-05	0.000110315	8.37165e-05	8.99805e-05
	7.84	0.00041387	0.000421611	0.000384772	0.000438258	0.000437699	0.000470462	0.000544949	0.000680257	0.000652077	0.000618023	0.000593881	0.000563646	0.000539615	0.00049296	0.000495954	0.000496437	0.000459745	0.000391116	0.000363069	0.000441899	0.000391572	0.0004656	0.000479902	0.000557008	0.000540956	0.000590275	0.000572253	0.0005632	0.000522104	0.000431774	0.00038889	0.000321667	0.000348427	0.000416964	0.000456931	0.000438781	0.000385838	0.000282242	0.000199736	0.000184031	0.000193191	0.000148904	0.000124358	0.0001098	8.55573e-05	7.51599e-05	6.65983e-05	8.84735e-05
	7.845	0.000395946	0.000429098	0.000409125	0.000408144	0.000424251	0.000457327	0.000563373	0.000652075	0.000682148	0.000623391	0.000593096	0.00056872	0.00052473	0.000474195	0.000469188	0.000483866	0.000460929	0.000390491	0.00039673	0.000417002	0.000422458	0.000461969	0.000515874	0.0004988	0.000536594	0.000568221	0.000555792	0.000523811	0.000492203	0.00044165	0.000373438	0.000282768	0.000385021	0.000401106	0.000448242	0.00042116	0.0003563	0.00027405	0.000230973	0.000196552	0.000161575	0.000141635	8.85908e-05	0.000107992	7.78875e-05	6.96606e-05	7.46927e-05	8.50475e-05
	7.85	0.000410869	0.000428908	0.000435779	0.000428242	0.000446032	0.000465033	0.000582857	0.000671732	0.000665807	0.000625239	0.000583507	0.000552982	0.000508911	0.000467763	0.000469859	0.000474821	0.000454505	0.000392019	0.000372508	0.000405969	0.000441209	0.000463509	0.000473068	0.000503073	0.000530701	0.000554945	0.000540121	0.000548268	0.000478143	0.000452581	0.000394551	0.000364301	0.000342126	0.000403592	0.000482149	0.000437969	0.000365297	0.000287186	0.000253442	0.000173655	0.000173904	0.000134608	0.000105364	9.39033e-05	0.000102541	9.88333e-05	9.7552e-05	8.10477e-05
	7.855	0.000413013	0.000443423	0.000421884	0.00043234	0.00044042	0.000475272	0.000570202	0.000664012	0.000659911	0.000614311	0.000578105	0.000565778	0.000513621	0.000471454	0.000469767	0.000489863	0.000457908	0.000379614	0.000357481	0.000402974	0.000428146	0.00044632	0.000506275	0.00049001	0.000530794	0.000548804	0.000584995	0.000522159	0.00049074	0.000443291	0.000397803	0.000377627	0.0003554	0.000411971	0.000423912	0.000431231	0.000349005	0.000254752	0.0002325	0.00022662	0.000167274	0.000130959	0.000102141	9.94387e-05	8.70122e-05	8.62205e-05	7.46348e-05	7.86836e-05
	7.86	0.000402835	0.000431252	0.000443501	0.000423023	0.000457548	0.000472379	0.000558636	0.000665163	0.000646172	0.000576993	0.000554487	0.00053216	0.000480323	0.000453077	0.0004793	0.000485595	0.000434069	0.000392057	0.000413164	0.000389394	0.000441729	0.000459917	0.000469596	0.000510775	0.000533295	0.000555707	0.000556155	0.000520704	0.000490398	0.000413335	0.000370959	0.000351743	0.00037793	0.000410557	0.000469029	0.000459024	0.000350138	0.000253675	0.00024633	0.000213109	0.000178941	0.000149953	0.000128016	0.000109973	7.29579e-05	9.28557e-05	7.03266e-05	7.6099e-05
	7.865	0.000403321	0.000439541	0.0004128	0.000422324	0.000442461	0.000470767	0.000555489	0.000665792	0.000617143	0.000562652	0.000559923	0.000522856	0.000469216	0.00045253	0.000468517	0.000482333	0.000420114	0.000395136	0.000369887	0.000382513	0.00043255	0.000436555	0.00046007	0.000495288	0.00052195	0.000555596	0.000537365	0.000539766	0.000491542	0.00036816	0.000353597	0.000349826	0.000330327	0.000397328	0.000456373	0.000423032	0.000351897	0.000293369	0.000219376	0.000207725	0.000176722	0.000124473	0.000122677	8.01773e-05	6.72403e-05	7.76182e-05	8.87694e-05	8.0481e-05
	7.87	0.000382027	0.000433864	0.00041378	0.000412296	0.000454481	0.000464797	0.000579336	0.000689169	0.000643639	0.000562815	0.000533624	0.000503706	0.000501962	0.000440717	0.000463716	0.000463812	0.000435346	0.000381171	0.000369034	0.000421263	0.00042999	0.000456174	0.000496976	0.000535437	0.000507808	0.00052053	0.0004975	0.000497543	0.000457331	0.000415969	0.000322397	0.000366313	0.000317422	0.000459564	0.00045451	0.000445819	0.000344236	0.000275944	0.000207551	0.000168958	0.000155078	0.000132437	0.000127934	9.10082e-05	7.38751e-05	8.35928e-05	7.61136e-05	7.20525e-05
	7.875	0.000395205	0.000457566	0.000439718	0.000413176	0.000435126	0.000482282	0.000584789	0.000691305	0.000619827	0.000561148	0.000532628	0.000515266	0.000468588	0.000455367	0.000449759	0.000453877	0.00041756	0.000356311	0.000366177	0.00038456	0.000447001	0.000434625	0.000450402	0.000497919	0.000521715	0.000492399	0.000511666	0.000482962	0.000443372	0.000434791	0.000386538	0.000367489	0.000309078	0.000437123	0.000409155	0.000421211	0.000328647	0.000244728	0.000245959	0.000192515	0.000160966	0.00014399	0.000106377	9.43761e-05	9.08816e-05	7.90331e-05	5.84089e-05	8.39097e-05
	7.88	0.000414778	0.000433931	0.000420047	0.00041559	0.00043556	0.00047704	0.000592692	0.000636701	0.000580692	0.000518981	0.000518242	0.000432587	0.000458782	0.000456881	0.000457519	0.000481954	0.000428366	0.000370633	0.000382297	0.000407098	0.000436937	0.00044555	0.000476967	0.000498422	0.000515664	0.000552073	0.000504114	0.00049053	0.000475554	0.000440621	0.000365812	0.000346619	0.000303161	0.000404841	0.000451558	0.000399182	0.000347492	0.000241446	0.000202685	0.00018476	0.000158028	0.000123571	0.000104054	8.40067e-05	9.09471e-05	8.514e-05	8.05648e-05	8.92103e-05
	7.885	0.000415107	0.000438571	0.000422288	0.000413755	0.000429509	0.000463832	0.000574271	0.000675675	0.000598728	0.000536377	0.000524797	0.000470309	0.000476481	0.00043944	0.000447932	0.000478822	0.000423703	0.000382621	0.000365332	0.000379994	0.000406719	0.000425449	0.000441748	0.000491242	0.000547287	0.0005132	0.000529838	0.00048684	0.000457162	0.000421461	0.000359964	0.000367165	0.000365999	0.000389381	0.000417746	0.000398912	0.000323337	0.000273719	0.000201709	0.00017723	0.000179458	0.000113887	0.000108714	8.86155e-05	7.68023e-05	7.10574e-05	6.65745e-05	6.72405e-05
	7.89	0.000411619	0.000420624	0.000399943	0.000414921	0.000435901	0.000487775	0.000612697	0.000638365	0.000617301	0.000548392	0.000492469	0.000500589	0.000475801	0.000444769	0.000453251	0.000479936	0.000419243	0.000373023	0.000365865	0.00042138	0.000433121	0.000445827	0.000433151	0.000528335	0.000488835	0.000474055	0.000517894	0.000494237	0.000458899	0.000388614	0.000349166	0.00033145	0.000331015	0.000401761	0.000422193	0.000423313	0.000313197	0.000268663	0.00021318	0.000152549	0.000175569	0.000112692	0.000130366	9.92352e-05	7.83329e-05	6.92357e-05	5.98417e-05	6.82536e-05
	7.895	0.000331273	0.000420467	0.000417252	0.000396364	0.000427956	0.000467851	0.000603429	0.000653793	0.000583082	0.000525981	0.000510596	0.000484516	0.000472317	0.000439576	0.00042764	0.000456582	0.000443241	0.000388184	0.000379473	0.000414488	0.000427754	0.000450851	0.000454373	0.000478331	0.000513531	0.000507428	0.000510002	0.000477015	0.0004576	0.000418329	0.000379821	0.000352796	0.000345157	0.000394587	0.000425114	0.000430004	0.000334894	0.000267903	0.000222531	0.000213414	0.000168964	0.0001161	9.00407e-05	0.000102602	8.01377e-05	7.58786e-05	5.52335e-05	8.70448e-05
	7.9	0.000405823	0.000405714	0.000421403	0.000401974	0.000443196	0.000490209	0.000604222	0.000622176	0.000587907	0.000522343	0.000523037	0.000495985	0.000476559	0.000446046	0.000441524	0.000459799	0.000352893	0.000372846	0.000360108	0.00039239	0.000412647	0.000449	0.00043291	0.000458883	0.000492989	0.000496753	0.000470028	0.000459864	0.000407697	0.000355921	0.000322385	0.000355347	0.000324604	0.000357717	0.000420882	0.000408615	0.000313645	0.000236614	0.000231802	0.000226167	0.000143218	0.000124772	0.000136515	8.73618e-05	6.51714e-05	8.73095e-05	8.04641e-05	8.96842e-05
	7.905	0.000387876	0.000408455	0.000430759	0.000419127	0.000444657	0.000488929	0.000594818	0.000637552	0.000602643	0.000544276	0.000502791	0.000477524	0.000467103	0.000446298	0.000482864	0.000489574	0.000405191	0.0003448	0.000363674	0.000414926	0.000411436	0.000440978	0.000484874	0.000514379	0.000465988	0.000533385	0.000482781	0.00048463	0.000453349	0.000408826	0.00035838	0.000381425	0.000324108	0.000391809	0.000412951	0.00039674	0.000304556	0.000264342	0.000219409	0.000188585	0.000163233	9.75789e-05	0.00010327	7.48582e-05	9.12424e-05	8.11474e-05	0.000100453	8.41614e-05
	7.91	0.000388162	0.000413069	0.000403141	0.000420024	0.000423403	0.000513305	0.000592322	0.000644877	0.000551982	0.000517676	0.000485898	0.000394619	0.000449702	0.000434749	0.000446214	0.000450258	0.000391281	0.000384282	0.000361508	0.000346651	0.000414256	0.000411925	0.000477468	0.000471125	0.000468733	0.00047653	0.000492744	0.000455151	0.000438376	0.000402021	0.000372733	0.000386363	0.000301789	0.000376983	0.00038644	0.000386081	0.000303596	0.000225808	0.000219444	0.000188575	0.0001375	0.000127707	0.000129692	7.8664e-05	9.38451e-05	7.0471e-05	7.05847e-05	7.55775e-05
	7.915	0.000392828	0.000418142	0.000399494	0.000423895	0.000426227	0.000486533	0.000584334	0.000623975	0.000566631	0.000512186	0.000521618	0.000470631	0.000435999	0.000422631	0.000471057	0.000505745	0.000390263	0.000377285	0.000387793	0.000398842	0.000429343	0.000449427	0.0005027	0.000494943	0.000494162	0.000488019	0.000502291	0.000484361	0.00041696	0.000380315	0.000338264	0.000389438	0.000340528	0.000389156	0.000415264	0.000393627	0.000298252	0.00024102	0.000204788	0.000185512	0.000133496	0.000124211	0.000116445	9.95394e-05	6.99802e-05	7.66776e-05	9.60407e-05	7.33842e-05
	7.92	0.000399361	0.000380943	0.000392099	0.000422494	0.000441758	0.000493248	0.000590248	0.000596303	0.000547309	0.000470946	0.000464111	0.000474871	0.000417293	0.00041143	0.000469879	0.00048282	0.000404756	0.000361011	0.00039053	0.000377921	0.000431159	0.000426252	0.00044914	0.000480733	0.000444457	0.000476694	0.0004498	0.000467815	0.000453366	0.000358085	0.000351036	0.000358555	0.000308532	0.000386883	0.000381228	0.000353118	0.000272471	0.00023055	0.000228067	0.000196485	0.000170352	0.000117393	9.72702e-05	0.000101409	9.62978e-05	5.31569e-05	6.84253e-05	6.8319e-05
	7.925	0.000380974	0.000412159	0.000395065	0.000412869	0.000442342	0.000489662	0.000619326	0.000621253	0.000532661	0.000494641	0.00048615	0.000472934	0.00043957	0.00042163	0.000466443	0.000422799	0.000413728	0.000371727	0.000343795	0.000393053	0.000427023	0.000434443	0.000470916	0.000479589	0.000487736	0.000477181	0.000468391	0.000462799	0.000448935	0.000389908	0.000380072	0.000362577	0.000336875	0.00035509	0.000394135	0.000379167	0.000302635	0.000209518	0.00019244	0.000194609	0.000130486	0.000102541	0.000105293	9.65218e-05	8.67254e-05	6.65267e-05	6.86271e-05	7.02002e-05
	7.93	0.000385083	0.000422231	0.000403456	0.000423316	0.000464491	0.000509012	0.000597804	0.000620043	0.00055038	0.000490084	0.000464	0.000443164	0.00041349	0.00043146	0.000445867	0.000465629	0.000400071	0.000355853	0.000337089	0.000425989	0.000427485	0.000437567	0.000449513	0.000481509	0.000486374	0.000475869	0.000454039	0.000461203	0.000422731	0.000393096	0.000379027	0.000365034	0.000315872	0.000360944	0.000375541	0.000338203	0.00028293	0.000230136	0.000183491	0.000168601	0.000137802	0.000119095	0.000119898	9.84076e-05	8.49011e-05	7.22815e-05	6.48579e-05	8.43558e-05
	7.935	0.000397364	0.000427603	0.000397453	0.000423459	0.000431813	0.000490863	0.000616216	0.000596381	0.000533721	0.000493921	0.000479232	0.000477022	0.000417613	0.000435185	0.000449992	0.000468243	0.000396961	0.000378868	0.000355336	0.000396785	0.000423652	0.000423324	0.000462164	0.000456936	0.00045142	0.000431504	0.000442396	0.000461702	0.000417665	0.000367469	0.000341851	0.000366064	0.000307279	0.000368609	0.000403078	0.000375177	0.000312564	0.000244295	0.000217747	0.000185911	0.00013419	9.91382e-05	8.95141e-05	8.03048e-05	9.02479e-05	6.88302e-05	7.04449e-05	7.24219e-05
	7.94	0.000388922	0.00041766	0.000402293	0.000397752	0.00044073	0.000517989	0.000609354	0.00059237	0.000531269	0.000474349	0.000462542	0.000448446	0.000432925	0.000409542	0.000423513	0.000447074	0.000395634	0.000368302	0.000375496	0.000395317	0.000436178	0.000440604	0.000458922	0.000465143	0.00044929	0.000450676	0.000438304	0.000432311	0.000412496	0.000374728	0.000349473	0.000377369	0.00036634	0.000352887	0.000359105	0.000312297	0.000274461	0.000251131	0.000185779	0.000192515	0.000143906	8.19299e-05	9.14912e-05	9.74922e-05	7.41952e-05	7.48306e-05	7.76614e-05	6.21412e-05
	7.945	0.000395323	0.000390052	0.000396554	0.000387731	0.000408056	0.00051748	0.000602845	0.000584995	0.000499907	0.000456333	0.000434201	0.000434117	0.00043585	0.000401669	0.000436222	0.00045803	0.000387818	0.000346444	0.000347173	0.000387465	0.000430511	0.000422968	0.000452646	0.000399102	0.000464207	0.000413911	0.000402645	0.000432377	0.000360237	0.000318831	0.000349292	0.000353147	0.000390416	0.000332496	0.00031507	0.000294526	0.00025569	0.000215139	0.000194829	0.00015333	0.000149919	8.81985e-05	0.000121654	9.06815e-05	6.49466e-05	7.01585e-05	6.03593e-05	6.7334e-05
	7.95	0.000407963	0.000400742	0.000411105	0.000420341	0.000448523	0.000517388	0.000603379	0.000585495	0.000499591	0.000470945	0.000449126	0.000407537	0.000422601	0.000417601	0.000462755	0.000419286	0.000385449	0.000343244	0.000381176	0.00042706	0.00042776	0.000424233	0.000442884	0.00046322	0.000439775	0.000442759	0.000448792	0.000429625	0.000400233	0.000346531	0.000328551	0.000361524	0.000338794	0.00032155	0.000311037	0.000307183	0.00027365	0.000237102	0.000193507	0.000179453	0.000146274	0.000123082	0.000104866	8.75374e-05	7.83346e-05	7.96324e-05	7.00765e-05	6.42376e-05
	7.955	0.000387103	0.000414741	0.000388913	0.000406372	0.000443769	0.000526154	0.000584229	0.000519483	0.000489564	0.000450773	0.000457523	0.000423562	0.000397862	0.000403503	0.000428749	0.000460969	0.000401972	0.00036265	0.000376385	0.000356198	0.000416387	0.000448375	0.000446659	0.000420936	0.000423642	0.000439279	0.000427456	0.000413406	0.000360647	0.000353911	0.000338563	0.000345369	0.000374666	0.000300806	0.000288278	0.000279372	0.000261994	0.000226739	0.000206133	0.000158009	0.000152009	0.00010955	8.42327e-05	8.3705e-05	7.42263e-05	5.14489e-05	6.71947e-05	7.69738e-05
	7.96	0.000409097	0.00043703	0.000417324	0.000423996	0.000461478	0.000543943	0.000612011	0.000541683	0.000503824	0.000467009	0.000415748	0.000418033	0.000422451	0.00040984	0.000434321	0.000411251	0.0003931	0.00032815	0.000372979	0.000376777	0.000442865	0.000429028	0.000449846	0.000434335	0.000435878	0.000413952	0.000441176	0.00044006	0.000383813	0.000316709	0.000328893	0.000352314	0.000390583	0.000341159	0.00032531	0.000314428	0.000256569	0.000193605	0.000216812	0.000178139	0.000144918	0.00011426	0.000101022	9.62375e-05	8.21591e-05	7.08365e-05	7.51485e-05	9.64431e-05
	7.965	0.000390053	0.000408028	0.000408703	0.000408212	0.000443521	0.000516261	0.000557924	0.000551191	0.000477753	0.000447016	0.000430039	0.000424899	0.000412024	0.000385952	0.00046429	0.000436632	0.000391049	0.000349994	0.000377622	0.000401789	0.00042358	0.000437683	0.000479023	0.000436	0.000417209	0.000414005	0.000409422	0.000412974	0.000395524	0.000355246	0.000366249	0.000357187	0.000342995	0.000334662	0.000302445	0.000307466	0.000218045	0.000218244	0.000171498	0.000171903	0.000140312	0.000108517	5.84911e-05	8.20411e-05	6.08594e-05	6.36332e-05	5.95125e-05	6.43074e-05
	7.97	0.000398593	0.000392835	0.000400442	0.000401667	0.000456289	0.000539306	0.000572166	0.000514571	0.000481234	0.000448283	0.000423895	0.000409951	0.000412161	0.000416585	0.000467312	0.000452058	0.000384347	0.000357155	0.000375819	0.000405362	0.000409275	0.000420134	0.000444381	0.000436607	0.000418366	0.000399283	0.000416012	0.000407663	0.000376283	0.000333102	0.000342058	0.00036038	0.000367978	0.000322614	0.000302648	0.000261361	0.000238016	0.000214318	0.000199837	0.000197379	0.000136699	9.30146e-05	9.16077e-05	7.94647e-05	7.3818e-05	9.68099e-05	7.03807e-05	7.82314e-05
	7.975	0.000384883	0.000399914	0.000417409	0.000385436	0.000460618	0.000524388	0.000586364	0.000561711	0.000466692	0.000458181	0.000429639	0.000415831	0.000405701	0.000421104	0.000454882	0.000441666	0.000393421	0.000348421	0.000364006	0.000407273	0.000435372	0.000418159	0.000406962	0.000405034	0.000412392	0.000419288	0.000431414	0.000417014	0.000389762	0.000362894	0.000347565	0.000363896	0.00034429	0.000332564	0.000307242	0.000279255	0.000245258	0.000245449	0.000202164	0.000171927	0.000133057	0.000109472	9.48562e-05	9.86704e-05	8.4545e-05	6.24994e-05	8.40119e-05	5.81776e-05
	7.98	0.000370982	0.000409465	0.000391758	0.000424823	0.000444524	0.000532924	0.000537971	0.000535047	0.000466737	0.000425923	0.000392631	0.00039946	0.000402513	0.000415813	0.000441977	0.000433857	0.000368265	0.000363806	0.000384385	0.000408409	0.000437261	0.000434485	0.000419626	0.000376831	0.000408888	0.000390312	0.000416746	0.000399906	0.00041571	0.000362184	0.000331045	0.000360476	0.000357255	0.000361095	0.000307927	0.00027365	0.000255063	0.000191094	0.000200066	0.000168316	0.000131195	9.57085e-05	9.4864e-05	7.28363e-05	6.65365e-05	6.40921e-05	7.02474e-05	7.38074e-05
	7.985	0.000380353	0.000388154	0.000424871	0.000409189	0.000453756	0.000510803	0.000577092	0.00051729	0.000504002	0.000443006	0.000425041	0.000394282	0.000393359	0.000401196	0.000456373	0.000424336	0.00038295	0.000334855	0.000370615	0.000402823	0.000414801	0.000418154	0.000410976	0.000421612	0.000417973	0.000391063	0.00040888	0.000406433	0.00039037	0.000352003	0.000346136	0.000398349	0.000341511	0.000330489	0.000296533	0.000286387	0.000222488	0.000230563	0.000201179	0.000167204	0.000142045	0.000116175	0.000101974	8.95785e-05	7.81202e-05	7.4642e-05	8.09086e-05	7.59586e-05
	7.99	0.000384802	0.000373225	0.000407602	0.000407858	0.000449887	0.000512572	0.000556512	0.000512666	0.000446587	0.000405053	0.000396747	0.000405371	0.000398007	0.000398952	0.000452139	0.000443369	0.000380634	0.00034703	0.000370014	0.000418412	0.00045378	0.000422221	0.000432884	0.000439021	0.00038058	0.000408458	0.000417477	0.00040548	0.000348225	0.000330934	0.000313572	0.000331546	0.000383368	0.000321607	0.000275024	0.000267633	0.000227854	0.000191205	0.000203275	0.000160073	0.000148626	0.000114417	0.00010167	7.39031e-05	7.93848e-05	6.29456e-05	7.92661e-05	7.75996e-05
	7.995	0.000362939	0.000380212	0.00040734	0.000396079	0.000467416	0.000509474	0.000552415	0.000497285	0.000456904	0.000415163	0.00039178	0.000396112	0.00038044	0.000404183	0.00042777	0.000402333	0.000353395	0.000328697	0.000411968	0.000430198	0.000428937	0.000408896	0.000430223	0.000387199	0.00038436	0.000364043	0.000389205	0.000398995	0.000367389	0.000346528	0.000334603	0.00035691	0.000368443	0.0003376	0.000293215	0.000274761	0.000221557	0.000203737	0.000170061	0.00012818	0.00012323	9.2802e-05	7.89451e-05	6.36097e-05	6.22741e-05	5.72307e-05	5.46427e-05	7.01047e-05
[truncated: 12 more columns]
