# Supplementary material for: Cavity-mediated iSWAP oscillations between distant spins
Source: Nat Phys. 2024 Dec 9;21(1):168–74. doi: 10.1038/s41567-024-02694-8 (PMC11746143; doi:10.1038/s41567-024-02694-8)
Supplement: Supplementary file 3 — Numerical source data for Supplementary Fig. 4. [file 41567_2024_2694_MOESM3_ESM.xlsx]

## Sheet: Panel a
Experiment iSWAP				Fit dispersive model				Experiment Rabi Oscillation				Fit Rabi Oscillation				Normalized experimental data (numerical data in the Figure panel)				Normalized fit dispersive model (numerical data in the Figure panel)
Time (ns)	Δ|S21| Q1 (arb. u.)	Δ|S21| Q2 (arb. u.)		Time (ns)	Δ|S21| Q1 (arb. u.)	Δ|S21| Q2 (arb. u.)		Time (ns)	Δ|S21| Q1 (arb. u.)	Δ|S21| Q2 (arb. u.)		(amplitude * (exp(-(time/T_Rabi))) * (sin(2*np.pi*frequency_Rabi*time+phase)) + constant)				(Experiment iSWAP- minimum value Rabi) / ((Fitted amplitude Rabi + Fitted constant Rabi) - minimum value Rabi)				(fit dispersive model- minimum value Rabi) / ((Fitted amplitude Rabi + Fitted constant Rabi) - minimum value Rabi)
0	0.000858028	0.000139652		0	0.000861274	0.000195577		1	9.26692e-05	0.000113725		Fitted amplitude Rabi:	0.000504648	0.000640713		Time (ns)	Δ|S21| Q1 (arb. u.)	Δ|S21| Q2 (arb. u.)		Time (ns)	Δ|S21| Q1 (arb. u.)	Δ|S21| Q2 (arb. u.)
4	0.000853302	0.000211089		0.16	0.000859781	0.000195599		5	0.000111291	0.000114914		Fitted constant Rabi:	0.000601928	0.00067122		0	0.752705	0.0837327		0	0.64776	0.127444
8	0.000665386	0.000262902		0.32	0.000858244	0.000195663		9	0.000156689	0.000143282		Minimum value Rabi:	0.000101509	3.25241e-05		4	0.748003	0.139568		0.16	0.646593	0.127461
12	0.000642265	0.000277063		0.48	0.000856664	0.00019577		13	0.000290641	0.000303477		Time (ns)	Δ|S21| Q1 (arb. u.)	Δ|S21| Q2 (arb. u.)		8	0.561034	0.180066		0.32	0.645392	0.127511
16	0.000544315	0.000397854		0.64	0.000855041	0.000195919		17	0.000327985	0.000382317		0	0.000102033	3.25241e-05		12	0.53803	0.191134		0.48	0.644157	0.127595
20	0.000513531	0.000487315		0.8	0.000853375	0.00019611		21	0.000460923	0.000675497		0.201	0.000101773	3.29726e-05		16	0.440573	0.285546		0.64	0.642888	0.127711
24	0.000371051	0.000481031		0.96	0.000851667	0.000196344		25	0.000605788	0.000842923		0.402	0.0001016	3.35837e-05		20	0.409944	0.35547		0.8	0.641586	0.127861
28	0.000298666	0.000580643		1.12	0.000849918	0.000196619		29	0.000750714	0.00103751		0.603	0.000101512	3.43565e-05		24	0.268182	0.350558		0.96	0.640251	0.128043
32	0.000256936	0.00065306		1.28	0.000848126	0.000196935		33	0.000743238	0.00105562		0.804	0.000101509	3.52903e-05		28	0.196163	0.428416		1.12	0.638884	0.128258
36	0.000219796	0.0005818		1.44	0.000846294	0.000197292		37	0.000903039	0.00112526		1.005	0.000101592	3.63842e-05		32	0.154643	0.485018		1.28	0.637484	0.128505
40	0.000201144	0.00060222		1.6	0.000844421	0.000197691		41	0.000811558	0.00105624		1.206	0.00010176	3.76373e-05		36	0.117691	0.42932		1.44	0.636051	0.128785
44	0.000220353	0.000605947		1.76	0.000842507	0.00019813		45	0.000857538	0.00102124		1.407	0.000102012	3.90488e-05		40	0.0991318	0.445281		1.6	0.634587	0.129096
48	0.000219153	0.000580209		1.92	0.000840553	0.000198609		49	0.00113541	0.000922593		1.608	0.000102349	4.06177e-05		44	0.118245	0.448193		1.76	0.633091	0.129439
52	0.0002372	0.000540467		2.08	0.00083856	0.000199129		53	0.00102103	0.000826427		1.809	0.00010277	4.2343e-05		48	0.11705	0.428077		1.92	0.631564	0.129814
56	0.000308747	0.000527735		2.24	0.000836527	0.000199688		57	0.000980837	0.000688771		2.01	0.000103275	4.42237e-05		52	0.135007	0.397013		2.08	0.630006	0.13022
60	0.000310588	0.000451096		2.4	0.000834455	0.000200287		61	0.000746716	0.000596095		2.211	0.000103864	4.62587e-05		56	0.206192	0.387062		2.24	0.628417	0.130657
64	0.000405862	0.000369715		2.56	0.000832344	0.000200925		65	0.000820665	0.000515075		2.412	0.000104536	4.8447e-05		60	0.208024	0.32716		2.4	0.626798	0.131125
68	0.00044611	0.00033812		2.72	0.000830196	0.000201602		69	0.000698323	0.00038043		2.613	0.000105291	5.07875e-05		64	0.302818	0.263552		2.56	0.625148	0.131624
72	0.000464681	0.000319271		2.88	0.000828009	0.000202318		73	0.000664108	0.000378826		2.814	0.000106129	5.32788e-05		68	0.342863	0.238857		2.72	0.623469	0.132153
76	0.000472643	0.00031738		3.04	0.000825785	0.000203072		77	0.000672985	0.00034379		3.015	0.00010705	5.592e-05		72	0.361341	0.224125		2.88	0.62176	0.132713
80	0.000470444	0.000285733		3.2	0.000823524	0.000203865		81	0.000534007	0.000343728		3.216	0.000108052	5.87096e-05		76	0.369263	0.222646		3.04	0.620021	0.133302
84	0.000504329	0.000263866		3.36	0.000821227	0.000204695		85	0.000468613	0.000349986		3.417	0.000109136	6.16466e-05		80	0.367075	0.197911		3.2	0.618254	0.133922
88	0.000502564	0.000253197		3.52	0.000818893	0.000205562		89	0.000381267	0.000368892		3.618	0.000110302	6.47295e-05		84	0.400789	0.180819		3.36	0.616459	0.13457
92	0.000484403	0.000251292		3.68	0.000816524	0.000206467		93	0.000264574	0.000621527		3.819	0.000111548	6.79571e-05		88	0.399033	0.17248		3.52	0.614634	0.135248
96	0.000432891	0.000284575		3.84	0.000814119	0.000207408		97	0.000298299	0.000385829		4.02	0.000112875	7.13279e-05		92	0.380964	0.170991		3.68	0.612782	0.135956
100	0.000399414	0.000289439		4	0.000811679	0.000208387		101	0.000322354	0.000745152		4.221	0.000114282	7.48406e-05		96	0.329711	0.197006		3.84	0.610903	0.136692
104	0.000401419	0.000298717		4.16	0.000809204	0.000209401		105	0.000416648	0.000828247		4.422	0.000115769	7.84938e-05		100	0.296403	0.200808		4	0.608996	0.137456
108	0.000295362	0.000354023		4.32	0.000806696	0.000210451		109	0.000391216	0.000814649		4.623	0.000117334	8.2286e-05		104	0.298398	0.208059		4.16	0.607062	0.138249
112	0.000284055	0.000348989		4.48	0.000804154	0.000211537		113	0.000334373	0.000913557		4.824	0.000118979	8.62157e-05		108	0.192875	0.251287		4.32	0.605101	0.13907
116	0.000283238	0.00039933		4.64	0.000801578	0.000212658		117	0.00041782	0.000897995		5.025	0.000120702	9.02815e-05		112	0.181625	0.247352		4.48	0.603114	0.139918
120	0.000269784	0.00036858		4.8	0.00079897	0.000213814		121	0.000647038	0.000929971		5.226	0.000122503	9.44816e-05		116	0.180813	0.286699		4.64	0.601101	0.140794
124	0.000245932	0.000395318		4.96	0.000796329	0.000215004		125	0.000596787	0.000935617		5.427	0.000124381	9.88147e-05		120	0.167426	0.262665		4.8	0.599062	0.141698
128	0.000258355	0.000346429		5.12	0.000793656	0.000216228		129	0.000653576	0.000860106		5.628	0.000126336	0.000103279		124	0.143695	0.283564		4.96	0.596998	0.142628
132	0.000244932	0.000379786		5.28	0.000790952	0.000217487		133	0.000731961	0.000789564		5.829	0.000128367	0.000107873		128	0.156055	0.245352		5.12	0.594909	0.143585
136	0.000225042	0.000353636		5.44	0.000788217	0.000218779		137	0.000663719	0.000764508		6.03	0.000130474	0.000112595		132	0.1427	0.271424		5.28	0.592796	0.144569
140	0.000241369	0.000367776		5.6	0.000785451	0.000220104		141	0.00083672	0.000648126		6.231	0.000132656	0.000117443		136	0.12291	0.250984		5.44	0.590658	0.145579
144	0.000255532	0.000349328		5.76	0.000782655	0.000221462		145	0.000899015	0.000694559		6.432	0.000134913	0.000122416		140	0.139155	0.262037		5.6	0.588496	0.146614
148	0.000275389	0.0003328		5.92	0.000779829	0.000222852		149	0.000849269	0.000543569		6.633	0.000137244	0.000127512		144	0.153246	0.247617		5.76	0.58631	0.147676
152	0.000257942	0.000319418		6.08	0.000776974	0.000224274		153	0.000820528	0.000688571		6.834	0.000139649	0.000132728		148	0.173003	0.234699		5.92	0.584102	0.148762
156	0.000254584	0.00028563		6.24	0.00077409	0.000225728		157	0.0008154	0.000568514		7.035	0.000142126	0.000138065		152	0.155644	0.224239		6.08	0.58187	0.149874
160	0.000295584	0.000289867		6.4	0.000771178	0.000227213		161	0.000649826	0.000543619		7.236	0.000144676	0.000143518		156	0.152303	0.19783		6.24	0.579616	0.15101
				6.56	0.000768237	0.00022873		165	0.000583267	0.000601464		7.437	0.000147298	0.000149087		160	0.193096	0.201142		6.4	0.577339	0.152171
				6.72	0.00076527	0.000230276		169	0.000492999	0.000651006		7.638	0.000149991	0.00015477						6.56	0.575041	0.153356
				6.88	0.000762275	0.000231853		173	0.000702071	0.000649633		7.839	0.000152754	0.000160565						6.72	0.572722	0.154565
				7.04	0.000759254	0.00023346		177	0.000527313	0.000680339		8.04	0.000155587	0.00016647						6.88	0.570381	0.155798
				7.2	0.000756207	0.000235097		181	0.000473894	0.000682617		8.241	0.00015849	0.000172483						7.04	0.56802	0.157054
				7.36	0.000753134	0.000236762		185	0.000396978	0.000625545		8.442	0.000161461	0.000178603						7.2	0.565638	0.158333
				7.52	0.000750036	0.000238456		189	0.000535528	0.000795677		8.643	0.0001645	0.000184826						7.36	0.563236	0.159634
				7.68	0.000746913	0.000240178		193	0.00041539	0.000783626		8.844	0.000167606	0.000191152						7.52	0.560815	0.160959
				7.84	0.000743767	0.000241928		197	0.000489642	0.00076679		9.045	0.000170779	0.000197577						7.68	0.558374	0.162305
				8	0.000740596	0.000243706		201	0.000477845	0.000750653		9.246	0.000174017	0.000204101						7.84	0.555915	0.163673
				8.16	0.000737403	0.00024551						9.447	0.000177321	0.000210721						8	0.553437	0.165062
				8.32	0.000734186	0.000247342						9.648	0.000180689	0.000217436						8.16	0.550941	0.166472
				8.48	0.000730948	0.000249199						9.849	0.000184121	0.000224242						8.32	0.548427	0.167904
				8.64	0.000727688	0.000251083						10.05	0.000187616	0.000231138						8.48	0.545896	0.169356
				8.8	0.000724406	0.000252992						10.251	0.000191173	0.000238122						8.64	0.543347	0.170828
				8.96	0.000721104	0.000254926						10.452	0.000194791	0.000245191						8.8	0.540782	0.17232
				9.12	0.000717781	0.000256885						10.653	0.00019847	0.000252344						8.96	0.538201	0.173832
				9.28	0.000714439	0.000258868						10.854	0.000202209	0.000259579						9.12	0.535604	0.175363
				9.44	0.000711077	0.000260875						11.055	0.000206008	0.000266893						9.28	0.532992	0.176913
				9.6	0.000707696	0.000262905						11.256	0.000209864	0.000274284						9.44	0.530364	0.178481
				9.76	0.000704297	0.000264958						11.457	0.000213778	0.00028175						9.6	0.527722	0.180068
				9.92	0.00070088	0.000267034						11.658	0.000217749	0.000289288						9.76	0.525065	0.181673
				10.08	0.000697446	0.000269132						11.859	0.000221776	0.000296897						9.92	0.522395	0.183295
				10.24	0.000693995	0.000271251						12.06	0.000225858	0.000304574						10.08	0.51971	0.184935
				10.4	0.000690528	0.000273393						12.261	0.000229994	0.000312318						10.24	0.517013	0.186592
				10.56	0.000687044	0.000275554						12.462	0.000234184	0.000320125						10.4	0.514303	0.188265
				10.72	0.000683545	0.000277737						12.663	0.000238426	0.000327993						10.56	0.51158	0.189955
				10.88	0.000680032	0.000279939						12.864	0.00024272	0.000335921						10.72	0.508845	0.191661
				11.04	0.000676504	0.000282161						13.065	0.000247065	0.000343906						10.88	0.506099	0.193382
				11.2	0.000672962	0.000284403						13.266	0.00025146	0.000351946						11.04	0.503341	0.195119
				11.36	0.000669406	0.000286663						13.467	0.000255904	0.000360039						11.2	0.500573	0.196871
				11.52	0.000665838	0.000288941						13.668	0.000260397	0.000368181						11.36	0.497794	0.198638
				11.68	0.000662257	0.000291237						13.869	0.000264937	0.000376372						11.52	0.495005	0.200418
				11.84	0.000658664	0.000293551						14.07	0.000269523	0.000384608						11.68	0.492206	0.202213
				12	0.00065506	0.000295882						14.271	0.000274156	0.000392888						11.84	0.489398	0.204022
				12.16	0.000651445	0.00029823						14.472	0.000278833	0.000401209						12	0.486581	0.205844
				12.32	0.000647819	0.000300593						14.673	0.000283553	0.000409569						12.16	0.483755	0.207678
				12.48	0.000644183	0.000302973						14.874	0.000288317	0.000417965						12.32	0.480921	0.209526
				12.64	0.000640538	0.000305367						15.075	0.000293123	0.000426395						12.48	0.478079	0.211386
				12.8	0.000636884	0.000307777						15.276	0.00029797	0.000434858						12.64	0.47523	0.213257
				12.96	0.000633221	0.000310201						15.477	0.000302857	0.00044335						12.8	0.472374	0.215141
				13.12	0.00062955	0.000312639						15.678	0.000307784	0.000451869						12.96	0.469511	0.217035
				13.28	0.000625872	0.000315091						15.879	0.000312749	0.000460414						13.12	0.466642	0.218941
				13.44	0.000622187	0.000317555						16.08	0.000317751	0.000468981						13.28	0.463767	0.220857
				13.6	0.000618495	0.000320033						16.281	0.000322789	0.000477569						13.44	0.460887	0.222784
				13.76	0.000614797	0.000322523						16.482	0.000327864	0.000486175						13.6	0.458001	0.22472
				13.92	0.000611093	0.000325024						16.683	0.000332972	0.000494797						13.76	0.455111	0.226666
				14.08	0.000607385	0.000327537						16.884	0.000338115	0.000503432						13.92	0.452216	0.228621
				14.24	0.000603672	0.000330061						17.085	0.00034329	0.000512079						14.08	0.449317	0.230586
				14.4	0.000599954	0.000332596						17.286	0.000348496	0.000520735						14.24	0.446415	0.232558
				14.56	0.000596233	0.00033514						17.487	0.000353734	0.000529398						14.4	0.443509	0.234539
				14.72	0.000592509	0.000337695						17.688	0.000359001	0.000538066						14.56	0.440601	0.236528
				14.88	0.000588782	0.000340258						17.889	0.000364297	0.000546735						14.72	0.43769	0.238525
				15.04	0.000585053	0.000342831						18.09	0.000369621	0.000555405						14.88	0.434777	0.240528
				15.2	0.000581322	0.000345411						18.291	0.000374972	0.000564073						15.04	0.431862	0.242539
				15.36	0.00057759	0.000348						18.492	0.000380348	0.000572737						15.2	0.428946	0.244556
				15.52	0.000573857	0.000350596						18.693	0.00038575	0.000581394						15.36	0.426029	0.246579
				15.68	0.000570123	0.000353199						18.894	0.000391175	0.000590042						15.52	0.423111	0.248608
				15.84	0.00056639	0.000355809						19.095	0.000396624	0.000598679						15.68	0.420193	0.250643
				16	0.000562658	0.000358425						19.296	0.000402094	0.000607303						15.84	0.417276	0.252683
				16.16	0.000558926	0.000361047						19.497	0.000407586	0.000615912						16	0.414358	0.254728
				16.32	0.000555196	0.000363674						19.698	0.000413097	0.000624503						16.16	0.411442	0.256777
				16.48	0.000551468	0.000366306						19.899	0.000418627	0.000633075						16.32	0.408526	0.25883
				16.64	0.000547743	0.000368943						20.1	0.000424176	0.000641625						16.48	0.405612	0.260888
				16.8	0.00054402	0.000371584						20.301	0.000429741	0.000650151						16.64	0.4027	0.262949
				16.96	0.000540301	0.000374228						20.502	0.000435323	0.000658652						16.8	0.399791	0.265013
				17.12	0.000536585	0.000376876						20.703	0.000440919	0.000667124						16.96	0.396884	0.267079
				17.28	0.000532874	0.000379526						20.904	0.00044653	0.000675566						17.12	0.39398	0.269149
				17.44	0.000529168	0.000382179						21.105	0.000452154	0.000683976						17.28	0.391079	0.27122
				17.6	0.000525467	0.000384834						21.306	0.00045779	0.000692352						17.44	0.388182	0.273294
				17.76	0.000521771	0.00038749						21.507	0.000463437	0.000700691						17.6	0.385289	0.275369
				17.92	0.000518081	0.000390147						21.708	0.000469094	0.000708992						17.76	0.382401	0.277445
				18.08	0.000514398	0.000392806						21.909	0.00047476	0.000717253						17.92	0.379517	0.279522
				18.24	0.000510722	0.000395464						22.11	0.000480435	0.000725472						18.08	0.376638	0.2816
				18.4	0.000507053	0.000398123						22.311	0.000486116	0.000733646						18.24	0.373765	0.283678
				18.56	0.000503392	0.000400781						22.512	0.000491804	0.000741774						18.4	0.370897	0.285756
				18.72	0.000499739	0.000403438						22.713	0.000497497	0.000749855						18.56	0.368035	0.287833
				18.88	0.000496095	0.000406093						22.914	0.000503194	0.000757885						18.72	0.36518	0.28991
				19.04	0.00049246	0.000408747						23.115	0.000508894	0.000765863						18.88	0.362332	0.291986
				19.2	0.000488834	0.000411399						23.316	0.000514597	0.000773788						19.04	0.359491	0.29406
				19.36	0.000485218	0.000414049						23.517	0.000520301	0.000781657						19.2	0.356657	0.296133
				19.52	0.000481613	0.000416695						23.718	0.000526005	0.000789469						19.36	0.353831	0.298204
				19.68	0.000478018	0.000419338						23.919	0.000531709	0.000797222						19.52	0.351013	0.300272
				19.84	0.000474435	0.000421978						24.12	0.000537411	0.000804914						19.68	0.348203	0.302338
				20	0.000470863	0.000424613						24.321	0.00054311	0.000812543						19.84	0.345402	0.304401
				20.16	0.000467302	0.000427244						24.522	0.000548806	0.000820107						20	0.34261	0.306461
				20.32	0.000463755	0.00042987						24.723	0.000554497	0.000827606						20.16	0.339827	0.308517
				20.48	0.00046022	0.00043249						24.924	0.000560183	0.000835037						20.32	0.337055	0.31057
				20.64	0.000456698	0.000435105						25.125	0.000565862	0.000842398						20.48	0.334292	0.312618
				20.8	0.000453189	0.000437714						25.326	0.000571534	0.000849688						20.64	0.331539	0.314662
				20.96	0.000449695	0.000440317						25.527	0.000577198	0.000856905						20.8	0.328797	0.316701
				21.12	0.000446215	0.000442913						25.728	0.000582852	0.000864048						20.96	0.326065	0.318735
				21.28	0.000442749	0.000445501						25.929	0.000588496	0.000871116						21.12	0.323345	0.320764
				21.44	0.000439299	0.000448083						26.13	0.000594129	0.000878105						21.28	0.320636	0.322788
				21.6	0.000435864	0.000450656						26.331	0.00059975	0.000885016						21.44	0.31794	0.324805
				21.76	0.000432445	0.000453221						26.532	0.000605358	0.000891847						21.6	0.315255	0.326816
				21.92	0.000429041	0.000455777						26.733	0.000610952	0.000898595						21.76	0.312582	0.328821
				22.08	0.000425655	0.000458324						26.934	0.000616531	0.000905261						21.92	0.309922	0.330819
				22.24	0.000422285	0.000460862						27.135	0.000622094	0.000911841						22.08	0.307275	0.33281
				22.4	0.000418933	0.000463391						27.336	0.000627641	0.000918335						22.24	0.304641	0.334794
				22.56	0.000415598	0.000465909						27.537	0.00063317	0.000924742						22.4	0.302021	0.33677
				22.72	0.000412281	0.000468417						27.738	0.00063868	0.000931061						22.56	0.299415	0.338738
				22.88	0.000408982	0.000470914						27.939	0.000644172	0.000937289						22.72	0.296822	0.340698
				23.04	0.000405702	0.000473399						28.14	0.000649642	0.000943425						22.88	0.294244	0.34265
				23.2	0.000402441	0.000475874						28.341	0.000655092	0.00094947						23.04	0.29168	0.344593
				23.36	0.000399199	0.000478337						28.542	0.00066052	0.00095542						23.2	0.289131	0.346527
				23.52	0.000395977	0.000480787						28.743	0.000665925	0.000961275						23.36	0.286597	0.348452
				23.68	0.000392774	0.000483225						28.944	0.000671306	0.000967035						23.52	0.284078	0.350367
				23.84	0.000389592	0.000485651						29.145	0.000676662	0.000972697						23.68	0.281575	0.352273
				24	0.00038643	0.000488063						29.346	0.000681993	0.00097826						23.84	0.279088	0.354169
				24.16	0.00038329	0.000490462						29.547	0.000687297	0.000983724						24	0.276617	0.356054
				24.32	0.00038017	0.000492847						29.748	0.000692575	0.000989088						24.16	0.274162	0.357929
				24.48	0.000377072	0.000495218						29.949	0.000697824	0.00099435						24.32	0.271724	0.359793
				24.64	0.000373996	0.000497574						30.15	0.000703045	0.00099951						24.48	0.269303	0.361646
				24.8	0.000370942	0.000499916						30.351	0.000708236	0.00100457						24.64	0.266898	0.363488
				24.96	0.00036791	0.000502243						30.552	0.000713396	0.00100952						24.8	0.264511	0.365319
				25.12	0.000364901	0.000504555						30.753	0.000718525	0.00101436						24.96	0.262141	0.367138
				25.28	0.000361915	0.000506851						30.954	0.000723622	0.00101911						25.12	0.259789	0.368944
				25.44	0.000358952	0.000509131						31.155	0.000728687	0.00102374						25.28	0.257455	0.370739
				25.6	0.000356013	0.000511395						31.356	0.000733717	0.00102826						25.44	0.25514	0.372521
				25.76	0.000353097	0.000513642						31.557	0.000738713	0.00103268						25.6	0.252842	0.374291
				25.92	0.000350205	0.000515873						31.758	0.000743674	0.00103699						25.76	0.250563	0.376047
				26.08	0.000347338	0.000518086						31.959	0.000748599	0.00104119						25.92	0.248303	0.377791
				26.24	0.000344495	0.000520283						32.16	0.000753488	0.00104528						26.08	0.246062	0.379521
				26.4	0.000341677	0.000522461						32.361	0.000758339	0.00104925						26.24	0.24384	0.381237
				26.56	0.000338884	0.000524622						32.562	0.000763151	0.00105312						26.4	0.241637	0.38294
				26.72	0.000336117	0.000526765						32.763	0.000767925	0.00105687						26.56	0.239454	0.384629
				26.88	0.000333375	0.000528889						32.964	0.000772659	0.00106051						26.72	0.237291	0.386304
				27.04	0.000330658	0.000530994						33.165	0.000777353	0.00106403						26.88	0.235148	0.387964
				27.2	0.000327968	0.000533081						33.366	0.000782006	0.00106745						27.04	0.233025	0.38961
				27.36	0.000325304	0.000535148						33.567	0.000786617	0.00107074						27.2	0.230922	0.39124
				27.52	0.000322667	0.000537196						33.768	0.000791186	0.00107393						27.36	0.22884	0.392856
				27.68	0.000320056	0.000539224						33.969	0.000795711	0.00107699						27.52	0.226779	0.394457
				27.84	0.000317472	0.000541232						34.17	0.000800193	0.00107994						27.68	0.224738	0.396042
				28	0.000314915	0.00054322						34.371	0.00080463	0.00108278						27.84	0.222718	0.397612
				28.16	0.000312385	0.000545188						34.572	0.000809023	0.0010855						28	0.22072	0.399166
				28.32	0.000309883	0.000547135						34.773	0.000813369	0.0010881						28.16	0.218743	0.400704
				28.48	0.000307409	0.000549061						34.974	0.000817669	0.00109059						28.32	0.216787	0.402225
				28.64	0.000304963	0.000550966						35.175	0.000821922	0.00109296						28.48	0.214853	0.403731
				28.8	0.000302544	0.000552849						35.376	0.000826128	0.00109521						28.64	0.212941	0.40522
				28.96	0.000300154	0.000554712						35.577	0.000830285	0.00109734						28.8	0.211051	0.406692
				29.12	0.000297793	0.000556552						35.778	0.000834394	0.00109936						28.96	0.209183	0.408147
				29.28	0.00029546	0.00055837						35.979	0.000838453	0.00110126						29.12	0.207337	0.409586
				29.44	0.000293155	0.000560166						36.18	0.000842463	0.00110304						29.28	0.205513	0.411007
				29.6	0.00029088	0.00056194						36.381	0.000846422	0.0011047						29.44	0.203712	0.412411
				29.76	0.000288634	0.000563691						36.582	0.000850329	0.00110625						29.6	0.201934	0.413797
				29.92	0.000286417	0.00056542						36.783	0.000854186	0.00110768						29.76	0.200178	0.415166
				30.08	0.000284229	0.000567125						36.984	0.00085799	0.00110899						29.92	0.198445	0.416517
				30.24	0.000282072	0.000568808						37.185	0.000861741	0.00111018						30.08	0.196736	0.41785
				30.4	0.000279943	0.000570466						37.386	0.000865439	0.00111126						30.24	0.195049	0.419165
				30.56	0.000277845	0.000572102						37.587	0.000869084	0.00111222						30.4	0.193386	0.420462
				30.72	0.000275777	0.000573714						37.788	0.000872675	0.00111306						30.56	0.191745	0.42174
				30.88	0.000273738	0.000575302						37.989	0.00087621	0.00111379						30.72	0.190129	0.423
				31.04	0.00027173	0.000576866						38.19	0.000879691	0.0011144						30.88	0.188536	0.424241
				31.2	0.000269752	0.000578405						38.391	0.000883116	0.00111489						31.04	0.186966	0.425463
				31.36	0.000267805	0.000579921						38.592	0.000886485	0.00111527						31.2	0.18542	0.426667
				31.52	0.000265888	0.000581412						38.793	0.000889798	0.00111553						31.36	0.183898	0.427851
				31.68	0.000264002	0.000582878						38.994	0.000893053	0.00111568						31.52	0.1824	0.429016
				31.84	0.000262147	0.000584319						39.195	0.000896252	0.00111571						31.68	0.180926	0.430162
				32	0.000260323	0.000585736						39.396	0.000899392	0.00111562						31.84	0.179476	0.431289
				32.16	0.000258529	0.000587127						39.597	0.000902475	0.00111543						32	0.17805	0.432396
				32.32	0.000256767	0.000588493						39.798	0.000905499	0.00111512						32.16	0.176648	0.433484
				32.48	0.000255035	0.000589834						39.999	0.000908464	0.00111469						32.32	0.175271	0.434552
				32.64	0.000253335	0.00059115						40.2	0.00091137	0.00111416						32.48	0.173917	0.4356
				32.8	0.000251667	0.000592439						40.401	0.000914216	0.00111351						32.64	0.172588	0.436628
				32.96	0.000250029	0.000593704						40.602	0.000917003	0.00111275						32.8	0.171284	0.437636
				33.12	0.000248423	0.000594942						40.803	0.000919729	0.00111188						32.96	0.170004	0.438624
				33.28	0.000246848	0.000596154						41.004	0.000922394	0.0011109						33.12	0.168749	0.439592
				33.44	0.000245305	0.000597341						41.205	0.000924999	0.00110981						33.28	0.167518	0.440539
				33.6	0.000243794	0.000598501						41.406	0.000927542	0.00110861						33.44	0.166312	0.441467
				33.76	0.000242314	0.000599635						41.607	0.000930024	0.0011073						33.6	0.165131	0.442373
				33.92	0.000240865	0.000600742						41.808	0.000932444	0.00110589						33.76	0.163974	0.44326
				34.08	0.000239449	0.000601823						42.009	0.000934802	0.00110437						33.92	0.162842	0.444125
				34.24	0.000238064	0.000602878						42.21	0.000937098	0.00110274						34.08	0.161735	0.444971
				34.4	0.000236711	0.000603906						42.411	0.000939331	0.00110101						34.24	0.160652	0.445795
				34.56	0.000235389	0.000604908						42.612	0.000941502	0.00109918						34.4	0.159595	0.446598
				34.72	0.0002341	0.000605882						42.813	0.00094361	0.00109724						34.56	0.158562	0.447381
				34.88	0.000232842	0.00060683						43.014	0.000945654	0.0010952						34.72	0.157554	0.448143
				35.04	0.000231616	0.000607751						43.215	0.000947635	0.00109305						34.88	0.156571	0.448884
				35.2	0.000230422	0.000608645						43.416	0.000949552	0.00109081						35.04	0.155612	0.449604
				35.36	0.00022926	0.000609512						43.617	0.000951406	0.00108847						35.2	0.154679	0.450302
				35.52	0.000228129	0.000610352						43.818	0.000953196	0.00108603						35.36	0.153771	0.45098
				35.68	0.00022703	0.000611165						44.019	0.000954921	0.00108349						35.52	0.152887	0.451637
				35.84	0.000225964	0.000611951						44.22	0.000956583	0.00108085						35.68	0.152028	0.452272
				36	0.000224928	0.000612709						44.421	0.00095818	0.00107812						35.84	0.151194	0.452886
				36.16	0.000223925	0.000613441						44.622	0.000959713	0.00107529						36	0.150385	0.453479
				36.32	0.000222953	0.000614145						44.823	0.000961181	0.00107237						36.16	0.149601	0.454051
				36.48	0.000222014	0.000614822						45.024	0.000962584	0.00106936						36.32	0.148842	0.454601
				36.64	0.000221105	0.000615471						45.225	0.000963923	0.00106626						36.48	0.148107	0.45513
				36.8	0.000220229	0.000616093						45.426	0.000965197	0.00106306						36.64	0.147397	0.455638
				36.96	0.000219384	0.000616688						45.627	0.000966406	0.00105978						36.8	0.146712	0.456124
				37.12	0.00021857	0.000617255						45.828	0.00096755	0.00105641						36.96	0.146052	0.456589
				37.28	0.000217788	0.000617795						46.029	0.000968629	0.00105295						37.12	0.145416	0.457032
				37.44	0.000217038	0.000618308						46.23	0.000969643	0.00104941						37.28	0.144805	0.457454
				37.6	0.000216319	0.000618793						46.431	0.000970592	0.00104578						37.44	0.144218	0.457855
				37.76	0.000215631	0.000619251						46.632	0.000971477	0.00104207						37.6	0.143656	0.458234
				37.92	0.000214975	0.000619682						46.833	0.000972296	0.00103828						37.76	0.143118	0.458592
				38.08	0.000214349	0.000620085						47.034	0.00097305	0.00103441						37.92	0.142605	0.458929
				38.24	0.000213755	0.00062046						47.235	0.000973739	0.00103045						38.08	0.142116	0.459244
				38.4	0.000213192	0.000620809						47.436	0.000974363	0.00102642						38.24	0.141652	0.459537
				38.56	0.00021266	0.00062113						47.637	0.000974922	0.00102232						38.4	0.141212	0.45981
				38.72	0.000212158	0.000621423						47.838	0.000975417	0.00101814						38.56	0.140796	0.460061
				38.88	0.000211688	0.00062169						48.039	0.000975846	0.00101388						38.72	0.140404	0.46029
				39.04	0.000211248	0.000621929						48.24	0.000976211	0.00100956						38.88	0.140036	0.460498
				39.2	0.000210839	0.000622141						48.441	0.000976512	0.00100516						39.04	0.139692	0.460685
				39.36	0.00021046	0.000622326						48.642	0.000976748	0.00100069						39.2	0.139373	0.460851
				39.52	0.000210111	0.000622484						48.843	0.000976919	0.000996153						39.36	0.139077	0.460995
				39.68	0.000209793	0.000622614						49.044	0.000977027	0.00099155						39.52	0.138804	0.461119
				39.84	0.000209505	0.000622718						49.245	0.00097707	0.000986881						39.68	0.138556	0.461221
				40	0.000209247	0.000622794						49.446	0.000977049	0.000982148						39.84	0.138331	0.461302
				40.16	0.00020902	0.000622844						49.647	0.000976965	0.000977353						40	0.138129	0.461361
				40.32	0.000208821	0.000622867						49.848	0.000976816	0.000972496						40.16	0.137951	0.4614
				40.48	0.000208653	0.000622862						50.049	0.000976605	0.00096758						40.32	0.137796	0.461418
				40.64	0.000208514	0.000622832						50.25	0.00097633	0.000962606						40.48	0.137664	0.461415
				40.8	0.000208404	0.000622774						50.451	0.000975992	0.000957575						40.64	0.137556	0.461391
				40.96	0.000208324	0.00062269						50.652	0.000975591	0.000952489						40.8	0.13747	0.461346
				41.12	0.000208273	0.00062258						50.853	0.000975127	0.00094735						40.96	0.137407	0.46128
				41.28	0.000208251	0.000622443						51.054	0.000974601	0.000942158						41.12	0.137367	0.461194
				41.44	0.000208258	0.000622279						51.255	0.000974013	0.000936916						41.28	0.13735	0.461087
				41.6	0.000208293	0.00062209						51.456	0.000973363	0.000931624						41.44	0.137355	0.460959
				41.76	0.000208357	0.000621874						51.657	0.000972651	0.000926286						41.6	0.137383	0.460811
				41.92	0.000208449	0.000621632						51.858	0.000971878	0.000920901						41.76	0.137433	0.460642
				42.08	0.00020857	0.000621364						52.059	0.000971044	0.000915472						41.92	0.137505	0.460453
				42.24	0.000208719	0.00062107						52.26	0.000970148	0.00091						42.08	0.137599	0.460244
				42.4	0.000208895	0.000620751						52.461	0.000969193	0.000904486						42.24	0.137716	0.460014
				42.56	0.000209099	0.000620405						52.662	0.000968177	0.000898933						42.4	0.137853	0.459764
				42.72	0.000209331	0.000620035						52.863	0.000967101	0.000893342						42.56	0.138013	0.459494
				42.88	0.00020959	0.000619638						53.064	0.000965965	0.000887714						42.72	0.138194	0.459205
				43.04	0.000209876	0.000619217						53.265	0.00096477	0.000882052						42.88	0.138397	0.458895
				43.2	0.00021019	0.00061877						53.466	0.000963517	0.000876356						43.04	0.138621	0.458565
				43.36	0.00021053	0.000618298						53.667	0.000962204	0.000870628						43.2	0.138865	0.458216
				43.52	0.000210897	0.000617801						53.868	0.000960834	0.00086487						43.36	0.139131	0.457847
				43.68	0.00021129	0.00061728						54.069	0.000959405	0.000859083						43.52	0.139418	0.457459
				43.84	0.000211709	0.000616733						54.27	0.00095792	0.000853269						43.68	0.139725	0.457051
				44	0.000212155	0.000616162						54.471	0.000956377	0.00084743						43.84	0.140053	0.456624
				44.16	0.000212626	0.000615567						54.672	0.000954777	0.000841567						44	0.140401	0.456178
				44.32	0.000213123	0.000614947						54.873	0.000953121	0.000835682						44.16	0.14077	0.455712
				44.48	0.000213646	0.000614303						55.074	0.00095141	0.000829776						44.32	0.141158	0.455228
				44.64	0.000214193	0.000613635						55.275	0.000949643	0.000823851						44.48	0.141567	0.454725
				44.8	0.000214766	0.000612944						55.476	0.000947821	0.000817909						44.64	0.141995	0.454203
				44.96	0.000215364	0.000612228						55.677	0.000945944	0.000811951						44.8	0.142442	0.453662
				45.12	0.000215986	0.000611489						55.878	0.000944013	0.000805978						44.96	0.142909	0.453103
				45.28	0.000216632	0.000610727						56.079	0.000942029	0.000799993						45.12	0.143396	0.452525
				45.44	0.000217303	0.000609941						56.28	0.000939992	0.000793997						45.28	0.143901	0.451929
				45.6	0.000217997	0.000609132						56.481	0.000937901	0.000787991						45.44	0.144425	0.451315
				45.76	0.000218715	0.000608301						56.682	0.000935759	0.000781977						45.6	0.144968	0.450683
				45.92	0.000219457	0.000607446						56.883	0.000933565	0.000775957						45.76	0.145529	0.450033
				46.08	0.000220222	0.00060657						57.084	0.00093132	0.000769932						45.92	0.146109	0.449366
				46.24	0.00022101	0.00060567						57.285	0.000929023	0.000763904						46.08	0.146707	0.44868
				46.4	0.000221821	0.000604749						57.486	0.000926677	0.000757874						46.24	0.147323	0.447977
				46.56	0.000222654	0.000603805						57.687	0.000924281	0.000751845						46.4	0.147956	0.447257
				46.72	0.00022351	0.00060284						57.888	0.000921836	0.000745816						46.56	0.148608	0.446519
				46.88	0.000224387	0.000601852						58.089	0.000919342	0.000739791						46.72	0.149276	0.445765
				47.04	0.000225287	0.000600844						58.29	0.0009168	0.00073377						46.88	0.149962	0.444993
				47.2	0.000226208	0.000599814						58.491	0.000914211	0.000727755						47.04	0.150665	0.444205
				47.36	0.00022715	0.000598763						58.692	0.000911574	0.000721748						47.2	0.151385	0.4434
				47.52	0.000228113	0.000597691						58.893	0.000908892	0.00071575						47.36	0.152122	0.442578
				47.68	0.000229098	0.000596598						59.094	0.000906163	0.000709762						47.52	0.152875	0.44174
				47.84	0.000230103	0.000595485						59.295	0.000903389	0.000703787						47.68	0.153644	0.440886
				48	0.000231128	0.000594351						59.496	0.00090057	0.000697825						47.84	0.154429	0.440016
				48.16	0.000232173	0.000593197						59.697	0.000897707	0.000691879						48	0.155231	0.43913
				48.32	0.000233238	0.000592023						59.898	0.000894801	0.000685949						48.16	0.156048	0.438228
				48.48	0.000234322	0.00059083						60.099	0.000891852	0.000680037						48.32	0.15688	0.437311
				48.64	0.000235426	0.000589617						60.3	0.00088886	0.000674144						48.48	0.157728	0.436378
				48.8	0.000236549	0.000588384						60.501	0.000885826	0.000668272						48.64	0.15859	0.43543
				48.96	0.00023769	0.000587133						60.702	0.000882752	0.000662423						48.8	0.159468	0.434466
				49.12	0.00023885	0.000585862						60.903	0.000879637	0.000656598						48.96	0.16036	0.433488
				49.28	0.000240029	0.000584573						61.104	0.000876482	0.000650797						49.12	0.161267	0.432495
				49.44	0.000241225	0.000583266						61.305	0.000873288	0.000645024						49.28	0.162188	0.431488
				49.6	0.000242438	0.00058194						61.506	0.000870055	0.000639278						49.44	0.163123	0.430466
				49.76	0.00024367	0.000580596						61.707	0.000866785	0.000633562						49.6	0.164071	0.429429
				49.92	0.000244918	0.000579234						61.908	0.000863477	0.000627876						49.76	0.165034	0.428379
				50.08	0.000246183	0.000577855						62.109	0.000860132	0.000622223						49.92	0.166009	0.427314
				50.24	0.000247465	0.000576458						62.31	0.000856752	0.000616602						50.08	0.166998	0.426236
				50.4	0.000248763	0.000575044						62.511	0.000853336	0.000611017						50.24	0.168	0.425145
				50.56	0.000250077	0.000573613						62.712	0.000849886	0.000605468						50.4	0.169015	0.424039
				50.72	0.000251407	0.000572166						62.913	0.000846401	0.000599956						50.56	0.170042	0.422921
				50.88	0.000252752	0.000570702						63.114	0.000842883	0.000594482						50.72	0.171081	0.42179
				51.04	0.000254113	0.000569221						63.315	0.000839333	0.000589049						50.88	0.172133	0.420645
				51.2	0.000255488	0.000567725						63.516	0.00083575	0.000583656						51.04	0.173196	0.419488
				51.36	0.000256878	0.000566213						63.717	0.000832137	0.000578306						51.2	0.174271	0.418319
				51.52	0.000258282	0.000564686						63.918	0.000828492	0.000573						51.36	0.175358	0.417137
				51.68	0.000259701	0.000563143						64.119	0.000824818	0.000567738						51.52	0.176455	0.415943
				51.84	0.000261133	0.000561585						64.32	0.000821115	0.000562522						51.68	0.177564	0.414737
				52	0.000262578	0.000560012						64.521	0.000817383	0.000557354						51.84	0.178683	0.413519
				52.16	0.000264037	0.000558425						64.722	0.000813623	0.000552233						52	0.179813	0.41229
				52.32	0.000265509	0.000556823						64.923	0.000809837	0.000547163						52.16	0.180953	0.411049
				52.48	0.000266993	0.000555207						65.124	0.000806024	0.000542142						52.32	0.182103	0.409798
				52.64	0.00026849	0.000553577						65.325	0.000802185	0.000537174						52.48	0.183264	0.408535
				52.8	0.000269998	0.000551934						65.526	0.000798321	0.000532258						52.64	0.184433	0.407261
				52.96	0.000271519	0.000550277						65.727	0.000794433	0.000527396						52.8	0.185612	0.405976
				53.12	0.00027305	0.000548607						65.928	0.000790522	0.000522589						52.96	0.186801	0.404682
				53.28	0.000274593	0.000546925						66.129	0.000786588	0.000517838						53.12	0.187998	0.403376
				53.44	0.000276147	0.000545229						66.33	0.000782631	0.000513143						53.28	0.189204	0.402061
				53.6	0.000277711	0.000543522						66.531	0.000778654	0.000508507						53.44	0.190418	0.400736
				53.76	0.000279286	0.000541802						66.732	0.000774655	0.00050393						53.6	0.191641	0.399401
				53.92	0.000280871	0.00054007						66.933	0.000770637	0.000499412						53.76	0.192872	0.398057
				54.08	0.000282465	0.000538327						67.134	0.0007666	0.000494955						53.92	0.19411	0.396703
				54.24	0.000284069	0.000536572						67.335	0.000762544	0.00049056						54.08	0.195357	0.395341
				54.4	0.000285682	0.000534806						67.536	0.000758471	0.000486228						54.24	0.19661	0.393969
				54.56	0.000287303	0.000533029						67.737	0.000754381	0.000481959						54.4	0.197871	0.392589
				54.72	0.000288933	0.000531242						67.938	0.000750274	0.000477755						54.56	0.199138	0.3912
				54.88	0.000290572	0.000529444						68.139	0.000746152	0.000473615						54.72	0.200412	0.389803
				55.04	0.000292218	0.000527636						68.34	0.000742015	0.000469542						54.88	0.201693	0.388398
				55.2	0.000293872	0.000525819						68.541	0.000737865	0.000465536						55.04	0.20298	0.386985
				55.36	0.000295534	0.000523991						68.742	0.000733701	0.000461597						55.2	0.204273	0.385564
				55.52	0.000297202	0.000522155						68.943	0.000729524	0.000457727						55.36	0.205571	0.384136
				55.68	0.000298877	0.000520309						69.144	0.000725336	0.000453926						55.52	0.206875	0.382701
				55.84	0.000300559	0.000518454						69.345	0.000721137	0.000450195						55.68	0.208184	0.381258
				56	0.000302247	0.000516591						69.546	0.000716927	0.000446534						55.84	0.209499	0.379808
				56.16	0.00030394	0.00051472						69.747	0.000712708	0.000442944						56	0.210818	0.378352
				56.32	0.00030564	0.00051284						69.948	0.00070848	0.000439427						56.16	0.212142	0.376889
				56.48	0.000307344	0.000510953						70.149	0.000704244	0.000435982						56.32	0.21347	0.37542
				56.64	0.000309054	0.000509058						70.35	0.000700001	0.00043261						56.48	0.214802	0.373945
				56.8	0.000310768	0.000507155						70.551	0.000695751	0.000429312						56.64	0.216139	0.372464
				56.96	0.000312487	0.000505246						70.752	0.000691495	0.000426089						56.8	0.217479	0.370977
				57.12	0.00031421	0.00050333						70.953	0.000687234	0.00042294						56.96	0.218822	0.369485
				57.28	0.000315937	0.000501407						71.154	0.000682969	0.000419867						57.12	0.220169	0.367987
				57.44	0.000317667	0.000499479						71.355	0.0006787	0.000416869						57.28	0.221518	0.366484
				57.6	0.000319401	0.000497544						71.556	0.000674428	0.000413949						57.44	0.222871	0.364977
				57.76	0.000321137	0.000495603						71.757	0.000670154	0.000411105						57.6	0.224226	0.363464
				57.92	0.000322877	0.000493657						71.958	0.000665879	0.000408338						57.76	0.225583	0.361948
				58.08	0.000324618	0.000491706						72.159	0.000661603	0.000405649						57.92	0.226943	0.360426
				58.24	0.000326362	0.000489749						72.36	0.000657326	0.000403039						58.08	0.228304	0.358901
				58.4	0.000328108	0.000487788						72.561	0.000653051	0.000400507						58.24	0.229667	0.357372
				58.56	0.000329855	0.000485823						72.762	0.000648777	0.000398054						58.4	0.231032	0.355839
				58.72	0.000331604	0.000483853						72.963	0.000644506	0.00039568						58.56	0.232397	0.354303
				58.88	0.000333354	0.000481879						73.164	0.000640237	0.000393386						58.72	0.233764	0.352763
				59.04	0.000335104	0.000479902						73.365	0.000635972	0.000391171						58.88	0.235132	0.351221
				59.2	0.000336855	0.000477921						73.566	0.000631711	0.000389037						59.04	0.2365	0.349675
				59.36	0.000338606	0.000475937						73.767	0.000627456	0.000386984						59.2	0.237868	0.348127
				59.52	0.000340357	0.00047395						73.968	0.000623206	0.000385011						59.36	0.239237	0.346576
				59.68	0.000342108	0.00047196						74.169	0.000618962	0.000383118						59.52	0.240606	0.345023
				59.84	0.000343858	0.000469968						74.37	0.000614726	0.000381307						59.68	0.241974	0.343468
				60	0.000345607	0.000467974						74.571	0.000610498	0.000379577						59.84	0.243342	0.341911
				60.16	0.000347355	0.000465978						74.772	0.000606279	0.000377929						60	0.244709	0.340352
				60.32	0.000349101	0.00046398						74.973	0.000602068	0.000376362						60.16	0.246075	0.338792
				60.48	0.000350846	0.00046198						75.174	0.000597868	0.000374877						60.32	0.24744	0.33723
				60.64	0.000352588	0.00045998						75.375	0.000593678	0.000373473						60.48	0.248803	0.335668
				60.8	0.000354329	0.000457978						75.576	0.0005895	0.000372151						60.64	0.250166	0.334104
				60.96	0.000356066	0.000455976						75.777	0.000585334	0.000370911						60.8	0.251526	0.33254
				61.12	0.000357801	0.000453974						75.978	0.000581181	0.000369752						60.96	0.252884	0.330975
				61.28	0.000359533	0.000451971						76.179	0.000577041	0.000368676						61.12	0.25424	0.32941
				61.44	0.000361262	0.000449968						76.38	0.000572915	0.000367681						61.28	0.255594	0.327844
				61.6	0.000362987	0.000447966						76.581	0.000568804	0.000366768						61.44	0.256945	0.326279
				61.76	0.000364708	0.000445964						76.782	0.000564708	0.000365937						61.6	0.258294	0.324714
				61.92	0.000366426	0.000443963						76.983	0.000560629	0.000365187						61.76	0.259639	0.323149
				62.08	0.000368138	0.000441963						77.184	0.000556566	0.000364519						61.92	0.260981	0.321585
				62.24	0.000369847	0.000439964						77.385	0.00055252	0.000363932						62.08	0.26232	0.320022
				62.4	0.00037155	0.000437966						77.586	0.000548493	0.000363426						62.24	0.263655	0.318459
				62.56	0.000373248	0.000435971						77.787	0.000544484	0.000363001						62.4	0.264986	0.316898
				62.72	0.000374941	0.000433977						77.988	0.000540495	0.000362657						62.56	0.266314	0.315338
				62.88	0.000376629	0.000431986						78.189	0.000536526	0.000362394						62.72	0.267637	0.31378
				63.04	0.00037831	0.000429997						78.39	0.000532577	0.000362211						62.88	0.268956	0.312224
				63.2	0.000379986	0.00042801						78.591	0.000528649	0.000362108						63.04	0.27027	0.310669
				63.36	0.000381655	0.000426027						78.792	0.000524744	0.000362085						63.2	0.27158	0.309116
				63.52	0.000383317	0.000424047						78.993	0.00052086	0.000362142						63.36	0.272884	0.307566
				63.68	0.000384973	0.00042207						79.194	0.000517	0.000362278						63.52	0.274184	0.306018
				63.84	0.000386622	0.000420097						79.395	0.000513163	0.000362493						63.68	0.275478	0.304473
				64	0.000388263	0.000418127						79.596	0.000509351	0.000362786						63.84	0.276766	0.302931
				64.16	0.000389897	0.000416162						79.797	0.000505564	0.000363158						64	0.278049	0.301392
				64.32	0.000391523	0.000414201						79.998	0.000501801	0.000363608						64.16	0.279327	0.299855
				64.48	0.000393141	0.000412244						80.199	0.000498065	0.000364135						64.32	0.280598	0.298323
				64.64	0.000394752	0.000410292						80.4	0.000494356	0.000364739						64.48	0.281862	0.296793
				64.8	0.000396353	0.000408345						80.601	0.000490674	0.00036542						64.64	0.283121	0.295268
				64.96	0.000397946	0.000406403						80.802	0.000487019	0.000366177						64.8	0.284373	0.293746
				65.12	0.00039953	0.000404467						81.003	0.000483393	0.000367009						64.96	0.285618	0.292228
				65.28	0.000401106	0.000402536						81.204	0.000479795	0.000367917						65.12	0.286856	0.290715
				65.44	0.000402671	0.000400611						81.405	0.000476227	0.0003689						65.28	0.288087	0.289205
				65.6	0.000404228	0.000398692						81.606	0.000472689	0.000369956						65.44	0.289311	0.287701
				65.76	0.000405774	0.000396779						81.807	0.000469181	0.000371086						65.6	0.290528	0.286201
				65.92	0.000407311	0.000394873						82.008	0.000465704	0.000372289						65.76	0.291736	0.284706
				66.08	0.000408838	0.000392973						82.209	0.000462258	0.000373565						65.92	0.292938	0.283216
				66.24	0.000410354	0.00039108						82.41	0.000458845	0.000374913						66.08	0.294131	0.281731
				66.4	0.00041186	0.000389194						82.611	0.000455464	0.000376331						66.24	0.295316	0.280251
				66.56	0.000413355	0.000387316						82.812	0.000452116	0.000377821						66.4	0.296493	0.278777
				66.72	0.000414839	0.000385445						83.013	0.000448801	0.00037938						66.56	0.297661	0.277309
				66.88	0.000416312	0.000383581						83.214	0.000445521	0.000381009						66.72	0.298821	0.275847
				67.04	0.000417774	0.000381726						83.415	0.000442275	0.000382706						66.88	0.299973	0.27439
				67.2	0.000419224	0.000379878						83.616	0.000439064	0.000384472						67.04	0.301115	0.27294
				67.36	0.000420662	0.000378039						83.817	0.000435888	0.000386304						67.2	0.302249	0.271496
				67.52	0.000422089	0.000376208						84.018	0.000432748	0.000388203						67.36	0.303373	0.270058
				67.68	0.000423504	0.000374386						84.219	0.000429644	0.000390168						67.52	0.304488	0.268627
				67.84	0.000424906	0.000372572						84.42	0.000426577	0.000392198						67.68	0.305594	0.267203
				68	0.000426296	0.000370768						84.621	0.000423547	0.000394292						67.84	0.30669	0.265785
				68.16	0.000427673	0.000368972						84.822	0.000420555	0.00039645						68	0.307776	0.264375
				68.32	0.000429038	0.000367186						85.023	0.000417601	0.000398671						68.16	0.308853	0.262972
				68.48	0.000430389	0.00036541						85.224	0.000414685	0.000400953						68.32	0.309919	0.261576
				68.64	0.000431728	0.000363643						85.425	0.000411808	0.000403297						68.48	0.310976	0.260187
				68.8	0.000433053	0.000361886						85.626	0.00040897	0.0004057						68.64	0.312022	0.258806
				68.96	0.000434365	0.00036014						85.827	0.000406172	0.000408164						68.8	0.313058	0.257433
				69.12	0.000435663	0.000358403						86.028	0.000403414	0.000410686						68.96	0.314083	0.256068
				69.28	0.000436947	0.000356677						86.229	0.000400696	0.000413265						69.12	0.315098	0.254711
				69.44	0.000438218	0.000354962						86.43	0.000398019	0.000415902						69.28	0.316102	0.253362
				69.6	0.000439474	0.000353257						86.631	0.000395383	0.000418594						69.44	0.317095	0.252021
				69.76	0.000440717	0.000351563						86.832	0.000392789	0.000421342						69.6	0.318077	0.250688
				69.92	0.000441945	0.00034988						87.033	0.000390236	0.000424143						69.76	0.319048	0.249364
				70.08	0.000443158	0.000348208						87.234	0.000387725	0.000426998						69.92	0.320007	0.248049
				70.24	0.000444357	0.000346548						87.435	0.000385257	0.000429905						70.08	0.320956	0.246742
				70.4	0.000445541	0.0003449						87.636	0.000382832	0.000432864						70.24	0.321893	0.245445
				70.56	0.00044671	0.000343263						87.837	0.000380449	0.000435873						70.4	0.322818	0.244156
				70.72	0.000447863	0.000341638						88.038	0.00037811	0.000438931						70.56	0.323732	0.242877
				70.88	0.000449002	0.000340024						88.239	0.000375815	0.000442038						70.72	0.324634	0.241606
				71.04	0.000450126	0.000338423						88.44	0.000373564	0.000445193						70.88	0.325524	0.240346
				71.2	0.000451233	0.000336835						88.641	0.000371357	0.000448393						71.04	0.326402	0.239094
				71.36	0.000452326	0.000335258						88.842	0.000369194	0.00045164						71.2	0.327268	0.237852
				71.52	0.000453402	0.000333695						89.043	0.000367076	0.000454931						71.36	0.328122	0.23662
				71.68	0.000454463	0.000332144						89.244	0.000365004	0.000458266						71.52	0.328963	0.235398
				71.84	0.000455508	0.000330605						89.445	0.000362976	0.000461643						71.68	0.329792	0.234186
				72	0.000456537	0.00032908						89.646	0.000360994	0.000465061						71.84	0.330609	0.232984
				72.16	0.00045755	0.000327568						89.847	0.000359058	0.00046852						72	0.331413	0.231791
				72.32	0.000458546	0.000326069						90.048	0.000357167	0.000472018						72.16	0.332204	0.230609
				72.48	0.000459526	0.000324584						90.249	0.000355323	0.000475555						72.32	0.332983	0.229438
				72.64	0.000460489	0.000323111						90.45	0.000353526	0.000479129						72.48	0.333749	0.228277
				72.8	0.000461436	0.000321653						90.651	0.000351774	0.000482739						72.64	0.334502	0.227126
				72.96	0.000462366	0.000320208						90.852	0.00035007	0.000486385						72.8	0.335242	0.225986
				73.12	0.00046328	0.000318777						91.053	0.000348412	0.000490064						72.96	0.335969	0.224857
				73.28	0.000464176	0.00031736						91.254	0.000346802	0.000493777						73.12	0.336683	0.223739
				73.44	0.000465056	0.000315957						91.455	0.000345239	0.000497522						73.28	0.337384	0.222631
				73.6	0.000465919	0.000314569						91.656	0.000343723	0.000501297						73.44	0.338072	0.221535
				73.76	0.000466764	0.000313194						91.857	0.000342255	0.000505103						73.6	0.338746	0.220449
				73.92	0.000467592	0.000311834						92.058	0.000340835	0.000508937						73.76	0.339407	0.219375
				74.08	0.000468403	0.000310489						92.259	0.000339462	0.000512798						73.92	0.340054	0.218312
				74.24	0.000469197	0.000309158						92.46	0.000338137	0.000516687						74.08	0.340688	0.21726
				74.4	0.000469973	0.000307841						92.661	0.000336861	0.0005206						74.24	0.341308	0.21622
				74.56	0.000470731	0.00030654						92.862	0.000335632	0.000524538						74.4	0.341915	0.215191
				74.72	0.000471472	0.000305253						93.063	0.000334452	0.0005285						74.56	0.342507	0.214174
				74.88	0.000472196	0.000303982						93.264	0.00033332	0.000532483						74.72	0.343087	0.213168
				75.04	0.000472901	0.000302725						93.465	0.000332237	0.000536487						74.88	0.343652	0.212174
				75.2	0.000473589	0.000301484						93.666	0.000331202	0.000540512						75.04	0.344203	0.211192
				75.36	0.000474259	0.000300257						93.867	0.000330216	0.000544555						75.2	0.344741	0.210222
				75.52	0.000474911	0.000299047						94.068	0.000329278	0.000548616						75.36	0.345265	0.209263
				75.68	0.000475545	0.000297851						94.269	0.000328389	0.000552693						75.52	0.345775	0.208317
				75.84	0.000476162	0.000296671						94.47	0.000327548	0.000556786						75.68	0.34627	0.207382
				76	0.00047676	0.000295507						94.671	0.000326757	0.000560893						75.84	0.346752	0.20646
				76.16	0.00047734	0.000294358						94.872	0.000326014	0.000565014						76	0.347219	0.20555
				76.32	0.000477902	0.000293224						95.073	0.00032532	0.000569146						76.16	0.347673	0.204652
				76.48	0.000478446	0.000292107						95.274	0.000324674	0.00057329						76.32	0.348112	0.203766
				76.64	0.000478971	0.000291005						95.475	0.000324077	0.000577444						76.48	0.348537	0.202893
				76.8	0.000479479	0.00028992						95.676	0.000323529	0.000581606						76.64	0.348948	0.202032
				76.96	0.000479968	0.00028885						95.877	0.00032303	0.000585776						76.8	0.349345	0.201183
				77.12	0.000480439	0.000287796						96.078	0.000322579	0.000589953						76.96	0.349727	0.200347
				77.28	0.000480892	0.000286758						96.279	0.000322177	0.000594136						77.12	0.350095	0.199523
				77.44	0.000481326	0.000285737						96.48	0.000321824	0.000598322						77.28	0.350449	0.198712
				77.6	0.000481742	0.000284731						96.681	0.000321519	0.000602513						77.44	0.350788	0.197914
				77.76	0.000482139	0.000283742						96.882	0.000321262	0.000606705						77.6	0.351113	0.197128
				77.92	0.000482519	0.000282769						97.083	0.000321054	0.000610899						77.76	0.351424	0.196354
				78.08	0.000482879	0.000281812						97.284	0.000320895	0.000615092						77.92	0.351721	0.195594
				78.24	0.000483222	0.000280872						97.485	0.000320783	0.000619285						78.08	0.352003	0.194846
				78.4	0.000483546	0.000279947						97.686	0.00032072	0.000623476						78.24	0.35227	0.194111
				78.56	0.000483851	0.00027904						97.887	0.000320704	0.000627663						78.4	0.352523	0.193389
				78.72	0.000484139	0.000278149						98.088	0.000320737	0.000631846						78.56	0.352762	0.192679
				78.88	0.000484407	0.000277274						98.289	0.000320817	0.000636024						78.72	0.352987	0.191983
				79.04	0.000484658	0.000276416						98.49	0.000320945	0.000640196						78.88	0.353197	0.191299
				79.2	0.00048489	0.000275574						98.691	0.000321121	0.00064436						79.04	0.353393	0.190628
				79.36	0.000485103	0.000274749						98.892	0.000321344	0.000648516						79.2	0.353574	0.18997
				79.52	0.000485299	0.00027394						99.093	0.000321614	0.000652663						79.36	0.353741	0.189325
				79.68	0.000485475	0.000273148						99.294	0.000321931	0.000656799						79.52	0.353893	0.188693
				79.84	0.000485634	0.000272373						99.495	0.000322295	0.000660923						79.68	0.354032	0.188074
				80	0.000485774	0.000271614						99.696	0.000322706	0.000665035						79.84	0.354156	0.187468
				80.16	0.000485896	0.000270872						99.897	0.000323163	0.000669133						80	0.354265	0.186875
				80.32	0.000486	0.000270147						100.098	0.000323667	0.000673217						80.16	0.35436	0.186295
				80.48	0.000486085	0.000269438						100.299	0.000324217	0.000677285						80.32	0.354441	0.185728
				80.64	0.000486152	0.000268746						100.5	0.000324813	0.000681337						80.48	0.354508	0.185174
				80.8	0.000486201	0.00026807						100.701	0.000325455	0.000685371						80.64	0.354561	0.184633
				80.96	0.000486232	0.000267412						100.902	0.000326142	0.000689387						80.8	0.354599	0.184106
				81.12	0.000486244	0.000266769						101.103	0.000326874	0.000693383						80.96	0.354623	0.183591
				81.28	0.000486239	0.000266144						101.304	0.000327652	0.000697359						81.12	0.354633	0.183089
				81.44	0.000486215	0.000265535						101.505	0.000328474	0.000701314						81.28	0.354628	0.1826
				81.6	0.000486174	0.000264943						101.706	0.000329342	0.000705246						81.44	0.35461	0.182124
				81.76	0.000486114	0.000264368						101.907	0.000330253	0.000709155						81.6	0.354578	0.181661
				81.92	0.000486037	0.000263809						102.108	0.000331208	0.00071304						81.76	0.354531	0.181211
				82.08	0.000485942	0.000263267						102.309	0.000332208	0.0007169						81.92	0.354471	0.180775
				82.24	0.000485829	0.000262741						102.51	0.00033325	0.000720734						82.08	0.354396	0.180351
				82.4	0.000485698	0.000262232						102.711	0.000334336	0.000724541						82.24	0.354308	0.17994
				82.56	0.00048555	0.000261739						102.912	0.000335466	0.00072832						82.4	0.354206	0.179542
				82.72	0.000485383	0.000261263						103.113	0.000336637	0.000732071						82.56	0.35409	0.179157
				82.88	0.0004852	0.000260804						103.314	0.000337851	0.000735792						82.72	0.35396	0.178785
				83.04	0.000484999	0.000260361						103.515	0.000339107	0.000739483						82.88	0.353816	0.178426
				83.2	0.00048478	0.000259935						103.716	0.000340405	0.000743143						83.04	0.353659	0.17808
				83.36	0.000484544	0.000259524						103.917	0.000341745	0.000746771						83.2	0.353488	0.177746
				83.52	0.000484291	0.000259131						104.118	0.000343125	0.000750366						83.36	0.353304	0.177426
				83.68	0.00048402	0.000258753						104.319	0.000344546	0.000753928						83.52	0.353106	0.177118
				83.84	0.000483732	0.000258392						104.52	0.000346008	0.000757455						83.68	0.352894	0.176823
				84	0.000483428	0.000258048						104.721	0.00034751	0.000760947						83.84	0.352669	0.176541
				84.16	0.000483106	0.000257719						104.922	0.000349051	0.000764403						84	0.352431	0.176272
				84.32	0.000482767	0.000257407						105.123	0.000350632	0.000767822						84.16	0.352179	0.176015
				84.48	0.000482411	0.000257111						105.324	0.000352252	0.000771204						84.32	0.351915	0.175771
				84.64	0.000482039	0.000256831						105.525	0.00035391	0.000774548						84.48	0.351637	0.175539
				84.8	0.00048165	0.000256567						105.726	0.000355607	0.000777853						84.64	0.351346	0.17532
				84.96	0.000481245	0.000256319						105.927	0.000357341	0.000781118						84.8	0.351042	0.175114
				85.12	0.000480823	0.000256086						106.128	0.000359114	0.000784343						84.96	0.350725	0.17492
				85.28	0.000480384	0.00025587						106.329	0.000360923	0.000787527						85.12	0.350395	0.174739
				85.44	0.000479929	0.00025567						106.53	0.000362769	0.000790669						85.28	0.350052	0.17457
				85.6	0.000479459	0.000255485						106.731	0.000364651	0.00079377						85.44	0.349697	0.174413
				85.76	0.000478972	0.000255316						106.932	0.000366569	0.000796827						85.6	0.349329	0.174269
				85.92	0.000478469	0.000255163						107.133	0.000368523	0.00079984						85.76	0.348948	0.174137
				86.08	0.00047795	0.000255025						107.334	0.000370512	0.00080281						85.92	0.348555	0.174017
				86.24	0.000477415	0.000254903						107.535	0.000372535	0.000805735						86.08	0.348149	0.173909
				86.4	0.000476864	0.000254796						107.736	0.000374593	0.000808614						86.24	0.347731	0.173814
				86.56	0.000476298	0.000254705						107.937	0.000376684	0.000811447						86.4	0.347301	0.17373
				86.72	0.000475717	0.000254629						108.138	0.000378809	0.000814234						86.56	0.346859	0.173659
				86.88	0.00047512	0.000254568						108.339	0.000380967	0.000816974						86.72	0.346404	0.173599
				87.04	0.000474508	0.000254522						108.54	0.000383157	0.000819667						86.88	0.345938	0.173552
				87.2	0.000473881	0.000254491						108.741	0.00038538	0.000822311						87.04	0.345459	0.173516
				87.36	0.000473239	0.000254476						108.942	0.000387633	0.000824907						87.2	0.344969	0.173492
				87.52	0.000472582	0.000254475						109.143	0.000389918	0.000827453						87.36	0.344467	0.17348
				87.68	0.00047191	0.000254489						109.344	0.000392234	0.00082995						87.52	0.343954	0.173479
				87.84	0.000471223	0.000254517						109.545	0.00039458	0.000832397						87.68	0.343429	0.17349
				88	0.000470522	0.000254561						109.746	0.000396955	0.000834794						87.84	0.342892	0.173512
				88.16	0.000469807	0.000254619						109.947	0.00039936	0.000837139						88	0.342344	0.173546
				88.32	0.000469077	0.000254691						110.148	0.000401793	0.000839434						88.16	0.341785	0.173592
				88.48	0.000468333	0.000254778						110.349	0.000404255	0.000841676						88.32	0.341214	0.173648
				88.64	0.000467575	0.000254879						110.55	0.000406745	0.000843867						88.48	0.340633	0.173716
				88.8	0.000466803	0.000254994						110.751	0.000409261	0.000846005						88.64	0.34004	0.173795
				88.96	0.000466017	0.000255123						110.952	0.000411805	0.00084809						88.8	0.339437	0.173885
				89.12	0.000465218	0.000255267						111.153	0.000414375	0.000850122						88.96	0.338823	0.173986
				89.28	0.000464405	0.000255424						111.354	0.000416971	0.000852101						89.12	0.338198	0.174098
				89.44	0.000463579	0.000255595						111.555	0.000419592	0.000854026						89.28	0.337563	0.174221
				89.6	0.00046274	0.00025578						111.756	0.000422238	0.000855897						89.44	0.336917	0.174355
				89.76	0.000461888	0.000255978						111.957	0.000424908	0.000857713						89.6	0.336261	0.174499
				89.92	0.000461022	0.00025619						112.158	0.000427602	0.000859475						89.76	0.335595	0.174654
				90.08	0.000460144	0.000256415						112.359	0.000430319	0.000861181						89.92	0.334919	0.174819
				90.24	0.000459253	0.000256653						112.56	0.000433059	0.000862833						90.08	0.334232	0.174995
				90.4	0.00045835	0.000256905						112.761	0.000435821	0.000864429						90.24	0.333536	0.175182
				90.56	0.000457434	0.000257169						112.962	0.000438605	0.00086597						90.4	0.33283	0.175378
				90.72	0.000456506	0.000257447						113.163	0.00044141	0.000867455						90.56	0.332114	0.175585
				90.88	0.000455566	0.000257737						113.364	0.000444235	0.000868884						90.72	0.331389	0.175802
				91.04	0.000454614	0.00025804						113.565	0.000447081	0.000870257						90.88	0.330654	0.176029
				91.2	0.000453651	0.000258355						113.766	0.000449947	0.000871574						91.04	0.32991	0.176266
				91.36	0.000452675	0.000258684						113.967	0.000452831	0.000872834						91.2	0.329157	0.176512
				91.52	0.000451689	0.000259024						114.168	0.000455734	0.000874038						91.36	0.328395	0.176769
				91.68	0.000450691	0.000259377						114.369	0.000458655	0.000875185						91.52	0.327624	0.177035
				91.84	0.000449681	0.000259741						114.57	0.000461593	0.000876275						91.68	0.326843	0.17731
				92	0.000448661	0.000260118						114.771	0.000464548	0.000877309						91.84	0.326055	0.177595
				92.16	0.00044763	0.000260507						114.972	0.00046752	0.000878286						92	0.325257	0.17789
				92.32	0.000446588	0.000260907						115.173	0.000470507	0.000879206						92.16	0.324451	0.178194
				92.48	0.000445535	0.000261319						115.374	0.00047351	0.00088007						92.32	0.323637	0.178506
				92.64	0.000444473	0.000261742						115.575	0.000476527	0.000880876						92.48	0.322814	0.178828
				92.8	0.0004434	0.000262177						115.776	0.000479559	0.000881625						92.64	0.321983	0.179159
				92.96	0.000442317	0.000262623						115.977	0.000482604	0.000882318						92.8	0.321145	0.179499
				93.12	0.000441224	0.00026308						116.178	0.000485662	0.000882954						92.96	0.320298	0.179848
				93.28	0.000440121	0.000263548						116.379	0.000488732	0.000883533						93.12	0.319444	0.180205
				93.44	0.000439008	0.000264027						116.58	0.000491815	0.000884055						93.28	0.318582	0.180571
				93.6	0.000437887	0.000264517						116.781	0.000494909	0.00088452						93.44	0.317713	0.180945
				93.76	0.000436756	0.000265017						116.982	0.000498014	0.000884929						93.6	0.316836	0.181328
				93.92	0.000435616	0.000265527						117.183	0.000501129	0.000885282						93.76	0.315952	0.181719
				94.08	0.000434467	0.000266048						117.384	0.000504254	0.000885578						93.92	0.315061	0.182118
				94.24	0.000433309	0.000266579						117.585	0.000507388	0.000885818						94.08	0.314163	0.182525
				94.4	0.000432143	0.00026712						117.786	0.000510531	0.000886002						94.24	0.313258	0.18294
				94.56	0.000430968	0.000267671						117.987	0.000513682	0.00088613						94.4	0.312346	0.183363
				94.72	0.000429785	0.000268232						118.188	0.00051684	0.000886202						94.56	0.311428	0.183794
				94.88	0.000428594	0.000268802						118.389	0.000520005	0.000886219						94.72	0.310503	0.184232
				95.04	0.000427394	0.000269382						118.59	0.000523177	0.00088618						94.88	0.309572	0.184678
				95.2	0.000426188	0.000269971						118.791	0.000526354	0.000886086						95.04	0.308635	0.185131
				95.36	0.000424973	0.000270569						118.992	0.000529537	0.000885937						95.2	0.307692	0.185591
				95.52	0.000423752	0.000271177						119.193	0.000532725	0.000885734						95.36	0.306743	0.186059
				95.68	0.000422522	0.000271793						119.394	0.000535916	0.000885476						95.52	0.305788	0.186533
				95.84	0.000421286	0.000272418						119.595	0.000539112	0.000885164						95.68	0.304827	0.187015
				96	0.000420043	0.000273051						119.796	0.00054231	0.000884798						95.84	0.303861	0.187504
				96.16	0.000418794	0.000273693						119.997	0.000545511	0.000884378						96	0.302889	0.187999
				96.32	0.000417537	0.000274344						120.198	0.000548714	0.000883906						96.16	0.301912	0.188501
				96.48	0.000416275	0.000275002						120.399	0.000551919	0.00088338						96.32	0.30093	0.189009
				96.64	0.000415006	0.000275669						120.6	0.000555124	0.000882802						96.48	0.299944	0.189524
				96.8	0.000413731	0.000276343						120.801	0.00055833	0.000882171						96.64	0.298952	0.190045
				96.96	0.00041245	0.000277025						121.002	0.000561535	0.000881488						96.8	0.297955	0.190572
				97.12	0.000411163	0.000277715						121.203	0.00056474	0.000880754						96.96	0.296954	0.191105
				97.28	0.000409871	0.000278412						121.404	0.000567943	0.000879969						97.12	0.295949	0.191644
				97.44	0.000408574	0.000279117						121.605	0.000571144	0.000879133						97.28	0.294939	0.192189
				97.6	0.000407272	0.000279828						121.806	0.000574344	0.000878246						97.44	0.293925	0.192739
				97.76	0.000405964	0.000280547						122.007	0.00057754	0.00087731						97.6	0.292907	0.193296
				97.92	0.000404652	0.000281272						122.208	0.000580732	0.000876323						97.76	0.291885	0.193857
				98.08	0.000403335	0.000282004						122.409	0.000583921	0.000875288						97.92	0.290859	0.194424
				98.24	0.000402013	0.000282743						122.61	0.000587105	0.000874204						98.08	0.289829	0.194996
				98.4	0.000400687	0.000283488						122.811	0.000590284	0.000873072						98.24	0.288797	0.195574
				98.56	0.000399357	0.000284239						123.012	0.000593458	0.000871892						98.4	0.28776	0.196156
				98.72	0.000398023	0.000284996						123.213	0.000596625	0.000870665						98.56	0.286721	0.196743
				98.88	0.000396686	0.000285759						123.414	0.000599786	0.000869391						98.72	0.285678	0.197335
				99.04	0.000395344	0.000286528						123.615	0.00060294	0.000868071						98.88	0.284633	0.197931
				99.2	0.000393999	0.000287303						123.816	0.000606086	0.000866705						99.04	0.283584	0.198533
				99.36	0.000392651	0.000288083						124.017	0.000609223	0.000865294						99.2	0.282533	0.199138
				99.52	0.0003913	0.000288868						124.218	0.000612352	0.000863838						99.36	0.281479	0.199748
				99.68	0.000389946	0.000289659						124.419	0.000615472	0.000862338						99.52	0.280423	0.200361
				99.84	0.000388589	0.000290454						124.62	0.000618582	0.000860794						99.68	0.279365	0.200979
				100	0.00038723	0.000291255						124.821	0.000621682	0.000859207						99.84	0.278305	0.201601
				100.16	0.000385868	0.00029206						125.022	0.000624771	0.000857578						100	0.277242	0.202227
				100.32	0.000384504	0.000292869						125.223	0.000627849	0.000855906						100.16	0.276178	0.202856
				100.48	0.000383138	0.000293683						125.424	0.000630915	0.000854194						100.32	0.275111	0.203489
				100.64	0.00038177	0.000294502						125.625	0.000633969	0.00085244						100.48	0.274044	0.204125
				100.8	0.0003804	0.000295324						125.826	0.00063701	0.000850647						100.64	0.272974	0.204765
				100.96	0.000379029	0.00029615						126.027	0.000640038	0.000848814						100.8	0.271904	0.205407
				101.12	0.000377656	0.00029698						126.228	0.000643052	0.000846942						100.96	0.270832	0.206053
				101.28	0.000376282	0.000297814						126.429	0.000646052	0.000845031						101.12	0.269759	0.206702
				101.44	0.000374907	0.000298651						126.63	0.000649037	0.000843083						101.28	0.268685	0.207354
				101.6	0.000373531	0.000299492						126.831	0.000652008	0.000841098						101.44	0.26761	0.208008
				101.76	0.000372155	0.000300336						127.032	0.000654962	0.000839077						101.6	0.266535	0.208665
				101.92	0.000370778	0.000301182						127.233	0.000657901	0.00083702						101.76	0.265459	0.209324
				102.08	0.0003694	0.000302032						127.434	0.000660823	0.000834927						101.92	0.264383	0.209986
				102.24	0.000368022	0.000302884						127.635	0.000663728	0.000832801						102.08	0.263306	0.21065
				102.4	0.000366645	0.000303739						127.836	0.000666615	0.00083064						102.24	0.262229	0.211316
				102.56	0.000365267	0.000304596						128.037	0.000669485	0.000828447						102.4	0.261152	0.211984
				102.72	0.00036389	0.000305456						128.238	0.000672336	0.000826221						102.56	0.260076	0.212654
				102.88	0.000362513	0.000306317						128.439	0.000675169	0.000823964						102.72	0.258999	0.213326
				103.04	0.000361136	0.000307181						128.64	0.000677982	0.000821675						102.88	0.257923	0.214
				103.2	0.000359761	0.000308046						128.841	0.000680776	0.000819356						103.04	0.256847	0.214675
				103.36	0.000358386	0.000308913						129.042	0.00068355	0.000817008						103.2	0.255772	0.215351
				103.52	0.000357013	0.000309782						129.243	0.000686303	0.000814631						103.36	0.254697	0.216029
				103.68	0.00035564	0.000310652						129.444	0.000689035	0.000812226						103.52	0.253624	0.216708
				103.84	0.000354269	0.000311523						129.645	0.000691746	0.000809793						103.68	0.252551	0.217388
				104	0.0003529	0.000312395						129.846	0.000694435	0.000807334						103.84	0.25148	0.218069
				104.16	0.000351533	0.000313268						130.047	0.000697102	0.000804848						104	0.250409	0.21875
				104.32	0.000350167	0.000314142						130.248	0.000699746	0.000802338						104.16	0.24934	0.219433
				104.48	0.000348803	0.000315017						130.449	0.000702368	0.000799803						104.32	0.248273	0.220116
				104.64	0.000347442	0.000315892						130.65	0.000704966	0.000797244						104.48	0.247207	0.220799
				104.8	0.000346083	0.000316767						130.851	0.00070754	0.000794662						104.64	0.246143	0.221483
				104.96	0.000344726	0.000317643						131.052	0.000710091	0.000792058						104.8	0.245081	0.222168
				105.12	0.000343372	0.000318518						131.253	0.000712616	0.000789432						104.96	0.24402	0.222852
				105.28	0.000342021	0.000319394						131.454	0.000715117	0.000786786						105.12	0.242962	0.223536
				105.44	0.000340672	0.000320269						131.655	0.000717593	0.00078412						105.28	0.241906	0.22422
				105.6	0.000339327	0.000321144						131.856	0.000720043	0.000781434						105.44	0.240852	0.224905
				105.76	0.000337985	0.000322018						132.057	0.000722467	0.00077873						105.6	0.239801	0.225588
				105.92	0.000336647	0.000322892						132.258	0.000724865	0.000776009						105.76	0.238752	0.226272
				106.08	0.000335312	0.000323765						132.459	0.000727237	0.00077327						105.92	0.237706	0.226955
				106.24	0.000333981	0.000324637						132.66	0.000729581	0.000770515						106.08	0.236662	0.227637
				106.4	0.000332653	0.000325507						132.861	0.000731898	0.000767745						106.24	0.235622	0.228318
				106.56	0.00033133	0.000326377						133.062	0.000734187	0.00076496						106.4	0.234584	0.228999
				106.72	0.000330011	0.000327245						133.263	0.000736448	0.000762162						106.56	0.23355	0.229679
				106.88	0.000328696	0.000328112						133.464	0.000738681	0.00075935						106.72	0.232519	0.230357
				107.04	0.000327385	0.000328977						133.665	0.000740886	0.000756526						106.88	0.231491	0.231035
				107.2	0.000326079	0.00032984						133.866	0.000743061	0.00075369						107.04	0.230467	0.231711
				107.36	0.000324778	0.000330701						134.067	0.000745208	0.000750844						107.2	0.229446	0.232385
				107.52	0.000323481	0.000331561						134.268	0.000747324	0.000747987						107.36	0.228429	0.233059
				107.68	0.000322189	0.000332418						134.469	0.000749411	0.000745122						107.52	0.227415	0.23373
				107.84	0.000320903	0.000333273						134.67	0.000751468	0.000742247						107.68	0.226406	0.2344
				108	0.000319622	0.000334125						134.871	0.000753495	0.000739366						107.84	0.2254	0.235068
				108.16	0.000318346	0.000334975						135.072	0.000755491	0.000736477						108	0.224399	0.235735
				108.32	0.000317075	0.000335822						135.273	0.000757456	0.000733582						108.16	0.223401	0.236399
				108.48	0.00031581	0.000336666						135.474	0.00075939	0.000730682						108.32	0.222408	0.237061
				108.64	0.000314551	0.000337507						135.675	0.000761292	0.000727777						108.48	0.22142	0.237721
				108.8	0.000313298	0.000338346						135.876	0.000763163	0.000724868						108.64	0.220436	0.238378
				108.96	0.000312051	0.000339181						136.077	0.000765002	0.000721956						108.8	0.219456	0.239033
				109.12	0.00031081	0.000340012						136.278	0.000766809	0.000719042						108.96	0.218481	0.239686
				109.28	0.000309575	0.00034084						136.479	0.000768583	0.000716126						109.12	0.217511	0.240336
				109.44	0.000308346	0.000341665						136.68	0.000770325	0.00071321						109.28	0.216546	0.240983
				109.6	0.000307125	0.000342486						136.881	0.000772034	0.000710293						109.44	0.215586	0.241628
				109.76	0.000305909	0.000343303						137.082	0.00077371	0.000707377						109.6	0.214631	0.242269
				109.92	0.0003047	0.000344116						137.283	0.000775353	0.000704463						109.76	0.213681	0.242908
				110.08	0.000303499	0.000344925						137.484	0.000776962	0.00070155						109.92	0.212736	0.243544
				110.24	0.000302304	0.00034573						137.685	0.000778538	0.000698641						110.08	0.211797	0.244176
				110.4	0.000301116	0.00034653						137.886	0.00078008	0.000695735						110.24	0.210863	0.244805
				110.56	0.000299935	0.000347326						138.087	0.000781588	0.000692834						110.4	0.209934	0.245431
				110.72	0.000298762	0.000348118						138.288	0.000783061	0.000689937						110.56	0.209012	0.246053
				110.88	0.000297596	0.000348905						138.489	0.0007845	0.000687047						110.72	0.208095	0.246671
				111.04	0.000296438	0.000349687						138.69	0.000785905	0.000684163						110.88	0.207183	0.247287
				111.2	0.000295287	0.000350464						138.891	0.000787275	0.000681286						111.04	0.206278	0.247898
				111.36	0.000294144	0.000351236						139.092	0.000788611	0.000678418						111.2	0.205378	0.248505
				111.52	0.000293009	0.000352004						139.293	0.000789911	0.000675558						111.36	0.204485	0.249109
				111.68	0.000291882	0.000352765						139.494	0.000791176	0.000672707						111.52	0.203598	0.249709
				111.84	0.000290762	0.000353522						139.695	0.000792406	0.000669867						111.68	0.202717	0.250304
				112	0.000289651	0.000354273						139.896	0.000793601	0.000667038						111.84	0.201842	0.250896
				112.16	0.000288548	0.000355019						140.097	0.00079476	0.000664219						112	0.200973	0.251483
				112.32	0.000287454	0.000355759						140.298	0.000795884	0.000661414						112.16	0.200111	0.252066
				112.48	0.000286368	0.000356493						140.499	0.000796972	0.00065862						112.32	0.199256	0.252644
				112.64	0.00028529	0.000357222						140.7	0.000798024	0.000655841						112.48	0.198407	0.253218
				112.8	0.000284221	0.000357945						140.901	0.00079904	0.000653076						112.64	0.197565	0.253787
				112.96	0.000283161	0.000358661						141.102	0.00080002	0.000650325						112.8	0.196729	0.254352
				113.12	0.000282109	0.000359372						141.303	0.000800965	0.00064759						112.96	0.1959	0.254912
				113.28	0.000281067	0.000360076						141.504	0.000801873	0.000644871						113.12	0.195079	0.255468
				113.44	0.000280033	0.000360774						141.705	0.000802745	0.000642169						113.28	0.194264	0.256018
				113.6	0.000279009	0.000361465						141.906	0.00080358	0.000639484						113.44	0.193456	0.256563
				113.76	0.000277993	0.00036215						142.107	0.000804379	0.000636818						113.6	0.192655	0.257104
				113.92	0.000276987	0.000362829						142.308	0.000805142	0.00063417						113.76	0.191861	0.257639
				114.08	0.00027599	0.0003635						142.509	0.000805869	0.000631541						113.92	0.191075	0.25817
				114.24	0.000275002	0.000364165						142.71	0.000806559	0.000628932						114.08	0.190296	0.258695
				114.4	0.000274024	0.000364823						142.911	0.000807212	0.000626344						114.24	0.189524	0.259214
				114.56	0.000273056	0.000365474						143.112	0.000807829	0.000623776						114.4	0.188759	0.259729
				114.72	0.000272097	0.000366118						143.313	0.00080841	0.000621231						114.56	0.188002	0.260238
				114.88	0.000271147	0.000366755						143.514	0.000808954	0.000618707						114.72	0.187252	0.260741
				115.04	0.000270208	0.000367385						143.715	0.000809461	0.000616207						114.88	0.18651	0.261239
				115.2	0.000269278	0.000368008						143.916	0.000809932	0.000613729						115.04	0.185776	0.261731
				115.36	0.000268358	0.000368623						144.117	0.000810367	0.000611276						115.2	0.185049	0.262218
				115.52	0.000267448	0.00036923						144.318	0.000810765	0.000608847						115.36	0.18433	0.262698
				115.68	0.000266548	0.000369831						144.519	0.000811126	0.000606443						115.52	0.183619	0.263173
				115.84	0.000265658	0.000370423						144.72	0.000811451	0.000604065						115.68	0.182916	0.263642
				116	0.000264778	0.000371008						144.921	0.000811739	0.000601712						115.84	0.18222	0.264106
				116.16	0.000263909	0.000371585						145.122	0.000811991	0.000599386						116	0.181532	0.264563
				116.32	0.000263049	0.000372155						145.323	0.000812207	0.000597088						116.16	0.180853	0.265014
				116.48	0.0002622	0.000372716						145.524	0.000812387	0.000594816						116.32	0.180181	0.265459
				116.64	0.000261362	0.00037327						145.725	0.00081253	0.000592573						116.48	0.179517	0.265898
				116.8	0.000260533	0.000373816						145.926	0.000812637	0.000590358						116.64	0.178862	0.266331
				116.96	0.000259716	0.000374353						146.127	0.000812707	0.000588172						116.8	0.178215	0.266757
				117.12	0.000258908	0.000374882						146.328	0.000812742	0.000586016						116.96	0.177575	0.267177
				117.28	0.000258112	0.000375404						146.529	0.000812741	0.000583889						117.12	0.176944	0.267591
				117.44	0.000257326	0.000375916						146.73	0.000812704	0.000581793						117.28	0.176322	0.267998
				117.6	0.00025655	0.000376421						146.931	0.000812631	0.000579727						117.44	0.175707	0.268399
				117.76	0.000255785	0.000376917						147.132	0.000812522	0.000577692						117.6	0.175101	0.268794
				117.92	0.000255031	0.000377405						147.333	0.000812378	0.00057569						117.76	0.174503	0.269181
				118.08	0.000254288	0.000377884						147.534	0.000812199	0.000573718						117.92	0.173914	0.269563
				118.24	0.000253555	0.000378355						147.735	0.000811984	0.00057178						118.08	0.173333	0.269937
				118.4	0.000252834	0.000378817						147.936	0.000811733	0.000569874						118.24	0.172761	0.270305
				118.56	0.000252123	0.00037927						148.137	0.000811448	0.000568001						118.4	0.172197	0.270666
				118.72	0.000251423	0.000379715						148.338	0.000811127	0.000566161						118.56	0.171641	0.271021
				118.88	0.000250734	0.000380151						148.539	0.000810772	0.000564356						118.72	0.171094	0.271368
				119.04	0.000250057	0.000380578						148.74	0.000810382	0.000562584						118.88	0.170556	0.271709
				119.2	0.00024939	0.000380997						148.941	0.000809958	0.000560847						119.04	0.170026	0.272043
				119.36	0.000248734	0.000381406						149.142	0.000809499	0.000559145						119.2	0.169505	0.27237
				119.52	0.000248089	0.000381807						149.343	0.000809006	0.000557478						119.36	0.168992	0.27269
				119.68	0.000247455	0.000382198						149.544	0.000808478	0.000555846						119.52	0.168488	0.273003
				119.84	0.000246833	0.000382581						149.745	0.000807917	0.00055425						119.68	0.167993	0.273309
				120	0.000246221	0.000382954						149.946	0.000807322	0.000552689						119.84	0.167506	0.273608
				120.16	0.000245621	0.000383318						150.147	0.000806694	0.000551165						120	0.167028	0.2739
				120.32	0.000245032	0.000383674						150.348	0.000806032	0.000549678						120.16	0.166559	0.274185
				120.48	0.000244454	0.00038402						150.549	0.000805337	0.000548227						120.32	0.166099	0.274462
				120.64	0.000243887	0.000384356						150.75	0.000804609	0.000546813						120.48	0.165647	0.274733
				120.8	0.000243332	0.000384684						150.951	0.000803849	0.000545437						120.64	0.165204	0.274996
				120.96	0.000242788	0.000385002						151.152	0.000803055	0.000544098						120.8	0.16477	0.275252
				121.12	0.000242254	0.000385312						151.353	0.00080223	0.000542796						120.96	0.164344	0.275501
				121.28	0.000241733	0.000385611						151.554	0.000801372	0.000541532						121.12	0.163928	0.275742
				121.44	0.000241222	0.000385902						151.755	0.000800482	0.000540307						121.28	0.16352	0.275977
				121.6	0.000240723	0.000386183						151.956	0.000799561	0.000539119						121.44	0.163121	0.276204
				121.76	0.000240235	0.000386454						152.157	0.000798608	0.00053797						121.6	0.16273	0.276423
				121.92	0.000239758	0.000386717						152.358	0.000797624	0.000536859						121.76	0.162349	0.276636
				122.08	0.000239292	0.000386969						152.559	0.000796609	0.000535787						121.92	0.161976	0.276841
				122.24	0.000238838	0.000387213						152.76	0.000795564	0.000534754						122.08	0.161612	0.277038
				122.4	0.000238395	0.000387447						152.961	0.000794487	0.00053376						122.24	0.161257	0.277229
				122.56	0.000237963	0.000387671						153.162	0.000793381	0.000532804						122.4	0.160911	0.277411
				122.72	0.000237542	0.000387886						153.363	0.000792245	0.000531888						122.56	0.160573	0.277587
				122.88	0.000237133	0.000388091						153.564	0.000791079	0.000531011						122.72	0.160245	0.277755
				123.04	0.000236735	0.000388287						153.765	0.000789883	0.000530173						122.88	0.159925	0.277915
				123.2	0.000236348	0.000388473						153.966	0.000788659	0.000529375						123.04	0.159613	0.278068
				123.36	0.000235972	0.00038865						154.167	0.000787405	0.000528616						123.2	0.159311	0.278214
				123.52	0.000235608	0.000388817						154.368	0.000786123	0.000527896						123.36	0.159017	0.278352
				123.68	0.000235254	0.000388975						154.569	0.000784813	0.000527216						123.52	0.158732	0.278483
				123.84	0.000234912	0.000389123						154.77	0.000783474	0.000526576						123.68	0.158456	0.278606
				124	0.000234581	0.000389262						154.971	0.000782108	0.000525975						123.84	0.158189	0.278722
				124.16	0.000234261	0.000389391						155.172	0.000780715	0.000525414						124	0.15793	0.27883
				124.32	0.000233953	0.00038951						155.373	0.000779294	0.000524892						124.16	0.15768	0.278931
				124.48	0.000233655	0.00038962						155.574	0.000777847	0.00052441						124.32	0.157439	0.279024
				124.64	0.000233368	0.00038972						155.775	0.000776373	0.000523967						124.48	0.157206	0.27911
				124.8	0.000233093	0.000389811						155.976	0.000774873	0.000523564						124.64	0.156982	0.279188
				124.96	0.000232828	0.000389892						156.177	0.000773347	0.0005232						124.8	0.156767	0.279259
				125.12	0.000232574	0.000389963						156.378	0.000771795	0.000522876						124.96	0.15656	0.279322
				125.28	0.000232332	0.000390025						156.579	0.000770218	0.000522591						125.12	0.156361	0.279378
				125.44	0.0002321	0.000390078						156.78	0.000768617	0.000522345						125.28	0.156172	0.279427
				125.6	0.000231879	0.000390121						156.981	0.00076699	0.000522139						125.44	0.155991	0.279468
				125.76	0.000231669	0.000390154						157.182	0.00076534	0.000521972						125.6	0.155818	0.279501
				125.92	0.00023147	0.000390178						157.383	0.000763666	0.000521843						125.76	0.155654	0.279527
				126.08	0.000231281	0.000390192						157.584	0.000761968	0.000521754						125.92	0.155498	0.279546
				126.24	0.000231104	0.000390197						157.785	0.000760247	0.000521703						126.08	0.155351	0.279557
				126.4	0.000230937	0.000390192						157.986	0.000758503	0.000521691						126.24	0.155212	0.279561
				126.56	0.000230781	0.000390178						158.187	0.000756736	0.000521717						126.4	0.155082	0.279557
				126.72	0.000230635	0.000390155						158.388	0.000754948	0.000521782						126.56	0.154959	0.279546
				126.88	0.0002305	0.000390122						158.589	0.000753137	0.000521885						126.72	0.154846	0.279528
				127.04	0.000230375	0.00039008						158.79	0.000751306	0.000522026						126.88	0.15474	0.279502
				127.2	0.000230261	0.000390028						158.991	0.000749453	0.000522205						127.04	0.154643	0.279469
				127.36	0.000230158	0.000389967						159.192	0.000747579	0.000522422						127.2	0.154554	0.279429
				127.52	0.000230065	0.000389897						159.393	0.000745685	0.000522676						127.36	0.154473	0.279381
				127.68	0.000229982	0.000389817						159.594	0.000743771	0.000522967						127.52	0.1544	0.279326
				127.84	0.00022991	0.000389728						159.795	0.000741838	0.000523295						127.68	0.154335	0.279264
				128	0.000229847	0.00038963						159.996	0.000739885	0.00052366						127.84	0.154279	0.279194
				128.16	0.000229795	0.000389522						160.197	0.000737914	0.000524062						128	0.15423	0.279118
				128.32	0.000229754	0.000389406						160.398	0.000735924	0.0005245						128.16	0.154189	0.279034
				128.48	0.000229722	0.00038928						160.599	0.000733916	0.000524975						128.32	0.154157	0.278943
				128.64	0.0002297	0.000389145						160.8	0.00073189	0.000525485						128.48	0.154132	0.278844
				128.8	0.000229689	0.000389001						161.001	0.000729847	0.000526031						128.64	0.154115	0.278739
				128.96	0.000229687	0.000388849						161.202	0.000727787	0.000526612						128.8	0.154106	0.278627
				129.12	0.000229695	0.000388687						161.403	0.000725711	0.000527228						128.96	0.154105	0.278507
				129.28	0.000229713	0.000388516						161.604	0.000723618	0.000527879						129.12	0.154111	0.27838
				129.44	0.000229741	0.000388336						161.805	0.00072151	0.000528564						129.28	0.154125	0.278247
				129.6	0.000229778	0.000388147						162.006	0.000719386	0.000529284						129.44	0.154147	0.278106
				129.76	0.000229825	0.000387949						162.207	0.000717248	0.000530037						129.6	0.154176	0.277959
				129.92	0.000229882	0.000387743						162.408	0.000715095	0.000530824						129.76	0.154213	0.277804
				130.08	0.000229948	0.000387528						162.609	0.000712927	0.000531644						129.92	0.154257	0.277643
				130.24	0.000230023	0.000387304						162.81	0.000710746	0.000532497						130.08	0.154308	0.277475
				130.4	0.000230108	0.000387071						163.011	0.000708552	0.000533383						130.24	0.154367	0.2773
				130.56	0.000230202	0.00038683						163.212	0.000706345	0.0005343						130.4	0.154434	0.277118
				130.72	0.000230305	0.00038658						163.413	0.000704125	0.00053525						130.56	0.154507	0.276929
				130.88	0.000230418	0.000386322						163.614	0.000701893	0.000536231						130.72	0.154588	0.276734
				131.04	0.00023054	0.000386055						163.815	0.00069965	0.000537243						130.88	0.154676	0.276532
				131.2	0.00023067	0.00038578						164.016	0.000697395	0.000538286						131.04	0.154771	0.276323
				131.36	0.00023081	0.000385496						164.217	0.000695129	0.00053936						131.2	0.154873	0.276108
				131.52	0.000230958	0.000385204						164.418	0.000692853	0.000540463						131.36	0.154982	0.275887
				131.68	0.000231115	0.000384904						164.619	0.000690567	0.000541596						131.52	0.155098	0.275658
				131.84	0.000231281	0.000384595						164.82	0.000688271	0.000542758						131.68	0.155221	0.275424
				132	0.000231456	0.000384278						165.021	0.000685966	0.000543948						131.84	0.155351	0.275182
				132.16	0.000231639	0.000383953						165.222	0.000683652	0.000545167						132	0.155487	0.274935
				132.32	0.000231831	0.00038362						165.423	0.000681329	0.000546415						132.16	0.15563	0.274681
				132.48	0.000232031	0.00038328						165.624	0.000678999	0.000547689						132.32	0.15578	0.274421
				132.64	0.000232239	0.000382931						165.825	0.000676661	0.000548991						132.48	0.155936	0.274154
				132.8	0.000232456	0.000382574						166.026	0.000674316	0.000550319						132.64	0.156099	0.273882
				132.96	0.00023268	0.000382209						166.227	0.000671964	0.000551673						132.8	0.156269	0.273603
				133.12	0.000232913	0.000381837						166.428	0.000669606	0.000553054						132.96	0.156444	0.273318
				133.28	0.000233154	0.000381457						166.629	0.000667242	0.000554459						133.12	0.156626	0.273027
				133.44	0.000233402	0.000381069						166.83	0.000664873	0.00055589						133.28	0.156814	0.27273
				133.6	0.000233659	0.000380674						167.031	0.000662498	0.000557345						133.44	0.157009	0.272427
				133.76	0.000233923	0.000380271						167.232	0.000660119	0.000558823						133.6	0.157209	0.272118
				133.92	0.000234195	0.000379861						167.433	0.000657735	0.000560325						133.76	0.157416	0.271803
				134.08	0.000234475	0.000379444						167.634	0.000655348	0.000561851						133.92	0.157628	0.271482
				134.24	0.000234761	0.000379019						167.835	0.000652957	0.000563398						134.08	0.157847	0.271156
				134.4	0.000235056	0.000378587						168.036	0.000650564	0.000564968						134.24	0.158071	0.270824
				134.56	0.000235357	0.000378147						168.237	0.000648167	0.00056656						134.4	0.158301	0.270486
				134.72	0.000235666	0.000377701						168.438	0.000645769	0.000568172						134.56	0.158537	0.270143
				134.88	0.000235982	0.000377247						168.639	0.000643369	0.000569805						134.72	0.158778	0.269794
				135.04	0.000236305	0.000376787						168.84	0.000640967	0.000571458						134.88	0.159025	0.269439
				135.2	0.000236635	0.00037632						169.041	0.000638565	0.00057313						135.04	0.159277	0.26908
				135.36	0.000236972	0.000375846						169.242	0.000636162	0.000574822						135.2	0.159535	0.268714
				135.52	0.000237315	0.000375365						169.443	0.000633759	0.000576532						135.36	0.159798	0.268344
				135.68	0.000237665	0.000374877						169.644	0.000631356	0.000578261						135.52	0.160067	0.267968
				135.84	0.000238022	0.000374383						169.845	0.000628954	0.000580007						135.68	0.160341	0.267587
				136	0.000238385	0.000373882						170.046	0.000626553	0.000581769						135.84	0.160619	0.267201
				136.16	0.000238755	0.000373375						170.247	0.000624154	0.000583549						136	0.160903	0.266809
				136.32	0.000239131	0.000372862						170.448	0.000621756	0.000585344						136.16	0.161192	0.266413
				136.48	0.000239513	0.000372342						170.649	0.000619361	0.000587155						136.32	0.161486	0.266012
				136.64	0.000239901	0.000371816						170.85	0.000616969	0.000588981						136.48	0.161784	0.265605
				136.8	0.000240295	0.000371284						171.051	0.00061458	0.000590821						136.64	0.162088	0.265194
				136.96	0.000240695	0.000370745						171.252	0.000612194	0.000592675						136.8	0.162396	0.264778
				137.12	0.0002411	0.000370201						171.453	0.000609812	0.000594543						136.96	0.162708	0.264358
				137.28	0.000241512	0.000369651						171.654	0.000607435	0.000596423						137.12	0.163026	0.263932
				137.44	0.000241929	0.000369095						171.855	0.000605062	0.000598316						137.28	0.163347	0.263502
				137.6	0.000242352	0.000368534						172.056	0.000602694	0.000600221						137.44	0.163673	0.263068
				137.76	0.00024278	0.000367966						172.257	0.000600332	0.000602136						137.6	0.164003	0.262629
				137.92	0.000243213	0.000367393						172.458	0.000597976	0.000604063						137.76	0.164338	0.262185
				138.08	0.000243651	0.000366815						172.659	0.000595626	0.000606						137.92	0.164677	0.261737
				138.24	0.000244095	0.000366231						172.86	0.000593283	0.000607946						138.08	0.165019	0.261285
				138.4	0.000244543	0.000365642						173.061	0.000590947	0.000609901						138.24	0.165366	0.260829
				138.56	0.000244997	0.000365047						173.262	0.000588618	0.000611865						138.4	0.165717	0.260368
				138.72	0.000245455	0.000364448						173.463	0.000586297	0.000613837						138.56	0.166071	0.259904
				138.88	0.000245918	0.000363843						173.664	0.000583984	0.000615817						138.72	0.166429	0.259435
				139.04	0.000246386	0.000363234						173.865	0.00058168	0.000617803						138.88	0.166791	0.258963
				139.2	0.000246858	0.000362619						174.066	0.000579385	0.000619796						139.04	0.167157	0.258486
				139.36	0.000247334	0.000362						174.267	0.000577099	0.000621795						139.2	0.167525	0.258006
				139.52	0.000247815	0.000361375						174.468	0.000574823	0.000623799						139.36	0.167898	0.257522
				139.68	0.0002483	0.000360747						174.669	0.000572556	0.000625808						139.52	0.168274	0.257034
				139.84	0.000248789	0.000360113						174.87	0.000570301	0.000627822						139.68	0.168653	0.256542
				140	0.000249282	0.000359475						175.071	0.000568055	0.000629839						139.84	0.169035	0.256047
				140.16	0.000249779	0.000358833						175.272	0.000565821	0.000631859						140	0.16942	0.255549
				140.32	0.000250279	0.000358187						175.473	0.000563599	0.000633882						140.16	0.169809	0.255047
				140.48	0.000250784	0.000357536						175.674	0.000561388	0.000635907						140.32	0.1702	0.254541
				140.64	0.000251292	0.000356881						175.875	0.00055919	0.000637934						140.48	0.170594	0.254033
				140.8	0.000251803	0.000356222						176.076	0.000557004	0.000639962						140.64	0.170991	0.253521
				140.96	0.000252318	0.000355559						176.277	0.000554831	0.00064199						140.8	0.171391	0.253006
				141.12	0.000252836	0.000354892						176.478	0.000552671	0.000644019						140.96	0.171793	0.252488
				141.28	0.000253357	0.000354222						176.679	0.000550524	0.000646047						141.12	0.172198	0.251966
				141.44	0.000253881	0.000353547						176.88	0.000548392	0.000648074						141.28	0.172605	0.251442
				141.6	0.000254408	0.00035287						177.081	0.000546273	0.000650099						141.44	0.173015	0.250915
				141.76	0.000254938	0.000352188						177.282	0.00054417	0.000652123						141.6	0.173427	0.250386
				141.92	0.000255471	0.000351504						177.483	0.000542081	0.000654144						141.76	0.173842	0.249853
				142.08	0.000256007	0.000350815						177.684	0.000540007	0.000656162						141.92	0.174258	0.249318
				142.24	0.000256545	0.000350124						177.885	0.000537948	0.000658176						142.08	0.174676	0.24878
				142.4	0.000257085	0.00034943						178.086	0.000535906	0.000660186						142.24	0.175097	0.24824
				142.56	0.000257628	0.000348732						178.287	0.000533879	0.000662192						142.4	0.175519	0.247697
				142.72	0.000258173	0.000348032						178.488	0.000531869	0.000664193						142.56	0.175944	0.247152
				142.88	0.00025872	0.000347328						178.689	0.000529876	0.000666188						142.72	0.17637	0.246604
				143.04	0.000259269	0.000346622						178.89	0.0005279	0.000668177						142.88	0.176797	0.246054
				143.2	0.00025982	0.000345913						179.091	0.000525941	0.00067016						143.04	0.177226	0.245502
				143.36	0.000260373	0.000345202						179.292	0.000523999	0.000672135						143.2	0.177657	0.244948
				143.52	0.000260928	0.000344488						179.493	0.000522076	0.000674103						143.36	0.178089	0.244392
				143.68	0.000261484	0.000343771						179.694	0.00052017	0.000676063						143.52	0.178523	0.243834
				143.84	0.000262042	0.000343052						179.895	0.000518284	0.000678015						143.68	0.178958	0.243274
				144	0.000262601	0.000342331						180.096	0.000516415	0.000679957						143.84	0.179394	0.242712
				144.16	0.000263162	0.000341608						180.297	0.000514566	0.000681891						144	0.179831	0.242149
				144.32	0.000263723	0.000340883						180.498	0.000512737	0.000683814						144.16	0.180269	0.241583
				144.48	0.000264286	0.000340156						180.699	0.000510926	0.000685727						144.32	0.180708	0.241017
				144.64	0.00026485	0.000339427						180.9	0.000509136	0.00068763						144.48	0.181148	0.240448
				144.8	0.000265415	0.000338696						181.101	0.000507365	0.000689521						144.64	0.181588	0.239878
				144.96	0.00026598	0.000337963						181.302	0.000505615	0.0006914						144.8	0.18203	0.239307
				145.12	0.000266547	0.000337229						181.503	0.000503886	0.000693267						144.96	0.182472	0.238734
				145.28	0.000267114	0.000336493						181.704	0.000502177	0.000695122						145.12	0.182915	0.238161
				145.44	0.000267681	0.000335756						181.905	0.000500489	0.000696964						145.28	0.183358	0.237585
				145.6	0.000268249	0.000335017						182.106	0.000498823	0.000698792						145.44	0.183801	0.237009
				145.76	0.000268817	0.000334278						182.307	0.000497178	0.000700607						145.6	0.184245	0.236432
				145.92	0.000269385	0.000333537						182.508	0.000495555	0.000702407						145.76	0.184689	0.235854
				146.08	0.000269954	0.000332795						182.709	0.000493954	0.000704193						145.92	0.185133	0.235275
				146.24	0.000270522	0.000332052						182.91	0.000492375	0.000705964						146.08	0.185578	0.234695
				146.4	0.000271091	0.000331308						183.111	0.000490818	0.000707719						146.24	0.186022	0.234114
				146.56	0.000271659	0.000330563						183.312	0.000489284	0.000709458						146.4	0.186466	0.233533
				146.72	0.000272227	0.000329818						183.513	0.000487773	0.000711181						146.56	0.186911	0.23295
				146.88	0.000272795	0.000329071						183.714	0.000486285	0.000712888						146.72	0.187355	0.232368
				147.04	0.000273362	0.000328325						183.915	0.00048482	0.000714577						146.88	0.187798	0.231785
				147.2	0.000273929	0.000327578						184.116	0.000483379	0.00071625						147.04	0.188242	0.231201
				147.36	0.000274495	0.00032683						184.317	0.000481961	0.000717904						147.2	0.188684	0.230617
				147.52	0.00027506	0.000326083						184.518	0.000480567	0.00071954						147.36	0.189127	0.230033
				147.68	0.000275624	0.000325335						184.719	0.000479197	0.000721158						147.52	0.189569	0.229448
				147.84	0.000276188	0.000324587						184.92	0.000477851	0.000722757						147.68	0.19001	0.228864
				148	0.00027675	0.000323838						185.121	0.000476529	0.000724337						147.84	0.19045	0.228279
				148.16	0.000277312	0.00032309						185.322	0.000475232	0.000725898						148	0.19089	0.227694
				148.32	0.000277872	0.000322343						185.523	0.00047396	0.000727438						148.16	0.191329	0.22711
				148.48	0.000278431	0.000321595						185.724	0.000472712	0.000728959						148.32	0.191767	0.226525
				148.64	0.000278988	0.000320848						185.925	0.00047149	0.000730459						148.48	0.192203	0.225941
				148.8	0.000279545	0.000320101						186.126	0.000470292	0.000731938						148.64	0.192639	0.225357
				148.96	0.000280099	0.000319354						186.327	0.00046912	0.000733396						148.8	0.193074	0.224773
				149.12	0.000280652	0.000318609						186.528	0.000467973	0.000734833						148.96	0.193507	0.22419
				149.28	0.000281203	0.000317863						186.729	0.000466852	0.000736249						149.12	0.193939	0.223607
				149.44	0.000281752	0.000317119						186.93	0.000465756	0.000737642						149.28	0.19437	0.223024
				149.6	0.0002823	0.000316375						187.131	0.000464687	0.000739013						149.44	0.194799	0.222442
				149.76	0.000282845	0.000315633						187.332	0.000463643	0.000740362						149.6	0.195227	0.221861
				149.92	0.000283388	0.000314891						187.533	0.000462625	0.000741688						149.76	0.195654	0.221281
				150.08	0.000283929	0.00031415						187.734	0.000461633	0.00074299						149.92	0.196078	0.220701
				150.24	0.000284468	0.000313411						187.935	0.000460668	0.00074427						150.08	0.196501	0.220122
				150.4	0.000285005	0.000312672						188.136	0.000459729	0.000745526						150.24	0.196922	0.219544
				150.56	0.000285539	0.000311936						188.337	0.000458816	0.000746759						150.4	0.197342	0.218967
				150.72	0.000286071	0.0003112						188.538	0.00045793	0.000747967						150.56	0.197759	0.218391
				150.88	0.0002866	0.000310466						188.739	0.00045707	0.000749151						150.72	0.198175	0.217816
				151.04	0.000287126	0.000309733						188.94	0.000456237	0.000750311						150.88	0.198588	0.217242
				151.2	0.00028765	0.000309002						189.141	0.000455431	0.000751446						151.04	0.199	0.21667
				151.36	0.000288171	0.000308273						189.342	0.000454652	0.000752557						151.2	0.199409	0.216098
				151.52	0.000288688	0.000307546						189.543	0.0004539	0.000753642						151.36	0.199816	0.215528
				151.68	0.000289203	0.00030682						189.744	0.000453175	0.000754702						151.52	0.200221	0.21496
				151.84	0.000289715	0.000306096						189.945	0.000452476	0.000755737						151.68	0.200623	0.214393
				152	0.000290224	0.000305375						190.146	0.000451805	0.000756747						151.84	0.201023	0.213827
				152.16	0.00029073	0.000304655						190.347	0.000451161	0.00075773						152	0.201421	0.213263
				152.32	0.000291232	0.000303938						190.548	0.000450545	0.000758688						152.16	0.201816	0.212701
				152.48	0.000291731	0.000303223						190.749	0.000449955	0.00075962						152.32	0.202209	0.21214
				152.64	0.000292226	0.00030251						190.95	0.000449393	0.000760525						152.48	0.202599	0.211581
				152.8	0.000292718	0.000301799						191.151	0.000448858	0.000761404						152.64	0.202986	0.211024
				152.96	0.000293207	0.000301091						191.352	0.00044835	0.000762257						152.8	0.203371	0.210469
				153.12	0.000293691	0.000300386						191.553	0.00044787	0.000763083						152.96	0.203752	0.209915
				153.28	0.000294172	0.000299683						191.754	0.000447417	0.000763883						153.12	0.204131	0.209364
				153.44	0.00029465	0.000298983						191.955	0.000446992	0.000764656						153.28	0.204507	0.208814
				153.6	0.000295123	0.000298285						192.156	0.000446594	0.000765402						153.44	0.20488	0.208267
				153.76	0.000295592	0.000297591						192.357	0.000446223	0.000766121						153.6	0.20525	0.207722
				153.92	0.000296058	0.000296899						192.558	0.00044588	0.000766813						153.76	0.205617	0.207179
				154.08	0.000296519	0.00029621						192.759	0.000445564	0.000767477						153.92	0.205981	0.206638
				154.24	0.000296977	0.000295524						192.96	0.000445275	0.000768115						154.08	0.206342	0.2061
				154.4	0.00029743	0.000294841						193.161	0.000445014	0.000768725						154.24	0.206699	0.205564
				154.56	0.000297879	0.000294162						193.362	0.00044478	0.000769308						154.4	0.207053	0.20503
				154.72	0.000298323	0.000293485						193.563	0.000444573	0.000769864						154.56	0.207404	0.204499
				154.88	0.000298763	0.000292812						193.764	0.000444394	0.000770392						154.72	0.207751	0.20397
				155.04	0.000299199	0.000292142						193.965	0.000444242	0.000770893						154.88	0.208096	0.203444
				155.2	0.00029963	0.000291476						194.166	0.000444117	0.000771366						155.04	0.208436	0.20292
				155.36	0.000300057	0.000290813						194.367	0.00044402	0.000771812						155.2	0.208773	0.2024
				155.52	0.000300479	0.000290154						194.568	0.000443949	0.00077223						155.36	0.209107	0.201881
				155.68	0.000300897	0.000289498						194.769	0.000443906	0.000772621						155.52	0.209437	0.201366
				155.84	0.000301309	0.000288845						194.97	0.000443889	0.000772984						155.68	0.209763	0.200853
				156	0.000301717	0.000288197						195.171	0.0004439	0.00077332						155.84	0.210085	0.200344
				156.16	0.00030212	0.000287552						195.372	0.000443937	0.000773628						156	0.210404	0.199837
				156.32	0.000302518	0.000286911						195.573	0.000444001	0.000773909						156.16	0.210719	0.199333
				156.48	0.000302912	0.000286274						195.774	0.000444092	0.000774162						156.32	0.21103	0.198832
				156.64	0.0003033	0.000285641						195.975	0.000444209	0.000774388						156.48	0.211338	0.198334
				156.8	0.000303683	0.000285012						196.176	0.000444353	0.000774586						156.64	0.211641	0.197839
				156.96	0.000304061	0.000284387						196.377	0.000444524	0.000774758						156.8	0.211941	0.197347
				157.12	0.000304434	0.000283766						196.578	0.000444721	0.000774902						156.96	0.212236	0.196859
				157.28	0.000304802	0.000283149						196.779	0.000444944	0.000775018						157.12	0.212528	0.196373
				157.44	0.000305164	0.000282537						196.98	0.000445194	0.000775108						157.28	0.212815	0.195891
				157.6	0.000305521	0.000281928						197.181	0.000445469	0.000775171						157.44	0.213098	0.195412
				157.76	0.000305873	0.000281324						197.382	0.000445771	0.000775206						157.6	0.213377	0.194937
				157.92	0.000306219	0.000280725						197.583	0.000446098	0.000775215						157.76	0.213652	0.194465
				158.08	0.00030656	0.000280129						197.784	0.000446451	0.000775197						157.92	0.213923	0.193996
				158.24	0.000306896	0.000279539						197.985	0.00044683	0.000775152						158.08	0.21419	0.193531
				158.4	0.000307226	0.000278952						198.186	0.000447234	0.000775081						158.24	0.214452	0.193069
				158.56	0.00030755	0.000278371						198.387	0.000447664	0.000774983						158.4	0.21471	0.192611
				158.72	0.000307869	0.000277793						198.588	0.000448119	0.000774859						158.56	0.214964	0.192156
				158.88	0.000308183	0.000277221						198.789	0.000448599	0.000774709						158.72	0.215213	0.191705
				159.04	0.00030849	0.000276653						198.99	0.000449104	0.000774533						158.88	0.215458	0.191258
				159.2	0.000308792	0.00027609						199.191	0.000449634	0.00077433						159.04	0.215698	0.190814
				159.36	0.000309088	0.000275532						199.392	0.000450188	0.000774102						159.2	0.215934	0.190374
				159.52	0.000309378	0.000274979						199.593	0.000450767	0.000773849						159.36	0.216165	0.189938
				159.68	0.000309663	0.00027443						199.794	0.00045137	0.00077357						159.52	0.216392	0.189505
				159.84	0.000309942	0.000273886						199.995	0.000451998	0.000773265						159.68	0.216615	0.189076
												200.196	0.000452649	0.000772936						159.84	0.216832	0.188651
												200.397	0.000453324	0.000772581
												200.598	0.000454024	0.000772202
												200.799	0.000454746	0.000771798
												201	0.000455492	0.00077137

## Sheet: Panel b
Experiment iSWAP				Fit dispersive model				Experiment Rabi Oscillation				Fit Rabi Oscillation				Normalized experimental data (numerical data in the Figure panel)				Normalized fit dispersive model (numerical data in the Figure panel)
Time (ns)	Δ|S21| Q1 (arb. u.)	Δ|S21| Q2 (arb. u.)		Time (ns)	Δ|S21| Q1 (arb. u.)	Δ|S21| Q2 (arb. u.)		Time (ns)	Δ|S21| Q1 (arb. u.)	Δ|S21| Q2 (arb. u.)		(amplitude * (exp(-(time/T_Rabi))) * (sin(2*np.pi*frequency_Rabi*time+phase)) + constant)				(Experiment iSWAP- minimum value Rabi) / ((Fitted amplitude Rabi + Fitted constant Rabi) - minimum value Rabi)				(fit dispersive model- minimum value Rabi) / ((Fitted amplitude Rabi + Fitted constant Rabi) - minimum value Rabi)
0	0.000190303	0.000919851		0	0.000202548	0.000903988		1	9.26692e-05	0.000113725		Fitted amplitude Rabi:	0.000504648	0.000640713		Time (ns)	Δ|S21| Q1 (arb. u.)	Δ|S21| Q2 (arb. u.)		Time (ns)	Δ|S21| Q1 (arb. u.)	Δ|S21| Q2 (arb. u.)
4	0.000237535	0.000851059		0.16	0.000202559	0.000902381		5	0.000111291	0.000114914		Fitted constant Rabi:	0.000601928	0.00067122		0	0.0883459	0.693544		0	0.132893	0.681146
8	0.000245393	0.000758398		0.32	0.000202589	0.000900728		9	0.000156689	0.000143282		Minimum value Rabi:	0.000101509	3.25241e-05		4	0.13534	0.639776		0.16	0.132901	0.67989
12	0.000303687	0.000634135		0.48	0.00020264	0.000899029		13	0.000290641	0.000303477		Time (ns)	Δ|S21| Q1 (arb. u.)	Δ|S21| Q2 (arb. u.)		8	0.143158	0.567351		0.32	0.132925	0.678597
16	0.000327159	0.000545861		0.64	0.000202711	0.000897284		17	0.000327985	0.000382317		0	0.000102033	3.25241e-05		12	0.201158	0.470226		0.48	0.132964	0.677269
20	0.000348578	0.000429775		0.8	0.000202802	0.000895495		21	0.000460923	0.000675497		0.201	0.000101773	3.29726e-05		16	0.224513	0.40123		0.64	0.13302	0.675906
24	0.000356511	0.000360439		0.96	0.000202913	0.000893661		25	0.000605788	0.000842923		0.402	0.0001016	3.35837e-05		20	0.245824	0.310495		0.8	0.133091	0.674507
28	0.000398781	0.00028607		1.12	0.000203043	0.000891783		29	0.000750714	0.00103751		0.603	0.000101512	3.43565e-05		24	0.253716	0.256302		0.96	0.133178	0.673074
32	0.000378283	0.000222429		1.28	0.000203194	0.00088986		33	0.000743238	0.00105562		0.804	0.000101509	3.52903e-05		28	0.295773	0.198175		1.12	0.13328	0.671606
36	0.000418368	0.000195118		1.44	0.000203364	0.000887895		37	0.000903039	0.00112526		1.005	0.000101592	3.63842e-05		32	0.275378	0.148432		1.28	0.133397	0.670103
40	0.000405219	0.000205945		1.6	0.000203553	0.000885886		41	0.000811558	0.00105624		1.206	0.00010176	3.76373e-05		36	0.315261	0.127085		1.44	0.13353	0.668567
44	0.000403796	0.000234764		1.76	0.000203762	0.000883834		45	0.000857538	0.00102124		1.407	0.000102012	3.90488e-05		40	0.302178	0.135548		1.6	0.133678	0.666997
48	0.000392406	0.000283007		1.92	0.00020399	0.00088174		49	0.00113541	0.000922593		1.608	0.000102349	4.06177e-05		44	0.300763	0.158073		1.76	0.133841	0.665393
52	0.000342915	0.000303175		2.08	0.000204237	0.000879603		53	0.00102103	0.000826427		1.809	0.00010277	4.2343e-05		48	0.28943	0.19578		1.92	0.13402	0.663756
56	0.000350185	0.000348882		2.24	0.000204503	0.000877425		57	0.000980837	0.000688771		2.01	0.000103275	4.42237e-05		52	0.240188	0.211544		2.08	0.134213	0.662086
60	0.000268043	0.000411595		2.4	0.000204788	0.000875206		61	0.000746716	0.000596095		2.211	0.000103864	4.62587e-05		56	0.247422	0.247269		2.24	0.134421	0.660384
64	0.000284547	0.000461289		2.56	0.000205092	0.000872946		65	0.000820665	0.000515075		2.412	0.000104536	4.8447e-05		60	0.165694	0.296286		2.4	0.134643	0.65865
68	0.000270222	0.000477147		2.72	0.000205414	0.000870646		69	0.000698323	0.00038043		2.613	0.000105291	5.07875e-05		64	0.182115	0.335127		2.56	0.134881	0.656883
72	0.000241787	0.000518827		2.88	0.000205755	0.000868305		73	0.000664108	0.000378826		2.814	0.000106129	5.32788e-05		68	0.167862	0.347522		2.72	0.135133	0.655085
76	0.000218072	0.000539934		3.04	0.000206114	0.000865925		77	0.000672985	0.00034379		3.015	0.00010705	5.592e-05		72	0.13957	0.380099		2.88	0.135399	0.653256
80	0.000235032	0.000583201		3.2	0.000206491	0.000863506		81	0.000534007	0.000343728		3.216	0.000108052	5.87096e-05		76	0.115975	0.396597		3.04	0.13568	0.651395
84	0.000227519	0.00053515		3.36	0.000206886	0.000861048		85	0.000468613	0.000349986		3.417	0.000109136	6.16466e-05		80	0.13285	0.430415		3.2	0.135974	0.649505
88	0.000211653	0.000563716		3.52	0.000207299	0.000858552		89	0.000381267	0.000368892		3.618	0.000110302	6.47295e-05		84	0.125374	0.392858		3.36	0.136283	0.647583
92	0.000223069	0.000501865		3.68	0.00020773	0.000856017		93	0.000264574	0.000621527		3.819	0.000111548	6.79571e-05		88	0.109588	0.415185		3.52	0.136606	0.645632
96	0.000229108	0.000450236		3.84	0.000208179	0.000853446		97	0.000298299	0.000385829		4.02	0.000112875	7.13279e-05		92	0.120947	0.366842		3.68	0.136943	0.643651
100	0.000246772	0.000409606		4	0.000208645	0.000850837		101	0.000322354	0.000745152		4.221	0.000114282	7.48406e-05		96	0.126955	0.326488		3.84	0.137294	0.641641
104	0.000241273	0.000408994		4.16	0.000209128	0.000848191		105	0.000416648	0.000828247		4.422	0.000115769	7.84938e-05		100	0.144531	0.294731		4	0.137658	0.639602
108	0.000274754	0.000374838		4.32	0.000209629	0.00084551		109	0.000391216	0.000814649		4.623	0.000117334	8.2286e-05		104	0.139059	0.294253		4.16	0.138036	0.637534
112	0.000295413	0.000310764		4.48	0.000210146	0.000842793		113	0.000334373	0.000913557		4.824	0.000118979	8.62157e-05		108	0.172371	0.267557		4.32	0.138427	0.635438
116	0.000309868	0.000312621		4.64	0.00021068	0.00084004		117	0.00041782	0.000897995		5.025	0.000120702	9.02815e-05		112	0.192926	0.217475		4.48	0.138831	0.633315
120	0.000285161	0.00028107		4.8	0.000211231	0.000837253		121	0.000647038	0.000929971		5.226	0.000122503	9.44816e-05		116	0.207308	0.218927		4.64	0.139249	0.631163
124	0.000279088	0.000247672		4.96	0.000211799	0.000834431		125	0.000596787	0.000935617		5.427	0.000124381	9.88147e-05		120	0.182726	0.194266		4.8	0.139679	0.628985
128	0.000270022	0.000246664		5.12	0.000212382	0.000831576		129	0.000653576	0.000860106		5.628	0.000126336	0.000103279		124	0.176683	0.168162		4.96	0.140123	0.626779
132	0.000257474	0.000233482		5.28	0.000212982	0.000828687		133	0.000731961	0.000789564		5.829	0.000128367	0.000107873		128	0.167663	0.167374		5.12	0.140579	0.624547
136	0.000255884	0.000266311		5.44	0.000213598	0.000825765		137	0.000663719	0.000764508		6.03	0.000130474	0.000112595		132	0.155178	0.157071		5.28	0.141048	0.622289
140	0.000271893	0.000256766		5.6	0.00021423	0.00082281		141	0.00083672	0.000648126		6.231	0.000132656	0.000117443		136	0.153596	0.18273		5.44	0.14153	0.620005
144	0.000244029	0.000256516		5.76	0.000214878	0.000819824		145	0.000899015	0.000694559		6.432	0.000134913	0.000122416		140	0.169525	0.17527		5.6	0.142024	0.617696
148	0.00029032	0.000302882		5.92	0.000215541	0.000816806		149	0.000849269	0.000543569		6.633	0.000137244	0.000127512		144	0.141801	0.175075		5.76	0.14253	0.615362
152	0.000242003	0.000297026		6.08	0.00021622	0.000813757		153	0.000820528	0.000688571		6.834	0.000139649	0.000132728		148	0.187858	0.211314		5.92	0.143048	0.613003
156	0.000218784	0.000304015		6.24	0.000216913	0.000810678		157	0.0008154	0.000568514		7.035	0.000142126	0.000138065		152	0.139785	0.206738		6.08	0.143578	0.61062
160	0.0002358	0.000290323		6.4	0.000217622	0.000807569		161	0.000649826	0.000543619		7.236	0.000144676	0.000143518		156	0.116683	0.2122		6.24	0.144121	0.608214
				6.56	0.000218345	0.00080443		165	0.000583267	0.000601464		7.437	0.000147298	0.000149087		160	0.133613	0.201499		6.4	0.144675	0.605783
				6.72	0.000219084	0.000801261		169	0.000492999	0.000651006		7.638	0.000149991	0.00015477						6.56	0.14524	0.60333
				6.88	0.000219836	0.000798065		173	0.000702071	0.000649633		7.839	0.000152754	0.000160565						6.72	0.145817	0.600853
				7.04	0.000220603	0.00079484		177	0.000527313	0.000680339		8.04	0.000155587	0.00016647						6.88	0.146405	0.598355
				7.2	0.000221384	0.000791588		181	0.000473894	0.000682617		8.241	0.00015849	0.000172483						7.04	0.147005	0.595834
				7.36	0.000222179	0.000788308		185	0.000396978	0.000625545		8.442	0.000161461	0.000178603						7.2	0.147615	0.593292
				7.52	0.000222988	0.000785002		189	0.000535528	0.000795677		8.643	0.0001645	0.000184826						7.36	0.148237	0.590729
				7.68	0.00022381	0.00078167		193	0.00041539	0.000783626		8.844	0.000167606	0.000191152						7.52	0.148869	0.588145
				7.84	0.000224646	0.000778313		197	0.000489642	0.00076679		9.045	0.000170779	0.000197577						7.68	0.149511	0.585541
				8	0.000225495	0.00077493		201	0.000477845	0.000750653		9.246	0.000174017	0.000204101						7.84	0.150164	0.582916
				8.16	0.000226356	0.000771523						9.447	0.000177321	0.000210721						8	0.150828	0.580273
				8.32	0.000227231	0.000768092						9.648	0.000180689	0.000217436						8.16	0.151502	0.577609
				8.48	0.000228118	0.000764637						9.849	0.000184121	0.000224242						8.32	0.152185	0.574928
				8.64	0.000229018	0.000761159						10.05	0.000187616	0.000231138						8.48	0.152879	0.572227
				8.8	0.00022993	0.000757659						10.251	0.000191173	0.000238122						8.64	0.153582	0.569509
				8.96	0.000230854	0.000754137						10.452	0.000194791	0.000245191						8.8	0.154295	0.566773
				9.12	0.00023179	0.000750593						10.653	0.00019847	0.000252344						8.96	0.155017	0.56402
				9.28	0.000232737	0.000747029						10.854	0.000202209	0.000259579						9.12	0.155748	0.561251
				9.44	0.000233696	0.000743444						11.055	0.000206008	0.000266893						9.28	0.156489	0.558464
				9.6	0.000234666	0.000739839						11.256	0.000209864	0.000274284						9.44	0.157238	0.555662
				9.76	0.000235647	0.000736215						11.457	0.000213778	0.00028175						9.6	0.157996	0.552845
				9.92	0.000236639	0.000732572						11.658	0.000217749	0.000289288						9.76	0.158763	0.550012
				10.08	0.000237641	0.000728911						11.859	0.000221776	0.000296897						9.92	0.159538	0.547165
				10.24	0.000238655	0.000725232						12.06	0.000225858	0.000304574						10.08	0.160322	0.544303
				10.4	0.000239678	0.000721535						12.261	0.000229994	0.000312318						10.24	0.161114	0.541428
				10.56	0.000240711	0.000717822						12.462	0.000234184	0.000320125						10.4	0.161914	0.538539
				10.72	0.000241754	0.000714093						12.663	0.000238426	0.000327993						10.56	0.162721	0.535637
				10.88	0.000242807	0.000710349						12.864	0.00024272	0.000335921						10.72	0.163537	0.532722
				11.04	0.000243869	0.000706589						13.065	0.000247065	0.000343906						10.88	0.164359	0.529795
				11.2	0.000244941	0.000702814						13.266	0.00025146	0.000351946						11.04	0.16519	0.526856
				11.36	0.000246021	0.000699026						13.467	0.000255904	0.000360039						11.2	0.166027	0.523906
				11.52	0.00024711	0.000695224						13.668	0.000260397	0.000368181						11.36	0.166871	0.520945
				11.68	0.000248208	0.000691409						13.869	0.000264937	0.000376372						11.52	0.167723	0.517973
				11.84	0.000249314	0.000687582						14.07	0.000269523	0.000384608						11.68	0.168581	0.514992
				12	0.000250428	0.000683742						14.271	0.000274156	0.000392888						11.84	0.169445	0.512
				12.16	0.000251551	0.000679891						14.472	0.000278833	0.000401209						12	0.170316	0.508999
				12.32	0.000252681	0.00067603						14.673	0.000283553	0.000409569						12.16	0.171194	0.505989
				12.48	0.000253818	0.000672158						14.874	0.000288317	0.000417965						12.32	0.172077	0.502971
				12.64	0.000254963	0.000668276						15.075	0.000293123	0.000426395						12.48	0.172966	0.499945
				12.8	0.000256116	0.000664385						15.276	0.00029797	0.000434858						12.64	0.173861	0.496911
				12.96	0.000257275	0.000660486						15.477	0.000302857	0.00044335						12.8	0.174762	0.49387
				13.12	0.00025844	0.000656578						15.678	0.000307784	0.000451869						12.96	0.175667	0.490822
				13.28	0.000259613	0.000652662						15.879	0.000312749	0.000460414						13.12	0.176579	0.487767
				13.44	0.000260791	0.000648739						16.08	0.000317751	0.000468981						13.28	0.177495	0.484707
				13.6	0.000261976	0.00064481						16.281	0.000322789	0.000477569						13.44	0.178416	0.481641
				13.76	0.000263166	0.000640875						16.482	0.000327864	0.000486175						13.6	0.179342	0.478569
				13.92	0.000264362	0.000636934						16.683	0.000332972	0.000494797						13.76	0.180272	0.475493
				14.08	0.000265564	0.000632988						16.884	0.000338115	0.000503432						13.92	0.181207	0.472413
				14.24	0.000266771	0.000629037						17.085	0.00034329	0.000512079						14.08	0.182146	0.469329
				14.4	0.000267982	0.000625082						17.286	0.000348496	0.000520735						14.24	0.18309	0.466241
				14.56	0.000269199	0.000621124						17.487	0.000353734	0.000529398						14.4	0.184037	0.46315
				14.72	0.00027042	0.000617163						17.688	0.000359001	0.000538066						14.56	0.184988	0.460056
				14.88	0.000271646	0.0006132						17.889	0.000364297	0.000546735						14.72	0.185942	0.45696
				15.04	0.000272876	0.000609235						18.09	0.000369621	0.000555405						14.88	0.1869	0.453863
				15.2	0.000274109	0.000605268						18.291	0.000374972	0.000564073						15.04	0.187861	0.450763
				15.36	0.000275347	0.0006013						18.492	0.000380348	0.000572737						15.2	0.188826	0.447663
				15.52	0.000276588	0.000597332						18.693	0.00038575	0.000581394						15.36	0.189793	0.444562
				15.68	0.000277832	0.000593364						18.894	0.000391175	0.000590042						15.52	0.190763	0.44146
				15.84	0.00027908	0.000589397						19.095	0.000396624	0.000598679						15.68	0.191736	0.438359
				16	0.00028033	0.000585431						19.296	0.000402094	0.000607303						15.84	0.192711	0.435258
				16.16	0.000281584	0.000581467						19.497	0.000407586	0.000615912						16	0.193688	0.432158
				16.32	0.000282839	0.000577504						19.698	0.000413097	0.000624503						16.16	0.194668	0.429059
				16.48	0.000284097	0.000573545						19.899	0.000418627	0.000633075						16.32	0.195649	0.425963
				16.64	0.000285357	0.000569588						20.1	0.000424176	0.000641625						16.48	0.196632	0.422868
				16.8	0.000286619	0.000565636						20.301	0.000429741	0.000650151						16.64	0.197617	0.419775
				16.96	0.000287883	0.000561687						20.502	0.000435323	0.000658652						16.8	0.198603	0.416686
				17.12	0.000289148	0.000557743						20.703	0.000440919	0.000667124						16.96	0.199591	0.413599
				17.28	0.000290414	0.000553804						20.904	0.00044653	0.000675566						17.12	0.20058	0.410517
				17.44	0.000291681	0.000549871						21.105	0.000452154	0.000683976						17.28	0.20157	0.407438
				17.6	0.00029295	0.000545944						21.306	0.00045779	0.000692352						17.44	0.20256	0.404364
				17.76	0.000294218	0.000542023						21.507	0.000463437	0.000700691						17.6	0.203551	0.401294
				17.92	0.000295488	0.00053811						21.708	0.000469094	0.000708992						17.76	0.204543	0.39823
				18.08	0.000296757	0.000534204						21.909	0.00047476	0.000717253						17.92	0.205535	0.395171
				18.24	0.000298027	0.000530306						22.11	0.000480435	0.000725472						18.08	0.206528	0.392118
				18.4	0.000299296	0.000526417						22.311	0.000486116	0.000733646						18.24	0.20752	0.389072
				18.56	0.000300565	0.000522536						22.512	0.000491804	0.000741774						18.4	0.208512	0.386032
				18.72	0.000301834	0.000518665						22.713	0.000497497	0.000749855						18.56	0.209504	0.382999
				18.88	0.000303102	0.000514804						22.914	0.000503194	0.000757885						18.72	0.210495	0.379973
				19.04	0.000304368	0.000510954						23.115	0.000508894	0.000765863						18.88	0.211486	0.376956
				19.2	0.000305634	0.000507114						23.316	0.000514597	0.000773788						19.04	0.212476	0.373946
				19.36	0.000306898	0.000503285						23.517	0.000520301	0.000781657						19.2	0.213466	0.370945
				19.52	0.000308161	0.000499468						23.718	0.000526005	0.000789469						19.36	0.214454	0.367952
				19.68	0.000309422	0.000495664						23.919	0.000531709	0.000797222						19.52	0.215441	0.364969
				19.84	0.000310681	0.000491872						24.12	0.000537411	0.000804914						19.68	0.216426	0.361995
				20	0.000311938	0.000488093						24.321	0.00054311	0.000812543						19.84	0.21741	0.359031
				20.16	0.000313192	0.000484327						24.522	0.000548806	0.000820107						20	0.218393	0.356077
				20.32	0.000314445	0.000480576						24.723	0.000554497	0.000827606						20.16	0.219373	0.353134
				20.48	0.000315694	0.000476839						24.924	0.000560183	0.000835037						20.32	0.220352	0.350202
				20.64	0.00031694	0.000473116						25.125	0.000565862	0.000842398						20.48	0.221329	0.347281
				20.8	0.000318184	0.000469409						25.326	0.000571534	0.000849688						20.64	0.222303	0.344372
				20.96	0.000319424	0.000465718						25.527	0.000577198	0.000856905						20.8	0.223275	0.341474
				21.12	0.000320661	0.000462042						25.728	0.000582852	0.000864048						20.96	0.224244	0.338589
				21.28	0.000321894	0.000458383						25.929	0.000588496	0.000871116						21.12	0.225211	0.335716
				21.44	0.000323123	0.000454741						26.13	0.000594129	0.000878105						21.28	0.226174	0.332856
				21.6	0.000324348	0.000451116						26.331	0.00059975	0.000885016						21.44	0.227135	0.330009
				21.76	0.000325569	0.000447509						26.532	0.000605358	0.000891847						21.6	0.228093	0.327176
				21.92	0.000326786	0.00044392						26.733	0.000610952	0.000898595						21.76	0.229047	0.324357
				22.08	0.000327998	0.00044035						26.934	0.000616531	0.000905261						21.92	0.229998	0.321552
				22.24	0.000329206	0.000436798						27.135	0.000622094	0.000911841						22.08	0.230946	0.318761
				22.4	0.000330408	0.000433266						27.336	0.000627641	0.000918335						22.24	0.23189	0.315985
				22.56	0.000331606	0.000429753						27.537	0.00063317	0.000924742						22.4	0.23283	0.313224
				22.72	0.000332798	0.00042626						27.738	0.00063868	0.000931061						22.56	0.233766	0.310478
				22.88	0.000333985	0.000422788						27.939	0.000644172	0.000937289						22.72	0.234698	0.307748
				23.04	0.000335167	0.000419336						28.14	0.000649642	0.000943425						22.88	0.235625	0.305034
				23.2	0.000336342	0.000415906						28.341	0.000655092	0.00094947						23.04	0.236549	0.302337
				23.36	0.000337512	0.000412497						28.542	0.00066052	0.00095542						23.2	0.237468	0.299656
				23.52	0.000338676	0.00040911						28.743	0.000665925	0.000961275						23.36	0.238382	0.296991
				23.68	0.000339833	0.000405746						28.944	0.000671306	0.000967035						23.52	0.239291	0.294344
				23.84	0.000340984	0.000402403						29.145	0.000676662	0.000972697						23.68	0.240196	0.291714
				24	0.000342128	0.000399084						29.346	0.000681993	0.00097826						23.84	0.241096	0.289102
				24.16	0.000343266	0.000395788						29.547	0.000687297	0.000983724						24	0.24199	0.286507
				24.32	0.000344397	0.000392516						29.748	0.000692575	0.000989088						24.16	0.242879	0.283931
				24.48	0.000345521	0.000389267						29.949	0.000697824	0.00099435						24.32	0.243763	0.281373
				24.64	0.000346637	0.000386043						30.15	0.000703045	0.00099951						24.48	0.244642	0.278834
				24.8	0.000347747	0.000382843						30.351	0.000708236	0.00100457						24.64	0.245514	0.276314
				24.96	0.000348849	0.000379668						30.552	0.000713396	0.00100952						24.8	0.246381	0.273813
				25.12	0.000349943	0.000376519						30.753	0.000718525	0.00101436						24.96	0.247243	0.271332
				25.28	0.000351029	0.000373394						30.954	0.000723622	0.00101911						25.12	0.248098	0.26887
				25.44	0.000352108	0.000370296						31.155	0.000728687	0.00102374						25.28	0.248947	0.266428
				25.6	0.000353178	0.000367224						31.356	0.000733717	0.00102826						25.44	0.24979	0.264006
				25.76	0.00035424	0.000364178						31.557	0.000738713	0.00103268						25.6	0.250627	0.261605
				25.92	0.000355294	0.000361159						31.758	0.000743674	0.00103699						25.76	0.251457	0.259224
				26.08	0.000356339	0.000358167						31.959	0.000748599	0.00104119						25.92	0.25228	0.256865
				26.24	0.000357376	0.000355202						32.16	0.000753488	0.00104528						26.08	0.253097	0.254526
				26.4	0.000358404	0.000352265						32.361	0.000758339	0.00104925						26.24	0.253908	0.252209
				26.56	0.000359423	0.000349356						32.562	0.000763151	0.00105312						26.4	0.254711	0.249913
				26.72	0.000360433	0.000346474						32.763	0.000767925	0.00105687						26.56	0.255507	0.247639
				26.88	0.000361433	0.000343621						32.964	0.000772659	0.00106051						26.72	0.256297	0.245387
				27.04	0.000362425	0.000340797						33.165	0.000777353	0.00106403						26.88	0.257079	0.243157
				27.2	0.000363407	0.000338001						33.366	0.000782006	0.00106745						27.04	0.257854	0.240949
				27.36	0.000364379	0.000335235						33.567	0.000786617	0.00107074						27.2	0.258621	0.238764
				27.52	0.000365342	0.000332497						33.768	0.000791186	0.00107393						27.36	0.259381	0.236602
				27.68	0.000366295	0.00032979						33.969	0.000795711	0.00107699						27.52	0.260134	0.234462
				27.84	0.000367238	0.000327112						34.17	0.000800193	0.00107994						27.68	0.260879	0.232346
				28	0.000368171	0.000324464						34.371	0.00080463	0.00108278						27.84	0.261616	0.230253
				28.16	0.000369093	0.000321847						34.572	0.000809023	0.0010855						28	0.262345	0.228184
				28.32	0.000370006	0.00031926						34.773	0.000813369	0.0010881						28.16	0.263066	0.226138
				28.48	0.000370908	0.000316704						34.974	0.000817669	0.00109059						28.32	0.263779	0.224116
				28.64	0.000371799	0.000314178						35.175	0.000821922	0.00109296						28.48	0.264484	0.222118
				28.8	0.00037268	0.000311684						35.376	0.000826128	0.00109521						28.64	0.265181	0.220144
				28.96	0.000373551	0.000309221						35.577	0.000830285	0.00109734						28.8	0.26587	0.218194
				29.12	0.00037441	0.000306789						35.778	0.000834394	0.00109936						28.96	0.26655	0.216269
				29.28	0.000375259	0.000304389						35.979	0.000838453	0.00110126						29.12	0.267222	0.214369
				29.44	0.000376096	0.000302021						36.18	0.000842463	0.00110304						29.28	0.267885	0.212493
				29.6	0.000376923	0.000299685						36.381	0.000846422	0.0011047						29.44	0.26854	0.210642
				29.76	0.000377738	0.000297382						36.582	0.000850329	0.00110625						29.6	0.269186	0.208816
				29.92	0.000378541	0.00029511						36.783	0.000854186	0.00110768						29.76	0.269823	0.207015
				30.08	0.000379334	0.000292871						36.984	0.00085799	0.00110899						29.92	0.270451	0.20524
				30.24	0.000380115	0.000290665						37.185	0.000861741	0.00111018						30.08	0.27107	0.20349
				30.4	0.000380884	0.000288492						37.386	0.000865439	0.00111126						30.24	0.271681	0.201766
				30.56	0.000381642	0.000286351						37.587	0.000869084	0.00111222						30.4	0.272282	0.200067
				30.72	0.000382387	0.000284244						37.788	0.000872675	0.00111306						30.56	0.272874	0.198394
				30.88	0.000383121	0.00028217						37.989	0.00087621	0.00111379						30.72	0.273457	0.196747
				31.04	0.000383844	0.000280129						38.19	0.000879691	0.0011144						30.88	0.274031	0.195126
				31.2	0.000384554	0.000278122						38.391	0.000883116	0.00111489						31.04	0.274595	0.193531
				31.36	0.000385251	0.000276149						38.592	0.000886485	0.00111527						31.2	0.27515	0.191962
				31.52	0.000385937	0.000274209						38.793	0.000889798	0.00111553						31.36	0.275696	0.19042
				31.68	0.000386611	0.000272303						38.994	0.000893053	0.00111568						31.52	0.276232	0.188904
				31.84	0.000387272	0.000270431						39.195	0.000896252	0.00111571						31.68	0.276758	0.187414
				32	0.000387921	0.000268593						39.396	0.000899392	0.00111562						31.84	0.277275	0.185951
				32.16	0.000388557	0.00026679						39.597	0.000902475	0.00111543						32	0.277782	0.184514
				32.32	0.000389181	0.00026502						39.798	0.000905499	0.00111512						32.16	0.278279	0.183105
				32.48	0.000389792	0.000263285						39.999	0.000908464	0.00111469						32.32	0.278767	0.181722
				32.64	0.000390391	0.000261585						40.2	0.00091137	0.00111416						32.48	0.279245	0.180365
				32.8	0.000390977	0.000259918						40.401	0.000914216	0.00111351						32.64	0.279713	0.179036
				32.96	0.00039155	0.000258287						40.602	0.000917003	0.00111275						32.8	0.280171	0.177734
				33.12	0.000392111	0.00025669						40.803	0.000919729	0.00111188						32.96	0.280619	0.176459
				33.28	0.000392658	0.000255127						41.004	0.000922394	0.0011109						33.12	0.281057	0.17521
				33.44	0.000393193	0.0002536						41.205	0.000924999	0.00110981						33.28	0.281485	0.173989
				33.6	0.000393714	0.000252107						41.406	0.000927542	0.00110861						33.44	0.281902	0.172795
				33.76	0.000394223	0.000250649						41.607	0.000930024	0.0011073						33.6	0.28231	0.171628
				33.92	0.000394718	0.000249226						41.808	0.000932444	0.00110589						33.76	0.282708	0.170489
				34.08	0.000395201	0.000247838						42.009	0.000934802	0.00110437						33.92	0.283095	0.169376
				34.24	0.00039567	0.000246484						42.21	0.000937098	0.00110274						34.08	0.283472	0.168291
				34.4	0.000396126	0.000245166						42.411	0.000939331	0.00110101						34.24	0.283839	0.167234
				34.56	0.000396569	0.000243883						42.612	0.000941502	0.00109918						34.4	0.284195	0.166203
				34.72	0.000396999	0.000242634						42.813	0.00094361	0.00109724						34.56	0.284541	0.1652
				34.88	0.000397415	0.000241421						43.014	0.000945654	0.0010952						34.72	0.284877	0.164224
				35.04	0.000397818	0.000240242						43.215	0.000947635	0.00109305						34.88	0.285203	0.163276
				35.2	0.000398208	0.000239099						43.416	0.000949552	0.00109081						35.04	0.285518	0.162355
				35.36	0.000398584	0.000237991						43.617	0.000951406	0.00108847						35.2	0.285822	0.161461
				35.52	0.000398947	0.000236917						43.818	0.000953196	0.00108603						35.36	0.286116	0.160595
				35.68	0.000399296	0.000235879						44.019	0.000954921	0.00108349						35.52	0.2864	0.159756
				35.84	0.000399632	0.000234875						44.22	0.000956583	0.00108085						35.68	0.286673	0.158944
				36	0.000399955	0.000233907						44.421	0.00095818	0.00107812						35.84	0.286936	0.15816
				36.16	0.000400264	0.000232973						44.622	0.000959713	0.00107529						36	0.287188	0.157403
				36.32	0.000400559	0.000232074						44.823	0.000961181	0.00107237						36.16	0.287429	0.156673
				36.48	0.000400841	0.00023121						45.024	0.000962584	0.00106936						36.32	0.28766	0.15597
				36.64	0.00040111	0.000230381						45.225	0.000963923	0.00106626						36.48	0.287881	0.155295
				36.8	0.000401365	0.000229586						45.426	0.000965197	0.00106306						36.64	0.288091	0.154647
				36.96	0.000401606	0.000228826						45.627	0.000966406	0.00105978						36.8	0.28829	0.154026
				37.12	0.000401834	0.000228101						45.828	0.00096755	0.00105641						36.96	0.288479	0.153432
				37.28	0.000402049	0.00022741						46.029	0.000968629	0.00105295						37.12	0.288657	0.152865
				37.44	0.000402249	0.000226754						46.23	0.000969643	0.00104941						37.28	0.288824	0.152325
				37.6	0.000402437	0.000226132						46.431	0.000970592	0.00104578						37.44	0.288981	0.151812
				37.76	0.00040261	0.000225545						46.632	0.000971477	0.00104207						37.6	0.289128	0.151326
				37.92	0.000402771	0.000224991						46.833	0.000972296	0.00103828						37.76	0.289263	0.150867
				38.08	0.000402917	0.000224472						47.034	0.00097305	0.00103441						37.92	0.289389	0.150434
				38.24	0.00040305	0.000223987						47.235	0.000973739	0.00103045						38.08	0.289503	0.150029
				38.4	0.00040317	0.000223536						47.436	0.000974363	0.00102642						38.24	0.289607	0.14965
				38.56	0.000403276	0.000223119						47.637	0.000974922	0.00102232						38.4	0.289701	0.149297
				38.72	0.000403369	0.000222735						47.838	0.000975417	0.00101814						38.56	0.289784	0.148971
				38.88	0.000403448	0.000222386						48.039	0.000975846	0.00101388						38.72	0.289856	0.148671
				39.04	0.000403513	0.00022207						48.24	0.000976211	0.00100956						38.88	0.289918	0.148398
				39.2	0.000403566	0.000221787						48.441	0.000976512	0.00100516						39.04	0.289969	0.148151
				39.36	0.000403604	0.000221537						48.642	0.000976748	0.00100069						39.2	0.29001	0.14793
				39.52	0.00040363	0.000221321						48.843	0.000976919	0.000996153						39.36	0.29004	0.147735
				39.68	0.000403642	0.000221138						49.044	0.000977027	0.00099155						39.52	0.29006	0.147566
				39.84	0.000403641	0.000220988						49.245	0.00097707	0.000986881						39.68	0.29007	0.147423
				40	0.000403626	0.00022087						49.446	0.000977049	0.000982148						39.84	0.290069	0.147305
				40.16	0.000403598	0.000220786						49.647	0.000976965	0.000977353						40	0.290057	0.147213
				40.32	0.000403557	0.000220733						49.848	0.000976816	0.000972496						40.16	0.290035	0.147147
				40.48	0.000403503	0.000220713						50.049	0.000976605	0.00096758						40.32	0.290003	0.147106
				40.64	0.000403435	0.000220726						50.25	0.00097633	0.000962606						40.48	0.289961	0.147091
				40.8	0.000403354	0.00022077						50.451	0.000975992	0.000957575						40.64	0.289908	0.1471
				40.96	0.000403261	0.000220846						50.652	0.000975591	0.000952489						40.8	0.289845	0.147135
				41.12	0.000403154	0.000220954						50.853	0.000975127	0.00094735						40.96	0.289772	0.147194
				41.28	0.000403034	0.000221093						51.054	0.000974601	0.000942158						41.12	0.289688	0.147279
				41.44	0.000402901	0.000221264						51.255	0.000974013	0.000936916						41.28	0.289595	0.147388
				41.6	0.000402755	0.000221466						51.456	0.000973363	0.000931624						41.44	0.289491	0.147521
				41.76	0.000402597	0.000221699						51.657	0.000972651	0.000926286						41.6	0.289377	0.147679
				41.92	0.000402425	0.000221963						51.858	0.000971878	0.000920901						41.76	0.289253	0.147861
				42.08	0.000402241	0.000222258						52.059	0.000971044	0.000915472						41.92	0.289119	0.148068
				42.24	0.000402044	0.000222583						52.26	0.000970148	0.00091						42.08	0.288975	0.148298
				42.4	0.000401835	0.000222938						52.461	0.000969193	0.000904486						42.24	0.288821	0.148552
				42.56	0.000401612	0.000223323						52.662	0.000968177	0.000898933						42.4	0.288657	0.148829
				42.72	0.000401378	0.000223738						52.863	0.000967101	0.000893342						42.56	0.288483	0.149131
				42.88	0.00040113	0.000224183						53.064	0.000965965	0.000887714						42.72	0.2883	0.149455
				43.04	0.000400871	0.000224657						53.265	0.00096477	0.000882052						42.88	0.288107	0.149803
				43.2	0.000400599	0.00022516						53.466	0.000963517	0.000876356						43.04	0.287904	0.150173
				43.36	0.000400314	0.000225693						53.667	0.000962204	0.000870628						43.2	0.287691	0.150567
				43.52	0.000400018	0.000226254						53.868	0.000960834	0.00086487						43.36	0.287469	0.150983
				43.68	0.000399709	0.000226844						54.069	0.000959405	0.000859083						43.52	0.287237	0.151422
				43.84	0.000399388	0.000227462						54.27	0.00095792	0.000853269						43.68	0.286996	0.151883
				44	0.000399055	0.000228108						54.471	0.000956377	0.00084743						43.84	0.286745	0.152366
				44.16	0.00039871	0.000228782						54.672	0.000954777	0.000841567						44	0.286485	0.152871
				44.32	0.000398353	0.000229484						54.873	0.000953121	0.000835682						44.16	0.286215	0.153398
				44.48	0.000397985	0.000230213						55.074	0.00095141	0.000829776						44.32	0.285936	0.153946
				44.64	0.000397604	0.00023097						55.275	0.000949643	0.000823851						44.48	0.285648	0.154516
				44.8	0.000397212	0.000231753						55.476	0.000947821	0.000817909						44.64	0.285351	0.155107
				44.96	0.000396809	0.000232563						55.677	0.000945944	0.000811951						44.8	0.285044	0.155719
				45.12	0.000396394	0.000233399						55.878	0.000944013	0.000805978						44.96	0.284729	0.156353
				45.28	0.000395967	0.000234262						56.079	0.000942029	0.000799993						45.12	0.284405	0.157006
				45.44	0.000395529	0.00023515						56.28	0.000939992	0.000793997						45.28	0.284071	0.15768
				45.6	0.00039508	0.000236064						56.481	0.000937901	0.000787991						45.44	0.283729	0.158375
				45.76	0.00039462	0.000237004						56.682	0.000935759	0.000781977						45.6	0.283378	0.159089
				45.92	0.000394149	0.000237968						56.883	0.000933565	0.000775957						45.76	0.283018	0.159824
				46.08	0.000393666	0.000238958						57.084	0.00093132	0.000769932						45.92	0.28265	0.160578
				46.24	0.000393173	0.000239972						57.285	0.000929023	0.000763904						46.08	0.282273	0.161351
				46.4	0.000392669	0.00024101						57.486	0.000926677	0.000757874						46.24	0.281887	0.162144
				46.56	0.000392154	0.000242073						57.687	0.000924281	0.000751845						46.4	0.281493	0.162955
				46.72	0.000391629	0.000243159						57.888	0.000921836	0.000745816						46.56	0.281091	0.163786
				46.88	0.000391093	0.000244269						58.089	0.000919342	0.000739791						46.72	0.28068	0.164635
				47.04	0.000390547	0.000245402						58.29	0.0009168	0.00073377						46.88	0.280261	0.165502
				47.2	0.00038999	0.000246558						58.491	0.000914211	0.000727755						47.04	0.279834	0.166388
				47.36	0.000389423	0.000247736						58.692	0.000911574	0.000721748						47.2	0.279399	0.167291
				47.52	0.000388846	0.000248937						58.893	0.000908892	0.00071575						47.36	0.278956	0.168212
				47.68	0.000388259	0.00025016						59.094	0.000906163	0.000709762						47.52	0.278505	0.169151
				47.84	0.000387662	0.000251405						59.295	0.000903389	0.000703787						47.68	0.278046	0.170107
				48	0.000387055	0.000252671						59.496	0.00090057	0.000697825						47.84	0.27758	0.17108
				48.16	0.000386438	0.000253959						59.697	0.000897707	0.000691879						48	0.277105	0.172069
				48.32	0.000385812	0.000255267						59.898	0.000894801	0.000685949						48.16	0.276623	0.173076
				48.48	0.000385176	0.000256596						60.099	0.000891852	0.000680037						48.32	0.276134	0.174098
				48.64	0.000384531	0.000257945						60.3	0.00088886	0.000674144						48.48	0.275637	0.175137
				48.8	0.000383877	0.000259314						60.501	0.000885826	0.000668272						48.64	0.275132	0.176191
				48.96	0.000383213	0.000260703						60.702	0.000882752	0.000662423						48.8	0.274621	0.177262
				49.12	0.00038254	0.000262111						60.903	0.000879637	0.000656598						48.96	0.274102	0.178347
				49.28	0.000381858	0.000263539						61.104	0.000876482	0.000650797						49.12	0.273576	0.179448
				49.44	0.000381167	0.000264985						61.305	0.000873288	0.000645024						49.28	0.273043	0.180564
				49.6	0.000380468	0.000266449						61.506	0.000870055	0.000639278						49.44	0.272503	0.181694
				49.76	0.00037976	0.000267932						61.707	0.000866785	0.000633562						49.6	0.271957	0.182839
				49.92	0.000379043	0.000269433						61.908	0.000863477	0.000627876						49.76	0.271403	0.183998
				50.08	0.000378318	0.000270951						62.109	0.000860132	0.000622223						49.92	0.270843	0.18517
				50.24	0.000377585	0.000272486						62.31	0.000856752	0.000616602						50.08	0.270276	0.186357
				50.4	0.000376843	0.000274038						62.511	0.000853336	0.000611017						50.24	0.269703	0.187557
				50.56	0.000376094	0.000275607						62.712	0.000849886	0.000605468						50.4	0.269124	0.18877
				50.72	0.000375336	0.000277192						62.913	0.000846401	0.000599956						50.56	0.268538	0.189996
				50.88	0.000374571	0.000278793						63.114	0.000842883	0.000594482						50.72	0.267946	0.191235
				51.04	0.000373798	0.000280409						63.315	0.000839333	0.000589049						50.88	0.267347	0.192486
				51.2	0.000373017	0.000282041						63.516	0.00083575	0.000583656						51.04	0.266743	0.193749
				51.36	0.000372229	0.000283687						63.717	0.000832137	0.000578306						51.2	0.266133	0.195025
				51.52	0.000371433	0.000285349						63.918	0.000828492	0.000573						51.36	0.265517	0.196312
				51.68	0.00037063	0.000287024						64.119	0.000824818	0.000567738						51.52	0.264895	0.19761
				51.84	0.000369821	0.000288714						64.32	0.000821115	0.000562522						51.68	0.264268	0.19892
				52	0.000369004	0.000290417						64.521	0.000817383	0.000557354						51.84	0.263635	0.20024
				52.16	0.00036818	0.000292133						64.722	0.000813623	0.000552233						52	0.262996	0.201572
				52.32	0.00036735	0.000293863						64.923	0.000809837	0.000547163						52.16	0.262352	0.202913
				52.48	0.000366512	0.000295605						65.124	0.000806024	0.000542142						52.32	0.261703	0.204265
				52.64	0.000365669	0.000297359						65.325	0.000802185	0.000537174						52.48	0.261049	0.205627
				52.8	0.000364819	0.000299126						65.526	0.000798321	0.000532258						52.64	0.26039	0.206998
				52.96	0.000363963	0.000300904						65.727	0.000794433	0.000527396						52.8	0.259725	0.208379
				53.12	0.0003631	0.000302693						65.928	0.000790522	0.000522589						52.96	0.259056	0.209768
				53.28	0.000362232	0.000304493						66.129	0.000786588	0.000517838						53.12	0.258382	0.211167
				53.44	0.000361358	0.000306304						66.33	0.000782631	0.000513143						53.28	0.257703	0.212574
				53.6	0.000360478	0.000308126						66.531	0.000778654	0.000508507						53.44	0.25702	0.21399
				53.76	0.000359593	0.000309957						66.732	0.000774655	0.00050393						53.6	0.256333	0.215413
				53.92	0.000358702	0.000311798						66.933	0.000770637	0.000499412						53.76	0.25564	0.216845
				54.08	0.000357806	0.000313648						67.134	0.0007666	0.000494955						53.92	0.254944	0.218284
				54.24	0.000356904	0.000315508						67.335	0.000762544	0.00049056						54.08	0.254244	0.21973
				54.4	0.000355998	0.000317376						67.536	0.000758471	0.000486228						54.24	0.253539	0.221183
				54.56	0.000355086	0.000319252						67.737	0.000754381	0.000481959						54.4	0.25283	0.222643
				54.72	0.00035417	0.000321136						67.938	0.000750274	0.000477755						54.56	0.252118	0.22411
				54.88	0.000353249	0.000323028						68.139	0.000746152	0.000473615						54.72	0.251402	0.225583
				55.04	0.000352323	0.000324928						68.34	0.000742015	0.000469542						54.88	0.250682	0.227061
				55.2	0.000351393	0.000326834						68.541	0.000737865	0.000465536						55.04	0.249958	0.228546
				55.36	0.000350459	0.000328747						68.742	0.000733701	0.000461597						55.2	0.249231	0.230036
				55.52	0.00034952	0.000330666						68.943	0.000729524	0.000457727						55.36	0.248501	0.231531
				55.68	0.000348578	0.000332591						69.144	0.000725336	0.000453926						55.52	0.247768	0.233031
				55.84	0.000347631	0.000334522						69.345	0.000721137	0.000450195						55.68	0.247031	0.234536
				56	0.000346681	0.000336459						69.546	0.000716927	0.000446534						55.84	0.246291	0.236045
				56.16	0.000345727	0.0003384						69.747	0.000712708	0.000442944						56	0.245548	0.237559
				56.32	0.00034477	0.000340346						69.948	0.00070848	0.000439427						56.16	0.244803	0.239076
				56.48	0.000343809	0.000342296						70.149	0.000704244	0.000435982						56.32	0.244055	0.240597
				56.64	0.000342845	0.00034425						70.35	0.000700001	0.00043261						56.48	0.243304	0.242121
				56.8	0.000341878	0.000346208						70.551	0.000695751	0.000429312						56.64	0.24255	0.243649
				56.96	0.000340908	0.000348169						70.752	0.000691495	0.000426089						56.8	0.241794	0.245179
				57.12	0.000339935	0.000350134						70.953	0.000687234	0.00042294						56.96	0.241036	0.246712
				57.28	0.000338959	0.000352101						71.154	0.000682969	0.000419867						57.12	0.240276	0.248247
				57.44	0.000337981	0.00035407						71.355	0.0006787	0.000416869						57.28	0.239513	0.249785
				57.6	0.000337	0.000356042						71.556	0.000674428	0.000413949						57.44	0.238748	0.251324
				57.76	0.000336017	0.000358015						71.757	0.000670154	0.000411105						57.6	0.237982	0.252865
				57.92	0.000335032	0.000359989						71.958	0.000665879	0.000408338						57.76	0.237213	0.254407
				58.08	0.000334045	0.000361965						72.159	0.000661603	0.000405649						57.92	0.236443	0.25595
				58.24	0.000333055	0.000363941						72.36	0.000657326	0.000403039						58.08	0.235672	0.257494
				58.4	0.000332064	0.000365918						72.561	0.000653051	0.000400507						58.24	0.234899	0.259039
				58.56	0.000331072	0.000367895						72.762	0.000648777	0.000398054						58.4	0.234124	0.260584
				58.72	0.000330077	0.000369872						72.963	0.000644506	0.00039568						58.56	0.233348	0.262129
				58.88	0.000329082	0.000371848						73.164	0.000640237	0.000393386						58.72	0.232571	0.263674
				59.04	0.000328085	0.000373823						73.365	0.000635972	0.000391171						58.88	0.231793	0.265219
				59.2	0.000327087	0.000375797						73.566	0.000631711	0.000389037						59.04	0.231014	0.266763
				59.36	0.000326088	0.00037777						73.767	0.000627456	0.000386984						59.2	0.230233	0.268306
				59.52	0.000325088	0.000379741						73.968	0.000623206	0.000385011						59.36	0.229453	0.269848
				59.68	0.000324087	0.00038171						74.169	0.000618962	0.000383118						59.52	0.228671	0.271388
				59.84	0.000323086	0.000383676						74.37	0.000614726	0.000381307						59.68	0.227889	0.272927
				60	0.000322084	0.00038564						74.571	0.000610498	0.000379577						59.84	0.227106	0.274464
				60.16	0.000321082	0.000387601						74.772	0.000606279	0.000377929						60	0.226323	0.275999
				60.32	0.000320079	0.000389558						74.973	0.000602068	0.000376362						60.16	0.22554	0.277532
				60.48	0.000319076	0.000391512						75.174	0.000597868	0.000374877						60.32	0.224756	0.279062
				60.64	0.000318074	0.000393462						75.375	0.000593678	0.000373473						60.48	0.223972	0.280589
				60.8	0.000317071	0.000395407						75.576	0.0005895	0.000372151						60.64	0.223189	0.282113
				60.96	0.000316069	0.000397348						75.777	0.000585334	0.000370911						60.8	0.222405	0.283633
				61.12	0.000315067	0.000399285						75.978	0.000581181	0.000369752						60.96	0.221622	0.285151
				61.28	0.000314066	0.000401216						76.179	0.000577041	0.000368676						61.12	0.220839	0.286664
				61.44	0.000313065	0.000403142						76.38	0.000572915	0.000367681						61.28	0.220056	0.288174
				61.6	0.000312065	0.000405062						76.581	0.000568804	0.000366768						61.44	0.219274	0.289679
				61.76	0.000311066	0.000406976						76.782	0.000564708	0.000365937						61.6	0.218493	0.29118
				61.92	0.000310068	0.000408884						76.983	0.000560629	0.000365187						61.76	0.217712	0.292676
				62.08	0.000309072	0.000410785						77.184	0.000556566	0.000364519						61.92	0.216932	0.294167
				62.24	0.000308076	0.00041268						77.385	0.00055252	0.000363932						62.08	0.216152	0.295653
				62.4	0.000307082	0.000414567						77.586	0.000548493	0.000363426						62.24	0.215374	0.297134
				62.56	0.000306089	0.000416447						77.787	0.000544484	0.000363001						62.4	0.214597	0.298609
				62.72	0.000305098	0.00041832						77.988	0.000540495	0.000362657						62.56	0.213821	0.300078
				62.88	0.000304108	0.000420184						78.189	0.000536526	0.000362394						62.72	0.213046	0.301542
				63.04	0.000303121	0.00042204						78.39	0.000532577	0.000362211						62.88	0.212273	0.302999
				63.2	0.000302135	0.000423888						78.591	0.000528649	0.000362108						63.04	0.211501	0.30445
				63.36	0.000301151	0.000425727						78.792	0.000524744	0.000362085						63.2	0.210731	0.305894
				63.52	0.00030017	0.000427557						78.993	0.00052086	0.000362142						63.36	0.209962	0.307331
				63.68	0.000299191	0.000429377						79.194	0.000517	0.000362278						63.52	0.209195	0.308762
				63.84	0.000298214	0.000431188						79.395	0.000513163	0.000362493						63.68	0.20843	0.310185
				64	0.00029724	0.000432989						79.596	0.000509351	0.000362786						63.84	0.207666	0.3116
				64.16	0.000296269	0.000434781						79.797	0.000505564	0.000363158						64	0.206905	0.313008
				64.32	0.0002953	0.000436561						79.998	0.000501801	0.000363608						64.16	0.206146	0.314408
				64.48	0.000294335	0.000438332						80.199	0.000498065	0.000364135						64.32	0.205389	0.3158
				64.64	0.000293372	0.000440091						80.4	0.000494356	0.000364739						64.48	0.204634	0.317184
				64.8	0.000292412	0.00044184						80.601	0.000490674	0.00036542						64.64	0.203882	0.318559
				64.96	0.000291456	0.000443577						80.802	0.000487019	0.000366177						64.8	0.203131	0.319925
				65.12	0.000290503	0.000445302						81.003	0.000483393	0.000367009						64.96	0.202384	0.321283
				65.28	0.000289553	0.000447016						81.204	0.000479795	0.000367917						65.12	0.201639	0.322632
				65.44	0.000288607	0.000448718						81.405	0.000476227	0.0003689						65.28	0.200897	0.323971
				65.6	0.000287665	0.000450407						81.606	0.000472689	0.000369956						65.44	0.200157	0.325301
				65.76	0.000286726	0.000452084						81.807	0.000469181	0.000371086						65.6	0.199421	0.326622
				65.92	0.000285791	0.000453748						82.008	0.000465704	0.000372289						65.76	0.198687	0.327933
				66.08	0.00028486	0.000455399						82.209	0.000462258	0.000373565						65.92	0.197956	0.329233
				66.24	0.000283934	0.000457038						82.41	0.000458845	0.000374913						66.08	0.197229	0.330524
				66.4	0.000283011	0.000458662						82.611	0.000455464	0.000376331						66.24	0.196504	0.331804
				66.56	0.000282093	0.000460273						82.812	0.000452116	0.000377821						66.4	0.195783	0.333074
				66.72	0.000281179	0.00046187						83.013	0.000448801	0.00037938						66.56	0.195065	0.334333
				66.88	0.000280269	0.000463454						83.214	0.000445521	0.000381009						66.72	0.194351	0.335582
				67.04	0.000279364	0.000465022						83.415	0.000442275	0.000382706						66.88	0.19364	0.336819
				67.2	0.000278464	0.000466577						83.616	0.000439064	0.000384472						67.04	0.192933	0.338045
				67.36	0.000277568	0.000468117						83.817	0.000435888	0.000386304						67.2	0.192229	0.33926
				67.52	0.000276678	0.000469642						84.018	0.000432748	0.000388203						67.36	0.191529	0.340464
				67.68	0.000275792	0.000471151						84.219	0.000429644	0.000390168						67.52	0.190833	0.341656
				67.84	0.000274911	0.000472646						84.42	0.000426577	0.000392198						67.68	0.190141	0.342836
				68	0.000274036	0.000474125						84.621	0.000423547	0.000394292						67.84	0.189453	0.344004
				68.16	0.000273166	0.000475588						84.822	0.000420555	0.00039645						68	0.188768	0.34516
				68.32	0.000272301	0.000477036						85.023	0.000417601	0.000398671						68.16	0.188088	0.346304
				68.48	0.000271441	0.000478468						85.224	0.000414685	0.000400953						68.32	0.187412	0.347435
				68.64	0.000270587	0.000479883						85.425	0.000411808	0.000403297						68.48	0.18674	0.348554
				68.8	0.000269739	0.000481282						85.626	0.00040897	0.0004057						68.64	0.186073	0.34966
				68.96	0.000268896	0.000482664						85.827	0.000406172	0.000408164						68.8	0.185409	0.350754
				69.12	0.000268059	0.00048403						86.028	0.000403414	0.000410686						68.96	0.184751	0.351834
				69.28	0.000267228	0.000485379						86.229	0.000400696	0.000413265						69.12	0.184096	0.352902
				69.44	0.000266402	0.00048671						86.43	0.000398019	0.000415902						69.28	0.183447	0.353956
				69.6	0.000265583	0.000488025						86.631	0.000395383	0.000418594						69.44	0.182802	0.354997
				69.76	0.00026477	0.000489322						86.832	0.000392789	0.000421342						69.6	0.182161	0.356024
				69.92	0.000263963	0.000490601						87.033	0.000390236	0.000424143						69.76	0.181526	0.357038
				70.08	0.000263162	0.000491863						87.234	0.000387725	0.000426998						69.92	0.180895	0.358038
				70.24	0.000262367	0.000493107						87.435	0.000385257	0.000429905						70.08	0.180269	0.359024
				70.4	0.000261579	0.000494333						87.636	0.000382832	0.000432864						70.24	0.179648	0.359997
				70.56	0.000260798	0.000495541						87.837	0.000380449	0.000435873						70.4	0.179032	0.360955
				70.72	0.000260023	0.00049673						88.038	0.00037811	0.000438931						70.56	0.178421	0.361899
				70.88	0.000259254	0.000497902						88.239	0.000375815	0.000442038						70.72	0.177815	0.362829
				71.04	0.000258492	0.000499054						88.44	0.000373564	0.000445193						70.88	0.177215	0.363744
				71.2	0.000257737	0.000500188						88.641	0.000371357	0.000448393						71.04	0.176619	0.364645
				71.36	0.000256989	0.000501303						88.842	0.000369194	0.00045164						71.2	0.176029	0.365531
				71.52	0.000256248	0.000502399						89.043	0.000367076	0.000454931						71.36	0.175444	0.366403
				71.68	0.000255514	0.000503476						89.244	0.000365004	0.000458266						71.52	0.174865	0.367259
				71.84	0.000254786	0.000504534						89.445	0.000362976	0.000461643						71.68	0.174291	0.368101
				72	0.000254066	0.000505572						89.646	0.000360994	0.000465061						71.84	0.173723	0.368928
				72.16	0.000253353	0.000506591						89.847	0.000359058	0.00046852						72	0.17316	0.369739
				72.32	0.000252647	0.00050759						90.048	0.000357167	0.000472018						72.16	0.172602	0.370536
				72.48	0.000251948	0.00050857						90.249	0.000355323	0.000475555						72.32	0.172051	0.371317
				72.64	0.000251257	0.00050953						90.45	0.000353526	0.000479129						72.48	0.171504	0.372083
				72.8	0.000250573	0.00051047						90.651	0.000351774	0.000482739						72.64	0.170964	0.372833
				72.96	0.000249897	0.000511391						90.852	0.00035007	0.000486385						72.8	0.17043	0.373568
				73.12	0.000249228	0.000512291						91.053	0.000348412	0.000490064						72.96	0.169901	0.374287
				73.28	0.000248567	0.000513171						91.254	0.000346802	0.000493777						73.12	0.169378	0.374991
				73.44	0.000247913	0.000514031						91.455	0.000345239	0.000497522						73.28	0.168861	0.375679
				73.6	0.000247267	0.000514871						91.656	0.000343723	0.000501297						73.44	0.16835	0.376351
				73.76	0.000246628	0.00051569						91.857	0.000342255	0.000505103						73.6	0.167845	0.377007
				73.92	0.000245998	0.000516488						92.058	0.000340835	0.000508937						73.76	0.167346	0.377647
				74.08	0.000245375	0.000517267						92.259	0.000339462	0.000512798						73.92	0.166853	0.378272
				74.24	0.00024476	0.000518024						92.46	0.000338137	0.000516687						74.08	0.166367	0.37888
				74.4	0.000244153	0.000518761						92.661	0.000336861	0.0005206						74.24	0.165886	0.379472
				74.56	0.000243554	0.000519477						92.862	0.000335632	0.000524538						74.4	0.165411	0.380048
				74.72	0.000242963	0.000520172						93.063	0.000334452	0.0005285						74.56	0.164943	0.380608
				74.88	0.00024238	0.000520847						93.264	0.00033332	0.000532483						74.72	0.164481	0.381151
				75.04	0.000241805	0.0005215						93.465	0.000332237	0.000536487						74.88	0.164025	0.381678
				75.2	0.000241238	0.000522133						93.666	0.000331202	0.000540512						75.04	0.163576	0.382189
				75.36	0.000240679	0.000522744						93.867	0.000330216	0.000544555						75.2	0.163133	0.382684
				75.52	0.000240128	0.000523335						94.068	0.000329278	0.000548616						75.36	0.162696	0.383162
				75.68	0.000239586	0.000523904						94.269	0.000328389	0.000552693						75.52	0.162266	0.383623
				75.84	0.000239052	0.000524452						94.47	0.000327548	0.000556786						75.68	0.161842	0.384068
				76	0.000238526	0.000524979						94.671	0.000326757	0.000560893						75.84	0.161424	0.384497
				76.16	0.000238009	0.000525485						94.872	0.000326014	0.000565014						76	0.161013	0.384908
				76.32	0.0002375	0.00052597						95.073	0.00032532	0.000569146						76.16	0.160609	0.385304
				76.48	0.000236999	0.000526433						95.274	0.000324674	0.00057329						76.32	0.160211	0.385682
				76.64	0.000236506	0.000526875						95.475	0.000324077	0.000577444						76.48	0.15982	0.386045
				76.8	0.000236022	0.000527295						95.676	0.000323529	0.000581606						76.64	0.159435	0.38639
				76.96	0.000235547	0.000527695						95.877	0.00032303	0.000585776						76.8	0.159057	0.386719
				77.12	0.00023508	0.000528073						96.078	0.000322579	0.000589953						76.96	0.158685	0.387031
				77.28	0.000234622	0.000528429						96.279	0.000322177	0.000594136						77.12	0.15832	0.387326
				77.44	0.000234172	0.000528764						96.48	0.000321824	0.000598322						77.28	0.157962	0.387605
				77.6	0.00023373	0.000529078						96.681	0.000321519	0.000602513						77.44	0.15761	0.387867
				77.76	0.000233297	0.00052937						96.882	0.000321262	0.000606705						77.6	0.157265	0.388112
				77.92	0.000232873	0.000529641						97.083	0.000321054	0.000610899						77.76	0.156927	0.38834
				78.08	0.000232457	0.000529891						97.284	0.000320895	0.000615092						77.92	0.156595	0.388552
				78.24	0.00023205	0.000530119						97.485	0.000320783	0.000619285						78.08	0.15627	0.388747
				78.4	0.000231652	0.000530326						97.686	0.00032072	0.000623476						78.24	0.155952	0.388926
				78.56	0.000231262	0.000530511						97.887	0.000320704	0.000627663						78.4	0.155641	0.389087
				78.72	0.000230881	0.000530676						98.088	0.000320737	0.000631846						78.56	0.155336	0.389232
				78.88	0.000230509	0.000530818						98.289	0.000320817	0.000636024						78.72	0.155038	0.389361
				79.04	0.000230145	0.00053094						98.49	0.000320945	0.000640196						78.88	0.154747	0.389472
				79.2	0.00022979	0.00053104						98.691	0.000321121	0.00064436						79.04	0.154463	0.389567
				79.36	0.000229443	0.000531119						98.892	0.000321344	0.000648516						79.2	0.154185	0.389646
				79.52	0.000229106	0.000531177						99.093	0.000321614	0.000652663						79.36	0.153914	0.389707
				79.68	0.000228776	0.000531214						99.294	0.000321931	0.000656799						79.52	0.15365	0.389753
				79.84	0.000228456	0.000531229						99.495	0.000322295	0.000660923						79.68	0.153393	0.389781
				80	0.000228144	0.000531224						99.696	0.000322706	0.000665035						79.84	0.153143	0.389793
				80.16	0.000227842	0.000531197						99.897	0.000323163	0.000669133						80	0.152899	0.389789
				80.32	0.000227547	0.000531149						100.098	0.000323667	0.000673217						80.16	0.152662	0.389768
				80.48	0.000227262	0.000531081						100.299	0.000324217	0.000677285						80.32	0.152432	0.389731
				80.64	0.000226985	0.000530991						100.5	0.000324813	0.000681337						80.48	0.152209	0.389677
				80.8	0.000226717	0.000530881						100.701	0.000325455	0.000685371						80.64	0.151993	0.389607
				80.96	0.000226457	0.000530749						100.902	0.000326142	0.000689387						80.8	0.151783	0.389521
				81.12	0.000226206	0.000530597						101.103	0.000326874	0.000693383						80.96	0.15158	0.389418
				81.28	0.000225964	0.000530425						101.304	0.000327652	0.000697359						81.12	0.151384	0.389299
				81.44	0.000225731	0.000530231						101.505	0.000328474	0.000701314						81.28	0.151195	0.389164
				81.6	0.000225506	0.000530018						101.706	0.000329342	0.000705246						81.44	0.151012	0.389013
				81.76	0.00022529	0.000529783						101.907	0.000330253	0.000709155						81.6	0.150837	0.388846
				81.92	0.000225082	0.000529528						102.108	0.000331208	0.00071304						81.76	0.150668	0.388663
				82.08	0.000224883	0.000529253						102.309	0.000332208	0.0007169						81.92	0.150505	0.388464
				82.24	0.000224693	0.000528958						102.51	0.00033325	0.000720734						82.08	0.15035	0.388249
				82.4	0.000224511	0.000528643						102.711	0.000334336	0.000724541						82.24	0.150201	0.388018
				82.56	0.000224337	0.000528307						102.912	0.000335466	0.00072832						82.4	0.150059	0.387772
				82.72	0.000224173	0.000527952						103.113	0.000336637	0.000732071						82.56	0.149923	0.387509
				82.88	0.000224016	0.000527576						103.314	0.000337851	0.000735792						82.72	0.149795	0.387231
				83.04	0.000223869	0.000527181						103.515	0.000339107	0.000739483						82.88	0.149673	0.386938
				83.2	0.00022373	0.000526766						103.716	0.000340405	0.000743143						83.04	0.149557	0.386629
				83.36	0.000223599	0.000526331						103.917	0.000341745	0.000746771						83.2	0.149448	0.386305
				83.52	0.000223476	0.000525877						104.118	0.000343125	0.000750366						83.36	0.149346	0.385965
				83.68	0.000223362	0.000525403						104.319	0.000344546	0.000753928						83.52	0.14925	0.38561
				83.84	0.000223257	0.00052491						104.52	0.000346008	0.000757455						83.68	0.149161	0.38524
				84	0.00022316	0.000524398						104.721	0.00034751	0.000760947						83.84	0.149079	0.384854
				84.16	0.000223071	0.000523867						104.922	0.000349051	0.000764403						84	0.149003	0.384454
				84.32	0.00022299	0.000523317						105.123	0.000350632	0.000767822						84.16	0.148933	0.384039
				84.48	0.000222918	0.000522748						105.324	0.000352252	0.000771204						84.32	0.14887	0.383609
				84.64	0.000222854	0.00052216						105.525	0.00035391	0.000774548						84.48	0.148814	0.383164
				84.8	0.000222798	0.000521553						105.726	0.000355607	0.000777853						84.64	0.148764	0.382704
				84.96	0.00022275	0.000520928						105.927	0.000357341	0.000781118						84.8	0.14872	0.38223
				85.12	0.00022271	0.000520284						106.128	0.000359114	0.000784343						84.96	0.148683	0.381742
				85.28	0.000222679	0.000519623						106.329	0.000360923	0.000787527						85.12	0.148652	0.381239
				85.44	0.000222655	0.000518943						106.53	0.000362769	0.000790669						85.28	0.148627	0.380721
				85.6	0.00022264	0.000518245						106.731	0.000364651	0.00079377						85.44	0.148609	0.38019
				85.76	0.000222632	0.000517529						106.932	0.000366569	0.000796827						85.6	0.148597	0.379644
				85.92	0.000222633	0.000516795						107.133	0.000368523	0.00079984						85.76	0.148591	0.379085
				86.08	0.000222641	0.000516044						107.334	0.000370512	0.00080281						85.92	0.148591	0.378511
				86.24	0.000222657	0.000515275						107.535	0.000372535	0.000805735						86.08	0.148598	0.377924
				86.4	0.000222682	0.000514489						107.736	0.000374593	0.000808614						86.24	0.14861	0.377323
				86.56	0.000222713	0.000513685						107.937	0.000376684	0.000811447						86.4	0.148629	0.376709
				86.72	0.000222753	0.000512865						108.138	0.000378809	0.000814234						86.56	0.148654	0.376081
				86.88	0.0002228	0.000512028						108.339	0.000380967	0.000816974						86.72	0.148685	0.37544
				87.04	0.000222855	0.000511173						108.54	0.000383157	0.000819667						86.88	0.148722	0.374785
				87.2	0.000222917	0.000510303						108.741	0.00038538	0.000822311						87.04	0.148765	0.374118
				87.36	0.000222987	0.000509415						108.942	0.000387633	0.000824907						87.2	0.148813	0.373437
				87.52	0.000223065	0.000508512						109.143	0.000389918	0.000827453						87.36	0.148868	0.372743
				87.68	0.00022315	0.000507592						109.344	0.000392234	0.00082995						87.52	0.148929	0.372037
				87.84	0.000223242	0.000506656						109.545	0.00039458	0.000832397						87.68	0.148995	0.371318
				88	0.000223342	0.000505705						109.746	0.000396955	0.000834794						87.84	0.149067	0.370587
				88.16	0.000223449	0.000504737						109.947	0.00039936	0.000837139						88	0.149145	0.369843
				88.32	0.000223563	0.000503755						110.148	0.000401793	0.000839434						88.16	0.149229	0.369087
				88.48	0.000223684	0.000502756						110.349	0.000404255	0.000841676						88.32	0.149318	0.368319
				88.64	0.000223812	0.000501743						110.55	0.000406745	0.000843867						88.48	0.149413	0.367539
				88.8	0.000223948	0.000500715						110.751	0.000409261	0.000846005						88.64	0.149513	0.366747
				88.96	0.000224091	0.000499671						110.952	0.000411805	0.00084809						88.8	0.149619	0.365943
				89.12	0.00022424	0.000498613						111.153	0.000414375	0.000850122						88.96	0.14973	0.365127
				89.28	0.000224396	0.000497541						111.354	0.000416971	0.000852101						89.12	0.149847	0.3643
				89.44	0.00022456	0.000496454						111.555	0.000419592	0.000854026						89.28	0.149969	0.363462
				89.6	0.00022473	0.000495353						111.756	0.000422238	0.000855897						89.44	0.150097	0.362613
				89.76	0.000224906	0.000494238						111.957	0.000424908	0.000857713						89.6	0.15023	0.361752
				89.92	0.00022509	0.000493109						112.158	0.000427602	0.000859475						89.76	0.150368	0.36088
				90.08	0.00022528	0.000491966						112.359	0.000430319	0.000861181						89.92	0.150511	0.359998
				90.24	0.000225476	0.00049081						112.56	0.000433059	0.000862833						90.08	0.15066	0.359105
				90.4	0.000225679	0.000489641						112.761	0.000435821	0.000864429						90.24	0.150813	0.358201
				90.56	0.000225888	0.000488458						112.962	0.000438605	0.00086597						90.4	0.150972	0.357287
				90.72	0.000226104	0.000487263						113.163	0.00044141	0.000867455						90.56	0.151136	0.356363
				90.88	0.000226326	0.000486055						113.364	0.000444235	0.000868884						90.72	0.151304	0.355429
				91.04	0.000226554	0.000484834						113.565	0.000447081	0.000870257						90.88	0.151478	0.354485
				91.2	0.000226789	0.000483601						113.766	0.000449947	0.000871574						91.04	0.151656	0.353531
				91.36	0.000227029	0.000482356						113.967	0.000452831	0.000872834						91.2	0.151839	0.352567
				91.52	0.000227276	0.000481099						114.168	0.000455734	0.000874038						91.36	0.152027	0.351594
				91.68	0.000227528	0.00047983						114.369	0.000458655	0.000875185						91.52	0.15222	0.350611
				91.84	0.000227786	0.000478549						114.57	0.000461593	0.000876275						91.68	0.152417	0.349619
				92	0.00022805	0.000477257						114.771	0.000464548	0.000877309						91.84	0.152619	0.348618
				92.16	0.00022832	0.000475954						114.972	0.00046752	0.000878286						92	0.152825	0.347608
				92.32	0.000228595	0.00047464						115.173	0.000470507	0.000879206						92.16	0.153036	0.34659
				92.48	0.000228876	0.000473315						115.374	0.00047351	0.00088007						92.32	0.153251	0.345562
				92.64	0.000229163	0.000471979						115.575	0.000476527	0.000880876						92.48	0.153471	0.344527
				92.8	0.000229455	0.000470633						115.776	0.000479559	0.000881625						92.64	0.153695	0.343483
				92.96	0.000229752	0.000469276						115.977	0.000482604	0.000882318						92.8	0.153923	0.34243
				93.12	0.000230055	0.00046791						116.178	0.000485662	0.000882954						92.96	0.154156	0.34137
				93.28	0.000230363	0.000466534						116.379	0.000488732	0.000883533						93.12	0.154392	0.340302
				93.44	0.000230676	0.000465148						116.58	0.000491815	0.000884055						93.28	0.154633	0.339226
				93.6	0.000230994	0.000463752						116.781	0.000494909	0.00088452						93.44	0.154878	0.338143
				93.76	0.000231317	0.000462348						116.982	0.000498014	0.000884929						93.6	0.155126	0.337053
				93.92	0.000231645	0.000460934						117.183	0.000501129	0.000885282						93.76	0.155379	0.335955
				94.08	0.000231978	0.000459511						117.384	0.000504254	0.000885578						93.92	0.155635	0.33485
				94.24	0.000232316	0.00045808						117.585	0.000507388	0.000885818						94.08	0.155895	0.333738
				94.4	0.000232658	0.000456641						117.786	0.000510531	0.000886002						94.24	0.156159	0.332619
				94.56	0.000233005	0.000455193						117.987	0.000513682	0.00088613						94.4	0.156427	0.331494
				94.72	0.000233357	0.000453737						118.188	0.00051684	0.000886202						94.56	0.156698	0.330363
				94.88	0.000233713	0.000452274						118.389	0.000520005	0.000886219						94.72	0.156973	0.329225
				95.04	0.000234073	0.000450802						118.59	0.000523177	0.00088618						94.88	0.157251	0.328081
				95.2	0.000234438	0.000449324						118.791	0.000526354	0.000886086						95.04	0.157533	0.326931
				95.36	0.000234807	0.000447838						118.992	0.000529537	0.000885937						95.2	0.157818	0.325775
				95.52	0.00023518	0.000446345						119.193	0.000532725	0.000885734						95.36	0.158106	0.324614
				95.68	0.000235557	0.000444846						119.394	0.000535916	0.000885476						95.52	0.158398	0.323447
				95.84	0.000235938	0.000443339						119.595	0.000539112	0.000885164						95.68	0.158693	0.322275
				96	0.000236323	0.000441827						119.796	0.00054231	0.000884798						95.84	0.158991	0.321098
				96.16	0.000236712	0.000440308						119.997	0.000545511	0.000884378						96	0.159292	0.319916
				96.32	0.000237105	0.000438784						120.198	0.000548714	0.000883906						96.16	0.159596	0.318728
				96.48	0.000237501	0.000437253						120.399	0.000551919	0.00088338						96.32	0.159903	0.317537
				96.64	0.000237901	0.000435717						120.6	0.000555124	0.000882802						96.48	0.160212	0.316341
				96.8	0.000238305	0.000434176						120.801	0.00055833	0.000882171						96.64	0.160525	0.31514
				96.96	0.000238711	0.00043263						121.002	0.000561535	0.000881488						96.8	0.16084	0.313936
				97.12	0.000239122	0.000431078						121.203	0.00056474	0.000880754						96.96	0.161158	0.312727
				97.28	0.000239535	0.000429523						121.404	0.000567943	0.000879969						97.12	0.161479	0.311514
				97.44	0.000239952	0.000427962						121.605	0.000571144	0.000879133						97.28	0.161802	0.310298
				97.6	0.000240372	0.000426397						121.806	0.000574344	0.000878246						97.44	0.162128	0.309079
				97.76	0.000240794	0.000424829						122.007	0.00057754	0.00087731						97.6	0.162456	0.307856
				97.92	0.00024122	0.000423256						122.208	0.000580732	0.000876323						97.76	0.162786	0.306629
				98.08	0.000241649	0.00042168						122.409	0.000583921	0.000875288						97.92	0.163119	0.3054
				98.24	0.00024208	0.0004201						122.61	0.000587105	0.000874204						98.08	0.163454	0.304168
				98.4	0.000242514	0.000418517						122.811	0.000590284	0.000873072						98.24	0.163791	0.302933
				98.56	0.000242951	0.000416931						123.012	0.000593458	0.000871892						98.4	0.164131	0.301696
				98.72	0.00024339	0.000415342						123.213	0.000596625	0.000870665						98.56	0.164472	0.300456
				98.88	0.000243832	0.00041375						123.414	0.000599786	0.000869391						98.72	0.164815	0.299214
				99.04	0.000244276	0.000412156						123.615	0.00060294	0.000868071						98.88	0.16516	0.297971
				99.2	0.000244722	0.00041056						123.816	0.000606086	0.000866705						99.04	0.165507	0.296725
				99.36	0.000245171	0.000408962						124.017	0.000609223	0.000865294						99.2	0.165856	0.295477
				99.52	0.000245621	0.000407362						124.218	0.000612352	0.000863838						99.36	0.166207	0.294228
				99.68	0.000246074	0.000405761						124.419	0.000615472	0.000862338						99.52	0.166559	0.292978
				99.84	0.000246528	0.000404158						124.62	0.000618582	0.000860794						99.68	0.166913	0.291726
				100	0.000246985	0.000402554						124.821	0.000621682	0.000859207						99.84	0.167268	0.290473
				100.16	0.000247443	0.000400949						125.022	0.000624771	0.000857578						100	0.167625	0.289219
				100.32	0.000247903	0.000399343						125.223	0.000627849	0.000855906						100.16	0.167983	0.287965
				100.48	0.000248364	0.000397736						125.424	0.000630915	0.000854194						100.32	0.168342	0.286709
				100.64	0.000248828	0.000396129						125.625	0.000633969	0.00085244						100.48	0.168703	0.285454
				100.8	0.000249292	0.000394522						125.826	0.00063701	0.000850647						100.64	0.169065	0.284198
				100.96	0.000249758	0.000392916						126.027	0.000640038	0.000848814						100.8	0.169428	0.282942
				101.12	0.000250225	0.000391309						126.228	0.000643052	0.000846942						100.96	0.169792	0.281686
				101.28	0.000250694	0.000389703						126.429	0.000646052	0.000845031						101.12	0.170158	0.28043
				101.44	0.000251163	0.000388097						126.63	0.000649037	0.000843083						101.28	0.170524	0.279175
				101.6	0.000251634	0.000386492						126.831	0.000652008	0.000841098						101.44	0.170891	0.27792
				101.76	0.000252105	0.000384888						127.032	0.000654962	0.000839077						101.6	0.171258	0.276665
				101.92	0.000252578	0.000383286						127.233	0.000657901	0.00083702						101.76	0.171627	0.275412
				102.08	0.000253051	0.000381684						127.434	0.000660823	0.000834927						101.92	0.171996	0.274159
				102.24	0.000253525	0.000380085						127.635	0.000663728	0.000832801						102.08	0.172366	0.272907
				102.4	0.000253999	0.000378487						127.836	0.000666615	0.00083064						102.24	0.172736	0.271657
				102.56	0.000254474	0.000376891						128.037	0.000669485	0.000828447						102.4	0.173107	0.270408
				102.72	0.00025495	0.000375298						128.238	0.000672336	0.000826221						102.56	0.173479	0.269161
				102.88	0.000255426	0.000373706						128.439	0.000675169	0.000823964						102.72	0.17385	0.267915
				103.04	0.000255902	0.000372118						128.64	0.000677982	0.000821675						102.88	0.174222	0.266672
				103.2	0.000256379	0.000370532						128.841	0.000680776	0.000819356						103.04	0.174595	0.26543
				103.36	0.000256855	0.000368949						129.042	0.00068355	0.000817008						103.2	0.174967	0.26419
				103.52	0.000257332	0.000367369						129.243	0.000686303	0.000814631						103.36	0.17534	0.262953
				103.68	0.000257809	0.000365792						129.444	0.000689035	0.000812226						103.52	0.175712	0.261718
				103.84	0.000258285	0.000364219						129.645	0.000691746	0.000809793						103.68	0.176085	0.260486
				104	0.000258762	0.00036265						129.846	0.000694435	0.000807334						103.84	0.176457	0.259257
				104.16	0.000259238	0.000361084						130.047	0.000697102	0.000804848						104	0.17683	0.25803
				104.32	0.000259714	0.000359523						130.248	0.000699746	0.000802338						104.16	0.177202	0.256806
				104.48	0.000260189	0.000357966						130.449	0.000702368	0.000799803						104.32	0.177574	0.255586
				104.64	0.000260664	0.000356413						130.65	0.000704966	0.000797244						104.48	0.177946	0.254369
				104.8	0.000261139	0.000354865						130.851	0.00070754	0.000794662						104.64	0.178317	0.253155
				104.96	0.000261613	0.000353321						131.052	0.000710091	0.000792058						104.8	0.178688	0.251945
				105.12	0.000262086	0.000351782						131.253	0.000712616	0.000789432						104.96	0.179058	0.250738
				105.28	0.000262558	0.000350249						131.454	0.000715117	0.000786786						105.12	0.179428	0.249536
				105.44	0.00026303	0.000348721						131.655	0.000717593	0.00078412						105.28	0.179797	0.248337
				105.6	0.000263501	0.000347198						131.856	0.000720043	0.000781434						105.44	0.180166	0.247143
				105.76	0.00026397	0.000345681						132.057	0.000722467	0.00077873						105.6	0.180534	0.245953
				105.92	0.000264439	0.00034417						132.258	0.000724865	0.000776009						105.76	0.180901	0.244767
				106.08	0.000264906	0.000342664						132.459	0.000727237	0.00077327						105.92	0.181267	0.243586
				106.24	0.000265372	0.000341165						132.66	0.000729581	0.000770515						106.08	0.181632	0.242409
				106.4	0.000265837	0.000339672						132.861	0.000731898	0.000767745						106.24	0.181997	0.241237
				106.56	0.000266301	0.000338186						133.062	0.000734187	0.00076496						106.4	0.18236	0.24007
				106.72	0.000266763	0.000336706						133.263	0.000736448	0.000762162						106.56	0.182722	0.238908
				106.88	0.000267223	0.000335233						133.464	0.000738681	0.00075935						106.72	0.183083	0.237752
				107.04	0.000267682	0.000333766						133.665	0.000740886	0.000756526						106.88	0.183443	0.2366
				107.2	0.00026814	0.000332307						133.866	0.000743061	0.00075369						107.04	0.183802	0.235454
				107.36	0.000268595	0.000330855						134.067	0.000745208	0.000750844						107.2	0.18416	0.234314
				107.52	0.000269049	0.000329411						134.268	0.000747324	0.000747987						107.36	0.184516	0.233179
				107.68	0.000269501	0.000327974						134.469	0.000749411	0.000745122						107.52	0.18487	0.23205
				107.84	0.000269951	0.000326545						134.67	0.000751468	0.000742247						107.68	0.185224	0.230927
				108	0.000270399	0.000325123						134.871	0.000753495	0.000739366						107.84	0.185575	0.22981
				108.16	0.000270845	0.00032371						135.072	0.000755491	0.000736477						108	0.185926	0.228699
				108.32	0.000271289	0.000322305						135.273	0.000757456	0.000733582						108.16	0.186274	0.227594
				108.48	0.00027173	0.000320908						135.474	0.00075939	0.000730682						108.32	0.186621	0.226496
				108.64	0.00027217	0.000319519						135.675	0.000761292	0.000727777						108.48	0.186966	0.225404
				108.8	0.000272607	0.000318139						135.876	0.000763163	0.000724868						108.64	0.18731	0.224318
				108.96	0.000273041	0.000316768						136.077	0.000765002	0.000721956						108.8	0.187651	0.22324
				109.12	0.000273474	0.000315405						136.278	0.000766809	0.000719042						108.96	0.187991	0.222168
				109.28	0.000273903	0.000314052						136.479	0.000768583	0.000716126						109.12	0.188329	0.221103
				109.44	0.00027433	0.000312708						136.68	0.000770325	0.00071321						109.28	0.188665	0.220045
				109.6	0.000274755	0.000311373						136.881	0.000772034	0.000710293						109.44	0.188998	0.218995
				109.76	0.000275177	0.000310047						137.082	0.00077371	0.000707377						109.6	0.18933	0.217951
				109.92	0.000275596	0.000308731						137.283	0.000775353	0.000704463						109.76	0.18966	0.216915
				110.08	0.000276012	0.000307424						137.484	0.000776962	0.00070155						109.92	0.189987	0.215886
				110.24	0.000276425	0.000306127						137.685	0.000778538	0.000698641						110.08	0.190313	0.214865
				110.4	0.000276835	0.00030484						137.886	0.00078008	0.000695735						110.24	0.190636	0.213851
				110.56	0.000277243	0.000303564						138.087	0.000781588	0.000692834						110.4	0.190956	0.212845
				110.72	0.000277647	0.000302297						138.288	0.000783061	0.000689937						110.56	0.191275	0.211847
				110.88	0.000278048	0.00030104						138.489	0.0007845	0.000687047						110.72	0.191591	0.210857
				111.04	0.000278446	0.000299794						138.69	0.000785905	0.000684163						110.88	0.191904	0.209875
				111.2	0.000278841	0.000298558						138.891	0.000787275	0.000681286						111.04	0.192215	0.208901
				111.36	0.000279232	0.000297333						139.092	0.000788611	0.000678418						111.2	0.192524	0.207935
				111.52	0.00027962	0.000296119						139.293	0.000789911	0.000675558						111.36	0.19283	0.206978
				111.68	0.000280005	0.000294915						139.494	0.000791176	0.000672707						111.52	0.193133	0.206028
				111.84	0.000280386	0.000293722						139.695	0.000792406	0.000669867						111.68	0.193434	0.205088
				112	0.000280764	0.000292541						139.896	0.000793601	0.000667038						111.84	0.193732	0.204156
				112.16	0.000281138	0.00029137						140.097	0.00079476	0.000664219						112	0.194027	0.203232
				112.32	0.000281509	0.000290211						140.298	0.000795884	0.000661414						112.16	0.194319	0.202317
				112.48	0.000281876	0.000289063						140.499	0.000796972	0.00065862						112.32	0.194609	0.201411
				112.64	0.000282239	0.000287926						140.7	0.000798024	0.000655841						112.48	0.194896	0.200514
				112.8	0.000282598	0.000286801						140.901	0.00079904	0.000653076						112.64	0.19518	0.199625
				112.96	0.000282954	0.000285688						141.102	0.00080002	0.000650325						112.8	0.195461	0.198746
				113.12	0.000283306	0.000284586						141.303	0.000800965	0.00064759						112.96	0.195739	0.197876
				113.28	0.000283654	0.000283496						141.504	0.000801873	0.000644871						113.12	0.196014	0.197014
				113.44	0.000283998	0.000282418						141.705	0.000802745	0.000642169						113.28	0.196286	0.196162
				113.6	0.000284338	0.000281352						141.906	0.00080358	0.000639484						113.44	0.196555	0.19532
				113.76	0.000284674	0.000280298						142.107	0.000804379	0.000636818						113.6	0.19682	0.194487
				113.92	0.000285006	0.000279256						142.308	0.000805142	0.00063417						113.76	0.197083	0.193663
				114.08	0.000285333	0.000278226						142.509	0.000805869	0.000631541						113.92	0.197342	0.192848
				114.24	0.000285657	0.000277209						142.71	0.000806559	0.000628932						114.08	0.197598	0.192043
				114.4	0.000285976	0.000276204						142.911	0.000807212	0.000626344						114.24	0.197851	0.191248
				114.56	0.000286292	0.000275211						143.112	0.000807829	0.000623776						114.4	0.198101	0.190463
				114.72	0.000286602	0.000274231						143.313	0.00080841	0.000621231						114.56	0.198347	0.189687
				114.88	0.000286909	0.000273264						143.514	0.000808954	0.000618707						114.72	0.19859	0.188921
				115.04	0.000287211	0.000272309						143.715	0.000809461	0.000616207						114.88	0.19883	0.188165
				115.2	0.000287509	0.000271367						143.916	0.000809932	0.000613729						115.04	0.199066	0.187418
				115.36	0.000287802	0.000270437						144.117	0.000810367	0.000611276						115.2	0.199299	0.186682
				115.52	0.000288091	0.000269521						144.318	0.000810765	0.000608847						115.36	0.199528	0.185955
				115.68	0.000288376	0.000268617						144.519	0.000811126	0.000606443						115.52	0.199754	0.185239
				115.84	0.000288655	0.000267726						144.72	0.000811451	0.000604065						115.68	0.199976	0.184533
				116	0.000288931	0.000266849						144.921	0.000811739	0.000601712						115.84	0.200195	0.183837
				116.16	0.000289201	0.000265984						145.122	0.000811991	0.000599386						116	0.20041	0.183151
				116.32	0.000289467	0.000265133						145.323	0.000812207	0.000597088						116.16	0.200622	0.182475
				116.48	0.000289729	0.000264294						145.524	0.000812387	0.000594816						116.32	0.20083	0.181809
				116.64	0.000289985	0.000263469						145.725	0.00081253	0.000592573						116.48	0.201034	0.181154
				116.8	0.000290237	0.000262657						145.926	0.000812637	0.000590358						116.64	0.201235	0.180509
				116.96	0.000290484	0.000261859						146.127	0.000812707	0.000588172						116.8	0.201431	0.179875
				117.12	0.000290727	0.000261074						146.328	0.000812742	0.000586016						116.96	0.201625	0.179251
				117.28	0.000290964	0.000260302						146.529	0.000812741	0.000583889						117.12	0.201814	0.178637
				117.44	0.000291197	0.000259544						146.73	0.000812704	0.000581793						117.28	0.202	0.178034
				117.6	0.000291425	0.000258799						146.931	0.000812631	0.000579727						117.44	0.202182	0.177441
				117.76	0.000291648	0.000258068						147.132	0.000812522	0.000577692						117.6	0.20236	0.176859
				117.92	0.000291866	0.00025735						147.333	0.000812378	0.00057569						117.76	0.202534	0.176287
				118.08	0.000292079	0.000256645						147.534	0.000812199	0.000573718						117.92	0.202704	0.175726
				118.24	0.000292287	0.000255955						147.735	0.000811984	0.00057178						118.08	0.202871	0.175176
				118.4	0.00029249	0.000255278						147.936	0.000811733	0.000569874						118.24	0.203033	0.174636
				118.56	0.000292688	0.000254614						148.137	0.000811448	0.000568001						118.4	0.203192	0.174107
				118.72	0.000292881	0.000253965						148.338	0.000811127	0.000566161						118.56	0.203347	0.173588
				118.88	0.000293069	0.000253328						148.539	0.000810772	0.000564356						118.72	0.203498	0.17308
				119.04	0.000293252	0.000252706						148.74	0.000810382	0.000562584						118.88	0.203645	0.172583
				119.2	0.00029343	0.000252097						148.941	0.000809958	0.000560847						119.04	0.203788	0.172097
				119.36	0.000293602	0.000251503						149.142	0.000809499	0.000559145						119.2	0.203927	0.171621
				119.52	0.00029377	0.000250921						149.343	0.000809006	0.000557478						119.36	0.204062	0.171156
				119.68	0.000293932	0.000250354						149.544	0.000808478	0.000555846						119.52	0.204193	0.170702
				119.84	0.00029409	0.0002498						149.745	0.000807917	0.00055425						119.68	0.204319	0.170258
				120	0.000294242	0.00024926						149.946	0.000807322	0.000552689						119.84	0.204442	0.169825
				120.16	0.000294389	0.000248734						150.147	0.000806694	0.000551165						120	0.204561	0.169403
				120.32	0.00029453	0.000248222						150.348	0.000806032	0.000549678						120.16	0.204676	0.168992
				120.48	0.000294667	0.000247723						150.549	0.000805337	0.000548227						120.32	0.204787	0.168592
				120.64	0.000294798	0.000247238						150.75	0.000804609	0.000546813						120.48	0.204894	0.168202
				120.8	0.000294924	0.000246767						150.951	0.000803849	0.000545437						120.64	0.204996	0.167823
				120.96	0.000295045	0.00024631						151.152	0.000803055	0.000544098						120.8	0.205095	0.167455
				121.12	0.000295161	0.000245867						151.353	0.00080223	0.000542796						120.96	0.205189	0.167097
				121.28	0.000295271	0.000245437						151.554	0.000801372	0.000541532						121.12	0.20528	0.166751
				121.44	0.000295376	0.000245021						151.755	0.000800482	0.000540307						121.28	0.205366	0.166415
				121.6	0.000295476	0.000244618						151.956	0.000799561	0.000539119						121.44	0.205448	0.16609
				121.76	0.00029557	0.00024423						152.157	0.000798608	0.00053797						121.6	0.205526	0.165775
				121.92	0.00029566	0.000243855						152.358	0.000797624	0.000536859						121.76	0.2056	0.165471
				122.08	0.000295744	0.000243494						152.559	0.000796609	0.000535787						121.92	0.20567	0.165178
				122.24	0.000295822	0.000243146						152.76	0.000795564	0.000534754						122.08	0.205735	0.164896
				122.4	0.000295896	0.000242812						152.961	0.000794487	0.00053376						122.24	0.205797	0.164624
				122.56	0.000295964	0.000242492						153.162	0.000793381	0.000532804						122.4	0.205854	0.164363
				122.72	0.000296027	0.000242185						153.363	0.000792245	0.000531888						122.56	0.205907	0.164113
				122.88	0.000296084	0.000241892						153.564	0.000791079	0.000531011						122.72	0.205957	0.163873
				123.04	0.000296137	0.000241612						153.765	0.000789883	0.000530173						122.88	0.206002	0.163644
				123.2	0.000296183	0.000241346						153.966	0.000788659	0.000529375						123.04	0.206042	0.163425
				123.36	0.000296225	0.000241093						154.167	0.000787405	0.000528616						123.2	0.206079	0.163217
				123.52	0.000296262	0.000240854						154.368	0.000786123	0.000527896						123.36	0.206112	0.16302
				123.68	0.000296293	0.000240628						154.569	0.000784813	0.000527216						123.52	0.20614	0.162833
				123.84	0.000296319	0.000240415						154.77	0.000783474	0.000526576						123.68	0.206164	0.162656
				124	0.000296339	0.000240216						154.971	0.000782108	0.000525975						123.84	0.206185	0.16249
				124.16	0.000296354	0.00024003						155.172	0.000780715	0.000525414						124	0.206201	0.162334
				124.32	0.000296364	0.000239857						155.373	0.000779294	0.000524892						124.16	0.206213	0.162189
				124.48	0.000296369	0.000239697						155.574	0.000777847	0.00052441						124.32	0.20622	0.162054
				124.64	0.000296369	0.000239551						155.775	0.000776373	0.000523967						124.48	0.206224	0.161929
				124.8	0.000296363	0.000239417						155.976	0.000774873	0.000523564						124.64	0.206224	0.161814
				124.96	0.000296352	0.000239297						156.177	0.000773347	0.0005232						124.8	0.206219	0.16171
				125.12	0.000296336	0.00023919						156.378	0.000771795	0.000522876						124.96	0.206211	0.161616
				125.28	0.000296315	0.000239095						156.579	0.000770218	0.000522591						125.12	0.206198	0.161532
				125.44	0.000296288	0.000239014						156.78	0.000768617	0.000522345						125.28	0.206182	0.161458
				125.6	0.000296257	0.000238945						156.981	0.00076699	0.000522139						125.44	0.206161	0.161395
				125.76	0.00029622	0.000238889						157.182	0.00076534	0.000521972						125.6	0.206136	0.161341
				125.92	0.000296178	0.000238846						157.383	0.000763666	0.000521843						125.76	0.206107	0.161297
				126.08	0.000296131	0.000238815						157.584	0.000761968	0.000521754						125.92	0.206075	0.161263
				126.24	0.000296078	0.000238797						157.785	0.000760247	0.000521703						126.08	0.206038	0.161239
				126.4	0.000296021	0.000238791						157.986	0.000758503	0.000521691						126.24	0.205997	0.161225
				126.56	0.000295959	0.000238798						158.187	0.000756736	0.000521717						126.4	0.205952	0.161221
				126.72	0.000295891	0.000238818						158.388	0.000754948	0.000521782						126.56	0.205903	0.161226
				126.88	0.000295818	0.000238849						158.589	0.000753137	0.000521885						126.72	0.20585	0.161241
				127.04	0.000295741	0.000238893						158.79	0.000751306	0.000522026						126.88	0.205794	0.161266
				127.2	0.000295658	0.000238949						158.991	0.000749453	0.000522205						127.04	0.205733	0.1613
				127.36	0.000295571	0.000239017						159.192	0.000747579	0.000522422						127.2	0.205669	0.161344
				127.52	0.000295478	0.000239097						159.393	0.000745685	0.000522676						127.36	0.2056	0.161397
				127.68	0.00029538	0.000239189						159.594	0.000743771	0.000522967						127.52	0.205528	0.16146
				127.84	0.000295278	0.000239293						159.795	0.000741838	0.000523295						127.68	0.205451	0.161532
				128	0.000295171	0.000239409						159.996	0.000739885	0.00052366						127.84	0.205371	0.161613
				128.16	0.000295058	0.000239536						160.197	0.000737914	0.000524062						128	0.205287	0.161703
				128.32	0.000294941	0.000239675						160.398	0.000735924	0.0005245						128.16	0.2052	0.161803
				128.48	0.000294819	0.000239826						160.599	0.000733916	0.000524975						128.32	0.205108	0.161912
				128.64	0.000294692	0.000239988						160.8	0.00073189	0.000525485						128.48	0.205013	0.162029
				128.8	0.000294561	0.000240161						161.001	0.000729847	0.000526031						128.64	0.204914	0.162156
				128.96	0.000294424	0.000240346						161.202	0.000727787	0.000526612						128.8	0.204811	0.162291
				129.12	0.000294283	0.000240542						161.403	0.000725711	0.000527228						128.96	0.204704	0.162436
				129.28	0.000294138	0.000240749						161.604	0.000723618	0.000527879						129.12	0.204594	0.162589
				129.44	0.000293987	0.000240967						161.805	0.00072151	0.000528564						129.28	0.20448	0.162751
				129.6	0.000293832	0.000241196						162.006	0.000719386	0.000529284						129.44	0.204362	0.162921
				129.76	0.000293672	0.000241436						162.207	0.000717248	0.000530037						129.6	0.204241	0.1631
				129.92	0.000293508	0.000241686						162.408	0.000715095	0.000530824						129.76	0.204116	0.163287
				130.08	0.000293339	0.000241947						162.609	0.000712927	0.000531644						129.92	0.203988	0.163483
				130.24	0.000293165	0.000242219						162.81	0.000710746	0.000532497						130.08	0.203856	0.163687
				130.4	0.000292987	0.000242501						163.011	0.000708552	0.000533383						130.24	0.20372	0.1639
				130.56	0.000292805	0.000242794						163.212	0.000706345	0.0005343						130.4	0.203581	0.16412
				130.72	0.000292618	0.000243096						163.413	0.000704125	0.00053525						130.56	0.203438	0.164349
				130.88	0.000292427	0.000243409						163.614	0.000701893	0.000536231						130.72	0.203292	0.164586
				131.04	0.000292231	0.000243732						163.815	0.00069965	0.000537243						130.88	0.203143	0.16483
				131.2	0.000292031	0.000244065						164.016	0.000697395	0.000538286						131.04	0.20299	0.165083
				131.36	0.000291827	0.000244408						164.217	0.000695129	0.00053936						131.2	0.202834	0.165343
				131.52	0.000291618	0.00024476						164.418	0.000692853	0.000540463						131.36	0.202674	0.165611
				131.68	0.000291406	0.000245123						164.619	0.000690567	0.000541596						131.52	0.202511	0.165886
				131.84	0.000291189	0.000245494						164.82	0.000688271	0.000542758						131.68	0.202345	0.166169
				132	0.000290968	0.000245875						165.021	0.000685966	0.000543948						131.84	0.202175	0.16646
				132.16	0.000290742	0.000246266						165.222	0.000683652	0.000545167						132	0.202002	0.166758
				132.32	0.000290513	0.000246665						165.423	0.000681329	0.000546415						132.16	0.201826	0.167063
				132.48	0.00029028	0.000247074						165.624	0.000678999	0.000547689						132.32	0.201647	0.167375
				132.64	0.000290042	0.000247492						165.825	0.000676661	0.000548991						132.48	0.201464	0.167695
				132.8	0.000289801	0.000247918						166.026	0.000674316	0.000550319						132.64	0.201279	0.168021
				132.96	0.000289555	0.000248353						166.227	0.000671964	0.000551673						132.8	0.20109	0.168354
				133.12	0.000289306	0.000248797						166.428	0.000669606	0.000553054						132.96	0.200898	0.168694
				133.28	0.000289053	0.00024925						166.629	0.000667242	0.000554459						133.12	0.200704	0.169041
				133.44	0.000288796	0.00024971						166.83	0.000664873	0.00055589						133.28	0.200506	0.169395
				133.6	0.000288536	0.00025018						167.031	0.000662498	0.000557345						133.44	0.200305	0.169755
				133.76	0.000288271	0.000250657						167.232	0.000660119	0.000558823						133.6	0.200101	0.170122
				133.92	0.000288003	0.000251142						167.433	0.000657735	0.000560325						133.76	0.199895	0.170495
				134.08	0.000287731	0.000251635						167.634	0.000655348	0.000561851						133.92	0.199685	0.170874
				134.24	0.000287456	0.000252137						167.835	0.000652957	0.000563398						134.08	0.199473	0.17126
				134.4	0.000287177	0.000252645						168.036	0.000650564	0.000564968						134.24	0.199258	0.171651
				134.56	0.000286895	0.000253162						168.237	0.000648167	0.00056656						134.4	0.19904	0.172049
				134.72	0.000286609	0.000253685						168.438	0.000645769	0.000568172						134.56	0.198819	0.172453
				134.88	0.000286319	0.000254217						168.639	0.000643369	0.000569805						134.72	0.198595	0.172862
				135.04	0.000286027	0.000254755						168.84	0.000640967	0.000571458						134.88	0.198369	0.173277
				135.2	0.000285731	0.0002553						169.041	0.000638565	0.00057313						135.04	0.19814	0.173698
				135.36	0.000285431	0.000255853						169.242	0.000636162	0.000574822						135.2	0.197909	0.174124
				135.52	0.000285129	0.000256412						169.443	0.000633759	0.000576532						135.36	0.197675	0.174556
				135.68	0.000284823	0.000256978						169.644	0.000631356	0.000578261						135.52	0.197439	0.174993
				135.84	0.000284514	0.000257551						169.845	0.000628954	0.000580007						135.68	0.197199	0.175436
				136	0.000284202	0.00025813						170.046	0.000626553	0.000581769						135.84	0.196958	0.175883
				136.16	0.000283887	0.000258715						170.247	0.000624154	0.000583549						136	0.196714	0.176336
				136.32	0.000283568	0.000259307						170.448	0.000621756	0.000585344						136.16	0.196468	0.176793
				136.48	0.000283247	0.000259904						170.649	0.000619361	0.000587155						136.32	0.196219	0.177256
				136.64	0.000282923	0.000260508						170.85	0.000616969	0.000588981						136.48	0.195968	0.177723
				136.8	0.000282596	0.000261117						171.051	0.00061458	0.000590821						136.64	0.195715	0.178195
				136.96	0.000282266	0.000261733						171.252	0.000612194	0.000592675						136.8	0.195459	0.178671
				137.12	0.000281934	0.000262353						171.453	0.000609812	0.000594543						136.96	0.195201	0.179152
				137.28	0.000281598	0.00026298						171.654	0.000607435	0.000596423						137.12	0.194941	0.179637
				137.44	0.00028126	0.000263611						171.855	0.000605062	0.000598316						137.28	0.194679	0.180127
				137.6	0.000280919	0.000264248						172.056	0.000602694	0.000600221						137.44	0.194415	0.18062
				137.76	0.000280576	0.00026489						172.257	0.000600332	0.000602136						137.6	0.194148	0.181118
				137.92	0.00028023	0.000265536						172.458	0.000597976	0.000604063						137.76	0.19388	0.181619
				138.08	0.000279882	0.000266188						172.659	0.000595626	0.000606						137.92	0.19361	0.182125
				138.24	0.000279531	0.000266844						172.86	0.000593283	0.000607946						138.08	0.193338	0.182634
				138.4	0.000279178	0.000267505						173.061	0.000590947	0.000609901						138.24	0.193063	0.183147
				138.56	0.000278822	0.00026817						173.262	0.000588618	0.000611865						138.4	0.192787	0.183663
				138.72	0.000278465	0.000268839						173.463	0.000586297	0.000613837						138.56	0.192509	0.184183
				138.88	0.000278104	0.000269513						173.664	0.000583984	0.000615817						138.72	0.19223	0.184707
				139.04	0.000277742	0.000270191						173.865	0.00058168	0.000617803						138.88	0.191948	0.185233
				139.2	0.000277378	0.000270872						174.066	0.000579385	0.000619796						139.04	0.191665	0.185763
				139.36	0.000277011	0.000271557						174.267	0.000577099	0.000621795						139.2	0.19138	0.186295
				139.52	0.000276643	0.000272246						174.468	0.000574823	0.000623799						139.36	0.191094	0.186831
				139.68	0.000276272	0.000272939						174.669	0.000572556	0.000625808						139.52	0.190806	0.187369
				139.84	0.0002759	0.000273634						174.87	0.000570301	0.000627822						139.68	0.190516	0.187911
				140	0.000275525	0.000274333						175.071	0.000568055	0.000629839						139.84	0.190225	0.188454
				140.16	0.000275149	0.000275035						175.272	0.000565821	0.000631859						140	0.189932	0.189001
				140.32	0.000274771	0.00027574						175.473	0.000563599	0.000633882						140.16	0.189638	0.189549
				140.48	0.000274391	0.000276448						175.674	0.000561388	0.000635907						140.32	0.189343	0.1901
				140.64	0.00027401	0.000277159						175.875	0.00055919	0.000637934						140.48	0.189046	0.190654
				140.8	0.000273626	0.000277872						176.076	0.000557004	0.000639962						140.64	0.188748	0.191209
				140.96	0.000273242	0.000278588						176.277	0.000554831	0.00064199						140.8	0.188448	0.191767
				141.12	0.000272856	0.000279306						176.478	0.000552671	0.000644019						140.96	0.188148	0.192326
				141.28	0.000272468	0.000280026						176.679	0.000550524	0.000646047						141.12	0.187846	0.192887
				141.44	0.000272079	0.000280748						176.88	0.000548392	0.000648074						141.28	0.187543	0.19345
				141.6	0.000271688	0.000281472						177.081	0.000546273	0.000650099						141.44	0.187238	0.194015
				141.76	0.000271296	0.000282198						177.282	0.00054417	0.000652123						141.6	0.186933	0.194581
				141.92	0.000270903	0.000282926						177.483	0.000542081	0.000654144						141.76	0.186627	0.195148
				142.08	0.000270509	0.000283655						177.684	0.000540007	0.000656162						141.92	0.18632	0.195717
				142.24	0.000270113	0.000284385						177.885	0.000537948	0.000658176						142.08	0.186011	0.196287
				142.4	0.000269717	0.000285117						178.086	0.000535906	0.000660186						142.24	0.185702	0.196858
				142.56	0.000269319	0.00028585						178.287	0.000533879	0.000662192						142.4	0.185392	0.19743
				142.72	0.00026892	0.000286584						178.488	0.000531869	0.000664193						142.56	0.185081	0.198003
				142.88	0.00026852	0.000287319						178.689	0.000529876	0.000666188						142.72	0.18477	0.198576
				143.04	0.00026812	0.000288055						178.89	0.0005279	0.000668177						142.88	0.184457	0.199151
				143.2	0.000267718	0.000288791						179.091	0.000525941	0.00067016						143.04	0.184144	0.199726
				143.36	0.000267316	0.000289528						179.292	0.000523999	0.000672135						143.2	0.18383	0.200301
				143.52	0.000266913	0.000290266						179.493	0.000522076	0.000674103						143.36	0.183516	0.200877
				143.68	0.000266509	0.000291003						179.694	0.00052017	0.000676063						143.52	0.183201	0.201454
				143.84	0.000266105	0.000291741						179.895	0.000518284	0.000678015						143.68	0.182885	0.20203
				144	0.0002657	0.000292478						180.096	0.000516415	0.000679957						143.84	0.182569	0.202607
				144.16	0.000265294	0.000293216						180.297	0.000514566	0.000681891						144	0.182253	0.203183
				144.32	0.000264888	0.000293953						180.498	0.000512737	0.000683814						144.16	0.181936	0.20376
				144.48	0.000264482	0.00029469						180.699	0.000510926	0.000685727						144.32	0.181618	0.204336
				144.64	0.000264075	0.000295427						180.9	0.000509136	0.00068763						144.48	0.181301	0.204912
				144.8	0.000263667	0.000296163						181.101	0.000507365	0.000689521						144.64	0.180982	0.205488
				144.96	0.00026326	0.000296898						181.302	0.000505615	0.0006914						144.8	0.180664	0.206063
				145.12	0.000262852	0.000297632						181.503	0.000503886	0.000693267						144.96	0.180346	0.206638
				145.28	0.000262444	0.000298366						181.704	0.000502177	0.000695122						145.12	0.180027	0.207212
				145.44	0.000262036	0.000299098						181.905	0.000500489	0.000696964						145.28	0.179708	0.207785
				145.6	0.000261627	0.000299829						182.106	0.000498823	0.000698792						145.44	0.179389	0.208357
				145.76	0.000261219	0.000300559						182.307	0.000497178	0.000700607						145.6	0.17907	0.208929
				145.92	0.000260811	0.000301287						182.508	0.000495555	0.000702407						145.76	0.17875	0.209499
				146.08	0.000260402	0.000302014						182.709	0.000493954	0.000704193						145.92	0.178431	0.210068
				146.24	0.000259994	0.000302739						182.91	0.000492375	0.000705964						146.08	0.178112	0.210636
				146.4	0.000259586	0.000303463						183.111	0.000490818	0.000707719						146.24	0.177793	0.211203
				146.56	0.000259178	0.000304184						183.312	0.000489284	0.000709458						146.4	0.177474	0.211769
				146.72	0.000258771	0.000304903						183.513	0.000487773	0.000711181						146.56	0.177155	0.212332
				146.88	0.000258363	0.000305621						183.714	0.000486285	0.000712888						146.72	0.176837	0.212895
				147.04	0.000257956	0.000306336						183.915	0.00048482	0.000714577						146.88	0.176518	0.213455
				147.2	0.00025755	0.000307048						184.116	0.000483379	0.00071625						147.04	0.1762	0.214014
				147.36	0.000257144	0.000307759						184.317	0.000481961	0.000717904						147.2	0.175883	0.214571
				147.52	0.000256738	0.000308466						184.518	0.000480567	0.00071954						147.36	0.175565	0.215126
				147.68	0.000256333	0.000309171						184.719	0.000479197	0.000721158						147.52	0.175248	0.215679
				147.84	0.000255928	0.000309873						184.92	0.000477851	0.000722757						147.68	0.174931	0.21623
				148	0.000255524	0.000310572						185.121	0.000476529	0.000724337						147.84	0.174615	0.216779
				148.16	0.000255121	0.000311268						185.322	0.000475232	0.000725898						148	0.174299	0.217325
				148.32	0.000254719	0.000311961						185.523	0.00047396	0.000727438						148.16	0.173984	0.217869
				148.48	0.000254317	0.000312651						185.724	0.000472712	0.000728959						148.32	0.17367	0.218411
				148.64	0.000253916	0.000313337						185.925	0.00047149	0.000730459						148.48	0.173356	0.21895
				148.8	0.000253516	0.00031402						186.126	0.000470292	0.000731938						148.64	0.173042	0.219487
				148.96	0.000253117	0.0003147						186.327	0.00046912	0.000733396						148.8	0.17273	0.220021
				149.12	0.000252719	0.000315376						186.528	0.000467973	0.000734833						148.96	0.172418	0.220552
				149.28	0.000252321	0.000316048						186.729	0.000466852	0.000736249						149.12	0.172106	0.22108
				149.44	0.000251925	0.000316716						186.93	0.000465756	0.000737642						149.28	0.171796	0.221605
				149.6	0.00025153	0.00031738						187.131	0.000464687	0.000739013						149.44	0.171486	0.222127
				149.76	0.000251136	0.00031804						187.332	0.000463643	0.000740362						149.6	0.171177	0.222646
				149.92	0.000250743	0.000318696						187.533	0.000462625	0.000741688						149.76	0.17087	0.223162
				150.08	0.000250352	0.000319348						187.734	0.000461633	0.00074299						149.92	0.170563	0.223675
				150.24	0.000249962	0.000319995						187.935	0.000460668	0.00074427						150.08	0.170257	0.224184
				150.4	0.000249573	0.000320638						188.136	0.000459729	0.000745526						150.24	0.169951	0.22469
				150.56	0.000249185	0.000321276						188.337	0.000458816	0.000746759						150.4	0.169647	0.225193
				150.72	0.000248799	0.00032191						188.538	0.00045793	0.000747967						150.56	0.169344	0.225692
				150.88	0.000248414	0.000322539						188.739	0.00045707	0.000749151						150.72	0.169043	0.226187
				151.04	0.00024803	0.000323163						188.94	0.000456237	0.000750311						150.88	0.168742	0.226679
				151.2	0.000247649	0.000323782						189.141	0.000455431	0.000751446						151.04	0.168442	0.227167
				151.36	0.000247268	0.000324397						189.342	0.000454652	0.000752557						151.2	0.168144	0.227651
				151.52	0.00024689	0.000325006						189.543	0.0004539	0.000753642						151.36	0.167846	0.228131
				151.68	0.000246513	0.00032561						189.744	0.000453175	0.000754702						151.52	0.16755	0.228607
				151.84	0.000246137	0.000326209						189.945	0.000452476	0.000755737						151.68	0.167256	0.229079
				152	0.000245764	0.000326802						190.146	0.000451805	0.000756747						151.84	0.166962	0.229547
				152.16	0.000245392	0.00032739						190.347	0.000451161	0.00075773						152	0.16667	0.230011
				152.32	0.000245021	0.000327972						190.548	0.000450545	0.000758688						152.16	0.16638	0.23047
				152.48	0.000244653	0.000328549						190.749	0.000449955	0.00075962						152.32	0.16609	0.230926
				152.64	0.000244287	0.00032912						190.95	0.000449393	0.000760525						152.48	0.165802	0.231376
				152.8	0.000243922	0.000329686						191.151	0.000448858	0.000761404						152.64	0.165516	0.231823
				152.96	0.00024356	0.000330245						191.352	0.00044835	0.000762257						152.8	0.165231	0.232265
				153.12	0.000243199	0.000330799						191.553	0.00044787	0.000763083						152.96	0.164948	0.232702
				153.28	0.000242841	0.000331347						191.754	0.000447417	0.000763883						153.12	0.164666	0.233135
				153.44	0.000242484	0.000331888						191.955	0.000446992	0.000764656						153.28	0.164386	0.233563
				153.6	0.00024213	0.000332424						192.156	0.000446594	0.000765402						153.44	0.164107	0.233986
				153.76	0.000241777	0.000332953						192.357	0.000446223	0.000766121						153.6	0.16383	0.234405
				153.92	0.000241427	0.000333476						192.558	0.00044588	0.000766813						153.76	0.163555	0.234819
				154.08	0.000241079	0.000333993						192.759	0.000445564	0.000767477						153.92	0.163281	0.235227
				154.24	0.000240733	0.000334503						192.96	0.000445275	0.000768115						154.08	0.163009	0.235631
				154.4	0.00024039	0.000335007						193.161	0.000445014	0.000768725						154.24	0.162739	0.23603
				154.56	0.000240049	0.000335504						193.362	0.00044478	0.000769308						154.4	0.16247	0.236424
				154.72	0.00023971	0.000335995						193.563	0.000444573	0.000769864						154.56	0.162203	0.236812
				154.88	0.000239373	0.000336478						193.764	0.000444394	0.000770392						154.72	0.161939	0.237196
				155.04	0.000239039	0.000336956						193.965	0.000444242	0.000770893						154.88	0.161676	0.237574
				155.2	0.000238707	0.000337426						194.166	0.000444117	0.000771366						155.04	0.161414	0.237947
				155.36	0.000238378	0.000337889						194.367	0.00044402	0.000771812						155.2	0.161155	0.238315
				155.52	0.000238051	0.000338346						194.568	0.000443949	0.00077223						155.36	0.160898	0.238677
				155.68	0.000237727	0.000338795						194.769	0.000443906	0.000772621						155.52	0.160642	0.239034
				155.84	0.000237405	0.000339238						194.97	0.000443889	0.000772984						155.68	0.160389	0.239385
				156	0.000237086	0.000339673						195.171	0.0004439	0.00077332						155.84	0.160138	0.239731
				156.16	0.00023677	0.000340101						195.372	0.000443937	0.000773628						156	0.159888	0.240071
				156.32	0.000236456	0.000340522						195.573	0.000444001	0.000773909						156.16	0.159641	0.240406
				156.48	0.000236145	0.000340936						195.774	0.000444092	0.000774162						156.32	0.159395	0.240735
				156.64	0.000235836	0.000341342						195.975	0.000444209	0.000774388						156.48	0.159152	0.241058
				156.8	0.00023553	0.000341741						196.176	0.000444353	0.000774586						156.64	0.158911	0.241376
				156.96	0.000235227	0.000342133						196.377	0.000444524	0.000774758						156.8	0.158672	0.241688
				157.12	0.000234927	0.000342517						196.578	0.000444721	0.000774902						156.96	0.158435	0.241994
				157.28	0.000234629	0.000342894						196.779	0.000444944	0.000775018						157.12	0.1582	0.242294
				157.44	0.000234334	0.000343263						196.98	0.000445194	0.000775108						157.28	0.157967	0.242588
				157.6	0.000234042	0.000343624						197.181	0.000445469	0.000775171						157.44	0.157737	0.242877
				157.76	0.000233753	0.000343978						197.382	0.000445771	0.000775206						157.6	0.157509	0.243159
				157.92	0.000233467	0.000344324						197.583	0.000446098	0.000775215						157.76	0.157283	0.243436
				158.08	0.000233184	0.000344663						197.784	0.000446451	0.000775197						157.92	0.157059	0.243706
				158.24	0.000232903	0.000344993						197.985	0.00044683	0.000775152						158.08	0.156838	0.243971
				158.4	0.000232626	0.000345316						198.186	0.000447234	0.000775081						158.24	0.156618	0.244229
				158.56	0.000232351	0.000345631						198.387	0.000447664	0.000774983						158.4	0.156402	0.244482
				158.72	0.00023208	0.000345938						198.588	0.000448119	0.000774859						158.56	0.156187	0.244728
				158.88	0.000231811	0.000346238						198.789	0.000448599	0.000774709						158.72	0.155975	0.244968
				159.04	0.000231546	0.000346529						198.99	0.000449104	0.000774533						158.88	0.155765	0.245202
				159.2	0.000231283	0.000346812						199.191	0.000449634	0.00077433						159.04	0.155558	0.245429
				159.36	0.000231024	0.000347087						199.392	0.000450188	0.000774102						159.2	0.155352	0.245651
				159.52	0.000230768	0.000347355						199.593	0.000450767	0.000773849						159.36	0.15515	0.245866
				159.68	0.000230515	0.000347614						199.794	0.00045137	0.00077357						159.52	0.154949	0.246075
				159.84	0.000230265	0.000347865						199.995	0.000451998	0.000773265						159.68	0.154752	0.246278
												200.196	0.000452649	0.000772936						159.84	0.154556	0.246474
												200.397	0.000453324	0.000772581
												200.598	0.000454024	0.000772202
												200.799	0.000454746	0.000771798
												201	0.000455492	0.00077137

## Sheet: Panel c
Experiment iSWAP				Fit dispersive model				Experiment Rabi Oscillation				Fit Rabi Oscillation				Normalized experimental data (numerical data in the Figure panel)				Normalized fit dispersive model (numerical data in the Figure panel)
Time (ns)	Δ|S21| Q1 (arb. u.)	Δ|S21| Q2 (arb. u.)		Time (ns)	Δ|S21| Q1 (arb. u.)	Δ|S21| Q2 (arb. u.)		Time (ns)	Δ|S21| Q1 (arb. u.)	Δ|S21| Q2 (arb. u.)		(amplitude * (exp(-(time/T_Rabi))) * (sin(2*np.pi*frequency_Rabi*time+phase)) + constant)				(Experiment iSWAP- minimum value Rabi) / ((Fitted amplitude Rabi + Fitted constant Rabi) - minimum value Rabi)				(fit dispersive model- minimum value Rabi) / ((Fitted amplitude Rabi + Fitted constant Rabi) - minimum value Rabi)
0	0.000903812	0.00015573		0	0.000940763	0.000182386		1	8.00748e-05	7.56087e-05		Fitted amplitude Rabi:	0.000421162	0.000445408		Time (ns)	Δ|S21| Q1 (arb. u.)	Δ|S21| Q2 (arb. u.)		Time (ns)	Δ|S21| Q1 (arb. u.)	Δ|S21| Q2 (arb. u.)
4	0.000817041	0.00023934		0.16	0.000938049	0.000182419		5	0.000111549	0.000140264		Fitted constant Rabi:	0.000477757	0.000483966		0	1.00589	0.131084		0	1.01279	0.161023
8	0.000637825	0.000218735		0.32	0.000935165	0.000182518		9	0.000120016	0.000202058		Minimum value Rabi:	6.81208e-05	3.90187e-05		4	0.901447	0.224991		0.16	1.00974	0.16106
12	0.000437243	0.000328025		0.48	0.000932115	0.000182683		13	0.000216535	0.000451411		Time (ns)	Δ|S21| Q1 (arb. u.)	Δ|S21| Q2 (arb. u.)		8	0.685731	0.201848		0.32	1.0065	0.161171
16	0.000347577	0.000329811		0.64	0.000928899	0.000182912		17	0.000266151	0.000495347		0	8.01615e-05	3.90187e-05		12	0.444298	0.324596		0.48	1.00308	0.161356
20	0.000265925	0.000416426		0.8	0.000925522	0.000183205		21	0.000454026	0.000599145		0.201	7.85097e-05	4.02897e-05		16	0.336371	0.326603		0.64	0.999467	0.161613
24	0.000221149	0.000403345		0.96	0.000921984	0.000183561		25	0.000522533	0.000737254		0.402	7.698e-05	4.17513e-05		20	0.23809	0.423884		0.8	0.995673	0.161942
28	0.000277087	0.000314569		1.12	0.000918289	0.00018398		29	0.000677585	0.000731488		0.603	7.55723e-05	4.34013e-05		24	0.184194	0.409192		0.96	0.9917	0.162342
32	0.000382006	0.000337671		1.28	0.000914439	0.00018446		33	0.000712599	0.000786814		0.804	7.42867e-05	4.52378e-05		28	0.251525	0.309484		1.12	0.98755	0.162813
36	0.000507442	0.000239013		1.44	0.000910437	0.000185002		37	0.000782864	0.000588418		1.005	7.31231e-05	4.72585e-05		32	0.377812	0.335431		1.28	0.983226	0.163352
40	0.000551548	0.000186498		1.6	0.000906286	0.000185603		41	0.000794139	0.000543231		1.206	7.20815e-05	4.94613e-05		36	0.528795	0.224623		1.44	0.978731	0.163961
44	0.000560925	0.000191614		1.76	0.000901987	0.000186264		45	0.000852569	0.000492157		1.407	7.11618e-05	5.18437e-05		40	0.581884	0.165641		1.6	0.974069	0.164636
48	0.000549389	0.000205152		1.92	0.000897545	0.000186984		49	0.000727932	0.0003857		1.608	7.03638e-05	5.44036e-05		44	0.59317	0.171387		1.76	0.969241	0.165379
52	0.000517931	0.000185695		2.08	0.000892961	0.000187761		53	0.000594881	0.000290098		1.809	6.96874e-05	5.71384e-05		48	0.579285	0.186592		1.92	0.964251	0.166187
56	0.000426025	0.000236727		2.24	0.000888239	0.000188595		57	0.000470431	0.000289051		2.01	6.91323e-05	6.00456e-05		52	0.54142	0.164739		2.08	0.959103	0.16706
60	0.000369261	0.000264931		2.4	0.000883381	0.000189485		61	0.000395909	0.000293103		2.211	6.86984e-05	6.31227e-05		56	0.430796	0.222056		2.24	0.953799	0.167996
64	0.000293324	0.000257573		2.56	0.000878391	0.000190429		65	0.000346156	0.000310905		2.412	6.83854e-05	6.63672e-05		60	0.362471	0.253733		2.4	0.948344	0.168995
68	0.000294974	0.000264564		2.72	0.000873272	0.000191428		69	0.00026325	0.000378069		2.613	6.8193e-05	6.97763e-05		64	0.271069	0.245468		2.56	0.942739	0.170056
72	0.000278818	0.000258706		2.88	0.000868026	0.000192479		73	0.000216831	0.000507244		2.814	6.81208e-05	7.33474e-05		68	0.273055	0.25332		2.72	0.936989	0.171178
76	0.000279713	0.000268265		3.04	0.000862656	0.000193583		77	0.000295438	0.000239777		3.015	6.81684e-05	7.70776e-05		72	0.253608	0.246741		2.88	0.931097	0.172359
80	0.000303464	0.000265201		3.2	0.000857167	0.000194737		81	0.000355774	0.000518774		3.216	6.83355e-05	8.09642e-05		76	0.254685	0.257477		3.04	0.925066	0.173598
84	0.000341364	0.000242496		3.36	0.00085156	0.000195942		85	0.000225104	0.000613428		3.417	6.86216e-05	8.50043e-05		80	0.283274	0.254036		3.2	0.918901	0.174895
88	0.000349204	0.000212589		3.52	0.000845839	0.000197195		89	0.000337645	0.000642999		3.618	6.90263e-05	8.9195e-05		84	0.328892	0.228535		3.36	0.912603	0.176248
92	0.000305034	0.000240265		3.68	0.000840007	0.000198497		93	0.000363465	0.000586524		3.819	6.9549e-05	9.35332e-05		88	0.338329	0.194945		3.52	0.906178	0.177656
96	0.00031652	0.000227568		3.84	0.000834068	0.000199845		97	0.000495955	0.000542528		4.02	7.01892e-05	9.80161e-05		92	0.285164	0.226029		3.68	0.899628	0.179117
100	0.000309125	0.000228662		4	0.000828025	0.000201239		101	0.000564657	0.00053351		4.221	7.09463e-05	0.00010264		96	0.298989	0.211768		3.84	0.892957	0.180631
104	0.000288822	0.000234221		4.16	0.00082188	0.000202677		105	0.000374119	0.000592203		4.422	7.18197e-05	0.000107403		100	0.290088	0.212998		4	0.88617	0.182197
108	0.000283489	0.000236161		4.32	0.000815638	0.000204159		109	0.000720072	0.000367241		4.623	7.28088e-05	0.000112301		104	0.26565	0.219241		4.16	0.879269	0.183813
112	0.000269942	0.000241882		4.48	0.000809302	0.000205684		113	0.000369241	0.000455806		4.824	7.39129e-05	0.000117332		108	0.25923	0.22142		4.32	0.872258	0.185477
116	0.000265672	0.00027052		4.64	0.000802875	0.00020725		117	0.000661628	0.000427583		5.025	7.51313e-05	0.000122491		112	0.242925	0.227846		4.48	0.865142	0.18719
120	0.000231191	0.000261262		4.8	0.00079636	0.000208856		121	0.000662323	0.000450084		5.226	7.64634e-05	0.000127776		116	0.237785	0.26001		4.64	0.857923	0.188949
124	0.000232213	0.000271409		4.96	0.000789761	0.000210501		125	0.000593857	0.000478311		5.427	7.79082e-05	0.000133183		120	0.196282	0.249612		4.8	0.850606	0.190752
128	0.000243462	0.000240383		5.12	0.000783081	0.000212184		129	0.000531473	0.000507164		5.628	7.94651e-05	0.00013871		124	0.197512	0.261009		4.96	0.843194	0.1926
132	0.000220157	0.000237999		5.28	0.000776324	0.000213904		133	0.000467709	0.000569635		5.829	8.11332e-05	0.000144352		128	0.211052	0.226162		5.12	0.835692	0.19449
136	0.000220491	0.000219769		5.44	0.000769493	0.000215659		137	0.000420815	0.000573909		6.03	8.29116e-05	0.000150106		132	0.183	0.223485		5.28	0.828103	0.196422
140	0.00022481	0.000195955		5.6	0.000762592	0.000217448		141	0.000412259	0.000419286		6.231	8.47995e-05	0.00015597		136	0.183402	0.203009		5.44	0.820431	0.198393
144	0.000242991	0.000209749		5.76	0.000755624	0.000219271		145	0.000404016	0.000416555		6.432	8.6796e-05	0.000161939		140	0.188601	0.176263		5.6	0.812679	0.200403
148	0.000217774	0.000202877		5.92	0.000748592	0.000221125		149	0.000386255	0.000568009		6.633	8.89002e-05	0.00016801		144	0.210485	0.191756		5.76	0.804853	0.20245
152	0.000233942	0.00022801		6.08	0.0007415	0.000223011		153	0.000339999	0.000470519		6.834	9.1111e-05	0.00017418		148	0.180132	0.184037		5.92	0.796955	0.204533
156	0.000212631	0.000196349		6.24	0.000734352	0.000224925		157	0.00023862	0.00051852		7.035	9.34274e-05	0.000180445		152	0.199593	0.212265		6.08	0.78899	0.20665
160	0.000228974	0.000194519		6.4	0.00072715	0.000226868		161	0.000463187	0.000490106		7.236	9.58486e-05	0.000186802		156	0.173941	0.176705		6.24	0.780961	0.208801
				6.56	0.000719899	0.000228838		165	0.000576228	0.000484294		7.437	9.83733e-05	0.000193247		160	0.193613	0.174649		6.4	0.772873	0.210983
				6.72	0.000712602	0.000230834		169	0.000579122	0.000494837		7.638	0.000101	0.000199777						6.56	0.764729	0.213196
				6.88	0.000705262	0.000232855		173	0.000430104	0.000450521		7.839	0.000103729	0.000206387						6.72	0.756533	0.215437
				7.04	0.000697883	0.000234899		177	0.000485011	0.000537817		8.04	0.000106558	0.000213076						6.88	0.748289	0.217707
				7.2	0.000690468	0.000236965		181	0.000582566	0.000579066		8.241	0.000109486	0.000219838						7.04	0.740001	0.220002
				7.36	0.000683021	0.000239052		185	0.000651119	0.000508024		8.442	0.000112512	0.000226671						7.2	0.731673	0.222323
				7.52	0.000675545	0.000241159		189	0.000605435	0.000538022		8.643	0.000115635	0.00023357						7.36	0.723309	0.224667
				7.68	0.000668044	0.000243284		193	0.000580618	0.000486833		8.844	0.000118853	0.000240533						7.52	0.714913	0.227033
				7.84	0.000660521	0.000245426		197	0.000605654	0.0005092		9.045	0.000122166	0.000247555						7.68	0.706488	0.22942
				8	0.000652979	0.000247584		201	0.000567819	0.00045249		9.246	0.000125571	0.000254633						7.84	0.698038	0.231826
				8.16	0.000645422	0.000249757						9.447	0.000129069	0.000261764						8	0.689568	0.23425
				8.32	0.000637853	0.000251944						9.648	0.000132656	0.000268944						8.16	0.68108	0.23669
				8.48	0.000630276	0.000254143						9.849	0.000136333	0.000276169						8.32	0.67258	0.239146
				8.64	0.000622694	0.000256352						10.05	0.000140097	0.000283436						8.48	0.664069	0.241616
				8.8	0.00061511	0.000258572						10.251	0.000143948	0.000290741						8.64	0.655554	0.244098
				8.96	0.000607528	0.0002608						10.452	0.000147883	0.00029808						8.8	0.647036	0.246591
				9.12	0.000599951	0.000263036						10.653	0.000151902	0.000305451						8.96	0.63852	0.249093
				9.28	0.000592381	0.000265278						10.854	0.000156003	0.000312849						9.12	0.630009	0.251604
				9.44	0.000584823	0.000267525						11.055	0.000160185	0.000320271						9.28	0.621508	0.254122
				9.6	0.00057728	0.000269775						11.256	0.000164445	0.000327714						9.44	0.613019	0.256646
				9.76	0.000569754	0.000272029						11.457	0.000168783	0.000335174						9.6	0.604546	0.259174
				9.92	0.000562248	0.000274283						11.658	0.000173197	0.000342647						9.76	0.596093	0.261705
				10.08	0.000554767	0.000276538						11.859	0.000177686	0.00035013						9.92	0.587664	0.264237
				10.24	0.000547313	0.000278793						12.06	0.000182247	0.00035762						10.08	0.579261	0.26677
				10.4	0.000539889	0.000281045						12.261	0.00018688	0.000365113						10.24	0.570889	0.269301
				10.56	0.000532497	0.000283293						12.462	0.000191582	0.000372606						10.4	0.562551	0.271831
				10.72	0.000525142	0.000285538						12.663	0.000196353	0.000380095						10.56	0.554249	0.274356
				10.88	0.000517825	0.000287777						12.864	0.00020119	0.000387577						10.72	0.545988	0.276877
				11.04	0.000510551	0.000290009						13.065	0.000206093	0.000395049						10.88	0.53777	0.279392
				11.2	0.000503321	0.000292234						13.266	0.000211058	0.000402508						11.04	0.5296	0.281899
				11.36	0.000496138	0.00029445						13.467	0.000216085	0.00040995						11.2	0.52148	0.284398
				11.52	0.000489006	0.000296656						13.668	0.000221172	0.000417371						11.36	0.513412	0.286887
				11.68	0.000481926	0.000298851						13.869	0.000226318	0.00042477						11.52	0.505402	0.289365
				11.84	0.000474902	0.000301034						14.07	0.00023152	0.000432142						11.68	0.49745	0.29183
				12	0.000467937	0.000303205						14.271	0.000236776	0.000439485						11.84	0.489561	0.294282
				12.16	0.000461032	0.000305361						14.472	0.000242086	0.000446795						12	0.481738	0.29672
				12.32	0.00045419	0.000307502						14.673	0.000247448	0.000454069						12.16	0.473983	0.299141
				12.48	0.000447414	0.000309627						14.874	0.000252859	0.000461305						12.32	0.466299	0.301546
				12.64	0.000440707	0.000311735						15.075	0.000258318	0.000468499						12.48	0.458689	0.303933
				12.8	0.00043407	0.000313825						15.276	0.000263823	0.000475649						12.64	0.451155	0.3063
				12.96	0.000427507	0.000315896						15.477	0.000269373	0.000482751						12.8	0.443701	0.308648
				13.12	0.000421018	0.000317947						15.678	0.000274965	0.000489803						12.96	0.436329	0.310974
				13.28	0.000414608	0.000319977						15.879	0.000280599	0.000496801						13.12	0.429042	0.313278
				13.44	0.000408277	0.000321986						16.08	0.000286271	0.000503744						13.28	0.421842	0.315558
				13.6	0.000402028	0.000323972						16.281	0.000291981	0.000510628						13.44	0.414731	0.317814
				13.76	0.000395863	0.000325935						16.482	0.000297726	0.000517451						13.6	0.407712	0.320045
				13.92	0.000389783	0.000327873						16.683	0.000303505	0.00052421						13.76	0.400788	0.322249
				14.08	0.000383792	0.000329786						16.884	0.000309316	0.000530902						13.92	0.393961	0.324426
				14.24	0.000377891	0.000331673						17.085	0.000315157	0.000537525						14.08	0.387232	0.326574
				14.4	0.000372082	0.000333533						17.286	0.000321027	0.000544077						14.24	0.380604	0.328694
				14.56	0.000366366	0.000335366						17.487	0.000326923	0.000550554						14.4	0.374079	0.330783
				14.72	0.000360746	0.00033717						17.688	0.000332844	0.000556956						14.56	0.36766	0.332841
				14.88	0.000355223	0.000338946						17.889	0.000338787	0.000563278						14.72	0.361347	0.334868
				15.04	0.000349798	0.000340691						18.09	0.000344752	0.00056952						14.88	0.355144	0.336862
				15.2	0.000344474	0.000342406						18.291	0.000350736	0.000575678						15.04	0.349051	0.338822
				15.36	0.000339251	0.00034409						18.492	0.000356738	0.000581751						15.2	0.343071	0.340749
				15.52	0.000334132	0.000345742						18.693	0.000362756	0.000587737						15.36	0.337205	0.34264
				15.68	0.000329117	0.000347362						18.894	0.000368787	0.000593633						15.52	0.331456	0.344495
				15.84	0.000324209	0.000348948						19.095	0.00037483	0.000599437						15.68	0.325824	0.346314
				16	0.000319408	0.000350501						19.296	0.000380884	0.000605148						15.84	0.320311	0.348096
				16.16	0.000314715	0.000352019						19.497	0.000386946	0.000610763						16	0.314918	0.34984
				16.32	0.000310132	0.000353503						19.698	0.000393014	0.000616282						16.16	0.309647	0.351546
				16.48	0.00030566	0.000354951						19.899	0.000399088	0.000621701						16.32	0.3045	0.353212
				16.64	0.0003013	0.000356363						20.1	0.000405165	0.000627019						16.48	0.299477	0.354838
				16.8	0.000297052	0.000357739						20.301	0.000411243	0.000632235						16.64	0.29458	0.356424
				16.96	0.000292919	0.000359078						20.502	0.00041732	0.000637346						16.8	0.28981	0.35797
				17.12	0.0002889	0.000360379						20.703	0.000423395	0.000642352						16.96	0.285167	0.359473
				17.28	0.000284996	0.000361643						20.904	0.000429467	0.000647251						17.12	0.280653	0.360935
				17.44	0.000281209	0.000362868						21.105	0.000435532	0.000652042						17.28	0.276269	0.362355
				17.6	0.000277539	0.000364055						21.306	0.00044159	0.000656722						17.44	0.272016	0.363731
				17.76	0.000273987	0.000365203						21.507	0.000447638	0.000661291						17.6	0.267894	0.365064
				17.92	0.000270552	0.000366312						21.708	0.000453676	0.000665748						17.76	0.263904	0.366353
				18.08	0.000267237	0.00036738						21.909	0.000459701	0.000670091						17.92	0.260046	0.367598
				18.24	0.00026404	0.000368409						22.11	0.000465711	0.000674319						18.08	0.256322	0.368799
				18.4	0.000260963	0.000369398						22.311	0.000471706	0.000678431						18.24	0.252732	0.369954
				18.56	0.000258006	0.000370346						22.512	0.000477682	0.000682426						18.4	0.249276	0.371064
				18.72	0.000255169	0.000371253						22.713	0.000483639	0.000686303						18.56	0.245955	0.372129
				18.88	0.000252452	0.000372119						22.914	0.000489574	0.000690062						18.72	0.242768	0.373148
				19.04	0.000249856	0.000372944						23.115	0.000495487	0.000693701						18.88	0.239717	0.37412
				19.2	0.00024738	0.000373727						23.316	0.000501375	0.000697219						19.04	0.236801	0.375047
				19.36	0.000245026	0.000374469						23.517	0.000507237	0.000700616						19.2	0.234021	0.375927
				19.52	0.000242792	0.000375169						23.718	0.000513072	0.000703891						19.36	0.231376	0.37676
				19.68	0.000240678	0.000375827						23.919	0.000518876	0.000707044						19.52	0.228867	0.377546
				19.84	0.000238685	0.000376443						24.12	0.00052465	0.000710074						19.68	0.226493	0.378285
				20	0.000236813	0.000377017						24.321	0.000530391	0.000712981						19.84	0.224255	0.378977
				20.16	0.000235061	0.000377549						24.522	0.000536098	0.000715764						20	0.222152	0.379622
				20.32	0.000233428	0.000378039						24.723	0.00054177	0.000718422						20.16	0.220184	0.38022
				20.48	0.000231915	0.000378487						24.924	0.000547404	0.000720956						20.32	0.21835	0.38077
				20.64	0.000230521	0.000378893						25.125	0.000552999	0.000723365						20.48	0.216651	0.381273
				20.8	0.000229246	0.000379256						25.326	0.000558554	0.000725649						20.64	0.215085	0.381728
				20.96	0.000228089	0.000379577						25.527	0.000564067	0.000727808						20.8	0.213653	0.382137
				21.12	0.00022705	0.000379857						25.728	0.000569537	0.000729842						20.96	0.212354	0.382497
				21.28	0.000226127	0.000380094						25.929	0.000574962	0.000731751						21.12	0.211186	0.382811
				21.44	0.000225321	0.000380289						26.13	0.000580341	0.000733534						21.28	0.21015	0.383078
				21.6	0.000224631	0.000380443						26.331	0.000585672	0.000735192						21.44	0.209245	0.383297
				21.76	0.000224056	0.000380555						26.532	0.000590955	0.000736726						21.6	0.20847	0.38347
				21.92	0.000223595	0.000380625						26.733	0.000596187	0.000738135						21.76	0.207824	0.383595
				22.08	0.000223247	0.000380655						26.934	0.000601367	0.000739419						21.92	0.207306	0.383675
				22.24	0.000223012	0.000380643						27.135	0.000606495	0.000740579						22.08	0.206916	0.383707
				22.4	0.000222888	0.00038059						27.336	0.000611568	0.000741615						22.24	0.206651	0.383694
				22.56	0.000222875	0.000380497						27.537	0.000616585	0.000742528						22.4	0.206512	0.383635
				22.72	0.000222971	0.000380363						27.738	0.000621545	0.000743319						22.56	0.206497	0.38353
				22.88	0.000223176	0.000380189						27.939	0.000626447	0.000743986						22.72	0.206605	0.38338
				23.04	0.000223488	0.000379975						28.14	0.00063129	0.000744532						22.88	0.206835	0.383184
				23.2	0.000223906	0.000379721						28.341	0.000636072	0.000744957						23.04	0.207186	0.382944
				23.36	0.000224429	0.000379429						28.542	0.000640792	0.000745262						23.2	0.207655	0.382659
				23.52	0.000225056	0.000379097						28.743	0.000645449	0.000745446						23.36	0.208243	0.38233
				23.68	0.000225785	0.000378727						28.944	0.000650041	0.000745512						23.52	0.208947	0.381958
				23.84	0.000226616	0.000378318						29.145	0.000654569	0.000745459						23.68	0.209767	0.381542
				24	0.000227546	0.000377872						29.346	0.00065903	0.00074529						23.84	0.210699	0.381083
				24.16	0.000228575	0.000377388						29.547	0.000663423	0.000745003						24	0.211744	0.380582
				24.32	0.000229701	0.000376867						29.748	0.000667748	0.000744602						24.16	0.2129	0.380038
				24.48	0.000230923	0.000376309						29.949	0.000672003	0.000744086						24.32	0.214165	0.379453
				24.64	0.000232238	0.000375716						30.15	0.000676187	0.000743457						24.48	0.215536	0.378827
				24.8	0.000233646	0.000375086						30.351	0.0006803	0.000742715						24.64	0.217014	0.37816
				24.96	0.000235145	0.000374421						30.552	0.00068434	0.000741862						24.8	0.218595	0.377453
				25.12	0.000236734	0.000373722						30.753	0.000688307	0.0007409						24.96	0.220279	0.376706
				25.28	0.00023841	0.000372988						30.954	0.000692199	0.000739829						25.12	0.222063	0.375921
				25.44	0.000240172	0.00037222						31.155	0.000696016	0.00073865						25.28	0.223946	0.375096
				25.6	0.000242019	0.000371419						31.356	0.000699756	0.000737365						25.44	0.225925	0.374234
				25.76	0.000243949	0.000370585						31.557	0.00070342	0.000735975						25.6	0.228	0.373334
				25.92	0.00024596	0.000369719						31.758	0.000707005	0.000734482						25.76	0.230167	0.372398
				26.08	0.000248049	0.000368821						31.959	0.000710512	0.000732887						25.92	0.232425	0.371425
				26.24	0.000250217	0.000367892						32.16	0.00071394	0.000731191						26.08	0.234772	0.370417
				26.4	0.00025246	0.000366933						32.361	0.000717287	0.000729396						26.24	0.237207	0.369373
				26.56	0.000254777	0.000365943						32.562	0.000720553	0.000727504						26.4	0.239726	0.368296
				26.72	0.000257166	0.000364924						32.763	0.000723738	0.000725515						26.56	0.242328	0.367184
				26.88	0.000259625	0.000363877						32.964	0.000726841	0.000723433						26.72	0.245012	0.36604
				27.04	0.000262153	0.000362801						33.165	0.00072986	0.000721257						26.88	0.247774	0.364863
				27.2	0.000264747	0.000361698						33.366	0.000732796	0.00071899						27.04	0.250613	0.363655
				27.36	0.000267405	0.000360568						33.567	0.000735648	0.000716634						27.2	0.253526	0.362416
				27.52	0.000270126	0.000359411						33.768	0.000738416	0.000714189						27.36	0.256512	0.361147
				27.68	0.000272907	0.000358229						33.969	0.000741098	0.000711659						27.52	0.259568	0.359848
				27.84	0.000275748	0.000357022						34.17	0.000743694	0.000709044						27.68	0.262692	0.35852
				28	0.000278644	0.00035579						34.371	0.000746204	0.000706347						27.84	0.265881	0.357164
				28.16	0.000281596	0.000354535						34.572	0.000748628	0.000703569						28	0.269135	0.355781
				28.32	0.0002846	0.000353257						34.773	0.000750965	0.000700713						28.16	0.27245	0.354372
				28.48	0.000287654	0.000351957						34.974	0.000753214	0.000697779						28.32	0.275824	0.352936
				28.64	0.000290757	0.000350635						35.175	0.000755375	0.00069477						28.48	0.279254	0.351476
				28.8	0.000293907	0.000349292						35.376	0.000757449	0.000691687						28.64	0.28274	0.349991
				28.96	0.000297102	0.000347929						35.577	0.000759433	0.000688534						28.8	0.286277	0.348483
				29.12	0.000300339	0.000346547						35.778	0.000761329	0.00068531						28.96	0.289865	0.346952
				29.28	0.000303616	0.000345145						35.979	0.000763137	0.00068202						29.12	0.293501	0.345399
				29.44	0.000306932	0.000343726						36.18	0.000764854	0.000678664						29.28	0.297182	0.343825
				29.6	0.000310284	0.000342289						36.381	0.000766483	0.000675244						29.44	0.300906	0.342231
				29.76	0.00031367	0.000340835						36.582	0.000768021	0.000671762						29.6	0.304671	0.340617
				29.92	0.000317089	0.000339366						36.783	0.00076947	0.000668222						29.76	0.308474	0.338985
				30.08	0.000320538	0.000337881						36.984	0.000770829	0.000664623						29.92	0.312314	0.337334
				30.24	0.000324015	0.000336382						37.185	0.000772098	0.000660969						30.08	0.316188	0.335666
				30.4	0.000327518	0.000334869						37.386	0.000773277	0.000657262						30.24	0.320093	0.333983
				30.56	0.000331045	0.000333343						37.587	0.000774365	0.000653503						30.4	0.324027	0.332283
				30.72	0.000334594	0.000331804						37.788	0.000775364	0.000649695						30.56	0.327989	0.330569
				30.88	0.000338163	0.000330254						37.989	0.000776272	0.000645839						30.72	0.331975	0.328841
				31.04	0.00034175	0.000328693						38.19	0.00077709	0.000641939						30.88	0.335984	0.3271
				31.2	0.000345353	0.000327122						38.391	0.000777818	0.000637995						31.04	0.340012	0.325347
				31.36	0.00034897	0.000325542						38.592	0.000778456	0.00063401						31.2	0.344059	0.323582
				31.52	0.000352599	0.000323952						38.793	0.000779004	0.000629986						31.36	0.348121	0.321807
				31.68	0.000356237	0.000322355						38.994	0.000779463	0.000625925						31.52	0.352196	0.320022
				31.84	0.000359883	0.000320751						39.195	0.000779831	0.00062183						31.68	0.356283	0.318229
				32	0.000363535	0.00031914						39.396	0.000780111	0.000617702						31.84	0.360378	0.316427
				32.16	0.000367192	0.000317523						39.597	0.000780301	0.000613543						32	0.36448	0.314617
				32.32	0.000370849	0.000315901						39.798	0.000780402	0.000609356						32.16	0.368586	0.312801
				32.48	0.000374507	0.000314275						39.999	0.000780414	0.000605142						32.32	0.372695	0.31098
				32.64	0.000378163	0.000312645						40.2	0.000780338	0.000600904						32.48	0.376803	0.309153
				32.8	0.000381816	0.000311013						40.401	0.000780174	0.000596643						32.64	0.38091	0.307323
				32.96	0.000385462	0.000309378						40.602	0.000779922	0.000592363						32.8	0.385011	0.305489
				33.12	0.000389101	0.000307741						40.803	0.000779583	0.000588064						32.96	0.389107	0.303653
				33.28	0.00039273	0.000306104						41.004	0.000779157	0.00058375						33.12	0.393194	0.301815
				33.44	0.000396348	0.000304466						41.205	0.000778644	0.000579421						33.28	0.39727	0.299976
				33.6	0.000399953	0.000302829						41.406	0.000778045	0.00057508						33.44	0.401333	0.298137
				33.76	0.000403542	0.000301194						41.607	0.00077736	0.00057073						33.6	0.405382	0.296298
				33.92	0.000407115	0.00029956						41.808	0.00077659	0.000566372						33.76	0.409414	0.294461
				34.08	0.00041067	0.000297929						42.009	0.000775735	0.000562007						33.92	0.413427	0.292626
				34.24	0.000414204	0.000296301						42.21	0.000774796	0.000557639						34.08	0.417419	0.290794
				34.4	0.000417716	0.000294677						42.411	0.000773773	0.00055327						34.24	0.421388	0.288966
				34.56	0.000421204	0.000293058						42.612	0.000772667	0.0005489						34.4	0.425332	0.287142
				34.72	0.000424667	0.000291444						42.813	0.000771479	0.000544532						34.56	0.42925	0.285323
				34.88	0.000428103	0.000289835						43.014	0.000770209	0.000540168						34.72	0.43314	0.28351
				35.04	0.00043151	0.000288234						43.215	0.000768857	0.000535811						34.88	0.436999	0.281704
				35.2	0.000434887	0.000286639						43.416	0.000767425	0.000531461						35.04	0.440825	0.279905
				35.36	0.000438232	0.000285052						43.617	0.000765913	0.000527121						35.2	0.444618	0.278114
				35.52	0.000441543	0.000283474						43.818	0.000764322	0.000522793						35.36	0.448375	0.276332
				35.68	0.00044482	0.000281904						44.019	0.000762653	0.000518478						35.52	0.452095	0.274559
				35.84	0.00044806	0.000280344						44.22	0.000760905	0.000514178						35.68	0.455775	0.272796
				36	0.000451263	0.000278794						44.421	0.000759081	0.000509896						35.84	0.459414	0.271044
				36.16	0.000454426	0.000277255						44.622	0.000757181	0.000505633						36	0.463011	0.269303
				36.32	0.000457548	0.000275728						44.823	0.000755205	0.000501391						36.16	0.466563	0.267575
				36.48	0.000460628	0.000274212						45.024	0.000753154	0.000497171						36.32	0.47007	0.265859
				36.64	0.000463665	0.000272708						45.225	0.00075103	0.000492975						36.48	0.47353	0.264156
				36.8	0.000466657	0.000271217						45.426	0.000748833	0.000488806						36.64	0.47694	0.262468
				36.96	0.000469603	0.00026974						45.627	0.000746564	0.000484664						36.8	0.480301	0.260793
				37.12	0.000472501	0.000268277						45.828	0.000744224	0.000480551						36.96	0.483609	0.259134
				37.28	0.000475351	0.000266829						46.029	0.000741814	0.00047647						37.12	0.486865	0.257491
				37.44	0.000478151	0.000265395						46.23	0.000739335	0.000472421						37.28	0.490066	0.255864
				37.6	0.000480901	0.000263977						46.431	0.000736787	0.000468406						37.44	0.493211	0.254254
				37.76	0.000483598	0.000262575						46.632	0.000734172	0.000464427						37.6	0.496298	0.252661
				37.92	0.000486242	0.000261189						46.833	0.000731491	0.000460486						37.76	0.499328	0.251086
				38.08	0.000488832	0.00025982						47.034	0.000728744	0.000456583						37.92	0.502298	0.24953
				38.24	0.000491366	0.000258469						47.235	0.000725934	0.00045272						38.08	0.505206	0.247993
				38.4	0.000493845	0.000257135						47.436	0.000723059	0.000448899						38.24	0.508053	0.246475
				38.56	0.000496266	0.000255819						47.637	0.000720123	0.000445122						38.4	0.510837	0.244977
				38.72	0.000498629	0.000254523						47.838	0.000717126	0.000441389						38.56	0.513556	0.243499
				38.88	0.000500933	0.000253245						48.039	0.000714068	0.000437701						38.72	0.51621	0.242043
				39.04	0.000503178	0.000251986						48.24	0.000710951	0.000434061						38.88	0.518798	0.240607
				39.2	0.000505361	0.000250747						48.441	0.000707777	0.00043047						39.04	0.521319	0.239194
				39.36	0.000507483	0.000249529						48.642	0.000704546	0.000426928						39.2	0.523771	0.237803
				39.52	0.000509543	0.000248331						48.843	0.000701259	0.000423438						39.36	0.526155	0.236434
				39.68	0.00051154	0.000247153						49.044	0.000697917	0.000419999						39.52	0.528468	0.235088
				39.84	0.000513473	0.000245997						49.245	0.000694523	0.000416614						39.68	0.530711	0.233766
				40	0.000515342	0.000244863						49.446	0.000691076	0.000413284						39.84	0.532882	0.232468
				40.16	0.000517146	0.00024375						49.647	0.000687578	0.000410009						40	0.534981	0.231193
				40.32	0.000518884	0.000242659						49.848	0.00068403	0.000406791						40.16	0.537007	0.229943
				40.48	0.000520557	0.000241591						50.049	0.000680434	0.000403631						40.32	0.53896	0.228718
				40.64	0.000522163	0.000240545						50.25	0.00067679	0.000400529						40.48	0.540838	0.227518
				40.8	0.000523702	0.000239522						50.451	0.0006731	0.000397488						40.64	0.542642	0.226344
				40.96	0.000525173	0.000238522						50.652	0.000669365	0.000394507						40.8	0.544371	0.225195
				41.12	0.000526577	0.000237546						50.853	0.000665586	0.000391587						40.96	0.546023	0.224072
				41.28	0.000527912	0.000236593						51.054	0.000661765	0.000388731						41.12	0.5476	0.222975
				41.44	0.000529179	0.000235664						51.255	0.000657903	0.000385937						41.28	0.5491	0.221905
				41.6	0.000530377	0.000234759						51.456	0.000654	0.000383207						41.44	0.550522	0.220862
				41.76	0.000531506	0.000233878						51.657	0.000650059	0.000380543						41.6	0.551868	0.219845
				41.92	0.000532566	0.000233021						51.858	0.000646081	0.000377944						41.76	0.553136	0.218856
				42.08	0.000533556	0.000232189						52.059	0.000642066	0.000375411						41.92	0.554326	0.217894
				42.24	0.000534476	0.000231382						52.26	0.000638017	0.000372946						42.08	0.555438	0.216959
				42.4	0.000535327	0.000230599						52.461	0.000633934	0.000370548						42.24	0.556472	0.216052
				42.56	0.000536107	0.000229841						52.662	0.000629819	0.000368218						42.4	0.557427	0.215173
				42.72	0.000536818	0.000229108						52.863	0.000625673	0.000365957						42.56	0.558303	0.214322
				42.88	0.000537458	0.0002284						53.064	0.000621497	0.000363765						42.72	0.559102	0.213498
				43.04	0.000538029	0.000227717						53.265	0.000617293	0.000361643						42.88	0.559821	0.212703
				43.2	0.00053853	0.00022706						53.466	0.000613062	0.000359591						43.04	0.560462	0.211936
				43.36	0.00053896	0.000226427						53.667	0.000608805	0.00035761						43.2	0.561024	0.211198
				43.52	0.000539321	0.00022582						53.868	0.000604524	0.0003557						43.36	0.561508	0.210488
				43.68	0.000539613	0.000225239						54.069	0.00060022	0.000353862						43.52	0.561914	0.209806
				43.84	0.000539835	0.000224682						54.27	0.000595895	0.000352095						43.68	0.562241	0.209153
				44	0.000539988	0.000224152						54.471	0.000591549	0.0003504						43.84	0.56249	0.208528
				44.16	0.000540071	0.000223646						54.672	0.000587184	0.000348777						44	0.562662	0.207932
				44.32	0.000540086	0.000223166						54.873	0.000582801	0.000347227						44.16	0.562756	0.207364
				44.48	0.000540033	0.000222711						55.074	0.000578402	0.00034575						44.32	0.562773	0.206824
				44.64	0.000539911	0.000222281						55.275	0.000573988	0.000344345						44.48	0.562713	0.206313
				44.8	0.000539722	0.000221877						55.476	0.000569561	0.000343013						44.64	0.562576	0.205831
				44.96	0.000539465	0.000221498						55.677	0.000565121	0.000341754						44.8	0.562363	0.205377
				45.12	0.000539141	0.000221144						55.878	0.00056067	0.000340568						44.96	0.562075	0.204951
				45.28	0.000538751	0.000220815						56.079	0.000556209	0.000339455						45.12	0.561711	0.204553
				45.44	0.000538295	0.000220511						56.28	0.000551741	0.000338415						45.28	0.561273	0.204184
				45.6	0.000537773	0.000220231						56.481	0.000547265	0.000337448						45.44	0.560761	0.203842
				45.76	0.000537186	0.000219977						56.682	0.000542783	0.000336554						45.6	0.560175	0.203528
				45.92	0.000536535	0.000219747						56.883	0.000538298	0.000335733						45.76	0.559516	0.203242
				46.08	0.00053582	0.000219541						57.084	0.000533809	0.000334984						45.92	0.558784	0.202984
				46.24	0.000535042	0.00021936						57.285	0.000529319	0.000334307						46.08	0.557981	0.202753
				46.4	0.0005342	0.000219202						57.486	0.000524828	0.000333703						46.24	0.557107	0.202549
				46.56	0.000533298	0.000219069						57.687	0.000520338	0.000333171						46.4	0.556162	0.202373
				46.72	0.000532333	0.00021896						57.888	0.00051585	0.00033271						46.56	0.555148	0.202223
				46.88	0.000531308	0.000218874						58.089	0.000511366	0.000332321						46.72	0.554065	0.2021
				47.04	0.000530224	0.000218811						58.29	0.000506887	0.000332003						46.88	0.552914	0.202004
				47.2	0.00052908	0.000218772						58.491	0.000502414	0.000331755						47.04	0.551695	0.201934
				47.36	0.000527878	0.000218756						58.692	0.000497949	0.000331578						47.2	0.550411	0.20189
				47.52	0.000526618	0.000218762						58.893	0.000493492	0.00033147						47.36	0.549061	0.201871
				47.68	0.000525302	0.000218791						59.094	0.000489045	0.000331432						47.52	0.547646	0.201879
				47.84	0.00052393	0.000218843						59.295	0.00048461	0.000331463						47.68	0.546168	0.201911
				48	0.000522503	0.000218916						59.496	0.000480187	0.000331562						47.84	0.544626	0.201969
				48.16	0.000521021	0.000219011						59.697	0.000475778	0.000331729						48	0.543024	0.202051
				48.32	0.000519487	0.000219127						59.898	0.000471384	0.000331964						48.16	0.54136	0.202158
				48.48	0.0005179	0.000219265						60.099	0.000467006	0.000332265						48.32	0.539636	0.202288
				48.64	0.000516262	0.000219424						60.3	0.000462645	0.000332632						48.48	0.537854	0.202443
				48.8	0.000514574	0.000219603						60.501	0.000458303	0.000333064						48.64	0.536015	0.202621
				48.96	0.000512836	0.000219802						60.702	0.000453982	0.000333562						48.8	0.534118	0.202823
				49.12	0.000511049	0.000220022						60.903	0.000449681	0.000334123						48.96	0.532166	0.203047
				49.28	0.000509216	0.000220261						61.104	0.000445402	0.000334748						49.12	0.53016	0.203293
				49.44	0.000507336	0.00022052						61.305	0.000441147	0.000335436						49.28	0.528101	0.203562
				49.6	0.00050541	0.000220798						61.506	0.000436917	0.000336185						49.44	0.525989	0.203853
				49.76	0.000503441	0.000221094						61.707	0.000432712	0.000336996						49.6	0.523826	0.204165
				49.92	0.000501428	0.000221409						61.908	0.000428535	0.000337867						49.76	0.521614	0.204498
				50.08	0.000499372	0.000221742						62.109	0.000424385	0.000338797						49.92	0.519353	0.204852
				50.24	0.000497276	0.000222093						62.31	0.000420265	0.000339787						50.08	0.517045	0.205226
				50.4	0.00049514	0.000222461						62.511	0.000416174	0.000340833						50.24	0.514691	0.205619
				50.56	0.000492965	0.000222846						62.712	0.000412116	0.000341937						50.4	0.512292	0.206033
				50.72	0.000490752	0.000223247						62.913	0.000408089	0.000343097						50.56	0.509849	0.206465
				50.88	0.000488503	0.000223665						63.114	0.000404096	0.000344312						50.72	0.507364	0.206916
				51.04	0.000486218	0.000224099						63.315	0.000400138	0.000345581						50.88	0.504837	0.207385
				51.2	0.000483899	0.000224548						63.516	0.000396216	0.000346903						51.04	0.502271	0.207872
				51.36	0.000481547	0.000225012						63.717	0.00039233	0.000348278						51.2	0.499666	0.208377
				51.52	0.000479163	0.000225491						63.918	0.000388481	0.000349703						51.36	0.497025	0.208898
				51.68	0.000476748	0.000225984						64.119	0.000384672	0.000351179						51.52	0.494347	0.209436
				51.84	0.000474303	0.000226491						64.32	0.000380902	0.000352704						51.68	0.491634	0.20999
				52	0.00047183	0.000227012						64.521	0.000377172	0.000354277						51.84	0.488889	0.210559
				52.16	0.00046933	0.000227545						64.722	0.000373485	0.000355897						52	0.486111	0.211144
				52.32	0.000466804	0.000228092						64.923	0.00036984	0.000357563						52.16	0.483303	0.211743
				52.48	0.000464253	0.00022865						65.124	0.000366238	0.000359274						52.32	0.480466	0.212357
				52.64	0.000461678	0.000229221						65.325	0.00036268	0.000361029						52.48	0.4776	0.212984
				52.8	0.000459081	0.000229803						65.526	0.000359168	0.000362827						52.64	0.474709	0.213625
				52.96	0.000456462	0.000230395						65.727	0.000355702	0.000364667						52.8	0.471791	0.214278
				53.12	0.000453824	0.000230999						65.928	0.000352283	0.000366546						52.96	0.468851	0.214944
				53.28	0.000451167	0.000231612						66.129	0.000348912	0.000368466						53.12	0.465887	0.215622
				53.44	0.000448492	0.000232236						66.33	0.000345589	0.000370423						53.28	0.462903	0.216311
				53.6	0.000445801	0.000232868						66.531	0.000342316	0.000372418						53.44	0.459899	0.217011
				53.76	0.000443094	0.00023351						66.732	0.000339094	0.000374448						53.6	0.456876	0.217722
				53.92	0.000440374	0.00023416						66.933	0.000335922	0.000376513						53.76	0.453836	0.218442
				54.08	0.000437641	0.000234818						67.134	0.000332802	0.000378612						53.92	0.450781	0.219172
				54.24	0.000434896	0.000235483						67.335	0.000329735	0.000380743						54.08	0.447711	0.219911
				54.4	0.000432141	0.000236156						67.536	0.000326721	0.000382905						54.24	0.444629	0.220659
				54.56	0.000429377	0.000236836						67.737	0.00032376	0.000385097						54.4	0.441535	0.221414
				54.72	0.000426605	0.000237521						67.938	0.000320855	0.000387318						54.56	0.43843	0.222177
				54.88	0.000423826	0.000238213						68.139	0.000318005	0.000389567						54.72	0.435317	0.222948
				55.04	0.000421042	0.00023891						68.34	0.000315211	0.000391842						54.88	0.432196	0.223724
				55.2	0.000418253	0.000239612						68.541	0.000312473	0.000394142						55.04	0.429068	0.224507
				55.36	0.000415461	0.000240319						68.742	0.000309793	0.000396466						55.2	0.425936	0.225296
				55.52	0.000412667	0.00024103						68.943	0.00030717	0.000398813						55.36	0.4228	0.22609
				55.68	0.000409872	0.000241744						69.144	0.000304606	0.000401181						55.52	0.419662	0.226888
				55.84	0.000407078	0.000242462						69.345	0.000302101	0.000403569						55.68	0.416523	0.227691
				56	0.000404284	0.000243183						69.546	0.000299656	0.000405977						55.84	0.413384	0.228497
				56.16	0.000401494	0.000243906						69.747	0.00029727	0.000408403						56	0.410247	0.229306
				56.32	0.000398707	0.000244631						69.948	0.000294945	0.000410845						56.16	0.407113	0.230119
				56.48	0.000395924	0.000245358						70.149	0.000292681	0.000413302						56.32	0.403983	0.230933
				56.64	0.000393148	0.000246086						70.35	0.000290478	0.000415774						56.48	0.400858	0.231749
				56.8	0.000390379	0.000246815						70.551	0.000288338	0.000418258						56.64	0.39774	0.232567
				56.96	0.000387618	0.000247544						70.752	0.000286259	0.000420755						56.8	0.394629	0.233386
				57.12	0.000384865	0.000248273						70.953	0.000284244	0.000423262						56.96	0.391528	0.234205
				57.28	0.000382124	0.000249002						71.154	0.000282291	0.000425778						57.12	0.388437	0.235024
				57.44	0.000379393	0.00024973						71.355	0.000280402	0.000428303						57.28	0.385357	0.235842
				57.6	0.000376675	0.000250457						71.556	0.000278577	0.000430834						57.44	0.38229	0.23666
				57.76	0.00037397	0.000251182						71.757	0.000276816	0.000433371						57.6	0.379237	0.237476
				57.92	0.000371279	0.000251905						71.958	0.000275119	0.000435913						57.76	0.376199	0.23829
				58.08	0.000368604	0.000252625						72.159	0.000273487	0.000438458						57.92	0.373177	0.239102
				58.24	0.000365945	0.000253343						72.36	0.00027192	0.000441006						58.08	0.370173	0.239912
				58.4	0.000363303	0.000254058						72.561	0.000270418	0.000443554						58.24	0.367186	0.240718
				58.56	0.00036068	0.000254769						72.762	0.000268982	0.000446103						58.4	0.364219	0.241521
				58.72	0.000358075	0.000255476						72.963	0.000267612	0.00044865						58.56	0.361273	0.242319
				58.88	0.000355491	0.000256179						73.164	0.000266307	0.000451195						58.72	0.358348	0.243114
				59.04	0.000352928	0.000256878						73.365	0.000265068	0.000453736						58.88	0.355445	0.243903
				59.2	0.000350387	0.000257571						73.566	0.000263896	0.000456273						59.04	0.352567	0.244688
				59.36	0.000347869	0.000258259						73.767	0.000262789	0.000458804						59.2	0.349713	0.245466
				59.52	0.000345374	0.000258941						73.968	0.00026175	0.000461328						59.36	0.346884	0.246239
				59.68	0.000342904	0.000259618						74.169	0.000260776	0.000463845						59.52	0.344082	0.247006
				59.84	0.000340459	0.000260288						74.37	0.000259869	0.000466352						59.68	0.341308	0.247765
				60	0.00033804	0.000260951						74.571	0.000259029	0.000468849						59.84	0.338562	0.248518
				60.16	0.000335648	0.000261607						74.772	0.000258256	0.000471336						60	0.335845	0.249263
				60.32	0.000333284	0.000262256						74.973	0.000257549	0.00047381						60.16	0.333159	0.25
				60.48	0.000330949	0.000262898						75.174	0.000256908	0.000476271						60.32	0.330503	0.250729
				60.64	0.000328642	0.000263531						75.375	0.000256335	0.000478718						60.48	0.32788	0.251449
				60.8	0.000326365	0.000264156						75.576	0.000255827	0.000481149						60.64	0.32529	0.25216
				60.96	0.000324119	0.000264773						75.777	0.000255387	0.000483565						60.8	0.322733	0.252863
				61.12	0.000321905	0.000265381						75.978	0.000255012	0.000485963						60.96	0.32021	0.253555
				61.28	0.000319722	0.000265979						76.179	0.000254704	0.000488343						61.12	0.317723	0.254238
				61.44	0.000317572	0.000266568						76.38	0.000254462	0.000490705						61.28	0.315271	0.25491
				61.6	0.000315455	0.000267148						76.581	0.000254286	0.000493046						61.44	0.312856	0.255572
				61.76	0.000313371	0.000267718						76.782	0.000254176	0.000495366						61.6	0.310478	0.256223
				61.92	0.000311323	0.000268277						76.983	0.000254132	0.000497665						61.76	0.308138	0.256863
				62.08	0.000309309	0.000268826						77.184	0.000254153	0.000499941						61.92	0.305837	0.257491
				62.24	0.00030733	0.000269365						77.385	0.000254239	0.000502194						62.08	0.303575	0.258108
				62.4	0.000305388	0.000269892						77.586	0.00025439	0.000504422						62.24	0.301353	0.258713
				62.56	0.000303482	0.000270409						77.787	0.000254606	0.000506625						62.4	0.299172	0.259305
				62.72	0.000301613	0.000270914						77.988	0.000254887	0.000508802						62.56	0.297031	0.259885
				62.88	0.000299781	0.000271407						78.189	0.000255231	0.000510952						62.72	0.294932	0.260453
				63.04	0.000297988	0.000271889						78.39	0.00025564	0.000513075						62.88	0.292875	0.261007
				63.2	0.000296232	0.000272359						78.591	0.000256112	0.00051517						63.04	0.29086	0.261548
				63.36	0.000294516	0.000272817						78.792	0.000256647	0.000517235						63.2	0.288889	0.262076
				63.52	0.000292838	0.000273262						78.993	0.000257245	0.000519271						63.36	0.286961	0.26259
				63.68	0.0002912	0.000273695						79.194	0.000257905	0.000521276						63.52	0.285077	0.26309
				63.84	0.000289601	0.000274115						79.395	0.000258628	0.00052325						63.68	0.283237	0.263576
				64	0.000288043	0.000274522						79.596	0.000259412	0.000525192						63.84	0.281441	0.264048
				64.16	0.000286525	0.000274916						79.797	0.000260257	0.000527102						64	0.279691	0.264505
				64.32	0.000285048	0.000275297						79.998	0.000261163	0.000528979						64.16	0.277986	0.264948
				64.48	0.000283611	0.000275665						80.199	0.000262129	0.000530821						64.32	0.276327	0.265376
				64.64	0.000282216	0.000276019						80.4	0.000263155	0.00053263						64.48	0.274714	0.265789
				64.8	0.000280862	0.00027636						80.601	0.000264241	0.000534404						64.64	0.273146	0.266186
				64.96	0.000279549	0.000276687						80.802	0.000265385	0.000536142						64.8	0.271626	0.266569
				65.12	0.000278279	0.000277						81.003	0.000266587	0.000537845						64.96	0.270151	0.266936
				65.28	0.00027705	0.000277299						81.204	0.000267847	0.000539511						65.12	0.268724	0.267288
				65.44	0.000275863	0.000277585						81.405	0.000269165	0.00054114						65.28	0.267344	0.267624
				65.6	0.000274718	0.000277856						81.606	0.000270539	0.000542732						65.44	0.266011	0.267945
				65.76	0.000273615	0.000278113						81.807	0.000271969	0.000544286						65.6	0.264725	0.268249
				65.92	0.000272554	0.000278356						82.008	0.000273454	0.000545801						65.76	0.263486	0.268538
				66.08	0.000271536	0.000278584						82.209	0.000274994	0.000547278						65.92	0.262295	0.268811
				66.24	0.00027056	0.000278798						82.41	0.000276589	0.000548716						66.08	0.261151	0.269067
				66.4	0.000269626	0.000278998						82.611	0.000278237	0.000550114						66.24	0.260055	0.269308
				66.56	0.000268735	0.000279183						82.812	0.000279937	0.000551473						66.4	0.259006	0.269532
				66.72	0.000267886	0.000279354						83.013	0.00028169	0.000552792						66.56	0.258005	0.26974
				66.88	0.000267079	0.00027951						83.214	0.000283495	0.00055407						66.72	0.257051	0.269932
				67.04	0.000266314	0.000279651						83.415	0.00028535	0.000555307						66.88	0.256145	0.270107
				67.2	0.000265591	0.000279778						83.616	0.000287255	0.000556504						67.04	0.255286	0.270266
				67.36	0.000264911	0.00027989						83.817	0.00028921	0.000557659						67.2	0.254474	0.270408
				67.52	0.000264272	0.000279988						84.018	0.000291214	0.000558773						67.36	0.25371	0.270534
				67.68	0.000263674	0.000280071						84.219	0.000293265	0.000559845						67.52	0.252992	0.270644
				67.84	0.000263118	0.00028014						84.42	0.000295363	0.000560875						67.68	0.252321	0.270738
				68	0.000262604	0.000280194						84.621	0.000297508	0.000561864						67.84	0.251697	0.270814
				68.16	0.000262131	0.000280233						84.822	0.000299699	0.00056281						68	0.251119	0.270875
				68.32	0.000261698	0.000280258						85.023	0.000301934	0.000563714						68.16	0.250588	0.270919
				68.48	0.000261306	0.000280268						85.224	0.000304213	0.000564575						68.32	0.250102	0.270947
				68.64	0.000260955	0.000280264						85.425	0.000306536	0.000565395						68.48	0.249662	0.270959
				68.8	0.000260644	0.000280246						85.626	0.000308901	0.000566171						68.64	0.249267	0.270954
				68.96	0.000260372	0.000280213						85.827	0.000311308	0.000566905						68.8	0.248918	0.270933
				69.12	0.000260141	0.000280166						86.028	0.000313755	0.000567597						68.96	0.248613	0.270896
				69.28	0.000259948	0.000280104						86.229	0.000316242	0.000568246						69.12	0.248353	0.270843
				69.44	0.000259795	0.000280029						86.43	0.000318768	0.000568852						69.28	0.248136	0.270775
				69.6	0.000259679	0.000279939						86.631	0.000321332	0.000569416						69.44	0.247964	0.27069
				69.76	0.000259603	0.000279836						86.832	0.000323934	0.000569937						69.6	0.247835	0.270589
				69.92	0.000259564	0.000279719						87.033	0.000326572	0.000570416						69.76	0.247748	0.270473
				70.08	0.000259562	0.000279588						87.234	0.000329246	0.000570853						69.92	0.247704	0.270341
				70.24	0.000259597	0.000279443						87.435	0.000331954	0.000571247						70.08	0.247703	0.270194
				70.4	0.000259669	0.000279285						87.636	0.000334695	0.0005716						70.24	0.247742	0.270032
				70.56	0.000259777	0.000279113						87.837	0.00033747	0.00057191						70.4	0.247823	0.269854
				70.72	0.000259921	0.000278928						88.038	0.000340277	0.000572178						70.56	0.247945	0.269661
				70.88	0.0002601	0.00027873						88.239	0.000343114	0.000572405						70.72	0.248106	0.269453
				71.04	0.000260314	0.000278519						88.44	0.000345982	0.000572591						70.88	0.248307	0.269231
				71.2	0.000260562	0.000278294						88.641	0.000348878	0.000572735						71.04	0.248547	0.268994
				71.36	0.000260844	0.000278058						88.842	0.000351803	0.000572838						71.2	0.248826	0.268742
				71.52	0.000261159	0.000277808						89.043	0.000354755	0.000572901						71.36	0.249143	0.268476
				71.68	0.000261507	0.000277546						89.244	0.000357733	0.000572923						71.52	0.249497	0.268196
				71.84	0.000261887	0.000277272						89.445	0.000360736	0.000572905						71.68	0.249887	0.267902
				72	0.000262299	0.000276986						89.646	0.000363764	0.000572847						71.84	0.250314	0.267594
				72.16	0.000262742	0.000276687						89.847	0.000366815	0.00057275						72	0.250777	0.267272
				72.32	0.000263215	0.000276377						90.048	0.000369889	0.000572613						72.16	0.251274	0.266937
				72.48	0.000263718	0.000276056						90.249	0.000372984	0.000572437						72.32	0.251805	0.266589
				72.64	0.000264251	0.000275723						90.45	0.0003761	0.000572223						72.48	0.252371	0.266227
				72.8	0.000264812	0.000275378						90.651	0.000379235	0.000571971						72.64	0.252969	0.265853
				72.96	0.000265401	0.000275023						90.852	0.000382388	0.00057168						72.8	0.253599	0.265466
				73.12	0.000266018	0.000274656						91.053	0.000385559	0.000571353						72.96	0.254261	0.265067
				73.28	0.000266662	0.00027428						91.254	0.000388747	0.000570988						73.12	0.254954	0.264656
				73.44	0.000267332	0.000273892						91.455	0.00039195	0.000570587						73.28	0.255677	0.264233
				73.6	0.000268028	0.000273495						91.656	0.000395167	0.00057015						73.44	0.25643	0.263798
				73.76	0.000268749	0.000273087						91.857	0.000398399	0.000569677						73.6	0.257211	0.263351
				73.92	0.000269494	0.000272669						92.058	0.000401642	0.000569169						73.76	0.258021	0.262893
				74.08	0.000270263	0.000272242						92.259	0.000404898	0.000568626						73.92	0.258858	0.262424
				74.24	0.000271054	0.000271806						92.46	0.000408164	0.000568049						74.08	0.259721	0.261944
				74.4	0.000271868	0.00027136						92.661	0.00041144	0.000567439						74.24	0.26061	0.261454
				74.56	0.000272704	0.000270905						92.862	0.000414724	0.000566795						74.4	0.261525	0.260953
				74.72	0.000273561	0.000270442						93.063	0.000418016	0.000566118						74.56	0.262463	0.260443
				74.88	0.000274438	0.00026997						93.264	0.000421315	0.00056541						74.72	0.263425	0.259922
				75.04	0.000275334	0.00026949						93.465	0.000424619	0.00056467						74.88	0.26441	0.259392
				75.2	0.00027625	0.000269002						93.666	0.000427928	0.000563898						75.04	0.265417	0.258853
				75.36	0.000277183	0.000268505						93.867	0.000431241	0.000563097						75.2	0.266445	0.258305
				75.52	0.000278134	0.000268002						94.068	0.000434556	0.000562265						75.36	0.267494	0.257747
				75.68	0.000279102	0.000267491						94.269	0.000437873	0.000561405						75.52	0.268562	0.257182
				75.84	0.000280086	0.000266973						94.47	0.000441191	0.000560515						75.68	0.269649	0.256608
				76	0.000281085	0.000266448						94.671	0.000444509	0.000559598						75.84	0.270754	0.256026
				76.16	0.000282099	0.000265917						94.872	0.000447826	0.000558653						76	0.271877	0.255437
				76.32	0.000283127	0.000265379						95.073	0.000451141	0.000557681						76.16	0.273015	0.25484
				76.48	0.000284168	0.000264835						95.274	0.000454452	0.000556683						76.32	0.27417	0.254236
				76.64	0.000285222	0.000264285						95.475	0.000457759	0.000555659						76.48	0.275339	0.253625
				76.8	0.000286287	0.00026373						95.676	0.000461062	0.000554611						76.64	0.276523	0.253008
				76.96	0.000287364	0.000263169						95.877	0.000464358	0.000553538						76.8	0.277719	0.252384
				77.12	0.000288451	0.000262604						96.078	0.000467648	0.000552442						76.96	0.278928	0.251754
				77.28	0.000289547	0.000262033						96.279	0.00047093	0.000551322						77.12	0.280149	0.251119
				77.44	0.000290652	0.000261458						96.48	0.000474203	0.000550181						77.28	0.28138	0.250478
				77.6	0.000291766	0.000260878						96.681	0.000477466	0.000549018						77.44	0.282622	0.249832
				77.76	0.000292887	0.000260295						96.882	0.000480719	0.000547833						77.6	0.283873	0.249181
				77.92	0.000294015	0.000259707						97.083	0.00048396	0.000546629						77.76	0.285132	0.248526
				78.08	0.000295149	0.000259116						97.284	0.000487189	0.000545405						77.92	0.286398	0.247866
				78.24	0.000296288	0.000258522						97.485	0.000490405	0.000544162						78.08	0.287672	0.247202
				78.4	0.000297432	0.000257924						97.686	0.000493606	0.000542901						78.24	0.288952	0.246534
				78.56	0.00029858	0.000257324						97.887	0.000496792	0.000541622						78.4	0.290236	0.245863
				78.72	0.000299731	0.000256721						98.088	0.000499962	0.000540327						78.56	0.291526	0.245189
				78.88	0.000300885	0.000256116						98.289	0.000503115	0.000539016						78.72	0.292819	0.244512
				79.04	0.000302041	0.000255509						98.49	0.000506251	0.000537689						78.88	0.294115	0.243832
				79.2	0.000303198	0.0002549						98.691	0.000509368	0.000536347						79.04	0.295413	0.24315
				79.36	0.000304355	0.000254289						98.892	0.000512466	0.000534992						79.2	0.296712	0.242466
				79.52	0.000305512	0.000253678						99.093	0.000515543	0.000533623						79.36	0.298012	0.241781
				79.68	0.000306669	0.000253065						99.294	0.000518599	0.000532242						79.52	0.299311	0.241093
				79.84	0.000307824	0.000252451						99.495	0.000521633	0.000530849						79.68	0.30061	0.240405
				80	0.000308976	0.000251837						99.696	0.000524645	0.000529445						79.84	0.301907	0.239716
				80.16	0.000310126	0.000251222						99.897	0.000527633	0.00052803						80	0.303202	0.239026
				80.32	0.000311273	0.000250607						100.098	0.000530596	0.000526606						80.16	0.304494	0.238335
				80.48	0.000312415	0.000249993						100.299	0.000533535	0.000525173						80.32	0.305781	0.237645
				80.64	0.000313553	0.000249378						100.5	0.000536447	0.000523732						80.48	0.307064	0.236955
				80.8	0.000314685	0.000248765						100.701	0.000539333	0.000522282						80.64	0.308342	0.236265
				80.96	0.000315811	0.000248152						100.902	0.000542191	0.000520827						80.8	0.309614	0.235576
				81.12	0.000316931	0.000247541						101.103	0.000545022	0.000519364						80.96	0.310879	0.234888
				81.28	0.000318044	0.00024693						101.304	0.000547823	0.000517897						81.12	0.312137	0.234201
				81.44	0.000319148	0.000246322						101.505	0.000550595	0.000516425						81.28	0.313386	0.233515
				81.6	0.000320245	0.000245715						101.706	0.000553336	0.000514948						81.44	0.314627	0.232832
				81.76	0.000321332	0.00024511						101.907	0.000556046	0.000513469						81.6	0.315858	0.23215
				81.92	0.00032241	0.000244507						102.108	0.000558725	0.000511986						81.76	0.31708	0.231471
				82.08	0.000323478	0.000243907						102.309	0.000561371	0.000510502						81.92	0.31829	0.230794
				82.24	0.000324535	0.00024331						102.51	0.000563984	0.000509016						82.08	0.319489	0.23012
				82.4	0.000325581	0.000242715						102.711	0.000566563	0.00050753						82.24	0.320677	0.229449
				82.56	0.000326615	0.000242124						102.912	0.000569108	0.000506044						82.4	0.321852	0.228781
				82.72	0.000327637	0.000241536						103.113	0.000571618	0.000504558						82.56	0.323013	0.228117
				82.88	0.000328646	0.000240951						103.314	0.000574092	0.000503074						82.72	0.324161	0.227456
				83.04	0.000329642	0.00024037						103.515	0.00057653	0.000501592						82.88	0.325294	0.2268
				83.2	0.000330624	0.000239793						103.716	0.000578932	0.000500112						83.04	0.326413	0.226147
				83.36	0.000331592	0.00023922						103.917	0.000581296	0.000498636						83.2	0.327516	0.225499
				83.52	0.000332545	0.000238651						104.118	0.000583621	0.000497164						83.36	0.328603	0.224856
				83.68	0.000333483	0.000238087						104.319	0.000585909	0.000495697						83.52	0.329674	0.224217
				83.84	0.000334406	0.000237528						104.52	0.000588157	0.000494234						83.68	0.330727	0.223583
				84	0.000335312	0.000236973						104.721	0.000590366	0.000492778						83.84	0.331763	0.222955
				84.16	0.000336201	0.000236424						104.922	0.000592534	0.000491328						84	0.332781	0.222332
				84.32	0.000337074	0.000235879						105.123	0.000594662	0.000489885						84.16	0.33378	0.221715
				84.48	0.000337929	0.000235341						105.324	0.000596749	0.00048845						84.32	0.33476	0.221104
				84.64	0.000338767	0.000234807						105.525	0.000598794	0.000487023						84.48	0.335721	0.220498
				84.8	0.000339586	0.00023428						105.726	0.000600797	0.000485605						84.64	0.336661	0.219899
				84.96	0.000340387	0.000233758						105.927	0.000602758	0.000484196						84.8	0.337582	0.219307
				85.12	0.000341169	0.000233242						106.128	0.000604676	0.000482797						84.96	0.338481	0.218721
				85.28	0.000341932	0.000232733						106.329	0.00060655	0.000481409						85.12	0.33936	0.218142
				85.44	0.000342675	0.00023223						106.53	0.000608381	0.000480032						85.28	0.340216	0.217569
				85.6	0.000343398	0.000231733						106.731	0.000610167	0.000478667						85.44	0.341051	0.217004
				85.76	0.000344102	0.000231243						106.932	0.000611909	0.000477313						85.6	0.341863	0.216446
				85.92	0.000344784	0.00023076						107.133	0.000613606	0.000475973						85.76	0.342653	0.215896
				86.08	0.000345446	0.000230283						107.334	0.000615258	0.000474646						85.92	0.343419	0.215353
				86.24	0.000346086	0.000229814						107.535	0.000616865	0.000473332						86.08	0.344163	0.214818
				86.4	0.000346705	0.000229352						107.736	0.000618425	0.000472032						86.24	0.344882	0.214291
				86.56	0.000347303	0.000228897						107.937	0.000619939	0.000470748						86.4	0.345577	0.213772
				86.72	0.000347879	0.000228449						108.138	0.000621407	0.000469478						86.56	0.346249	0.213261
				86.88	0.000348432	0.000228009						108.339	0.000622828	0.000468224						86.72	0.346895	0.212759
				87.04	0.000348963	0.000227577						108.54	0.000624202	0.000466986						86.88	0.347517	0.212264
				87.2	0.000349472	0.000227152						108.741	0.000625529	0.000465765						87.04	0.348114	0.211779
				87.36	0.000349958	0.000226736						108.942	0.000626808	0.00046456						87.2	0.348685	0.211302
				87.52	0.000350421	0.000226327						109.143	0.00062804	0.000463373						87.36	0.349231	0.210834
				87.68	0.000350861	0.000225926						109.344	0.000629223	0.000462203						87.52	0.349751	0.210374
				87.84	0.000351278	0.000225533						109.545	0.000630359	0.000461052						87.68	0.350245	0.209924
				88	0.000351671	0.000225148						109.746	0.000631446	0.00045992						87.84	0.350713	0.209483
				88.16	0.000352041	0.000224772						109.947	0.000632485	0.000458806						88	0.351154	0.209051
				88.32	0.000352387	0.000224404						110.148	0.000633475	0.000457711						88.16	0.35157	0.208628
				88.48	0.000352709	0.000224044						110.349	0.000634417	0.000456637						88.32	0.351958	0.208215
				88.64	0.000353007	0.000223693						110.55	0.000635309	0.000455582						88.48	0.35232	0.207811
				88.8	0.000353282	0.00022335						110.751	0.000636153	0.000454548						88.64	0.352656	0.207416
				88.96	0.000353532	0.000223016						110.952	0.000636948	0.000453534						88.8	0.352964	0.207031
				89.12	0.000353759	0.00022269						111.153	0.000637693	0.000452541						88.96	0.353245	0.206656
				89.28	0.000353961	0.000222373						111.354	0.00063839	0.000451569						89.12	0.353499	0.20629
				89.44	0.000354139	0.000222065						111.555	0.000639037	0.000450619						89.28	0.353727	0.205934
				89.6	0.000354293	0.000221766						111.756	0.000639635	0.000449691						89.44	0.353927	0.205588
				89.76	0.000354423	0.000221475						111.957	0.000640184	0.000448785						89.6	0.354099	0.205252
				89.92	0.000354528	0.000221194						112.158	0.000640684	0.000447901						89.76	0.354245	0.204926
				90.08	0.000354609	0.000220921						112.359	0.000641134	0.00044704						89.92	0.354364	0.204609
				90.24	0.000354667	0.000220657						112.56	0.000641535	0.000446201						90.08	0.354455	0.204303
				90.4	0.000354699	0.000220401						112.761	0.000641887	0.000445386						90.24	0.354519	0.204006
				90.56	0.000354708	0.000220155						112.962	0.00064219	0.000444593						90.4	0.354556	0.203719
				90.72	0.000354693	0.000219918						113.163	0.000642444	0.000443825						90.56	0.354566	0.203443
				90.88	0.000354654	0.000219689						113.364	0.000642649	0.000443079						90.72	0.354549	0.203176
				91.04	0.000354591	0.00021947						113.565	0.000642806	0.000442358						90.88	0.354505	0.20292
				91.2	0.000354504	0.000219259						113.766	0.000642913	0.00044166						91.04	0.354434	0.202673
				91.36	0.000354393	0.000219057						113.967	0.000642972	0.000440986						91.2	0.354336	0.202436
				91.52	0.000354259	0.000218864						114.168	0.000642982	0.000440337						91.36	0.354212	0.20221
				91.68	0.000354101	0.00021868						114.369	0.000642945	0.000439711						91.52	0.354061	0.201993
				91.84	0.00035392	0.000218505						114.57	0.000642859	0.000439111						91.68	0.353884	0.201787
				92	0.000353715	0.000218339						114.771	0.000642725	0.000438534						91.84	0.35368	0.20159
				92.16	0.000353488	0.000218181						114.972	0.000642543	0.000437983						92	0.353451	0.201403
				92.32	0.000353238	0.000218033						115.173	0.000642314	0.000437455						92.16	0.353195	0.201226
				92.48	0.000352964	0.000217893						115.374	0.000642038	0.000436953						92.32	0.352914	0.201059
				92.64	0.000352669	0.000217761						115.575	0.000641714	0.000436475						92.48	0.352607	0.200902
				92.8	0.000352351	0.000217639						115.776	0.000641344	0.000436022						92.64	0.352275	0.200754
				92.96	0.00035201	0.000217525						115.977	0.000640927	0.000435594						92.8	0.351918	0.200616
				93.12	0.000351648	0.000217419						116.178	0.000640464	0.000435191						92.96	0.351536	0.200488
				93.28	0.000351264	0.000217322						116.379	0.000639955	0.000434813						93.12	0.351129	0.20037
				93.44	0.000350859	0.000217233						116.58	0.0006394	0.000434459						93.28	0.350698	0.200261
				93.6	0.000350432	0.000217153						116.781	0.0006388	0.00043413						93.44	0.350242	0.200161
				93.76	0.000349984	0.000217081						116.982	0.000638155	0.000433826						93.6	0.349763	0.200071
				93.92	0.000349515	0.000217018						117.183	0.000637465	0.000433547						93.76	0.34926	0.199991
				94.08	0.000349026	0.000216962						117.384	0.00063673	0.000433293						93.92	0.348733	0.199919
				94.24	0.000348516	0.000216915						117.585	0.000635952	0.000433063						94.08	0.348184	0.199857
				94.4	0.000347987	0.000216876						117.786	0.00063513	0.000432857						94.24	0.347612	0.199804
				94.56	0.000347438	0.000216844						117.987	0.000634264	0.000432676						94.4	0.347017	0.19976
				94.72	0.000346869	0.000216821						118.188	0.000633356	0.00043252						94.56	0.3464	0.199724
				94.88	0.000346281	0.000216805						118.389	0.000632406	0.000432387						94.72	0.345761	0.199698
				95.04	0.000345675	0.000216797						118.59	0.000631413	0.000432279						94.88	0.345101	0.19968
				95.2	0.000345049	0.000216797						118.791	0.000630379	0.000432195						95.04	0.34442	0.199672
				95.36	0.000344406	0.000216804						118.992	0.000629303	0.000432135						95.2	0.343718	0.199671
				95.52	0.000343745	0.000216818						119.193	0.000628187	0.000432099						95.36	0.342995	0.199679
				95.68	0.000343066	0.00021684						119.394	0.00062703	0.000432086						95.52	0.342252	0.199695
				95.84	0.00034237	0.000216869						119.595	0.000625834	0.000432096						95.68	0.34149	0.19972
				96	0.000341657	0.000216905						119.796	0.000624598	0.00043213						95.84	0.340708	0.199752
				96.16	0.000340928	0.000216948						119.997	0.000623324	0.000432187						96	0.339908	0.199793
				96.32	0.000340182	0.000216998						120.198	0.000622011	0.000432267						96.16	0.339088	0.199841
				96.48	0.000339421	0.000217055						120.399	0.00062066	0.000432369						96.32	0.338251	0.199897
				96.64	0.000338644	0.000217119						120.6	0.000619273	0.000432494						96.48	0.337396	0.199961
				96.8	0.000337852	0.000217188						120.801	0.000617848	0.000432642						96.64	0.336524	0.200032
				96.96	0.000337046	0.000217265						121.002	0.000616387	0.000432811						96.8	0.335634	0.200111
				97.12	0.000336225	0.000217347						121.203	0.00061489	0.000433002						96.96	0.334728	0.200197
				97.28	0.00033539	0.000217436						121.404	0.000613358	0.000433215						97.12	0.333806	0.200289
				97.44	0.000334542	0.000217531						121.605	0.000611792	0.000433449						97.28	0.332869	0.200389
				97.6	0.00033368	0.000217632						121.806	0.000610192	0.000433704						97.44	0.331916	0.200496
				97.76	0.000332806	0.000217738						122.007	0.000608558	0.00043398						97.6	0.330948	0.200609
				97.92	0.000331919	0.00021785						122.208	0.000606891	0.000434276						97.76	0.329966	0.200728
				98.08	0.00033102	0.000217968						122.409	0.000605192	0.000434593						97.92	0.32897	0.200854
				98.24	0.00033011	0.000218091						122.61	0.000603461	0.000434929						98.08	0.327961	0.200986
				98.4	0.000329189	0.000218219						122.811	0.0006017	0.000435285						98.24	0.326939	0.201125
				98.56	0.000328257	0.000218353						123.012	0.000599908	0.000435661						98.4	0.325904	0.201269
				98.72	0.000327314	0.000218491						123.213	0.000598086	0.000436055						98.56	0.324857	0.201419
				98.88	0.000326362	0.000218634						123.414	0.000596235	0.000436469						98.72	0.323798	0.201574
				99.04	0.0003254	0.000218782						123.615	0.000594355	0.0004369						98.88	0.322728	0.201735
				99.2	0.000324429	0.000218935						123.816	0.000592448	0.00043735						99.04	0.321648	0.201901
				99.36	0.000323449	0.000219092						124.017	0.000590513	0.000437818						99.2	0.320557	0.202072
				99.52	0.000322461	0.000219253						124.218	0.000588552	0.000438303						99.36	0.319457	0.202248
				99.68	0.000321465	0.000219418						124.419	0.000586565	0.000438805						99.52	0.318347	0.202429
				99.84	0.000320461	0.000219587						124.62	0.000584552	0.000439323						99.68	0.317229	0.202615
				100	0.000319451	0.00021976						124.821	0.000582515	0.000439859						99.84	0.316102	0.202805
				100.16	0.000318434	0.000219937						125.022	0.000580454	0.00044041						100	0.314967	0.202999
				100.32	0.000317411	0.000220117						125.223	0.00057837	0.000440976						100.16	0.313825	0.203198
				100.48	0.000316382	0.0002203						125.424	0.000576263	0.000441559						100.32	0.312676	0.2034
				100.64	0.000315348	0.000220487						125.625	0.000574134	0.000442155						100.48	0.31152	0.203606
				100.8	0.000314309	0.000220677						125.826	0.000571984	0.000442767						100.64	0.310359	0.203816
				100.96	0.000313265	0.00022087						126.027	0.000569814	0.000443393						100.8	0.309192	0.204029
				101.12	0.000312218	0.000221065						126.228	0.000567624	0.000444032						100.96	0.308019	0.204246
				101.28	0.000311167	0.000221264						126.429	0.000565415	0.000444685						101.12	0.306843	0.204465
				101.44	0.000310112	0.000221464						126.63	0.000563187	0.000445351						101.28	0.305662	0.204688
				101.6	0.000309055	0.000221667						126.831	0.000560942	0.000446029						101.44	0.304478	0.204913
				101.76	0.000307995	0.000221873						127.032	0.00055868	0.00044672						101.6	0.30329	0.205141
				101.92	0.000306933	0.00022208						127.233	0.000556402	0.000447422						101.76	0.3021	0.205372
				102.08	0.00030587	0.000222289						127.434	0.000554108	0.000448136						101.92	0.300908	0.205605
				102.24	0.000304806	0.0002225						127.635	0.000551799	0.000448861						102.08	0.299714	0.205839
				102.4	0.000303741	0.000222712						127.836	0.000549476	0.000449597						102.24	0.298518	0.206076
				102.56	0.000302675	0.000222926						128.037	0.00054714	0.000450342						102.4	0.297322	0.206315
				102.72	0.00030161	0.000223141						128.238	0.000544792	0.000451098						102.56	0.296125	0.206555
				102.88	0.000300545	0.000223357						128.439	0.000542431	0.000451863						102.72	0.294929	0.206797
				103.04	0.000299481	0.000223575						128.64	0.000540059	0.000452636						102.88	0.293733	0.207039
				103.2	0.000298418	0.000223793						128.841	0.000537677	0.000453419						103.04	0.292537	0.207283
				103.36	0.000297357	0.000224011						129.042	0.000535285	0.000454209						103.2	0.291344	0.207528
				103.52	0.000296298	0.000224231						129.243	0.000532885	0.000455007						103.36	0.290152	0.207774
				103.68	0.000295241	0.00022445						129.444	0.000530476	0.000455813						103.52	0.288962	0.20802
				103.84	0.000294187	0.00022467						129.645	0.000528059	0.000456625						103.68	0.287775	0.208267
				104	0.000293136	0.00022489						129.846	0.000525636	0.000457444						103.84	0.286592	0.208514
				104.16	0.000292089	0.00022511						130.047	0.000523206	0.000458269						104	0.285412	0.208761
				104.32	0.000291046	0.00022533						130.248	0.000520772	0.0004591						104.16	0.284235	0.209008
				104.48	0.000290007	0.00022555						130.449	0.000518333	0.000459936						104.32	0.283064	0.209255
				104.64	0.000288972	0.000225769						130.65	0.000515889	0.000460776						104.48	0.281897	0.209502
				104.8	0.000287943	0.000225988						130.851	0.000513443	0.000461622						104.64	0.280735	0.209748
				104.96	0.000286919	0.000226205						131.052	0.000510994	0.000462471						104.8	0.279579	0.209994
				105.12	0.0002859	0.000226422						131.253	0.000508544	0.000463323						104.96	0.278428	0.210238
				105.28	0.000284888	0.000226638						131.454	0.000506093	0.000464179						105.12	0.277285	0.210482
				105.44	0.000283882	0.000226853						131.655	0.000503641	0.000465038						105.28	0.276148	0.210725
				105.6	0.000282883	0.000227067						131.856	0.00050119	0.000465899						105.44	0.275018	0.210966
				105.76	0.00028189	0.000227279						132.057	0.00049874	0.000466762						105.6	0.273895	0.211206
				105.92	0.000280906	0.00022749						132.258	0.000496292	0.000467626						105.76	0.272781	0.211444
				106.08	0.000279928	0.000227699						132.459	0.000493847	0.000468492						105.92	0.271675	0.211681
				106.24	0.000278959	0.000227907						132.66	0.000491405	0.000469358						106.08	0.270577	0.211916
				106.4	0.000277998	0.000228112						132.861	0.000488967	0.000470225						106.24	0.269488	0.212149
				106.56	0.000277045	0.000228316						133.062	0.000486533	0.000471092						106.4	0.268409	0.21238
				106.72	0.000276101	0.000228517						133.263	0.000484105	0.000471958						106.56	0.267339	0.212609
				106.88	0.000275167	0.000228716						133.464	0.000481683	0.000472824						106.72	0.266279	0.212835
				107.04	0.000274242	0.000228913						133.665	0.000479268	0.000473688						106.88	0.265229	0.213059
				107.2	0.000273326	0.000229108						133.866	0.000476861	0.000474551						107.04	0.26419	0.21328
				107.36	0.000272421	0.0002293						134.067	0.000474461	0.000475412						107.2	0.263162	0.213498
				107.52	0.000271525	0.000229489						134.268	0.00047207	0.000476271						107.36	0.262145	0.213714
				107.68	0.00027064	0.000229676						134.469	0.000469689	0.000477126						107.52	0.261139	0.213926
				107.84	0.000269766	0.000229859						134.67	0.000467318	0.000477979						107.68	0.260145	0.214136
				108	0.000268903	0.00023004						134.871	0.000464958	0.000478829						107.84	0.259163	0.214342
				108.16	0.000268051	0.000230217						135.072	0.000462609	0.000479674						108	0.258194	0.214545
				108.32	0.00026721	0.000230392						135.273	0.000460273	0.000480516						108.16	0.257237	0.214744
				108.48	0.000266381	0.000230563						135.474	0.000457949	0.000481353						108.32	0.256292	0.21494
				108.64	0.000265564	0.000230731						135.675	0.000455638	0.000482185						108.48	0.255361	0.215132
				108.8	0.000264758	0.000230895						135.876	0.000453342	0.000483012						108.64	0.254443	0.215321
				108.96	0.000263965	0.000231056						136.077	0.00045106	0.000483833						108.8	0.253539	0.215505
				109.12	0.000263185	0.000231213						136.278	0.000448793	0.000484649						108.96	0.252648	0.215686
				109.28	0.000262417	0.000231366						136.479	0.000446543	0.000485459						109.12	0.251772	0.215863
				109.44	0.000261662	0.000231516						136.68	0.000444309	0.000486262						109.28	0.250909	0.216035
				109.6	0.00026092	0.000231662						136.881	0.000442091	0.000487058						109.44	0.250061	0.216203
				109.76	0.00026019	0.000231804						137.082	0.000439892	0.000487847						109.6	0.249227	0.216367
				109.92	0.000259475	0.000231942						137.283	0.000437711	0.000488629						109.76	0.248408	0.216526
				110.08	0.000258772	0.000232076						137.484	0.000435549	0.000489403						109.92	0.247604	0.216681
				110.24	0.000258083	0.000232205						137.685	0.000433406	0.000490169						110.08	0.246816	0.216831
				110.4	0.000257408	0.000232331						137.886	0.000431283	0.000490927						110.24	0.246042	0.216977
				110.56	0.000256747	0.000232452						138.087	0.00042918	0.000491676						110.4	0.245284	0.217118
				110.72	0.0002561	0.000232569						138.288	0.000427099	0.000492417						110.56	0.244541	0.217254
				110.88	0.000255466	0.000232681						138.489	0.000425039	0.000493148						110.72	0.243814	0.217385
				111.04	0.000254847	0.000232789						138.69	0.000423002	0.00049387						110.88	0.243103	0.217511
				111.2	0.000254242	0.000232892						138.891	0.000420987	0.000494582						111.04	0.242407	0.217633
				111.36	0.000253652	0.000232991						139.092	0.000418995	0.000495285						111.2	0.241728	0.217749
				111.52	0.000253076	0.000233085						139.293	0.000417027	0.000495977						111.36	0.241065	0.21786
				111.68	0.000252514	0.000233175						139.494	0.000415083	0.000496659						111.52	0.240418	0.217966
				111.84	0.000251967	0.00023326						139.695	0.000413164	0.00049733						111.68	0.239787	0.218066
				112	0.000251435	0.00023334						139.896	0.00041127	0.000497991						111.84	0.239173	0.218162
				112.16	0.000250917	0.000233416						140.097	0.000409401	0.00049864						112	0.238575	0.218252
				112.32	0.000250414	0.000233486						140.298	0.000407559	0.000499279						112.16	0.237993	0.218336
				112.48	0.000249926	0.000233552						140.499	0.000405743	0.000499905						112.32	0.237428	0.218416
				112.64	0.000249453	0.000233613						140.7	0.000403954	0.000500521						112.48	0.23688	0.218489
				112.8	0.000248995	0.000233669						140.901	0.000402193	0.000501124						112.64	0.236349	0.218558
				112.96	0.000248551	0.00023372						141.102	0.000400459	0.000501715						112.8	0.235834	0.218621
				113.12	0.000248122	0.000233766						141.303	0.000398754	0.000502294						112.96	0.235336	0.218678
				113.28	0.000247708	0.000233807						141.504	0.000397077	0.000502861						113.12	0.234854	0.21873
				113.44	0.00024731	0.000233843						141.705	0.000395429	0.000503415						113.28	0.234389	0.218776
				113.6	0.000246926	0.000233874						141.906	0.000393811	0.000503956						113.44	0.233941	0.218817
				113.76	0.000246556	0.0002339						142.107	0.000392223	0.000504484						113.6	0.23351	0.218852
				113.92	0.000246202	0.000233922						142.308	0.000390664	0.000505						113.76	0.233095	0.218881
				114.08	0.000245862	0.000233938						142.509	0.000389137	0.000505502						113.92	0.232697	0.218905
				114.24	0.000245538	0.000233949						142.71	0.00038764	0.000505991						114.08	0.232316	0.218923
				114.4	0.000245228	0.000233955						142.911	0.000386174	0.000506467						114.24	0.231951	0.218935
				114.56	0.000244932	0.000233956						143.112	0.00038474	0.000506929						114.4	0.231603	0.218942
				114.72	0.000244652	0.000233952						143.313	0.000383338	0.000507377						114.56	0.231271	0.218943
				114.88	0.000244386	0.000233942						143.514	0.000381968	0.000507812						114.72	0.230956	0.218938
				115.04	0.000244134	0.000233928						143.715	0.00038063	0.000508233						114.88	0.230657	0.218928
				115.2	0.000243897	0.000233909						143.916	0.000379325	0.000508639						115.04	0.230375	0.218912
				115.36	0.000243674	0.000233885						144.117	0.000378054	0.000509032						115.2	0.230108	0.218891
				115.52	0.000243465	0.000233856						144.318	0.000376815	0.000509411						115.36	0.229858	0.218863
				115.68	0.000243271	0.000233822						144.519	0.00037561	0.000509776						115.52	0.229624	0.218831
				115.84	0.000243091	0.000233783						144.72	0.000374439	0.000510126						115.68	0.229405	0.218792
				116	0.000242924	0.000233739						144.921	0.000373302	0.000510462						115.84	0.229203	0.218749
				116.16	0.000242772	0.00023369						145.122	0.000372199	0.000510784						116	0.229016	0.218699
				116.32	0.000242633	0.000233636						145.323	0.00037113	0.000511091						116.16	0.228845	0.218644
				116.48	0.000242508	0.000233577						145.524	0.000370096	0.000511384						116.32	0.228689	0.218584
				116.64	0.000242396	0.000233514						145.725	0.000369097	0.000511663						116.48	0.228548	0.218518
				116.8	0.000242298	0.000233445						145.926	0.000368133	0.000511927						116.64	0.228423	0.218447
				116.96	0.000242213	0.000233372						146.127	0.000367204	0.000512176						116.8	0.228313	0.21837
				117.12	0.000242141	0.000233295						146.328	0.00036631	0.000512412						116.96	0.228217	0.218288
				117.28	0.000242083	0.000233212						146.529	0.000365452	0.000512632						117.12	0.228137	0.2182
				117.44	0.000242036	0.000233125						146.73	0.00036463	0.000512838						117.28	0.228071	0.218108
				117.6	0.000242003	0.000233033						146.931	0.000363843	0.00051303						117.44	0.228019	0.21801
				117.76	0.000241982	0.000232937						147.132	0.000363092	0.000513207						117.6	0.227981	0.217907
				117.92	0.000241973	0.000232836						147.333	0.000362377	0.00051337						117.76	0.227958	0.217799
				118.08	0.000241977	0.000232731						147.534	0.000361698	0.000513519						117.92	0.227948	0.217686
				118.24	0.000241993	0.000232621						147.735	0.000361055	0.000513653						118.08	0.227952	0.217568
				118.4	0.00024202	0.000232507						147.936	0.000360448	0.000513772						118.24	0.22797	0.217444
				118.56	0.000242059	0.000232389						148.137	0.000359878	0.000513878						118.4	0.228	0.217316
				118.72	0.000242109	0.000232266						148.338	0.000359344	0.000513969						118.56	0.228044	0.217183
				118.88	0.000242171	0.00023214						148.539	0.000358846	0.000514046						118.72	0.228101	0.217046
				119.04	0.000242244	0.000232009						148.74	0.000358384	0.000514109						118.88	0.22817	0.216903
				119.2	0.000242327	0.000231874						148.941	0.000357959	0.000514158						119.04	0.228251	0.216756
				119.36	0.000242421	0.000231734						149.142	0.000357571	0.000514193						119.2	0.228345	0.216604
				119.52	0.000242526	0.000231591						149.343	0.000357218	0.000514215						119.36	0.228451	0.216448
				119.68	0.000242641	0.000231444						149.544	0.000356902	0.000514222						119.52	0.228569	0.216288
				119.84	0.000242766	0.000231294						149.745	0.000356623	0.000514216						119.68	0.228698	0.216122
				120	0.000242901	0.000231139						149.946	0.000356379	0.000514196						119.84	0.228838	0.215953
				120.16	0.000243045	0.000230981						150.147	0.000356172	0.000514163						120	0.22899	0.21578
				120.32	0.000243199	0.000230819						150.348	0.000356001	0.000514116						120.16	0.229152	0.215602
				120.48	0.000243362	0.000230654						150.549	0.000355866	0.000514056						120.32	0.229325	0.21542
				120.64	0.000243534	0.000230485						150.75	0.000355768	0.000513983						120.48	0.229508	0.215234
				120.8	0.000243715	0.000230312						150.951	0.000355705	0.000513898						120.64	0.229701	0.215045
				120.96	0.000243904	0.000230137						151.152	0.000355678	0.000513799						120.8	0.229904	0.214851
				121.12	0.000244101	0.000229958						151.353	0.000355686	0.000513687						120.96	0.230116	0.214654
				121.28	0.000244306	0.000229776						151.554	0.000355731	0.000513563						121.12	0.230338	0.214453
				121.44	0.00024452	0.00022959						151.755	0.000355811	0.000513427						121.28	0.230568	0.214248
				121.6	0.00024474	0.000229402						151.956	0.000355926	0.000513278						121.44	0.230808	0.21404
				121.76	0.000244968	0.000229211						152.157	0.000356076	0.000513117						121.6	0.231056	0.213829
				121.92	0.000245203	0.000229017						152.358	0.000356262	0.000512944						121.76	0.231312	0.213614
				122.08	0.000245445	0.00022882						152.559	0.000356482	0.00051276						121.92	0.231576	0.213396
				122.24	0.000245694	0.000228621						152.76	0.000356737	0.000512563						122.08	0.231847	0.213175
				122.4	0.000245949	0.000228418						152.961	0.000357026	0.000512356						122.24	0.232127	0.212951
				122.56	0.00024621	0.000228214						153.162	0.00035735	0.000512137						122.4	0.232413	0.212724
				122.72	0.000246476	0.000228006						153.363	0.000357708	0.000511906						122.56	0.232706	0.212494
				122.88	0.000246749	0.000227797						153.564	0.0003581	0.000511665						122.72	0.233006	0.212261
				123.04	0.000247026	0.000227585						153.765	0.000358525	0.000511414						122.88	0.233311	0.212026
				123.2	0.000247309	0.000227371						153.966	0.000358984	0.000511151						123.04	0.233623	0.211788
				123.36	0.000247597	0.000227155						154.167	0.000359476	0.000510878						123.2	0.233941	0.211547
				123.52	0.000247889	0.000226936						154.368	0.000360001	0.000510596						123.36	0.234264	0.211304
				123.68	0.000248186	0.000226716						154.569	0.000360559	0.000510303						123.52	0.234592	0.211059
				123.84	0.000248487	0.000226494						154.77	0.000361149	0.00051						123.68	0.234926	0.210812
				124	0.000248791	0.00022627						154.971	0.000361771	0.000509688						123.84	0.235263	0.210563
				124.16	0.000249099	0.000226045						155.172	0.000362425	0.000509367						124	0.235605	0.210311
				124.32	0.000249411	0.000225818						155.373	0.000363111	0.000509036						124.16	0.235952	0.210058
				124.48	0.000249726	0.000225589						155.574	0.000363828	0.000508697						124.32	0.236301	0.209803
				124.64	0.000250043	0.000225359						155.775	0.000364575	0.000508348						124.48	0.236655	0.209546
				124.8	0.000250363	0.000225128						155.976	0.000365354	0.000507992						124.64	0.237011	0.209288
				124.96	0.000250686	0.000224895						156.177	0.000366162	0.000507627						124.8	0.237371	0.209028
				125.12	0.00025101	0.000224662						156.378	0.000367001	0.000507254						124.96	0.237733	0.208767
				125.28	0.000251337	0.000224427						156.579	0.000367869	0.000506873						125.12	0.238098	0.208504
				125.44	0.000251665	0.000224191						156.78	0.000368766	0.000506485						125.28	0.238464	0.208241
				125.6	0.000251994	0.000223954						156.981	0.000369692	0.000506089						125.44	0.238833	0.207976
				125.76	0.000252325	0.000223717						157.182	0.000370647	0.000505686						125.6	0.239203	0.20771
				125.92	0.000252656	0.000223479						157.383	0.00037163	0.000505277						125.76	0.239574	0.207443
				126.08	0.000252988	0.00022324						157.584	0.000372641	0.00050486						125.92	0.239946	0.207176
				126.24	0.000253321	0.000223001						157.785	0.000373679	0.000504438						126.08	0.240319	0.206908
				126.4	0.000253653	0.000222761						157.986	0.000374744	0.000504009						126.24	0.240693	0.206639
				126.56	0.000253986	0.000222521						158.187	0.000375836	0.000503574						126.4	0.241066	0.206369
				126.72	0.000254318	0.00022228						158.388	0.000376953	0.000503133						126.56	0.24144	0.2061
				126.88	0.00025465	0.00022204						158.589	0.000378097	0.000502687						126.72	0.241813	0.20583
				127.04	0.000254981	0.000221799						158.79	0.000379266	0.000502236						126.88	0.242186	0.205559
				127.2	0.000255312	0.000221558						158.991	0.00038046	0.00050178						127.04	0.242558	0.205289
				127.36	0.00025564	0.000221317						159.192	0.000381679	0.000501318						127.2	0.242929	0.205019
				127.52	0.000255968	0.000221077						159.393	0.000382921	0.000500853						127.36	0.243298	0.204748
				127.68	0.000256294	0.000220837						159.594	0.000384187	0.000500383						127.52	0.243666	0.204478
				127.84	0.000256618	0.000220597						159.795	0.000385476	0.000499909						127.68	0.244032	0.204208
				128	0.00025694	0.000220357						159.996	0.000386788	0.000499432						127.84	0.244396	0.203939
				128.16	0.000257259	0.000220118						160.197	0.000388123	0.000498951						128	0.244757	0.20367
				128.32	0.000257576	0.000219879						160.398	0.000389479	0.000498466						128.16	0.245116	0.203401
				128.48	0.000257891	0.000219641						160.599	0.000390856	0.000497979						128.32	0.245472	0.203133
				128.64	0.000258202	0.000219404						160.8	0.000392255	0.000497488						128.48	0.245826	0.202866
				128.8	0.000258511	0.000219168						161.001	0.000393673	0.000496996						128.64	0.246175	0.202599
				128.96	0.000258816	0.000218932						161.202	0.000395112	0.0004965						128.8	0.246522	0.202334
				129.12	0.000259117	0.000218697						161.403	0.00039657	0.000496003						128.96	0.246865	0.202069
				129.28	0.000259415	0.000218464						161.604	0.000398047	0.000495504						129.12	0.247203	0.201806
				129.44	0.000259709	0.000218231						161.805	0.000399542	0.000495003						129.28	0.247538	0.201543
				129.6	0.000259999	0.000218						162.006	0.000401056	0.000494501						129.44	0.247868	0.201282
				129.76	0.000260285	0.00021777						162.207	0.000402586	0.000493998						129.6	0.248194	0.201022
				129.92	0.000260566	0.000217541						162.408	0.000404134	0.000493494						129.76	0.248515	0.200764
				130.08	0.000260843	0.000217313						162.609	0.000405698	0.000492989						129.92	0.24883	0.200507
				130.24	0.000261115	0.000217087						162.81	0.000407278	0.000492483						130.08	0.249141	0.200251
				130.4	0.000261382	0.000216863						163.011	0.000408874	0.000491978						130.24	0.249447	0.199997
				130.56	0.000261644	0.00021664						163.212	0.000410484	0.000491472						130.4	0.249746	0.199745
				130.72	0.0002619	0.000216419						163.413	0.000412109	0.000490967						130.56	0.250041	0.199495
				130.88	0.000262151	0.000216199						163.614	0.000413748	0.000490462						130.72	0.250329	0.199246
				131.04	0.000262397	0.000215981						163.815	0.0004154	0.000489958						130.88	0.250611	0.199
				131.2	0.000262637	0.000215765						164.016	0.000417064	0.000489455						131.04	0.250887	0.198755
				131.36	0.000262871	0.000215551						164.217	0.000418741	0.000488953						131.2	0.251156	0.198513
				131.52	0.000263099	0.000215339						164.418	0.00042043	0.000488452						131.36	0.251419	0.198272
				131.68	0.000263321	0.000215129						164.619	0.00042213	0.000487953						131.52	0.251675	0.198034
				131.84	0.000263536	0.000214921						164.82	0.000423841	0.000487456						131.68	0.251924	0.197798
				132	0.000263745	0.000214715						165.021	0.000425561	0.00048696						131.84	0.252166	0.197564
				132.16	0.000263948	0.000214512						165.222	0.000427292	0.000486467						132	0.252401	0.197333
				132.32	0.000264144	0.00021431						165.423	0.000429031	0.000485976						132.16	0.252629	0.197104
				132.48	0.000264333	0.000214111						165.624	0.000430779	0.000485488						132.32	0.252849	0.196878
				132.64	0.000264515	0.000213914						165.825	0.000432535	0.000485003						132.48	0.253061	0.196654
				132.8	0.000264691	0.000213719						166.026	0.000434299	0.000484521						132.64	0.253266	0.196433
				132.96	0.000264859	0.000213527						166.227	0.000436069	0.000484042						132.8	0.253463	0.196215
				133.12	0.00026502	0.000213338						166.428	0.000437846	0.000483566						132.96	0.253652	0.195999
				133.28	0.000265174	0.000213151						166.629	0.000439628	0.000483094						133.12	0.253833	0.195786
				133.44	0.00026532	0.000212966						166.83	0.000441416	0.000482625						133.28	0.254005	0.195576
				133.6	0.000265459	0.000212784						167.031	0.000443209	0.000482161						133.44	0.25417	0.195369
				133.76	0.00026559	0.000212605						167.232	0.000445006	0.000481701						133.6	0.254326	0.195164
				133.92	0.000265714	0.000212428						167.433	0.000446806	0.000481245						133.76	0.254473	0.194963
				134.08	0.00026583	0.000212255						167.634	0.00044861	0.000480793						133.92	0.254612	0.194765
				134.24	0.000265938	0.000212083						167.835	0.000450416	0.000480347						134.08	0.254742	0.194569
				134.4	0.000266038	0.000211915						168.036	0.000452224	0.000479905						134.24	0.254864	0.194377
				134.56	0.000266131	0.00021175						168.237	0.000454034	0.000479468						134.4	0.254976	0.194188
				134.72	0.000266215	0.000211587						168.438	0.000455845	0.000479036						134.56	0.25508	0.194002
				134.88	0.000266292	0.000211427						168.639	0.000457656	0.000478609						134.72	0.255175	0.193819
				135.04	0.00026636	0.00021127						168.84	0.000459468	0.000478188						134.88	0.255261	0.19364
				135.2	0.00026642	0.000211116						169.041	0.000461278	0.000477773						135.04	0.255338	0.193464
				135.36	0.000266472	0.000210965						169.242	0.000463088	0.000477363						135.2	0.255405	0.193291
				135.52	0.000266516	0.000210817						169.443	0.000464896	0.00047696						135.36	0.255464	0.193121
				135.68	0.000266552	0.000210672						169.644	0.000466702	0.000476562						135.52	0.255513	0.192955
				135.84	0.000266579	0.00021053						169.845	0.000468505	0.00047617						135.68	0.255553	0.192792
				136	0.000266599	0.000210391						170.046	0.000470305	0.000475785						135.84	0.255584	0.192633
				136.16	0.000266609	0.000210255						170.247	0.000472101	0.000475406						136	0.255606	0.192476
				136.32	0.000266612	0.000210122						170.448	0.000473893	0.000475034						136.16	0.255618	0.192324
				136.48	0.000266606	0.000209993						170.649	0.00047568	0.000474669						136.32	0.255621	0.192175
				136.64	0.000266592	0.000209866						170.85	0.000477462	0.00047431						136.48	0.255614	0.192029
				136.8	0.00026657	0.000209742						171.051	0.000479238	0.000473958						136.64	0.255598	0.191887
				136.96	0.000266539	0.000209622						171.252	0.000481008	0.000473613						136.8	0.255573	0.191748
				137.12	0.0002665	0.000209505						171.453	0.000482771	0.000473276						136.96	0.255539	0.191613
				137.28	0.000266453	0.000209391						171.654	0.000484527	0.000472945						137.12	0.255495	0.191481
				137.44	0.000266397	0.000209279						171.855	0.000486275	0.000472622						137.28	0.255442	0.191353
				137.6	0.000266333	0.000209172						172.056	0.000488015	0.000472307						137.44	0.255379	0.191228
				137.76	0.000266261	0.000209067						172.257	0.000489747	0.000471998						137.6	0.255307	0.191107
				137.92	0.00026618	0.000208965						172.458	0.000491469	0.000471698						137.76	0.255226	0.190989
				138.08	0.000266092	0.000208867						172.659	0.000493181	0.000471405						137.92	0.255136	0.190875
				138.24	0.000265995	0.000208772						172.86	0.000494884	0.00047112						138.08	0.255036	0.190764
				138.4	0.00026589	0.000208679						173.061	0.000496575	0.000470842						138.24	0.254927	0.190657
				138.56	0.000265777	0.00020859						173.262	0.000498256	0.000470573						138.4	0.25481	0.190554
				138.72	0.000265655	0.000208504						173.463	0.000499925	0.000470312						138.56	0.254683	0.190454
				138.88	0.000265526	0.000208422						173.664	0.000501583	0.000470058						138.72	0.254546	0.190357
				139.04	0.000265389	0.000208342						173.865	0.000503228	0.000469813						138.88	0.254401	0.190264
				139.2	0.000265244	0.000208265						174.066	0.00050486	0.000469575						139.04	0.254247	0.190175
				139.36	0.000265091	0.000208192						174.267	0.000506479	0.000469346						139.2	0.254084	0.190089
				139.52	0.000264931	0.000208122						174.468	0.000508084	0.000469125						139.36	0.253913	0.190006
				139.68	0.000264762	0.000208054						174.669	0.000509675	0.000468913						139.52	0.253732	0.189927
				139.84	0.000264586	0.00020799						174.87	0.000511252	0.000468709						139.68	0.253543	0.189852
				140	0.000264402	0.000207929						175.071	0.000512813	0.000468513						139.84	0.253345	0.18978
				140.16	0.000264211	0.00020787						175.272	0.000514359	0.000468325						140	0.253139	0.189711
				140.32	0.000264013	0.000207815						175.473	0.00051589	0.000468146						140.16	0.252924	0.189645
				140.48	0.000263807	0.000207763						175.674	0.000517404	0.000467975						140.32	0.252701	0.189583
				140.64	0.000263594	0.000207714						175.875	0.000518902	0.000467812						140.48	0.25247	0.189525
				140.8	0.000263373	0.000207667						176.076	0.000520383	0.000467658						140.64	0.252231	0.189469
				140.96	0.000263146	0.000207624						176.277	0.000521847	0.000467513						140.8	0.251983	0.189417
				141.12	0.000262911	0.000207583						176.478	0.000523293	0.000467376						140.96	0.251728	0.189368
				141.28	0.00026267	0.000207545						176.679	0.00052472	0.000467247						141.12	0.251464	0.189323
				141.44	0.000262421	0.00020751						176.88	0.00052613	0.000467127						141.28	0.251193	0.18928
				141.6	0.000262166	0.000207478						177.081	0.000527521	0.000467015						141.44	0.250914	0.189241
				141.76	0.000261905	0.000207449						177.282	0.000528892	0.000466912						141.6	0.250628	0.189205
				141.92	0.000261637	0.000207422						177.483	0.000530245	0.000466817						141.76	0.250334	0.189172
				142.08	0.000261362	0.000207398						177.684	0.000531577	0.00046673						141.92	0.250033	0.189142
				142.24	0.000261082	0.000207377						177.885	0.00053289	0.000466652						142.08	0.249725	0.189115
				142.4	0.000260795	0.000207358						178.086	0.000534182	0.000466582						142.24	0.249409	0.189091
				142.56	0.000260502	0.000207342						178.287	0.000535453	0.000466521						142.4	0.249087	0.18907
				142.72	0.000260203	0.000207329						178.488	0.000536703	0.000466468						142.56	0.248758	0.189052
				142.88	0.000259898	0.000207318						178.689	0.000537932	0.000466423						142.72	0.248422	0.189037
				143.04	0.000259587	0.000207309						178.89	0.00053914	0.000466386						142.88	0.24808	0.189025
				143.2	0.000259271	0.000207303						179.091	0.000540325	0.000466357						143.04	0.247731	0.189015
				143.36	0.00025895	0.0002073						179.292	0.000541488	0.000466337						143.2	0.247376	0.189008
				143.52	0.000258623	0.000207299						179.493	0.000542629	0.000466325						143.36	0.247015	0.189004
				143.68	0.000258291	0.0002073						179.694	0.000543748	0.00046632						143.52	0.246648	0.189003
				143.84	0.000257953	0.000207303						179.895	0.000544843	0.000466324						143.68	0.246275	0.189004
				144	0.000257611	0.000207309						180.096	0.000545915	0.000466335						143.84	0.245896	0.189008
				144.16	0.000257264	0.000207317						180.297	0.000546964	0.000466355						144	0.245512	0.189015
				144.32	0.000256912	0.000207327						180.498	0.000547989	0.000466382						144.16	0.245122	0.189023
				144.48	0.000256556	0.000207339						180.699	0.00054899	0.000466417						144.32	0.244727	0.189035
				144.64	0.000256196	0.000207353						180.9	0.000549967	0.000466459						144.48	0.244327	0.189048
				144.8	0.000255831	0.000207369						181.101	0.00055092	0.00046651						144.64	0.243922	0.189064
				144.96	0.000255462	0.000207387						181.302	0.000551849	0.000466567						144.8	0.243512	0.189082
				145.12	0.000255089	0.000207408						181.503	0.000552752	0.000466632						144.96	0.243097	0.189103
				145.28	0.000254712	0.00020743						181.704	0.000553631	0.000466705						145.12	0.242678	0.189126
				145.44	0.000254331	0.000207454						181.905	0.000554485	0.000466784						145.28	0.242255	0.18915
				145.6	0.000253947	0.000207479						182.106	0.000555314	0.000466871						145.44	0.241827	0.189177
				145.76	0.000253559	0.000207507						182.307	0.000556117	0.000466965						145.6	0.241396	0.189206
				145.92	0.000253168	0.000207536						182.508	0.000556894	0.000467066						145.76	0.240961	0.189237
				146.08	0.000252774	0.000207567						182.709	0.000557647	0.000467173						145.92	0.240521	0.18927
				146.24	0.000252377	0.000207599						182.91	0.000558373	0.000467288						146.08	0.240079	0.189304
				146.4	0.000251977	0.000207633						183.111	0.000559073	0.000467409						146.24	0.239633	0.189341
				146.56	0.000251574	0.000207668						183.312	0.000559747	0.000467537						146.4	0.239184	0.189379
				146.72	0.000251169	0.000207705						183.513	0.000560396	0.000467671						146.56	0.238731	0.189418
				146.88	0.000250762	0.000207743						183.714	0.000561018	0.000467812						146.72	0.238276	0.18946
				147.04	0.000250352	0.000207783						183.915	0.000561613	0.000467959						146.88	0.237819	0.189503
				147.2	0.00024994	0.000207824						184.116	0.000562182	0.000468112						147.04	0.237358	0.189547
				147.36	0.000249526	0.000207866						184.317	0.000562725	0.000468271						147.2	0.236895	0.189593
				147.52	0.00024911	0.000207909						184.518	0.000563241	0.000468436						147.36	0.236431	0.18964
				147.68	0.000248693	0.000207954						184.719	0.00056373	0.000468606						147.52	0.235964	0.189689
				147.84	0.000248274	0.000207999						184.92	0.000564193	0.000468783						147.68	0.235495	0.189739
				148	0.000247853	0.000208046						185.121	0.000564629	0.000468965						147.84	0.235024	0.18979
				148.16	0.000247432	0.000208093						185.322	0.000565038	0.000469152						148	0.234552	0.189842
				148.32	0.000247009	0.000208142						185.523	0.00056542	0.000469345						148.16	0.234078	0.189896
				148.48	0.000246585	0.000208191						185.724	0.000565776	0.000469543						148.32	0.233604	0.18995
				148.64	0.000246161	0.000208241						185.925	0.000566104	0.000469746						148.48	0.233128	0.190006
				148.8	0.000245735	0.000208292						186.126	0.000566406	0.000469954						148.64	0.232651	0.190062
				148.96	0.00024531	0.000208344						186.327	0.000566681	0.000470167						148.8	0.232173	0.190119
				149.12	0.000244884	0.000208396						186.528	0.000566928	0.000470385						148.96	0.231695	0.190177
				149.28	0.000244457	0.000208449						186.729	0.00056715	0.000470607						149.12	0.231217	0.190236
				149.44	0.000244031	0.000208502						186.93	0.000567344	0.000470833						149.28	0.230738	0.190295
				149.6	0.000243605	0.000208556						187.131	0.000567511	0.000471064						149.44	0.230259	0.190355
				149.76	0.000243179	0.000208611						187.332	0.000567652	0.000471299						149.6	0.22978	0.190416
				149.92	0.000242753	0.000208666						187.533	0.000567766	0.000471538						149.76	0.229302	0.190477
				150.08	0.000242328	0.000208721						187.734	0.000567853	0.000471781						149.92	0.228824	0.190539
				150.24	0.000241903	0.000208776						187.935	0.000567914	0.000472027						150.08	0.228346	0.1906
				150.4	0.000241479	0.000208832						188.136	0.000567948	0.000472277						150.24	0.227869	0.190663
				150.56	0.000241056	0.000208888						188.337	0.000567956	0.000472531						150.4	0.227393	0.190725
				150.72	0.000240634	0.000208944						188.538	0.000567937	0.000472788						150.56	0.226917	0.190788
				150.88	0.000240213	0.000209						188.739	0.000567892	0.000473048						150.72	0.226443	0.190851
				151.04	0.000239793	0.000209056						188.94	0.000567821	0.000473311						150.88	0.225971	0.190914
				151.2	0.000239375	0.000209113						189.141	0.000567724	0.000473577						151.04	0.225499	0.190977
				151.36	0.000238958	0.000209169						189.342	0.000567601	0.000473846						151.2	0.225029	0.191041
				151.52	0.000238543	0.000209225						189.543	0.000567452	0.000474118						151.36	0.224561	0.191104
				151.68	0.000238129	0.000209281						189.744	0.000567278	0.000474392						151.52	0.224095	0.191167
				151.84	0.000237718	0.000209337						189.945	0.000567077	0.000474668						151.68	0.223631	0.191229
				152	0.000237309	0.000209392						190.146	0.000566852	0.000474947						151.84	0.223169	0.191292
				152.16	0.000236901	0.000209447						190.347	0.000566601	0.000475227						152	0.222709	0.191354
				152.32	0.000236496	0.000209502						190.548	0.000566325	0.00047551						152.16	0.222251	0.191416
				152.48	0.000236094	0.000209557						190.749	0.000566024	0.000475794						152.32	0.221796	0.191478
				152.64	0.000235693	0.000209611						190.95	0.000565698	0.00047608						152.48	0.221344	0.191539
				152.8	0.000235296	0.000209664						191.151	0.000565348	0.000476367						152.64	0.220895	0.1916
				152.96	0.000234901	0.000209717						191.352	0.000564973	0.000476656						152.8	0.220448	0.19166
				153.12	0.000234509	0.00020977						191.553	0.000564574	0.000476946						152.96	0.220005	0.19172
				153.28	0.00023412	0.000209822						191.754	0.000564151	0.000477237						153.12	0.219564	0.191779
				153.44	0.000233733	0.000209873						191.955	0.000563704	0.000477529						153.28	0.219127	0.191837
				153.6	0.00023335	0.000209924						192.156	0.000563233	0.000477822						153.44	0.218693	0.191895
				153.76	0.000232971	0.000209974						192.357	0.000562739	0.000478116						153.6	0.218263	0.191952
				153.92	0.000232594	0.000210023						192.558	0.000562222	0.00047841						153.76	0.217837	0.192008
				154.08	0.000232221	0.000210071						192.759	0.000561682	0.000478704						153.92	0.217414	0.192063
				154.24	0.000231852	0.000210119						192.96	0.000561119	0.000478999						154.08	0.216995	0.192117
				154.4	0.000231486	0.000210166						193.161	0.000560534	0.000479294						154.24	0.21658	0.192171
				154.56	0.000231123	0.000210211						193.362	0.000559926	0.000479589						154.4	0.216169	0.192223
				154.72	0.000230765	0.000210256						193.563	0.000559296	0.000479883						154.56	0.215762	0.192275
				154.88	0.00023041	0.0002103						193.764	0.000558645	0.000480178						154.72	0.215359	0.192325
				155.04	0.00023006	0.000210343						193.965	0.000557972	0.000480472						154.88	0.214961	0.192374
				155.2	0.000229713	0.000210384						194.166	0.000557278	0.000480765						155.04	0.214567	0.192422
				155.36	0.000229371	0.000210425						194.367	0.000556563	0.000481058						155.2	0.214178	0.192469
				155.52	0.000229032	0.000210465						194.568	0.000555827	0.00048135						155.36	0.213793	0.192515
				155.68	0.000228698	0.000210503						194.769	0.000555071	0.000481641						155.52	0.213413	0.192559
				155.84	0.000228368	0.00021054						194.97	0.000554294	0.000481931						155.68	0.213038	0.192602
				156	0.000228043	0.000210576						195.171	0.000553498	0.00048222						155.84	0.212668	0.192644
				156.16	0.000227722	0.000210611						195.372	0.000552683	0.000482508						156	0.212302	0.192684
				156.32	0.000227406	0.000210644						195.573	0.000551848	0.000482794						156.16	0.211942	0.192723
				156.48	0.000227094	0.000210676						195.774	0.000550994	0.000483078						156.32	0.211586	0.192761
				156.64	0.000226787	0.000210707						195.975	0.000550122	0.000483361						156.48	0.211236	0.192797
				156.8	0.000226484	0.000210737						196.176	0.000549232	0.000483643						156.64	0.210891	0.192832
				156.96	0.000226186	0.000210765						196.377	0.000548323	0.000483922						156.8	0.210551	0.192865
				157.12	0.000225893	0.000210791						196.578	0.000547397	0.0004842						156.96	0.210217	0.192896
				157.28	0.000225605	0.000210817						196.779	0.000546453	0.000484475						157.12	0.209888	0.192926
				157.44	0.000225322	0.000210841						196.98	0.000545493	0.000484748						157.28	0.209564	0.192955
				157.6	0.000225044	0.000210863						197.181	0.000544516	0.000485019						157.44	0.209246	0.192981
				157.76	0.00022477	0.000210884						197.382	0.000543523	0.000485287						157.6	0.208934	0.193006
				157.92	0.000224502	0.000210903						197.583	0.000542513	0.000485553						157.76	0.208627	0.19303
				158.08	0.000224239	0.000210921						197.784	0.000541488	0.000485816						157.92	0.208325	0.193052
				158.24	0.00022398	0.000210937						197.985	0.000540448	0.000486077						158.08	0.208029	0.193072
				158.4	0.000223727	0.000210952						198.186	0.000539393	0.000486335						158.24	0.207739	0.19309
				158.56	0.000223479	0.000210965						198.387	0.000538324	0.00048659						158.4	0.207455	0.193106
				158.72	0.000223237	0.000210977						198.588	0.00053724	0.000486841						158.56	0.207177	0.193121
				158.88	0.000222999	0.000210986						198.789	0.000536142	0.00048709						158.72	0.206904	0.193134
				159.04	0.000222766	0.000210995						198.99	0.000535031	0.000487336						158.88	0.206637	0.193145
				159.2	0.000222539	0.000211001						199.191	0.000533907	0.000487578						159.04	0.206376	0.193154
				159.36	0.000222317	0.000211006						199.392	0.00053277	0.000487817						159.2	0.206121	0.193162
				159.52	0.0002221	0.00021101						199.593	0.000531621	0.000488052						159.36	0.205871	0.193167
				159.68	0.000221889	0.000211011						199.794	0.00053046	0.000488284						159.52	0.205628	0.193171
				159.84	0.000221683	0.000211011						199.995	0.000529287	0.000488512						159.68	0.20539	0.193173
												200.196	0.000528103	0.000488737						159.84	0.205159	0.193173
												200.397	0.000526908	0.000488958
												200.598	0.000525703	0.000489175
												200.799	0.000524488	0.000489388
												201	0.000523263	0.000489597

## Sheet: Panel d
Experiment iSWAP				Fit dispersive model				Experiment Rabi Oscillation				Fit Rabi Oscillation				Normalized experimental data (numerical data in the Figure panel)				Normalized fit dispersive model (numerical data in the Figure panel)
Time (ns)	Δ|S21| Q1 (arb. u.)	Δ|S21| Q2 (arb. u.)		Time (ns)	Δ|S21| Q1 (arb. u.)	Δ|S21| Q2 (arb. u.)		Time (ns)	Δ|S21| Q1 (arb. u.)	Δ|S21| Q2 (arb. u.)		(amplitude * (exp(-(time/T_Rabi))) * (sin(2*np.pi*frequency_Rabi*time+phase)) + constant)				(Experiment iSWAP- minimum value Rabi) / ((Fitted amplitude Rabi + Fitted constant Rabi) - minimum value Rabi)				(fit dispersive model- minimum value Rabi) / ((Fitted amplitude Rabi + Fitted constant Rabi) - minimum value Rabi)
0	0.000159513	0.000535363		0	0.000140448	0.000512192		1	8.00748e-05	7.56087e-05		Fitted amplitude Rabi:	0.000421162	0.000445408		Time (ns)	Δ|S21| Q1 (arb. u.)	Δ|S21| Q2 (arb. u.)		Time (ns)	Δ|S21| Q1 (arb. u.)	Δ|S21| Q2 (arb. u.)
4	0.000189748	0.000439598		0.16	0.000140499	0.000511075		5	0.000111549	0.000140264		Fitted constant Rabi:	0.000477757	0.000483966		0	0.110005	0.557468		0	0.11392	0.531443
8	0.000249523	0.000340142		0.32	0.000140649	0.000509866		9	0.000120016	0.000202058		Minimum value Rabi:	6.81208e-05	3.90187e-05		4	0.146399	0.44991		0.16	0.113977	0.530189
12	0.000332407	0.000235961		0.48	0.000140898	0.000508566		13	0.000216535	0.000451411		Time (ns)	Δ|S21| Q1 (arb. u.)	Δ|S21| Q2 (arb. u.)		8	0.218347	0.338206		0.32	0.114146	0.528831
16	0.000410284	0.000176818		0.64	0.000141246	0.000507175		17	0.000266151	0.000495347		0	8.01615e-05	3.90187e-05		12	0.318111	0.221195		0.48	0.114426	0.52737
20	0.00049519	0.000158247		0.8	0.000141691	0.000505696		21	0.000454026	0.000599145		0.201	7.85097e-05	4.02897e-05		16	0.41185	0.154768		0.64	0.114816	0.525809
24	0.000438021	0.000130441		0.96	0.000142232	0.00050413		25	0.000522533	0.000737254		0.402	7.698e-05	4.17513e-05		20	0.514047	0.133912		0.8	0.115316	0.524148
28	0.000442084	0.000157005		1.12	0.000142868	0.000502477		29	0.000677585	0.000731488		0.603	7.55723e-05	4.34013e-05		24	0.445236	0.102681		0.96	0.115924	0.522388
32	0.000332114	0.000211121		1.28	0.000143598	0.000500738		33	0.000712599	0.000786814		0.804	7.42867e-05	4.52378e-05		28	0.450126	0.132516		1.12	0.116638	0.520531
36	0.000261153	0.000249669		1.44	0.000144421	0.000498916		37	0.000782864	0.000588418		1.005	7.31231e-05	4.72585e-05		32	0.317759	0.193296		1.28	0.117458	0.518579
40	0.000219112	0.000267819		1.6	0.000145336	0.000497011		41	0.000794139	0.000543231		1.206	7.20815e-05	4.94613e-05		36	0.232346	0.236591		1.44	0.118383	0.516532
44	0.000210331	0.000319116		1.76	0.000146341	0.000495024		45	0.000852569	0.000492157		1.407	7.11618e-05	5.18437e-05		40	0.181742	0.256977		1.6	0.11941	0.514392
48	0.000173353	0.000322019		1.92	0.000147436	0.000492958		49	0.000727932	0.0003857		1.608	7.03638e-05	5.44036e-05		44	0.171174	0.314591		1.76	0.120539	0.512161
52	0.000217072	0.000281824		2.08	0.000148619	0.000490813		53	0.000594881	0.000290098		1.809	6.96874e-05	5.71384e-05		48	0.126664	0.317851		1.92	0.121769	0.509841
56	0.000254433	0.000270998		2.24	0.000149888	0.000488591		57	0.000470431	0.000289051		2.01	6.91323e-05	6.00456e-05		52	0.179287	0.272706		2.08	0.123097	0.507432
60	0.000255222	0.000220527		2.4	0.000151243	0.000486293		61	0.000395909	0.000293103		2.211	6.86984e-05	6.31227e-05		56	0.224257	0.260547		2.24	0.124523	0.504936
64	0.000297062	0.000189793		2.56	0.000152682	0.000483921		65	0.000346156	0.000310905		2.412	6.83854e-05	6.63672e-05		60	0.225207	0.20386		2.4	0.126044	0.502355
68	0.000309843	0.000186218		2.72	0.000154203	0.000481477		69	0.00026325	0.000378069		2.613	6.8193e-05	6.97763e-05		64	0.275568	0.169341		2.56	0.127661	0.499691
72	0.000300917	0.00017795		2.88	0.000155806	0.000478961		73	0.000216831	0.000507244		2.814	6.81208e-05	7.33474e-05		68	0.290952	0.165326		2.72	0.129369	0.496945
76	0.000291715	0.00016908		3.04	0.000157489	0.000476375		77	0.000295438	0.000239777		3.015	6.81684e-05	7.70776e-05		72	0.280208	0.156041		2.88	0.13117	0.49412
80	0.000276547	0.000169264		3.2	0.00015925	0.000473721		81	0.000355774	0.000518774		3.216	6.83355e-05	8.09642e-05		76	0.269132	0.146078		3.04	0.133059	0.491216
84	0.000265916	0.000213535		3.36	0.000161088	0.000471001		85	0.000225104	0.000613428		3.417	6.86216e-05	8.50043e-05		80	0.250875	0.146284		3.2	0.135037	0.488235
88	0.000245986	0.000205205		3.52	0.000163001	0.000468216		89	0.000337645	0.000642999		3.618	6.90263e-05	8.9195e-05		84	0.238079	0.196007		3.36	0.137101	0.48518
92	0.000207429	0.000187515		3.68	0.000164988	0.000465367		93	0.000363465	0.000586524		3.819	6.9549e-05	9.35332e-05		88	0.21409	0.186652		3.52	0.13925	0.482052
96	0.000222128	0.000200356		3.84	0.000167047	0.000462457		97	0.000495955	0.000542528		4.02	7.01892e-05	9.80161e-05		92	0.16768	0.166783		3.68	0.141482	0.478852
100	0.00020245	0.000185735		4	0.000169176	0.000459487		101	0.000564657	0.00053351		4.221	7.09463e-05	0.00010264		96	0.185372	0.181205		3.84	0.143794	0.475584
104	0.000220087	0.000196332		4.16	0.000171375	0.000456458		105	0.000374119	0.000592203		4.422	7.18197e-05	0.000107403		100	0.161687	0.164783		4	0.146186	0.472248
108	0.000234573	0.000180903		4.32	0.000173641	0.000453373		109	0.000720072	0.000367241		4.623	7.28088e-05	0.000112301		104	0.182916	0.176686		4.16	0.148656	0.468846
112	0.000236465	0.000168559		4.48	0.000175973	0.000450233		113	0.000369241	0.000455806		4.824	7.39129e-05	0.000117332		108	0.200352	0.159357		4.32	0.151201	0.465381
116	0.000236055	0.000167582		4.64	0.000178369	0.000447039		117	0.000661628	0.000427583		5.025	7.51313e-05	0.000122491		112	0.202629	0.145493		4.48	0.15382	0.461854
120	0.000234745	0.000154096		4.8	0.000180827	0.000443794		121	0.000662323	0.000450084		5.226	7.64634e-05	0.000127776		116	0.202136	0.144396		4.64	0.156511	0.458267
124	0.000210944	0.000179334		4.96	0.000183346	0.0004405		125	0.000593857	0.000478311		5.427	7.79082e-05	0.000133183		120	0.200559	0.129249		4.8	0.159272	0.454623
128	0.000232443	0.000149552		5.12	0.000185924	0.000437157		129	0.000531473	0.000507164		5.628	7.94651e-05	0.00013871		124	0.171911	0.157594		4.96	0.162101	0.450922
132	0.00021297	0.000152		5.28	0.000188559	0.000433768		133	0.000467709	0.000569635		5.829	8.11332e-05	0.000144352		128	0.197789	0.124145		5.12	0.164996	0.447168
136	0.000215426	0.000137005		5.44	0.000191249	0.000430334		137	0.000420815	0.000573909		6.03	8.29116e-05	0.000150106		132	0.17435	0.126895		5.28	0.167956	0.443361
140	0.000222588	0.000150125		5.6	0.000193993	0.000426858		141	0.000412259	0.000419286		6.231	8.47995e-05	0.00015597		136	0.177306	0.110053		5.44	0.170977	0.439505
144	0.000209766	0.000157326		5.76	0.000196789	0.000423341		145	0.000404016	0.000416555		6.432	8.6796e-05	0.000161939		140	0.185926	0.124788		5.6	0.174059	0.435601
148	0.000192235	0.000167345		5.92	0.000199635	0.000419785		149	0.000386255	0.000568009		6.633	8.89002e-05	0.00016801		144	0.170493	0.132876		5.76	0.1772	0.431651
152	0.000213017	0.000166863		6.08	0.00020253	0.000416191		153	0.000339999	0.000470519		6.834	9.1111e-05	0.00017418		148	0.149392	0.14413		5.92	0.180396	0.427656
156	0.000178472	0.000147608		6.24	0.000205471	0.000412562		157	0.00023862	0.00051852		7.035	9.34274e-05	0.000180445		152	0.174407	0.143589		6.08	0.183647	0.42362
160	0.000190988	0.000166922		6.4	0.000208456	0.000408899		161	0.000463187	0.000490106		7.236	9.58486e-05	0.000186802		156	0.132826	0.121962		6.24	0.18695	0.419544
				6.56	0.000211485	0.000405205		165	0.000576228	0.000484294		7.437	9.83733e-05	0.000193247		160	0.14789	0.143654		6.4	0.190304	0.41543
				6.72	0.000214554	0.00040148		169	0.000579122	0.000494837		7.638	0.000101	0.000199777						6.56	0.193705	0.411281
				6.88	0.000217663	0.000397727		173	0.000430104	0.000450521		7.839	0.000103729	0.000206387						6.72	0.197153	0.407097
				7.04	0.000220809	0.000393947		177	0.000485011	0.000537817		8.04	0.000106558	0.000213076						6.88	0.200644	0.402882
				7.2	0.000223991	0.000390143		181	0.000582566	0.000579066		8.241	0.000109486	0.000219838						7.04	0.204178	0.398637
				7.36	0.000227206	0.000386316		185	0.000651119	0.000508024		8.442	0.000112512	0.000226671						7.2	0.207751	0.394365
				7.52	0.000230453	0.000382469		189	0.000605435	0.000538022		8.643	0.000115635	0.00023357						7.36	0.211362	0.390067
				7.68	0.00023373	0.000378601		193	0.000580618	0.000486833		8.844	0.000118853	0.000240533						7.52	0.215009	0.385745
				7.84	0.000237035	0.000374717		197	0.000605654	0.0005092		9.045	0.000122166	0.000247555						7.68	0.218689	0.381401
				8	0.000240366	0.000370817		201	0.000567819	0.00045249		9.246	0.000125571	0.000254633						7.84	0.222401	0.377039
				8.16	0.000243722	0.000366903						9.447	0.000129069	0.000261764						8	0.226143	0.372658
				8.32	0.0002471	0.000362977						9.648	0.000132656	0.000268944						8.16	0.229912	0.368263
				8.48	0.000250499	0.000359041						9.849	0.000136333	0.000276169						8.32	0.233706	0.363853
				8.64	0.000253916	0.000355097						10.05	0.000140097	0.000283436						8.48	0.237523	0.359433
				8.8	0.000257351	0.000351146						10.251	0.000143948	0.000290741						8.64	0.241362	0.355002
				8.96	0.000260801	0.00034719						10.452	0.000147883	0.00029808						8.8	0.245219	0.350565
				9.12	0.000264264	0.000343231						10.653	0.000151902	0.000305451						8.96	0.249094	0.346122
				9.28	0.000267738	0.00033927						10.854	0.000156003	0.000312849						9.12	0.252984	0.341675
				9.44	0.000271223	0.00033531						11.055	0.000160185	0.000320271						9.28	0.256886	0.337227
				9.6	0.000274715	0.000331352						11.256	0.000164445	0.000327714						9.44	0.260799	0.332779
				9.76	0.000278213	0.000327398						11.457	0.000168783	0.000335174						9.6	0.264721	0.328333
				9.92	0.000281715	0.000323449						11.658	0.000173197	0.000342647						9.76	0.26865	0.323892
				10.08	0.00028522	0.000319507						11.859	0.000177686	0.00035013						9.92	0.272584	0.319457
				10.24	0.000288726	0.000315574						12.06	0.000182247	0.00035762						10.08	0.276521	0.315029
				10.4	0.00029223	0.000311651						12.261	0.00018688	0.000365113						10.24	0.280458	0.310612
				10.56	0.000295732	0.00030774						12.462	0.000191582	0.000372606						10.4	0.284394	0.306206
				10.72	0.000299229	0.000303843						12.663	0.000196353	0.000380095						10.56	0.288327	0.301814
				10.88	0.000302721	0.000299962						12.864	0.00020119	0.000387577						10.72	0.292255	0.297437
				11.04	0.000306204	0.000296097						13.065	0.000206093	0.000395049						10.88	0.296176	0.293077
				11.2	0.000309677	0.00029225						13.266	0.000211058	0.000402508						11.04	0.300088	0.288736
				11.36	0.00031314	0.000288424						13.467	0.000216085	0.00040995						11.2	0.303989	0.284416
				11.52	0.000316589	0.000284618						13.668	0.000221172	0.000417371						11.36	0.307878	0.280118
				11.68	0.000320024	0.000280836						13.869	0.000226318	0.00042477						11.52	0.311752	0.275845
				11.84	0.000323442	0.000277078						14.07	0.00023152	0.000432142						11.68	0.31561	0.271597
				12	0.000326843	0.000273347						14.271	0.000236776	0.000439485						11.84	0.31945	0.267376
				12.16	0.000330225	0.000269642						14.472	0.000242086	0.000446795						12	0.32327	0.263185
				12.32	0.000333586	0.000265966						14.673	0.000247448	0.000454069						12.16	0.327068	0.259024
				12.48	0.000336924	0.00026232						14.874	0.000252859	0.000461305						12.32	0.330842	0.254895
				12.64	0.000340238	0.000258706						15.075	0.000258318	0.000468499						12.48	0.334591	0.250801
				12.8	0.000343527	0.000255125						15.276	0.000263823	0.000475649						12.64	0.338314	0.246741
				12.96	0.000346789	0.000251577						15.477	0.000269373	0.000482751						12.8	0.342008	0.242719
				13.12	0.000350023	0.000248065						15.678	0.000274965	0.000489803						12.96	0.345671	0.238735
				13.28	0.000353226	0.00024459						15.879	0.000280599	0.000496801						13.12	0.349303	0.23479
				13.44	0.000356399	0.000241153						16.08	0.000286271	0.000503744						13.28	0.352902	0.230887
				13.6	0.000359539	0.000237755						16.281	0.000291981	0.000510628						13.44	0.356465	0.227027
				13.76	0.000362645	0.000234397						16.482	0.000297726	0.000517451						13.6	0.359992	0.22321
				13.92	0.000365716	0.000231081						16.683	0.000303505	0.00052421						13.76	0.36348	0.219439
				14.08	0.000368751	0.000227807						16.884	0.000309316	0.000530902						13.92	0.36693	0.215714
				14.24	0.000371747	0.000224578						17.085	0.000315157	0.000537525						14.08	0.370338	0.212038
				14.4	0.000374705	0.000221393						17.286	0.000321027	0.000544077						14.24	0.373703	0.20841
				14.56	0.000377622	0.000218253						17.487	0.000326923	0.000550554						14.4	0.377025	0.204833
				14.72	0.000380498	0.000215161						17.688	0.000332844	0.000556956						14.56	0.380302	0.201307
				14.88	0.000383332	0.000212117						17.889	0.000338787	0.000563278						14.72	0.383532	0.197834
				15.04	0.000386121	0.000209121						18.09	0.000344752	0.00056952						14.88	0.386714	0.194415
				15.2	0.000388866	0.000206176						18.291	0.000350736	0.000575678						15.04	0.389847	0.19105
				15.36	0.000391564	0.000203281						18.492	0.000356738	0.000581751						15.2	0.39293	0.187742
				15.52	0.000394216	0.000200437						18.693	0.000362756	0.000587737						15.36	0.395961	0.18449
				15.68	0.00039682	0.000197646						18.894	0.000368787	0.000593633						15.52	0.398939	0.181297
				15.84	0.000399374	0.000194909						19.095	0.00037483	0.000599437						15.68	0.401863	0.178162
				16	0.000401879	0.000192225						19.296	0.000380884	0.000605148						15.84	0.404733	0.175087
				16.16	0.000404333	0.000189596						19.497	0.000386946	0.000610763						16	0.407546	0.172073
				16.32	0.000406735	0.000187023						19.698	0.000393014	0.000616282						16.16	0.410302	0.16912
				16.48	0.000409084	0.000184505						19.899	0.000399088	0.000621701						16.32	0.413	0.16623
				16.64	0.00041138	0.000182045						20.1	0.000405165	0.000627019						16.48	0.415638	0.163403
				16.8	0.000413622	0.000179642						20.301	0.000411243	0.000632235						16.64	0.418217	0.16064
				16.96	0.000415808	0.000177297						20.502	0.00041732	0.000637346						16.8	0.420734	0.157941
				17.12	0.000417939	0.000175011						20.703	0.000423395	0.000642352						16.96	0.42319	0.155307
				17.28	0.000420013	0.000172784						20.904	0.000429467	0.000647251						17.12	0.425583	0.15274
				17.44	0.000422029	0.000170617						21.105	0.000435532	0.000652042						17.28	0.427912	0.150239
				17.6	0.000423988	0.00016851						21.306	0.00044159	0.000656722						17.44	0.430177	0.147805
				17.76	0.000425888	0.000166464						21.507	0.000447638	0.000661291						17.6	0.432377	0.145438
				17.92	0.00042773	0.000164479						21.708	0.000453676	0.000665748						17.76	0.434512	0.14314
				18.08	0.000429511	0.000162555						21.909	0.000459701	0.000670091						17.92	0.43658	0.14091
				18.24	0.000431233	0.000160693						22.11	0.000465711	0.000674319						18.08	0.438581	0.13875
				18.4	0.000432893	0.000158893						22.311	0.000471706	0.000678431						18.24	0.440514	0.136658
				18.56	0.000434493	0.000157156						22.512	0.000477682	0.000682426						18.4	0.442379	0.134637
				18.72	0.000436031	0.000155481						22.713	0.000483639	0.000686303						18.56	0.444175	0.132685
				18.88	0.000437506	0.000153869						22.914	0.000489574	0.000690062						18.72	0.445903	0.130804
				19.04	0.00043892	0.00015232						23.115	0.000495487	0.000693701						18.88	0.44756	0.128994
				19.2	0.000440271	0.000150835						23.316	0.000501375	0.000697219						19.04	0.449148	0.127255
				19.36	0.000441559	0.000149413						23.517	0.000507237	0.000700616						19.2	0.450665	0.125586
				19.52	0.000442783	0.000148055						23.718	0.000513072	0.000703891						19.36	0.452112	0.123989
				19.68	0.000443944	0.00014676						23.919	0.000518876	0.000707044						19.52	0.453487	0.122463
				19.84	0.000445042	0.000145528						24.12	0.00052465	0.000710074						19.68	0.454791	0.121009
				20	0.000446075	0.000144361						24.321	0.000530391	0.000712981						19.84	0.456024	0.119626
				20.16	0.000447044	0.000143257						24.522	0.000536098	0.000715764						20	0.457184	0.118315
				20.32	0.00044795	0.000142217						24.723	0.00054177	0.000718422						20.16	0.458273	0.117075
				20.48	0.000448791	0.00014124						24.924	0.000547404	0.000720956						20.32	0.45929	0.115907
				20.64	0.000449567	0.000140327						25.125	0.000552999	0.000723365						20.48	0.460234	0.11481
				20.8	0.00045028	0.000139477						25.326	0.000558554	0.000725649						20.64	0.461106	0.113784
				20.96	0.000450928	0.00013869						25.527	0.000564067	0.000727808						20.8	0.461907	0.112829
				21.12	0.000451511	0.000137966						25.728	0.000569537	0.000729842						20.96	0.462634	0.111946
				21.28	0.000452031	0.000137305						25.929	0.000574962	0.000731751						21.12	0.46329	0.111133
				21.44	0.000452486	0.000136707						26.13	0.000580341	0.000733534						21.28	0.463873	0.11039
				21.6	0.000452877	0.000136171						26.331	0.000585672	0.000735192						21.44	0.464385	0.109718
				21.76	0.000453205	0.000135696						26.532	0.000590955	0.000736726						21.6	0.464824	0.109116
				21.92	0.000453468	0.000135284						26.733	0.000596187	0.000738135						21.76	0.465192	0.108583
				22.08	0.000453669	0.000134933						26.934	0.000601367	0.000739419						21.92	0.465488	0.10812
				22.24	0.000453806	0.000134643						27.135	0.000606495	0.000740579						22.08	0.465713	0.107726
				22.4	0.00045388	0.000134413						27.336	0.000611568	0.000741615						22.24	0.465867	0.1074
				22.56	0.000453891	0.000134243						27.537	0.000616585	0.000742528						22.4	0.46595	0.107142
				22.72	0.00045384	0.000134134						27.738	0.000621545	0.000743319						22.56	0.465963	0.106951
				22.88	0.000453727	0.000134083						27.939	0.000626447	0.000743986						22.72	0.465905	0.106828
				23.04	0.000453552	0.000134091						28.14	0.00063129	0.000744532						22.88	0.465778	0.106771
				23.2	0.000453316	0.000134157						28.341	0.000636072	0.000744957						23.04	0.465582	0.10678
				23.36	0.000453019	0.000134281						28.542	0.000640792	0.000745262						23.2	0.465317	0.106855
				23.52	0.000452662	0.000134463						28.743	0.000645449	0.000745446						23.36	0.464984	0.106994
				23.68	0.000452245	0.0001347						28.944	0.000650041	0.000745512						23.52	0.464583	0.107197
				23.84	0.000451769	0.000134994						29.145	0.000654569	0.000745459						23.68	0.464114	0.107464
				24	0.000451234	0.000135342						29.346	0.00065903	0.00074529						23.84	0.463579	0.107794
				24.16	0.00045064	0.000135746						29.547	0.000663423	0.000745003						24	0.462978	0.108186
				24.32	0.000449988	0.000136203						29.748	0.000667748	0.000744602						24.16	0.462311	0.108639
				24.48	0.00044928	0.000136714						29.949	0.000672003	0.000744086						24.32	0.46158	0.109153
				24.64	0.000448515	0.000137277						30.15	0.000676187	0.000743457						24.48	0.460784	0.109726
				24.8	0.000447694	0.000137892						30.351	0.0006803	0.000742715						24.64	0.459924	0.110359
				24.96	0.000446817	0.000138558						30.552	0.00068434	0.000741862						24.8	0.459002	0.111049
				25.12	0.000445887	0.000139274						30.753	0.000688307	0.0007409						24.96	0.458018	0.111797
				25.28	0.000444902	0.00014004						30.954	0.000692199	0.000739829						25.12	0.456973	0.112602
				25.44	0.000443864	0.000140855						31.155	0.000696016	0.00073865						25.28	0.455867	0.113462
				25.6	0.000442774	0.000141717						31.356	0.000699756	0.000737365						25.44	0.454701	0.114377
				25.76	0.000441632	0.000142627						31.557	0.00070342	0.000735975						25.6	0.453476	0.115346
				25.92	0.000440439	0.000143583						31.758	0.000707005	0.000734482						25.76	0.452194	0.116367
				26.08	0.000439196	0.000144584						31.959	0.000710512	0.000732887						25.92	0.450854	0.117441
				26.24	0.000437904	0.000145629						32.16	0.00071394	0.000731191						26.08	0.449459	0.118565
				26.4	0.000436564	0.000146718						32.361	0.000717287	0.000729396						26.24	0.448007	0.119739
				26.56	0.000435176	0.00014785						32.562	0.000720553	0.000727504						26.4	0.446502	0.120963
				26.72	0.000433741	0.000149024						32.763	0.000723738	0.000725515						26.56	0.444943	0.122234
				26.88	0.000432261	0.000150238						32.964	0.000726841	0.000723433						26.72	0.443331	0.123552
				27.04	0.000430735	0.000151492						33.165	0.00072986	0.000721257						26.88	0.441669	0.124916
				27.2	0.000429166	0.000152785						33.366	0.000732796	0.00071899						27.04	0.439955	0.126324
				27.36	0.000427553	0.000154116						33.567	0.000735648	0.000716634						27.2	0.438192	0.127776
				27.52	0.000425898	0.000155484						33.768	0.000738416	0.000714189						27.36	0.436381	0.129271
				27.68	0.000424203	0.000156887						33.969	0.000741098	0.000711659						27.52	0.434523	0.130807
				27.84	0.000422466	0.000158326						34.17	0.000743694	0.000709044						27.68	0.432618	0.132384
				28	0.000420691	0.000159799						34.371	0.000746204	0.000706347						27.84	0.430668	0.134
				28.16	0.000418878	0.000161304						34.572	0.000748628	0.000703569						28	0.428674	0.135654
				28.32	0.000417027	0.000162841						34.773	0.000750965	0.000700713						28.16	0.426637	0.137344
				28.48	0.00041514	0.00016441						34.974	0.000753214	0.000697779						28.32	0.424559	0.139071
				28.64	0.000413217	0.000166008						35.175	0.000755375	0.00069477						28.48	0.422439	0.140832
				28.8	0.000411261	0.000167634						35.376	0.000757449	0.000691687						28.64	0.42028	0.142627
				28.96	0.000409271	0.000169289						35.577	0.000759433	0.000688534						28.8	0.418083	0.144454
				29.12	0.000407249	0.00017097						35.778	0.000761329	0.00068531						28.96	0.415848	0.146312
				29.28	0.000405197	0.000172676						35.979	0.000763137	0.00068202						29.12	0.413577	0.1482
				29.44	0.000403114	0.000174407						36.18	0.000764854	0.000678664						29.28	0.411272	0.150117
				29.6	0.000401002	0.000176162						36.381	0.000766483	0.000675244						29.44	0.408932	0.152061
				29.76	0.000398862	0.000177939						36.582	0.000768021	0.000671762						29.6	0.406561	0.154032
				29.92	0.000396696	0.000179737						36.783	0.00076947	0.000668222						29.76	0.404158	0.156028
				30.08	0.000394504	0.000181555						36.984	0.000770829	0.000664623						29.92	0.401724	0.158047
				30.24	0.000392287	0.000183393						37.185	0.000772098	0.000660969						30.08	0.399262	0.16009
				30.4	0.000390047	0.000185248						37.386	0.000773277	0.000657262						30.24	0.396773	0.162153
				30.56	0.000387785	0.000187121						37.587	0.000774365	0.000653503						30.4	0.394257	0.164237
				30.72	0.000385501	0.000189009						37.788	0.000775364	0.000649695						30.56	0.391716	0.16634
				30.88	0.000383197	0.000190912						37.989	0.000776272	0.000645839						30.72	0.389151	0.168461
				31.04	0.000380874	0.000192829						38.19	0.00077709	0.000641939						30.88	0.386563	0.170598
				31.2	0.000378533	0.000194758						38.391	0.000777818	0.000637995						31.04	0.383954	0.172751
				31.36	0.000376175	0.000196699						38.592	0.000778456	0.00063401						31.2	0.381324	0.174918
				31.52	0.000373801	0.00019865						38.793	0.000779004	0.000629986						31.36	0.378676	0.177098
				31.68	0.000371412	0.000200611						38.994	0.000779463	0.000625925						31.52	0.37601	0.179289
				31.84	0.00036901	0.00020258						39.195	0.000779831	0.00062183						31.68	0.373327	0.181492
				32	0.000366596	0.000204556						39.396	0.000780111	0.000617702						31.84	0.370629	0.183703
				32.16	0.00036417	0.000206538						39.597	0.000780301	0.000613543						32	0.367917	0.185923
				32.32	0.000361734	0.000208526						39.798	0.000780402	0.000609356						32.16	0.365193	0.188149
				32.48	0.000359288	0.000210517						39.999	0.000780414	0.000605142						32.32	0.362457	0.190381
				32.64	0.000356835	0.000212512						40.2	0.000780338	0.000600904						32.48	0.35971	0.192618
				32.8	0.000354375	0.000214508						40.401	0.000780174	0.000596643						32.64	0.356955	0.194858
				32.96	0.000351909	0.000216506						40.602	0.000779922	0.000592363						32.8	0.354191	0.197101
				33.12	0.000349437	0.000218503						40.803	0.000779583	0.000588064						32.96	0.351421	0.199344
				33.28	0.000346963	0.000220499						41.004	0.000779157	0.00058375						33.12	0.348646	0.201588
				33.44	0.000344485	0.000222494						41.205	0.000778644	0.000579421						33.28	0.345866	0.20383
				33.6	0.000342006	0.000224485						41.406	0.000778045	0.00057508						33.44	0.343084	0.206069
				33.76	0.000339526	0.000226471						41.607	0.00077736	0.00057073						33.6	0.340299	0.208306
				33.92	0.000337047	0.000228453						41.808	0.00077659	0.000566372						33.76	0.337514	0.210537
				34.08	0.00033457	0.000230429						42.009	0.000775735	0.000562007						33.92	0.33473	0.212763
				34.24	0.000332095	0.000232397						42.21	0.000774796	0.000557639						34.08	0.331947	0.214982
				34.4	0.000329623	0.000234358						42.411	0.000773773	0.00055327						34.24	0.329168	0.217193
				34.56	0.000327157	0.00023631						42.612	0.000772667	0.0005489						34.4	0.326392	0.219395
				34.72	0.000324695	0.000238251						42.813	0.000771479	0.000544532						34.56	0.323621	0.221587
				34.88	0.000322241	0.000240182						43.014	0.000770209	0.000540168						34.72	0.320857	0.223768
				35.04	0.000319794	0.000242101						43.215	0.000768857	0.000535811						34.88	0.3181	0.225936
				35.2	0.000317356	0.000244008						43.416	0.000767425	0.000531461						35.04	0.315352	0.228092
				35.36	0.000314927	0.000245901						43.617	0.000765913	0.000527121						35.2	0.312614	0.230233
				35.52	0.000312509	0.000247779						43.818	0.000764322	0.000522793						35.36	0.309886	0.232359
				35.68	0.000310102	0.000249642						44.019	0.000762653	0.000518478						35.52	0.30717	0.234469
				35.84	0.000307708	0.000251489						44.22	0.000760905	0.000514178						35.68	0.304467	0.236561
				36	0.000305327	0.000253319						44.421	0.000759081	0.000509896						35.84	0.301778	0.238636
				36.16	0.00030296	0.000255132						44.622	0.000757181	0.000505633						36	0.299104	0.240691
				36.32	0.000300609	0.000256925						44.823	0.000755205	0.000501391						36.16	0.296445	0.242727
				36.48	0.000298273	0.0002587						45.024	0.000753154	0.000497171						36.32	0.293804	0.244741
				36.64	0.000295955	0.000260454						45.225	0.00075103	0.000492975						36.48	0.291181	0.246734
				36.8	0.000293654	0.000262187						45.426	0.000748833	0.000488806						36.64	0.288577	0.248704
				36.96	0.000291372	0.000263898						45.627	0.000746564	0.000484664						36.8	0.285993	0.250651
				37.12	0.000289109	0.000265587						45.828	0.000744224	0.000480551						36.96	0.28343	0.252573
				37.28	0.000286866	0.000267253						46.029	0.000741814	0.00047647						37.12	0.280888	0.25447
				37.44	0.000284645	0.000268895						46.23	0.000739335	0.000472421						37.28	0.278369	0.256341
				37.6	0.000282445	0.000270513						46.431	0.000736787	0.000468406						37.44	0.275874	0.258185
				37.76	0.000280268	0.000272105						46.632	0.000734172	0.000464427						37.6	0.273404	0.260002
				37.92	0.000278114	0.000273672						46.833	0.000731491	0.000460486						37.76	0.270958	0.26179
				38.08	0.000275984	0.000275211						47.034	0.000728744	0.000456583						37.92	0.268539	0.26355
				38.24	0.000273879	0.000276724						47.235	0.000725934	0.00045272						38.08	0.266147	0.265279
				38.4	0.0002718	0.000278209						47.436	0.000723059	0.000448899						38.24	0.263783	0.266978
				38.56	0.000269747	0.000279666						47.637	0.000720123	0.000445122						38.4	0.261448	0.268646
				38.72	0.00026772	0.000281094						47.838	0.000717126	0.000441389						38.56	0.259142	0.270282
				38.88	0.000265722	0.000282492						48.039	0.000714068	0.000437701						38.72	0.256866	0.271886
				39.04	0.000263751	0.000283861						48.24	0.000710951	0.000434061						38.88	0.254621	0.273457
				39.2	0.000261809	0.000285199						48.441	0.000707777	0.00043047						39.04	0.252407	0.274994
				39.36	0.000259896	0.000286506						48.642	0.000704546	0.000426928						39.2	0.250226	0.276496
				39.52	0.000258014	0.000287781						48.843	0.000701259	0.000423438						39.36	0.248078	0.277964
				39.68	0.000256162	0.000289025						49.044	0.000697917	0.000419999						39.52	0.245964	0.279397
				39.84	0.000254341	0.000290236						49.245	0.000694523	0.000416614						39.68	0.243883	0.280794
				40	0.000252551	0.000291414						49.446	0.000691076	0.000413284						39.84	0.241838	0.282154
				40.16	0.000250794	0.00029256						49.647	0.000687578	0.000410009						40	0.239828	0.283478
				40.32	0.000249069	0.000293671						49.848	0.00068403	0.000406791						40.16	0.237855	0.284764
				40.48	0.000247378	0.000294749						50.049	0.000680434	0.000403631						40.32	0.235918	0.286012
				40.64	0.000245719	0.000295792						50.25	0.00067679	0.000400529						40.48	0.234018	0.287223
				40.8	0.000244095	0.000296801						50.451	0.0006731	0.000397488						40.64	0.232155	0.288394
				40.96	0.000242506	0.000297775						50.652	0.000669365	0.000394507						40.8	0.230331	0.289527
				41.12	0.000240951	0.000298713						50.853	0.000665586	0.000391587						40.96	0.228546	0.290621
				41.28	0.000239431	0.000299616						51.054	0.000661765	0.000388731						41.12	0.226799	0.291675
				41.44	0.000237947	0.000300483						51.255	0.000657903	0.000385937						41.28	0.225092	0.292689
				41.6	0.000236498	0.000301314						51.456	0.000654	0.000383207						41.44	0.223425	0.293663
				41.76	0.000235086	0.000302109						51.657	0.000650059	0.000380543						41.6	0.221799	0.294596
				41.92	0.000233711	0.000302867						51.858	0.000646081	0.000377944						41.76	0.220213	0.295489
				42.08	0.000232372	0.000303589						52.059	0.000642066	0.000375411						41.92	0.218668	0.29634
				42.24	0.00023107	0.000304273						52.26	0.000638017	0.000372946						42.08	0.217164	0.297151
				42.4	0.000229805	0.000304921						52.461	0.000633934	0.000370548						42.24	0.215702	0.29792
				42.56	0.000228579	0.000305532						52.662	0.000629819	0.000368218						42.4	0.214282	0.298648
				42.72	0.000227389	0.000306105						52.863	0.000625673	0.000365957						42.56	0.212904	0.299334
				42.88	0.000226238	0.000306641						53.064	0.000621497	0.000363765						42.72	0.211568	0.299978
				43.04	0.000225125	0.00030714						53.265	0.000617293	0.000361643						42.88	0.210275	0.30058
				43.2	0.00022405	0.000307602						53.466	0.000613062	0.000359591						43.04	0.209025	0.30114
				43.36	0.000223014	0.000308025						53.667	0.000608805	0.00035761						43.2	0.207818	0.301658
				43.52	0.000222016	0.000308412						53.868	0.000604524	0.0003557						43.36	0.206654	0.302134
				43.68	0.000221057	0.00030876						54.069	0.00060022	0.000353862						43.52	0.205533	0.302568
				43.84	0.000220137	0.000309072						54.27	0.000595895	0.000352095						43.68	0.204456	0.30296
				44	0.000219255	0.000309345						54.471	0.000591549	0.0003504						43.84	0.203422	0.303309
				44.16	0.000218412	0.000309582						54.672	0.000587184	0.000348777						44	0.202432	0.303617
				44.32	0.000217608	0.000309781						54.873	0.000582801	0.000347227						44.16	0.201485	0.303882
				44.48	0.000216843	0.000309943						55.074	0.000578402	0.00034575						44.32	0.200582	0.304106
				44.64	0.000216116	0.000310067						55.275	0.000573988	0.000344345						44.48	0.199723	0.304287
				44.8	0.000215429	0.000310154						55.476	0.000569561	0.000343013						44.64	0.198907	0.304427
				44.96	0.00021478	0.000310205						55.677	0.000565121	0.000341754						44.8	0.198135	0.304525
				45.12	0.00021417	0.000310219						55.878	0.00056067	0.000340568						44.96	0.197406	0.304582
				45.28	0.000213599	0.000310196						56.079	0.000556209	0.000339455						45.12	0.196721	0.304598
				45.44	0.000213066	0.000310136						56.28	0.000551741	0.000338415						45.28	0.196079	0.304572
				45.6	0.000212571	0.000310041						56.481	0.000547265	0.000337448						45.44	0.19548	0.304505
				45.76	0.000212115	0.000309909						56.682	0.000542783	0.000336554						45.6	0.194925	0.304398
				45.92	0.000211697	0.000309742						56.883	0.000538298	0.000335733						45.76	0.194413	0.30425
				46.08	0.000211317	0.000309538						57.084	0.000533809	0.000334984						45.92	0.193943	0.304062
				46.24	0.000210975	0.0003093						57.285	0.000529319	0.000334307						46.08	0.193516	0.303834
				46.4	0.00021067	0.000309027						57.486	0.000524828	0.000333703						46.24	0.193132	0.303566
				46.56	0.000210402	0.000308718						57.687	0.000520338	0.000333171						46.4	0.192789	0.303259
				46.72	0.000210172	0.000308376						57.888	0.00051585	0.00033271						46.56	0.192489	0.302913
				46.88	0.000209979	0.000307999						58.089	0.000511366	0.000332321						46.72	0.192231	0.302528
				47.04	0.000209822	0.000307588						58.29	0.000506887	0.000332003						46.88	0.192014	0.302104
				47.2	0.000209702	0.000307144						58.491	0.000502414	0.000331755						47.04	0.191838	0.301643
				47.36	0.000209618	0.000306667						58.692	0.000497949	0.000331578						47.2	0.191703	0.301144
				47.52	0.000209569	0.000306157						58.893	0.000493492	0.00033147						47.36	0.191608	0.300608
				47.68	0.000209557	0.000305614						59.094	0.000489045	0.000331432						47.52	0.191554	0.300036
				47.84	0.000209579	0.00030504						59.295	0.00048461	0.000331463						47.68	0.191539	0.299426
				48	0.000209636	0.000304434						59.496	0.000480187	0.000331562						47.84	0.191564	0.298781
				48.16	0.000209727	0.000303797						59.697	0.000475778	0.000331729						48	0.191628	0.298101
				48.32	0.000209852	0.000303129						59.898	0.000471384	0.000331964						48.16	0.191731	0.297385
				48.48	0.000210011	0.000302431						60.099	0.000467006	0.000332265						48.32	0.191871	0.296635
				48.64	0.000210204	0.000301703						60.3	0.000462645	0.000332632						48.48	0.19205	0.295851
				48.8	0.000210429	0.000300946						60.501	0.000458303	0.000333064						48.64	0.192266	0.295033
				48.96	0.000210687	0.000300159						60.702	0.000453982	0.000333562						48.8	0.192519	0.294182
				49.12	0.000210976	0.000299345						60.903	0.000449681	0.000334123						48.96	0.192808	0.293299
				49.28	0.000211297	0.000298502						61.104	0.000445402	0.000334748						49.12	0.193134	0.292384
				49.44	0.000211649	0.000297632						61.305	0.000441147	0.000335436						49.28	0.193494	0.291438
				49.6	0.000212032	0.000296735						61.506	0.000436917	0.000336185						49.44	0.19389	0.290461
				49.76	0.000212445	0.000295811						61.707	0.000432712	0.000336996						49.6	0.19432	0.289453
				49.92	0.000212888	0.000294862						61.908	0.000428535	0.000337867						49.76	0.194784	0.288416
				50.08	0.00021336	0.000293887						62.109	0.000424385	0.000338797						49.92	0.195281	0.28735
				50.24	0.00021386	0.000292888						62.31	0.000420265	0.000339787						50.08	0.19581	0.286255
				50.4	0.000214388	0.000291864						62.511	0.000416174	0.000340833						50.24	0.196372	0.285132
				50.56	0.000214944	0.000290817						62.712	0.000412116	0.000341937						50.4	0.196966	0.283983
				50.72	0.000215527	0.000289746						62.913	0.000408089	0.000343097						50.56	0.197591	0.282806
				50.88	0.000216137	0.000288653						63.114	0.000404096	0.000344312						50.72	0.198245	0.281604
				51.04	0.000216773	0.000287538						63.315	0.000400138	0.000345581						50.88	0.19893	0.280376
				51.2	0.000217433	0.000286402						63.516	0.000396216	0.000346903						51.04	0.199644	0.279124
				51.36	0.000218119	0.000285245						63.717	0.00039233	0.000348278						51.2	0.200386	0.277848
				51.52	0.000218829	0.000284068						63.918	0.000388481	0.000349703						51.36	0.201156	0.276548
				51.68	0.000219562	0.000282871						64.119	0.000384672	0.000351179						51.52	0.201953	0.275226
				51.84	0.000220319	0.000281655						64.32	0.000380902	0.000352704						51.68	0.202777	0.273882
				52	0.000221098	0.000280421						64.521	0.000377172	0.000354277						51.84	0.203627	0.272516
				52.16	0.000221899	0.000279169						64.722	0.000373485	0.000355897						52	0.204502	0.27113
				52.32	0.000222721	0.0002779						64.923	0.00036984	0.000357563						52.16	0.205401	0.269724
				52.48	0.000223563	0.000276614						65.124	0.000366238	0.000359274						52.32	0.206325	0.268299
				52.64	0.000224426	0.000275313						65.325	0.00036268	0.000361029						52.48	0.207271	0.266855
				52.8	0.000225308	0.000273996						65.526	0.000359168	0.000362827						52.64	0.20824	0.265393
				52.96	0.000226209	0.000272665						65.727	0.000355702	0.000364667						52.8	0.20923	0.263915
				53.12	0.000227127	0.00027132						65.928	0.000352283	0.000366546						52.96	0.210242	0.26242
				53.28	0.000228064	0.000269962						66.129	0.000348912	0.000368466						53.12	0.211274	0.260909
				53.44	0.000229017	0.000268591						66.33	0.000345589	0.000370423						53.28	0.212325	0.259383
				53.6	0.000229986	0.000267208						66.531	0.000342316	0.000372418						53.44	0.213396	0.257843
				53.76	0.000230971	0.000265813						66.732	0.000339094	0.000374448						53.6	0.214484	0.25629
				53.92	0.00023197	0.000264408						66.933	0.000335922	0.000376513						53.76	0.21559	0.254724
				54.08	0.000232984	0.000262993						67.134	0.000332802	0.000378612						53.92	0.216713	0.253146
				54.24	0.000234011	0.000261568						67.335	0.000329735	0.000380743						54.08	0.217852	0.251556
				54.4	0.000235052	0.000260135						67.536	0.000326721	0.000382905						54.24	0.219006	0.249956
				54.56	0.000236104	0.000258693						67.737	0.00032376	0.000385097						54.4	0.220174	0.248346
				54.72	0.000237168	0.000257244						67.938	0.000320855	0.000387318						54.56	0.221356	0.246727
				54.88	0.000238243	0.000255788						68.139	0.000318005	0.000389567						54.72	0.222551	0.245099
				55.04	0.000239328	0.000254326						68.34	0.000315211	0.000391842						54.88	0.223758	0.243464
				55.2	0.000240423	0.000252858						68.541	0.000312473	0.000394142						55.04	0.224977	0.241822
				55.36	0.000241527	0.000251385						68.742	0.000309793	0.000396466						55.2	0.226207	0.240173
				55.52	0.000242639	0.000249908						68.943	0.00030717	0.000398813						55.36	0.227447	0.238519
				55.68	0.000243759	0.000248428						69.144	0.000304606	0.000401181						55.52	0.228696	0.23686
				55.84	0.000244885	0.000246944						69.345	0.000302101	0.000403569						55.68	0.229953	0.235197
				56	0.000246018	0.000245458						69.546	0.000299656	0.000405977						55.84	0.231218	0.233531
				56.16	0.000247157	0.00024397						69.747	0.00029727	0.000408403						56	0.232491	0.231862
				56.32	0.0002483	0.000242481						69.948	0.000294945	0.000410845						56.16	0.23377	0.23019
				56.48	0.000249448	0.000240991						70.149	0.000292681	0.000413302						56.32	0.235054	0.228518
				56.64	0.0002506	0.000239502						70.35	0.000290478	0.000415774						56.48	0.236343	0.226845
				56.8	0.000251754	0.000238013						70.551	0.000288338	0.000418258						56.64	0.237637	0.225172
				56.96	0.000252912	0.000236526						70.752	0.000286259	0.000420755						56.8	0.238934	0.2235
				57.12	0.00025407	0.00023504						70.953	0.000284244	0.000423262						56.96	0.240233	0.221829
				57.28	0.00025523	0.000233557						71.154	0.000282291	0.000425778						57.12	0.241535	0.220161
				57.44	0.000256391	0.000232077						71.355	0.000280402	0.000428303						57.28	0.242838	0.218495
				57.6	0.000257551	0.000230601						71.556	0.000278577	0.000430834						57.44	0.244141	0.216833
				57.76	0.000258711	0.000229129						71.757	0.000276816	0.000433371						57.6	0.245444	0.215175
				57.92	0.000259869	0.000227662						71.958	0.000275119	0.000435913						57.76	0.246747	0.213522
				58.08	0.000261026	0.0002262						72.159	0.000273487	0.000438458						57.92	0.248048	0.211874
				58.24	0.00026218	0.000224744						72.36	0.00027192	0.000441006						58.08	0.249347	0.210232
				58.4	0.00026333	0.000223295						72.561	0.000270418	0.000443554						58.24	0.250643	0.208597
				58.56	0.000264477	0.000221853						72.762	0.000268982	0.000446103						58.4	0.251935	0.206969
				58.72	0.00026562	0.000220418						72.963	0.000267612	0.00044865						58.56	0.253223	0.20535
				58.88	0.000266757	0.000218992						73.164	0.000266307	0.000451195						58.72	0.254506	0.203738
				59.04	0.00026789	0.000217574						73.365	0.000265068	0.000453736						58.88	0.255784	0.202136
				59.2	0.000269016	0.000216165						73.566	0.000263896	0.000456273						59.04	0.257056	0.200544
				59.36	0.000270135	0.000214767						73.767	0.000262789	0.000458804						59.2	0.25832	0.198962
				59.52	0.000271247	0.000213378						73.968	0.00026175	0.000461328						59.36	0.259578	0.197391
				59.68	0.000272352	0.000212						74.169	0.000260776	0.000463845						59.52	0.260827	0.195831
				59.84	0.000273448	0.000210633						74.37	0.000259869	0.000466352						59.68	0.262067	0.194283
				60	0.000274535	0.000209278						74.571	0.000259029	0.000468849						59.84	0.263298	0.192748
				60.16	0.000275613	0.000207935						74.772	0.000258256	0.000471336						60	0.26452	0.191226
				60.32	0.000276681	0.000206605						74.973	0.000257549	0.00047381						60.16	0.265731	0.189718
				60.48	0.000277739	0.000205288						75.174	0.000256908	0.000476271						60.32	0.26693	0.188224
				60.64	0.000278786	0.000203984						75.375	0.000256335	0.000478718						60.48	0.268118	0.186745
				60.8	0.000279822	0.000202694						75.576	0.000255827	0.000481149						60.64	0.269294	0.18528
				60.96	0.000280846	0.000201419						75.777	0.000255387	0.000483565						60.8	0.270457	0.183832
				61.12	0.000281857	0.000200158						75.978	0.000255012	0.000485963						60.96	0.271607	0.182399
				61.28	0.000282856	0.000198912						76.179	0.000254704	0.000488343						61.12	0.272743	0.180983
				61.44	0.000283841	0.000197682						76.38	0.000254462	0.000490705						61.28	0.273865	0.179584
				61.6	0.000284813	0.000196469						76.581	0.000254286	0.000493046						61.44	0.274972	0.178203
				61.76	0.000285771	0.000195271						76.782	0.000254176	0.000495366						61.6	0.276063	0.176839
				61.92	0.000286714	0.00019409						76.983	0.000254132	0.000497665						61.76	0.277139	0.175494
				62.08	0.000287642	0.000192926						77.184	0.000254153	0.000499941						61.92	0.278198	0.174168
				62.24	0.000288555	0.00019178						77.385	0.000254239	0.000502194						62.08	0.279241	0.172861
				62.4	0.000289452	0.000190651						77.586	0.00025439	0.000504422						62.24	0.280266	0.171573
				62.56	0.000290333	0.00018954						77.787	0.000254606	0.000506625						62.4	0.281274	0.170305
				62.72	0.000291197	0.000188448						77.988	0.000254887	0.000508802						62.56	0.282263	0.169058
				62.88	0.000292045	0.000187374						78.189	0.000255231	0.000510952						62.72	0.283234	0.167831
				63.04	0.000292875	0.00018632						78.39	0.00025564	0.000513075						62.88	0.284186	0.166625
				63.2	0.000293688	0.000185284						78.591	0.000256112	0.00051517						63.04	0.285118	0.165441
				63.36	0.000294483	0.000184269						78.792	0.000256647	0.000517235						63.2	0.286031	0.164278
				63.52	0.000295259	0.000183273						78.993	0.000257245	0.000519271						63.36	0.286924	0.163137
				63.68	0.000296017	0.000182297						79.194	0.000257905	0.000521276						63.52	0.287796	0.162018
				63.84	0.000296756	0.000181341						79.395	0.000258628	0.00052325						63.68	0.288647	0.160922
				64	0.000297476	0.000180406						79.596	0.000259412	0.000525192						63.84	0.289477	0.159849
				64.16	0.000298177	0.000179491						79.797	0.000260257	0.000527102						64	0.290286	0.158798
				64.32	0.000298858	0.000178598						79.998	0.000261163	0.000528979						64.16	0.291073	0.157771
				64.48	0.000299519	0.000177725						80.199	0.000262129	0.000530821						64.32	0.291838	0.156768
				64.64	0.000300159	0.000176874						80.4	0.000263155	0.00053263						64.48	0.29258	0.155788
				64.8	0.00030078	0.000176044						80.601	0.000264241	0.000534404						64.64	0.2933	0.154832
				64.96	0.000301379	0.000175236						80.802	0.000265385	0.000536142						64.8	0.293996	0.1539
				65.12	0.000301958	0.00017445						81.003	0.000266587	0.000537845						64.96	0.29467	0.152993
				65.28	0.000302516	0.000173686						81.204	0.000267847	0.000539511						65.12	0.29532	0.152109
				65.44	0.000303052	0.000172944						81.405	0.000269165	0.00054114						65.28	0.295946	0.151251
				65.6	0.000303567	0.000172223						81.606	0.000270539	0.000542732						65.44	0.296549	0.150417
				65.76	0.000304061	0.000171526						81.807	0.000271969	0.000544286						65.6	0.297127	0.149609
				65.92	0.000304532	0.00017085						82.008	0.000273454	0.000545801						65.76	0.297681	0.148825
				66.08	0.000304982	0.000170197						82.209	0.000274994	0.000547278						65.92	0.298211	0.148066
				66.24	0.00030541	0.000169567						82.41	0.000276589	0.000548716						66.08	0.298716	0.147333
				66.4	0.000305815	0.000168959						82.611	0.000278237	0.000550114						66.24	0.299196	0.146625
				66.56	0.000306198	0.000168374						82.812	0.000279937	0.000551473						66.4	0.299652	0.145942
				66.72	0.000306559	0.000167811						83.013	0.00028169	0.000552792						66.56	0.300082	0.145285
				66.88	0.000306898	0.000167272						83.214	0.000283495	0.00055407						66.72	0.300488	0.144653
				67.04	0.000307214	0.000166754						83.415	0.00028535	0.000555307						66.88	0.300868	0.144047
				67.2	0.000307507	0.00016626						83.616	0.000287255	0.000556504						67.04	0.301222	0.143466
				67.36	0.000307777	0.000165789						83.817	0.00028921	0.000557659						67.2	0.301552	0.142911
				67.52	0.000308025	0.00016534						84.018	0.000291214	0.000558773						67.36	0.301856	0.142381
				67.68	0.00030825	0.000164914						84.219	0.000293265	0.000559845						67.52	0.302134	0.141877
				67.84	0.000308453	0.00016451						84.42	0.000295363	0.000560875						67.68	0.302387	0.141399
				68	0.000308632	0.000164129						84.621	0.000297508	0.000561864						67.84	0.302614	0.140946
				68.16	0.000308789	0.000163771						84.822	0.000299699	0.00056281						68	0.302816	0.140518
				68.32	0.000308923	0.000163436						85.023	0.000301934	0.000563714						68.16	0.302992	0.140116
				68.48	0.000309035	0.000163122						85.224	0.000304213	0.000564575						68.32	0.303143	0.139738
				68.64	0.000309123	0.000162831						85.425	0.000306536	0.000565395						68.48	0.303268	0.139387
				68.8	0.000309189	0.000162563						85.626	0.000308901	0.000566171						68.64	0.303367	0.13906
				68.96	0.000309233	0.000162316						85.827	0.000311308	0.000566905						68.8	0.303441	0.138758
				69.12	0.000309253	0.000162092						86.028	0.000313755	0.000567597						68.96	0.30349	0.138481
				69.28	0.000309252	0.00016189						86.229	0.000316242	0.000568246						69.12	0.303513	0.138229
				69.44	0.000309227	0.000161709						86.43	0.000318768	0.000568852						69.28	0.303511	0.138002
				69.6	0.000309181	0.00016155						86.631	0.000321332	0.000569416						69.44	0.303484	0.137799
				69.76	0.000309112	0.000161413						86.832	0.000323934	0.000569937						69.6	0.303432	0.137621
				69.92	0.000309021	0.000161296						87.033	0.000326572	0.000570416						69.76	0.303355	0.137466
				70.08	0.000308909	0.000161202						87.234	0.000329246	0.000570853						69.92	0.303253	0.137336
				70.24	0.000308774	0.000161128						87.435	0.000331954	0.000571247						70.08	0.303126	0.137229
				70.4	0.000308618	0.000161075						87.636	0.000334695	0.0005716						70.24	0.302975	0.137146
				70.56	0.00030844	0.000161042						87.837	0.00033747	0.00057191						70.4	0.302799	0.137087
				70.72	0.000308241	0.00016103						88.038	0.000340277	0.000572178						70.56	0.3026	0.137051
				70.88	0.00030802	0.000161039						88.239	0.000343114	0.000572405						70.72	0.302376	0.137037
				71.04	0.000307778	0.000161067						88.44	0.000345982	0.000572591						70.88	0.302128	0.137047
				71.2	0.000307516	0.000161115						88.641	0.000348878	0.000572735						71.04	0.301857	0.137078
				71.36	0.000307233	0.000161183						88.842	0.000351803	0.000572838						71.2	0.301562	0.137133
				71.52	0.000306929	0.00016127						89.043	0.000354755	0.000572901						71.36	0.301244	0.137209
				71.68	0.000306605	0.000161376						89.244	0.000357733	0.000572923						71.52	0.300903	0.137306
				71.84	0.000306261	0.000161501						89.445	0.000360736	0.000572905						71.68	0.300539	0.137426
				72	0.000305897	0.000161645						89.646	0.000363764	0.000572847						71.84	0.300153	0.137566
				72.16	0.000305514	0.000161807						89.847	0.000366815	0.00057275						72	0.299744	0.137728
				72.32	0.000305111	0.000161987						90.048	0.000369889	0.000572613						72.16	0.299314	0.137909
				72.48	0.000304689	0.000162185						90.249	0.000372984	0.000572437						72.32	0.298861	0.138112
				72.64	0.000304249	0.0001624						90.45	0.0003761	0.000572223						72.48	0.298387	0.138334
				72.8	0.000303789	0.000162633						90.651	0.000379235	0.000571971						72.64	0.297892	0.138575
				72.96	0.000303312	0.000162882						90.852	0.000382388	0.00057168						72.8	0.297376	0.138837
				73.12	0.000302816	0.000163148						91.053	0.000385559	0.000571353						72.96	0.29684	0.139117
				73.28	0.000302302	0.00016343						91.254	0.000388747	0.000570988						73.12	0.296283	0.139415
				73.44	0.000301771	0.000163728						91.455	0.00039195	0.000570587						73.28	0.295706	0.139732
				73.6	0.000301223	0.000164042						91.656	0.000395167	0.00057015						73.44	0.29511	0.140067
				73.76	0.000300658	0.000164371						91.857	0.000398399	0.000569677						73.6	0.294494	0.14042
				73.92	0.000300077	0.000164716						92.058	0.000401642	0.000569169						73.76	0.29386	0.140789
				74.08	0.000299479	0.000165074						92.259	0.000404898	0.000568626						73.92	0.293207	0.141176
				74.24	0.000298865	0.000165448						92.46	0.000408164	0.000568049						74.08	0.292535	0.141579
				74.4	0.000298236	0.000165835						92.661	0.00041144	0.000567439						74.24	0.291846	0.141998
				74.56	0.000297591	0.000166236						92.862	0.000414724	0.000566795						74.4	0.291139	0.142433
				74.72	0.000296931	0.00016665						93.063	0.000418016	0.000566118						74.56	0.290415	0.142884
				74.88	0.000296257	0.000167077						93.264	0.000421315	0.00056541						74.72	0.289674	0.143349
				75.04	0.000295568	0.000167517						93.465	0.000424619	0.00056467						74.88	0.288916	0.143829
				75.2	0.000294866	0.000167969						93.666	0.000427928	0.000563898						75.04	0.288143	0.144322
				75.36	0.00029415	0.000168433						93.867	0.000431241	0.000563097						75.2	0.287354	0.14483
				75.52	0.00029342	0.000168908						94.068	0.000434556	0.000562265						75.36	0.28655	0.145351
				75.68	0.000292678	0.000169395						94.269	0.000437873	0.000561405						75.52	0.28573	0.145885
				75.84	0.000291923	0.000169892						94.47	0.000441191	0.000560515						75.68	0.284897	0.146431
				76	0.000291156	0.0001704						94.671	0.000444509	0.000559598						75.84	0.284049	0.14699
				76.16	0.000290378	0.000170917						94.872	0.000447826	0.000558653						76	0.283188	0.14756
				76.32	0.000289588	0.000171445						95.073	0.000451141	0.000557681						76.16	0.282313	0.148142
				76.48	0.000288787	0.000171981						95.274	0.000454452	0.000556683						76.32	0.281426	0.148734
				76.64	0.000287975	0.000172527						95.475	0.000457759	0.000555659						76.48	0.280526	0.149337
				76.8	0.000287153	0.000173081						95.676	0.000461062	0.000554611						76.64	0.279615	0.149949
				76.96	0.000286321	0.000173643						95.877	0.000464358	0.000553538						76.8	0.278691	0.150572
				77.12	0.00028548	0.000174213						96.078	0.000467648	0.000552442						76.96	0.277757	0.151203
				77.28	0.000284629	0.00017479						96.279	0.00047093	0.000551322						77.12	0.276812	0.151843
				77.44	0.00028377	0.000175375						96.48	0.000474203	0.000550181						77.28	0.275857	0.152492
				77.6	0.000282902	0.000175965						96.681	0.000477466	0.000549018						77.44	0.274892	0.153148
				77.76	0.000282027	0.000176562						96.882	0.000480719	0.000547833						77.6	0.273917	0.153811
				77.92	0.000281143	0.000177165						97.083	0.00048396	0.000546629						77.76	0.272934	0.154482
				78.08	0.000280253	0.000177774						97.284	0.000487189	0.000545405						77.92	0.271942	0.155159
				78.24	0.000279356	0.000178387						97.485	0.000490405	0.000544162						78.08	0.270942	0.155842
				78.4	0.000278453	0.000179005						97.686	0.000493606	0.000542901						78.24	0.269934	0.156531
				78.56	0.000277543	0.000179627						97.887	0.000496792	0.000541622						78.4	0.268919	0.157225
				78.72	0.000276628	0.000180253						98.088	0.000499962	0.000540327						78.56	0.267898	0.157924
				78.88	0.000275708	0.000180883						98.289	0.000503115	0.000539016						78.72	0.26687	0.158627
				79.04	0.000274783	0.000181516						98.49	0.000506251	0.000537689						78.88	0.265837	0.159335
				79.2	0.000273853	0.000182151						98.691	0.000509368	0.000536347						79.04	0.264798	0.160045
				79.36	0.000272919	0.000182789						98.892	0.000512466	0.000534992						79.2	0.263754	0.160759
				79.52	0.000271982	0.000183429						99.093	0.000515543	0.000533623						79.36	0.262705	0.161476
				79.68	0.000271042	0.000184071						99.294	0.000518599	0.000532242						79.52	0.261652	0.162194
				79.84	0.000270098	0.000184714						99.495	0.000521633	0.000530849						79.68	0.260596	0.162915
				80	0.000269153	0.000185357						99.696	0.000524645	0.000529445						79.84	0.259537	0.163637
				80.16	0.000268205	0.000186002						99.897	0.000527633	0.00052803						80	0.258474	0.16436
				80.32	0.000267255	0.000186646						100.098	0.000530596	0.000526606						80.16	0.25741	0.165083
				80.48	0.000266304	0.00018729						100.299	0.000533535	0.000525173						80.32	0.256343	0.165807
				80.64	0.000265352	0.000187933						100.5	0.000536447	0.000523732						80.48	0.255275	0.16653
				80.8	0.0002644	0.000188576						100.701	0.000539333	0.000522282						80.64	0.254206	0.167253
				80.96	0.000263447	0.000189217						100.902	0.000542191	0.000520827						80.8	0.253136	0.167975
				81.12	0.000262495	0.000189857						101.103	0.000545022	0.000519364						80.96	0.252066	0.168695
				81.28	0.000261543	0.000190494						101.304	0.000547823	0.000517897						81.12	0.250997	0.169413
				81.44	0.000260592	0.00019113						101.505	0.000550595	0.000516425						81.28	0.249928	0.17013
				81.6	0.000259643	0.000191762						101.706	0.000553336	0.000514948						81.44	0.24886	0.170843
				81.76	0.000258695	0.000192392						101.907	0.000556046	0.000513469						81.6	0.247793	0.171554
				81.92	0.000257749	0.000193018						102.108	0.000558725	0.000511986						81.76	0.246728	0.172261
				82.08	0.000256805	0.00019364						102.309	0.000561371	0.000510502						81.92	0.245666	0.172964
				82.24	0.000255864	0.000194259						102.51	0.000563984	0.000509016						82.08	0.244606	0.173663
				82.4	0.000254927	0.000194873						102.711	0.000566563	0.00050753						82.24	0.24355	0.174358
				82.56	0.000253992	0.000195483						102.912	0.000569108	0.000506044						82.4	0.242496	0.175047
				82.72	0.000253062	0.000196087						103.113	0.000571618	0.000504558						82.56	0.241447	0.175732
				82.88	0.000252135	0.000196686						103.314	0.000574092	0.000503074						82.72	0.240402	0.176411
				83.04	0.000251213	0.00019728						103.515	0.00057653	0.000501592						82.88	0.239361	0.177084
				83.2	0.000250296	0.000197868						103.716	0.000578932	0.000500112						83.04	0.238326	0.177751
				83.36	0.000249384	0.000198449						103.917	0.000581296	0.000498636						83.2	0.237295	0.178411
				83.52	0.000248477	0.000199024						104.118	0.000583621	0.000497164						83.36	0.236271	0.179064
				83.68	0.000247576	0.000199593						104.319	0.000585909	0.000495697						83.52	0.235252	0.17971
				83.84	0.000246681	0.000200154						104.52	0.000588157	0.000494234						83.68	0.23424	0.180348
				84	0.000245792	0.000200708						104.721	0.000590366	0.000492778						83.84	0.233235	0.180979
				84.16	0.00024491	0.000201255						104.922	0.000592534	0.000491328						84	0.232237	0.181601
				84.32	0.000244035	0.000201793						105.123	0.000594662	0.000489885						84.16	0.231246	0.182215
				84.48	0.000243167	0.000202324						105.324	0.000596749	0.00048845						84.32	0.230264	0.18282
				84.64	0.000242307	0.000202846						105.525	0.000598794	0.000487023						84.48	0.229289	0.183416
				84.8	0.000241454	0.00020336						105.726	0.000600797	0.000485605						84.64	0.228323	0.184002
				84.96	0.00024061	0.000203864						105.927	0.000602758	0.000484196						84.8	0.227365	0.184579
				85.12	0.000239774	0.00020436						106.128	0.000604676	0.000482797						84.96	0.226416	0.185146
				85.28	0.000238946	0.000204847						106.329	0.00060655	0.000481409						85.12	0.225477	0.185703
				85.44	0.000238127	0.000205323						106.53	0.000608381	0.000480032						85.28	0.224548	0.186249
				85.6	0.000237318	0.000205791						106.731	0.000610167	0.000478667						85.44	0.223628	0.186785
				85.76	0.000236517	0.000206248						106.932	0.000611909	0.000477313						85.6	0.222719	0.18731
				85.92	0.000235727	0.000206695						107.133	0.000613606	0.000475973						85.76	0.22182	0.187823
				86.08	0.000234946	0.000207132						107.334	0.000615258	0.000474646						85.92	0.220932	0.188325
				86.24	0.000234175	0.000207558						107.535	0.000616865	0.000473332						86.08	0.220055	0.188816
				86.4	0.000233415	0.000207974						107.736	0.000618425	0.000472032						86.24	0.21919	0.189295
				86.56	0.000232665	0.000208378						107.937	0.000619939	0.000470748						86.4	0.218335	0.189761
				86.72	0.000231925	0.000208772						108.138	0.000621407	0.000469478						86.56	0.217493	0.190216
				86.88	0.000231197	0.000209154						108.339	0.000622828	0.000468224						86.72	0.216663	0.190658
				87.04	0.00023048	0.000209525						108.54	0.000624202	0.000466986						86.88	0.215845	0.191087
				87.2	0.000229774	0.000209884						108.741	0.000625529	0.000465765						87.04	0.215039	0.191504
				87.36	0.000229079	0.000210232						108.942	0.000626808	0.00046456						87.2	0.214246	0.191907
				87.52	0.000228396	0.000210568						109.143	0.00062804	0.000463373						87.36	0.213466	0.192298
				87.68	0.000227725	0.000210892						109.344	0.000629223	0.000462203						87.52	0.212699	0.192675
				87.84	0.000227066	0.000211204						109.545	0.000630359	0.000461052						87.68	0.211945	0.193039
				88	0.000226419	0.000211503						109.746	0.000631446	0.00045992						87.84	0.211205	0.193389
				88.16	0.000225784	0.000211791						109.947	0.000632485	0.000458806						88	0.210478	0.193726
				88.32	0.000225162	0.000212065						110.148	0.000633475	0.000457711						88.16	0.209765	0.194048
				88.48	0.000224552	0.000212328						110.349	0.000634417	0.000456637						88.32	0.209066	0.194357
				88.64	0.000223955	0.000212577						110.55	0.000635309	0.000455582						88.48	0.208382	0.194652
				88.8	0.000223371	0.000212814						110.751	0.000636153	0.000454548						88.64	0.207711	0.194932
				88.96	0.0002228	0.000213038						110.952	0.000636948	0.000453534						88.8	0.207055	0.195198
				89.12	0.000222242	0.00021325						111.153	0.000637693	0.000452541						88.96	0.206414	0.19545
				89.28	0.000221697	0.000213448						111.354	0.00063839	0.000451569						89.12	0.205787	0.195687
				89.44	0.000221165	0.000213633						111.555	0.000639037	0.000450619						89.28	0.205175	0.19591
				89.6	0.000220647	0.000213806						111.756	0.000639635	0.000449691						89.44	0.204577	0.196118
				89.76	0.000220142	0.000213965						111.957	0.000640184	0.000448785						89.6	0.203995	0.196311
				89.92	0.00021965	0.000214111						112.158	0.000640684	0.000447901						89.76	0.203428	0.19649
				90.08	0.000219172	0.000214243						112.359	0.000641134	0.00044704						89.92	0.202876	0.196654
				90.24	0.000218708	0.000214363						112.56	0.000641535	0.000446201						90.08	0.202339	0.196803
				90.4	0.000218258	0.000214469						112.761	0.000641887	0.000445386						90.24	0.201818	0.196938
				90.56	0.000217821	0.000214563						112.962	0.00064219	0.000444593						90.4	0.201312	0.197057
				90.72	0.000217398	0.000214642						113.163	0.000642444	0.000443825						90.56	0.200821	0.197162
				90.88	0.000216988	0.000214709						113.364	0.000642649	0.000443079						90.72	0.200346	0.197251
				91.04	0.000216593	0.000214762						113.565	0.000642806	0.000442358						90.88	0.199886	0.197326
				91.2	0.000216212	0.000214802						113.766	0.000642913	0.00044166						91.04	0.199442	0.197386
				91.36	0.000215844	0.000214829						113.967	0.000642972	0.000440986						91.2	0.199014	0.197431
				91.52	0.00021549	0.000214843						114.168	0.000642982	0.000440337						91.36	0.198601	0.197461
				91.68	0.00021515	0.000214843						114.369	0.000642945	0.000439711						91.52	0.198204	0.197477
				91.84	0.000214825	0.000214831						114.57	0.000642859	0.000439111						91.68	0.197822	0.197477
				92	0.000214513	0.000214805						114.771	0.000642725	0.000438534						91.84	0.197456	0.197463
				92.16	0.000214214	0.000214766						114.972	0.000642543	0.000437983						92	0.197105	0.197434
				92.32	0.00021393	0.000214714						115.173	0.000642314	0.000437455						92.16	0.196771	0.19739
				92.48	0.00021366	0.000214649						115.374	0.000642038	0.000436953						92.32	0.196451	0.197332
				92.64	0.000213403	0.000214571						115.575	0.000641714	0.000436475						92.48	0.196148	0.197259
				92.8	0.00021316	0.000214481						115.776	0.000641344	0.000436022						92.64	0.195859	0.197172
				92.96	0.000212931	0.000214378						115.977	0.000640927	0.000435594						92.8	0.195587	0.19707
				93.12	0.000212716	0.000214261						116.178	0.000640464	0.000435191						92.96	0.195329	0.196954
				93.28	0.000212514	0.000214133						116.379	0.000639955	0.000434813						93.12	0.195087	0.196823
				93.44	0.000212325	0.000213992						116.58	0.0006394	0.000434459						93.28	0.19486	0.196679
				93.6	0.00021215	0.000213838						116.781	0.0006388	0.00043413						93.44	0.194649	0.196521
				93.76	0.000211989	0.000213672						116.982	0.000638155	0.000433826						93.6	0.194452	0.196348
				93.92	0.000211841	0.000213494						117.183	0.000637465	0.000433547						93.76	0.194271	0.196162
				94.08	0.000211706	0.000213304						117.384	0.00063673	0.000433293						93.92	0.194105	0.195962
				94.24	0.000211584	0.000213102						117.585	0.000635952	0.000433063						94.08	0.193953	0.195748
				94.4	0.000211475	0.000212888						117.786	0.00063513	0.000432857						94.24	0.193816	0.195521
				94.56	0.00021138	0.000212662						117.987	0.000634264	0.000432676						94.4	0.193694	0.195281
				94.72	0.000211297	0.000212425						118.188	0.000633356	0.00043252						94.56	0.193587	0.195027
				94.88	0.000211226	0.000212176						118.389	0.000632406	0.000432387						94.72	0.193493	0.194761
				95.04	0.000211169	0.000211916						118.59	0.000631413	0.000432279						94.88	0.193415	0.194482
				95.2	0.000211124	0.000211645						118.791	0.000630379	0.000432195						95.04	0.19335	0.194189
				95.36	0.000211091	0.000211363						118.992	0.000629303	0.000432135						95.2	0.193299	0.193885
				95.52	0.00021107	0.000211069						119.193	0.000628187	0.000432099						95.36	0.193262	0.193568
				95.68	0.000211062	0.000210766						119.394	0.00062703	0.000432086						95.52	0.193239	0.193238
				95.84	0.000211065	0.000210451						119.595	0.000625834	0.000432096						95.68	0.19323	0.192897
				96	0.00021108	0.000210126						119.796	0.000624598	0.00043213						95.84	0.193233	0.192544
				96.16	0.000211107	0.000209791						119.997	0.000623324	0.000432187						96	0.193251	0.192179
				96.32	0.000211146	0.000209446						120.198	0.000622011	0.000432267						96.16	0.193281	0.191802
				96.48	0.000211195	0.000209091						120.399	0.00062066	0.000432369						96.32	0.193324	0.191415
				96.64	0.000211256	0.000208726						120.6	0.000619273	0.000432494						96.48	0.19338	0.191016
				96.8	0.000211328	0.000208351						120.801	0.000617848	0.000432642						96.64	0.193448	0.190606
				96.96	0.000211411	0.000207967						121.002	0.000616387	0.000432811						96.8	0.193529	0.190185
				97.12	0.000211504	0.000207575						121.203	0.00061489	0.000433002						96.96	0.193622	0.189754
				97.28	0.000211608	0.000207173						121.404	0.000613358	0.000433215						97.12	0.193727	0.189313
				97.44	0.000211723	0.000206762						121.605	0.000611792	0.000433449						97.28	0.193844	0.188862
				97.6	0.000211847	0.000206343						121.806	0.000610192	0.000433704						97.44	0.193972	0.1884
				97.76	0.000211981	0.000205915						122.007	0.000608558	0.00043398						97.6	0.194112	0.18793
				97.92	0.000212125	0.000205479						122.208	0.000606891	0.000434276						97.76	0.194262	0.187449
				98.08	0.000212279	0.000205035						122.409	0.000605192	0.000434593						97.92	0.194424	0.18696
				98.24	0.000212442	0.000204584						122.61	0.000603461	0.000434929						98.08	0.194597	0.186461
				98.4	0.000212614	0.000204125						122.811	0.0006017	0.000435285						98.24	0.19478	0.185954
				98.56	0.000212795	0.000203658						123.012	0.000599908	0.000435661						98.4	0.194973	0.185438
				98.72	0.000212985	0.000203184						123.213	0.000598086	0.000436055						98.56	0.195176	0.184914
				98.88	0.000213183	0.000202704						123.414	0.000596235	0.000436469						98.72	0.195389	0.184382
				99.04	0.00021339	0.000202216						123.615	0.000594355	0.0004369						98.88	0.195612	0.183842
				99.2	0.000213604	0.000201722						123.816	0.000592448	0.00043735						99.04	0.195844	0.183295
				99.36	0.000213827	0.000201222						124.017	0.000590513	0.000437818						99.2	0.196085	0.18274
				99.52	0.000214057	0.000200716						124.218	0.000588552	0.000438303						99.36	0.196335	0.182179
				99.68	0.000214295	0.000200204						124.419	0.000586565	0.000438805						99.52	0.196594	0.18161
				99.84	0.00021454	0.000199687						124.62	0.000584552	0.000439323						99.68	0.196861	0.181035
				100	0.000214792	0.000199164						124.821	0.000582515	0.000439859						99.84	0.197136	0.180454
				100.16	0.000215051	0.000198635						125.022	0.000580454	0.00044041						100	0.197419	0.179866
				100.32	0.000215316	0.000198102						125.223	0.00057837	0.000440976						100.16	0.19771	0.179273
				100.48	0.000215588	0.000197564						125.424	0.000576263	0.000441559						100.32	0.198008	0.178674
				100.64	0.000215866	0.000197022						125.625	0.000574134	0.000442155						100.48	0.198313	0.17807
				100.8	0.00021615	0.000196476						125.826	0.000571984	0.000442767						100.64	0.198625	0.177461
				100.96	0.000216439	0.000195925						126.027	0.000569814	0.000443393						100.8	0.198944	0.176847
				101.12	0.000216734	0.000195371						126.228	0.000567624	0.000444032						100.96	0.199269	0.176229
				101.28	0.000217034	0.000194813						126.429	0.000565415	0.000444685						101.12	0.1996	0.175606
				101.44	0.000217339	0.000194252						126.63	0.000563187	0.000445351						101.28	0.199937	0.17498
				101.6	0.000217648	0.000193687						126.831	0.000560942	0.000446029						101.44	0.20028	0.174349
				101.76	0.000217962	0.00019312						127.032	0.00055868	0.00044672						101.6	0.200627	0.173715
				101.92	0.000218281	0.00019255						127.233	0.000556402	0.000447422						101.76	0.20098	0.173078
				102.08	0.000218603	0.000191978						127.434	0.000554108	0.000448136						101.92	0.201338	0.172438
				102.24	0.000218929	0.000191403						127.635	0.000551799	0.000448861						102.08	0.2017	0.171796
				102.4	0.000219259	0.000190827						127.836	0.000549476	0.000449597						102.24	0.202066	0.17115
				102.56	0.000219592	0.000190249						128.037	0.00054714	0.000450342						102.4	0.202436	0.170503
				102.72	0.000219928	0.000189669						128.238	0.000544792	0.000451098						102.56	0.202811	0.169854
				102.88	0.000220267	0.000189088						128.439	0.000542431	0.000451863						102.72	0.203188	0.169202
				103.04	0.000220609	0.000188506						128.64	0.000540059	0.000452636						102.88	0.203569	0.16855
				103.2	0.000220953	0.000187923						128.841	0.000537677	0.000453419						103.04	0.203952	0.167896
				103.36	0.000221299	0.00018734						129.042	0.000535285	0.000454209						103.2	0.204339	0.167242
				103.52	0.000221647	0.000186756						129.243	0.000532885	0.000455007						103.36	0.204727	0.166586
				103.68	0.000221996	0.000186172						129.444	0.000530476	0.000455813						103.52	0.205118	0.165931
				103.84	0.000222348	0.000185588						129.645	0.000528059	0.000456625						103.68	0.205511	0.165275
				104	0.0002227	0.000185004						129.846	0.000525636	0.000457444						103.84	0.205905	0.164619
				104.16	0.000223053	0.000184421						130.047	0.000523206	0.000458269						104	0.206301	0.163963
				104.32	0.000223407	0.000183839						130.248	0.000520772	0.0004591						104.16	0.206698	0.163308
				104.48	0.000223762	0.000183257						130.449	0.000518333	0.000459936						104.32	0.207096	0.162654
				104.64	0.000224117	0.000182677						130.65	0.000515889	0.000460776						104.48	0.207494	0.162001
				104.8	0.000224472	0.000182098						130.851	0.000513443	0.000461622						104.64	0.207892	0.161349
				104.96	0.000224827	0.00018152						131.052	0.000510994	0.000462471						104.8	0.208291	0.160699
				105.12	0.000225181	0.000180944						131.253	0.000508544	0.000463323						104.96	0.20869	0.16005
				105.28	0.000225535	0.00018037						131.454	0.000506093	0.000464179						105.12	0.209088	0.159403
				105.44	0.000225888	0.000179799						131.655	0.000503641	0.000465038						105.28	0.209486	0.158759
				105.6	0.000226241	0.000179229						131.856	0.00050119	0.000465899						105.44	0.209882	0.158117
				105.76	0.000226592	0.000178662						132.057	0.00049874	0.000466762						105.6	0.210278	0.157477
				105.92	0.000226941	0.000178098						132.258	0.000496292	0.000467626						105.76	0.210672	0.156841
				106.08	0.000227289	0.000177537						132.459	0.000493847	0.000468492						105.92	0.211065	0.156207
				106.24	0.000227635	0.000176979						132.66	0.000491405	0.000469358						106.08	0.211455	0.155577
				106.4	0.000227979	0.000176424						132.861	0.000488967	0.000470225						106.24	0.211844	0.15495
				106.56	0.000228321	0.000175873						133.062	0.000486533	0.000471092						106.4	0.212231	0.154327
				106.72	0.00022866	0.000175326						133.263	0.000484105	0.000471958						106.56	0.212614	0.153708
				106.88	0.000228997	0.000174782						133.464	0.000481683	0.000472824						106.72	0.212996	0.153093
				107.04	0.000229331	0.000174242						133.665	0.000479268	0.000473688						106.88	0.213374	0.152482
				107.2	0.000229662	0.000173707						133.866	0.000476861	0.000474551						107.04	0.213749	0.151876
				107.36	0.00022999	0.000173175						134.067	0.000474461	0.000475412						107.2	0.214121	0.151274
				107.52	0.000230314	0.000172649						134.268	0.00047207	0.000476271						107.36	0.214489	0.150678
				107.68	0.000230635	0.000172127						134.469	0.000469689	0.000477126						107.52	0.214853	0.150086
				107.84	0.000230952	0.00017161						134.67	0.000467318	0.000477979						107.68	0.215213	0.1495
				108	0.000231265	0.000171097						134.871	0.000464958	0.000478829						107.84	0.215569	0.148919
				108.16	0.000231574	0.00017059						135.072	0.000462609	0.000479674						108	0.215921	0.148344
				108.32	0.000231879	0.000170089						135.273	0.000460273	0.000480516						108.16	0.216268	0.147774
				108.48	0.000232179	0.000169592						135.474	0.000457949	0.000481353						108.32	0.21661	0.147211
				108.64	0.000232475	0.000169102						135.675	0.000455638	0.000482185						108.48	0.216947	0.146654
				108.8	0.000232766	0.000168617						135.876	0.000453342	0.000483012						108.64	0.217279	0.146102
				108.96	0.000233052	0.000168138						136.077	0.00045106	0.000483833						108.8	0.217606	0.145558
				109.12	0.000233333	0.000167664						136.278	0.000448793	0.000484649						108.96	0.217928	0.14502
				109.28	0.000233608	0.000167197						136.479	0.000446543	0.000485459						109.12	0.218243	0.144488
				109.44	0.000233879	0.000166737						136.68	0.000444309	0.000486262						109.28	0.218553	0.143964
				109.6	0.000234144	0.000166282						136.881	0.000442091	0.000487058						109.44	0.218857	0.143446
				109.76	0.000234403	0.000165834						137.082	0.000439892	0.000487847						109.6	0.219154	0.142936
				109.92	0.000234656	0.000165393						137.283	0.000437711	0.000488629						109.76	0.219445	0.142432
				110.08	0.000234904	0.000164958						137.484	0.000435549	0.000489403						109.92	0.21973	0.141937
				110.24	0.000235146	0.00016453						137.685	0.000433406	0.000490169						110.08	0.220008	0.141448
				110.4	0.000235381	0.000164109						137.886	0.000431283	0.000490927						110.24	0.220279	0.140968
				110.56	0.00023561	0.000163695						138.087	0.00042918	0.000491676						110.4	0.220544	0.140495
				110.72	0.000235833	0.000163288						138.288	0.000427099	0.000492417						110.56	0.220801	0.14003
				110.88	0.000236049	0.000162888						138.489	0.000425039	0.000493148						110.72	0.221051	0.139573
				111.04	0.000236259	0.000162496						138.69	0.000423002	0.00049387						110.88	0.221294	0.139124
				111.2	0.000236462	0.000162111						138.891	0.000420987	0.000494582						111.04	0.22153	0.138683
				111.36	0.000236658	0.000161733						139.092	0.000418995	0.000495285						111.2	0.221758	0.13825
				111.52	0.000236847	0.000161363						139.293	0.000417027	0.000495977						111.36	0.221978	0.137826
				111.68	0.000237029	0.000161						139.494	0.000415083	0.000496659						111.52	0.222191	0.13741
				111.84	0.000237205	0.000160645						139.695	0.000413164	0.00049733						111.68	0.222395	0.137003
				112	0.000237373	0.000160298						139.896	0.00041127	0.000497991						111.84	0.222592	0.136604
				112.16	0.000237533	0.000159958						140.097	0.000409401	0.00049864						112	0.222781	0.136214
				112.32	0.000237687	0.000159626						140.298	0.000407559	0.000499279						112.16	0.222961	0.135833
				112.48	0.000237833	0.000159302						140.499	0.000405743	0.000499905						112.32	0.223133	0.13546
				112.64	0.000237971	0.000158986						140.7	0.000403954	0.000500521						112.48	0.223297	0.135096
				112.8	0.000238102	0.000158678						140.901	0.000402193	0.000501124						112.64	0.223453	0.134741
				112.96	0.000238225	0.000158378						141.102	0.000400459	0.000501715						112.8	0.2236	0.134395
				113.12	0.000238341	0.000158086						141.303	0.000398754	0.000502294						112.96	0.223738	0.134058
				113.28	0.000238449	0.000157802						141.504	0.000397077	0.000502861						113.12	0.223868	0.13373
				113.44	0.000238549	0.000157526						141.705	0.000395429	0.000503415						113.28	0.22399	0.133411
				113.6	0.000238642	0.000157258						141.906	0.000393811	0.000503956						113.44	0.224102	0.133101
				113.76	0.000238726	0.000156998						142.107	0.000392223	0.000504484						113.6	0.224206	0.1328
				113.92	0.000238803	0.000156747						142.308	0.000390664	0.000505						113.76	0.224301	0.132509
				114.08	0.000238872	0.000156503						142.509	0.000389137	0.000505502						113.92	0.224387	0.132226
				114.24	0.000238933	0.000156268						142.71	0.00038764	0.000505991						114.08	0.224465	0.131953
				114.4	0.000238986	0.000156041						142.911	0.000386174	0.000506467						114.24	0.224533	0.131688
				114.56	0.000239031	0.000155822						143.112	0.00038474	0.000506929						114.4	0.224592	0.131433
				114.72	0.000239068	0.000155611						143.313	0.000383338	0.000507377						114.56	0.224643	0.131187
				114.88	0.000239096	0.000155408						143.514	0.000381968	0.000507812						114.72	0.224684	0.13095
				115.04	0.000239117	0.000155214						143.715	0.00038063	0.000508233						114.88	0.224717	0.130723
				115.2	0.00023913	0.000155027						143.916	0.000379325	0.000508639						115.04	0.22474	0.130504
				115.36	0.000239135	0.000154849						144.117	0.000378054	0.000509032						115.2	0.224755	0.130295
				115.52	0.000239132	0.000154679						144.318	0.000376815	0.000509411						115.36	0.22476	0.130094
				115.68	0.000239121	0.000154517						144.519	0.00037561	0.000509776						115.52	0.224757	0.129903
				115.84	0.000239101	0.000154362						144.72	0.000374439	0.000510126						115.68	0.224744	0.129721
				116	0.000239074	0.000154216						144.921	0.000373302	0.000510462						115.84	0.224722	0.129548
				116.16	0.000239039	0.000154078						145.122	0.000372199	0.000510784						116	0.224692	0.129384
				116.32	0.000238996	0.000153948						145.323	0.00037113	0.000511091						116.16	0.224652	0.129229
				116.48	0.000238945	0.000153825						145.524	0.000370096	0.000511384						116.32	0.224604	0.129082
				116.64	0.000238886	0.000153711						145.725	0.000369097	0.000511663						116.48	0.224546	0.128945
				116.8	0.000238819	0.000153604						145.926	0.000368133	0.000511927						116.64	0.22448	0.128816
				116.96	0.000238744	0.000153505						146.127	0.000367204	0.000512176						116.8	0.224405	0.128696
				117.12	0.000238662	0.000153414						146.328	0.00036631	0.000512412						116.96	0.224321	0.128585
				117.28	0.000238571	0.00015333						146.529	0.000365452	0.000512632						117.12	0.224228	0.128482
				117.44	0.000238473	0.000153254						146.73	0.00036463	0.000512838						117.28	0.224127	0.128388
				117.6	0.000238368	0.000153185						146.931	0.000363843	0.00051303						117.44	0.224017	0.128303
				117.76	0.000238254	0.000153124						147.132	0.000363092	0.000513207						117.6	0.223898	0.128225
				117.92	0.000238134	0.00015307						147.333	0.000362377	0.00051337						117.76	0.223771	0.128157
				118.08	0.000238005	0.000153023						147.534	0.000361698	0.000513519						117.92	0.223635	0.128096
				118.24	0.00023787	0.000152984						147.735	0.000361055	0.000513653						118.08	0.223491	0.128044
				118.4	0.000237726	0.000152951						147.936	0.000360448	0.000513772						118.24	0.223339	0.127999
				118.56	0.000237576	0.000152926						148.137	0.000359878	0.000513878						118.4	0.223178	0.127963
				118.72	0.000237418	0.000152908						148.338	0.000359344	0.000513969						118.56	0.223009	0.127935
				118.88	0.000237254	0.000152896						148.539	0.000358846	0.000514046						118.72	0.222832	0.127914
				119.04	0.000237082	0.000152892						148.74	0.000358384	0.000514109						118.88	0.222647	0.127901
				119.2	0.000236903	0.000152894						148.941	0.000357959	0.000514158						119.04	0.222454	0.127896
				119.36	0.000236717	0.000152902						149.142	0.000357571	0.000514193						119.2	0.222253	0.127898
				119.52	0.000236524	0.000152918						149.343	0.000357218	0.000514215						119.36	0.222044	0.127908
				119.68	0.000236325	0.000152939						149.544	0.000356902	0.000514222						119.52	0.221828	0.127925
				119.84	0.000236119	0.000152967						149.745	0.000356623	0.000514216						119.68	0.221604	0.127949
				120	0.000235906	0.000153001						149.946	0.000356379	0.000514196						119.84	0.221373	0.127981
				120.16	0.000235687	0.000153041						150.147	0.000356172	0.000514163						120	0.221134	0.128019
				120.32	0.000235462	0.000153087						150.348	0.000356001	0.000514116						120.16	0.220888	0.128064
				120.48	0.00023523	0.000153139						150.549	0.000355866	0.000514056						120.32	0.220634	0.128116
				120.64	0.000234992	0.000153197						150.75	0.000355768	0.000513983						120.48	0.220374	0.128174
				120.8	0.000234748	0.000153261						150.951	0.000355705	0.000513898						120.64	0.220107	0.128239
				120.96	0.000234498	0.00015333						151.152	0.000355678	0.000513799						120.8	0.219833	0.128311
				121.12	0.000234242	0.000153404						151.353	0.000355686	0.000513687						120.96	0.219552	0.128388
				121.28	0.000233981	0.000153484						151.554	0.000355731	0.000513563						121.12	0.219265	0.128472
				121.44	0.000233714	0.000153569						151.755	0.000355811	0.000513427						121.28	0.218971	0.128562
				121.6	0.000233441	0.000153659						151.956	0.000355926	0.000513278						121.44	0.218671	0.128657
				121.76	0.000233163	0.000153754						152.157	0.000356076	0.000513117						121.6	0.218365	0.128758
				121.92	0.000232879	0.000153854						152.358	0.000356262	0.000512944						121.76	0.218052	0.128865
				122.08	0.000232591	0.000153958						152.559	0.000356482	0.00051276						121.92	0.217734	0.128977
				122.24	0.000232297	0.000154067						152.76	0.000356737	0.000512563						122.08	0.21741	0.129094
				122.4	0.000231999	0.000154181						152.961	0.000357026	0.000512356						122.24	0.21708	0.129217
				122.56	0.000231696	0.000154299						153.162	0.00035735	0.000512137						122.4	0.216745	0.129344
				122.72	0.000231388	0.000154421						153.363	0.000357708	0.000511906						122.56	0.216405	0.129477
				122.88	0.000231075	0.000154547						153.564	0.0003581	0.000511665						122.72	0.216059	0.129614
				123.04	0.000230758	0.000154677						153.765	0.000358525	0.000511414						122.88	0.215708	0.129755
				123.2	0.000230437	0.000154811						153.966	0.000358984	0.000511151						123.04	0.215352	0.129901
				123.36	0.000230112	0.000154948						154.167	0.000359476	0.000510878						123.2	0.214991	0.130052
				123.52	0.000229783	0.000155089						154.368	0.000360001	0.000510596						123.36	0.214626	0.130206
				123.68	0.000229449	0.000155234						154.569	0.000360559	0.000510303						123.52	0.214256	0.130364
				123.84	0.000229112	0.000155381						154.77	0.000361149	0.00051						123.68	0.213882	0.130526
				124	0.000228772	0.000155532						154.971	0.000361771	0.000509688						123.84	0.213503	0.130692
				124.16	0.000228428	0.000155686						155.172	0.000362425	0.000509367						124	0.213121	0.130862
				124.32	0.00022808	0.000155842						155.373	0.000363111	0.000509036						124.16	0.212734	0.131034
				124.48	0.00022773	0.000156001						155.574	0.000363828	0.000508697						124.32	0.212344	0.13121
				124.64	0.000227376	0.000156163						155.775	0.000364575	0.000508348						124.48	0.21195	0.131389
				124.8	0.000227019	0.000156328						155.976	0.000365354	0.000507992						124.64	0.211553	0.131571
				124.96	0.00022666	0.000156494						156.177	0.000366162	0.000507627						124.8	0.211152	0.131755
				125.12	0.000226298	0.000156663						156.378	0.000367001	0.000507254						124.96	0.210749	0.131942
				125.28	0.000225933	0.000156834						156.579	0.000367869	0.000506873						125.12	0.210342	0.132132
				125.44	0.000225566	0.000157006						156.78	0.000368766	0.000506485						125.28	0.209932	0.132324
				125.6	0.000225197	0.000157181						156.981	0.000369692	0.000506089						125.44	0.20952	0.132518
				125.76	0.000224826	0.000157357						157.182	0.000370647	0.000505686						125.6	0.209106	0.132714
				125.92	0.000224452	0.000157534						157.383	0.00037163	0.000505277						125.76	0.208688	0.132911
				126.08	0.000224077	0.000157713						157.584	0.000372641	0.00050486						125.92	0.208269	0.133111
				126.24	0.0002237	0.000157893						157.785	0.000373679	0.000504438						126.08	0.207848	0.133311
				126.4	0.000223322	0.000158074						157.986	0.000374744	0.000504009						126.24	0.207425	0.133514
				126.56	0.000222942	0.000158256						158.187	0.000375836	0.000503574						126.4	0.207	0.133717
				126.72	0.000222561	0.000158439						158.388	0.000376953	0.000503133						126.56	0.206573	0.133922
				126.88	0.000222179	0.000158623						158.589	0.000378097	0.000502687						126.72	0.206145	0.134127
				127.04	0.000221796	0.000158807						158.79	0.000379266	0.000502236						126.88	0.205716	0.134333
				127.2	0.000221412	0.000158991						158.991	0.00038046	0.00050178						127.04	0.205286	0.13454
				127.36	0.000221028	0.000159176						159.192	0.000381679	0.000501318						127.2	0.204855	0.134747
				127.52	0.000220642	0.000159361						159.393	0.000382921	0.000500853						127.36	0.204423	0.134954
				127.68	0.000220257	0.000159546						159.594	0.000384187	0.000500383						127.52	0.20399	0.135162
				127.84	0.000219871	0.000159731						159.795	0.000385476	0.000499909						127.68	0.203557	0.13537
				128	0.000219485	0.000159915						159.996	0.000386788	0.000499432						127.84	0.203124	0.135577
				128.16	0.000219098	0.000160099						160.197	0.000388123	0.000498951						128	0.20269	0.135784
				128.32	0.000218712	0.000160283						160.398	0.000389479	0.000498466						128.16	0.202256	0.135991
				128.48	0.000218327	0.000160466						160.599	0.000390856	0.000497979						128.32	0.201823	0.136198
				128.64	0.000217941	0.000160648						160.8	0.000392255	0.000497488						128.48	0.201389	0.136403
				128.8	0.000217556	0.00016083						161.001	0.000393673	0.000496996						128.64	0.200956	0.136608
				128.96	0.000217172	0.00016101						161.202	0.000395112	0.0004965						128.8	0.200524	0.136812
				129.12	0.000216788	0.000161189						161.403	0.00039657	0.000496003						128.96	0.200092	0.137014
				129.28	0.000216406	0.000161367						161.604	0.000398047	0.000495504						129.12	0.199661	0.137216
				129.44	0.000216024	0.000161544						161.805	0.000399542	0.000495003						129.28	0.199232	0.137416
				129.6	0.000215643	0.000161719						162.006	0.000401056	0.000494501						129.44	0.198803	0.137614
				129.76	0.000215264	0.000161893						162.207	0.000402586	0.000493998						129.6	0.198376	0.137811
				129.92	0.000214886	0.000162065						162.408	0.000404134	0.000493494						129.76	0.19795	0.138006
				130.08	0.00021451	0.000162235						162.609	0.000405698	0.000492989						129.92	0.197525	0.138199
				130.24	0.000214135	0.000162403						162.81	0.000407278	0.000492483						130.08	0.197102	0.13839
				130.4	0.000213762	0.00016257						163.011	0.000408874	0.000491978						130.24	0.196681	0.138579
				130.56	0.000213391	0.000162734						163.212	0.000410484	0.000491472						130.4	0.196262	0.138766
				130.72	0.000213021	0.000162896						163.413	0.000412109	0.000490967						130.56	0.195845	0.138951
				130.88	0.000212654	0.000163056						163.614	0.000413748	0.000490462						130.72	0.195431	0.139132
				131.04	0.000212289	0.000163213						163.815	0.0004154	0.000489958						130.88	0.195018	0.139312
				131.2	0.000211926	0.000163368						164.016	0.000417064	0.000489455						131.04	0.194608	0.139488
				131.36	0.000211566	0.00016352						164.217	0.000418741	0.000488953						131.2	0.194201	0.139662
				131.52	0.000211208	0.000163669						164.418	0.00042043	0.000488452						131.36	0.193796	0.139833
				131.68	0.000210853	0.000163816						164.619	0.00042213	0.000487953						131.52	0.193394	0.140001
				131.84	0.0002105	0.000163959						164.82	0.000423841	0.000487456						131.68	0.192995	0.140165
				132	0.000210151	0.0001641						165.021	0.000425561	0.00048696						131.84	0.192599	0.140327
				132.16	0.000209804	0.000164238						165.222	0.000427292	0.000486467						132	0.192207	0.140485
				132.32	0.00020946	0.000164372						165.423	0.000429031	0.000485976						132.16	0.191817	0.140639
				132.48	0.00020912	0.000164504						165.624	0.000430779	0.000485488						132.32	0.191431	0.140791
				132.64	0.000208782	0.000164632						165.825	0.000432535	0.000485003						132.48	0.191048	0.140938
				132.8	0.000208448	0.000164756						166.026	0.000434299	0.000484521						132.64	0.190669	0.141082
				132.96	0.000208117	0.000164877						166.227	0.000436069	0.000484042						132.8	0.190294	0.141222
				133.12	0.00020779	0.000164995						166.428	0.000437846	0.000483566						132.96	0.189922	0.141358
				133.28	0.000207466	0.000165109						166.629	0.000439628	0.000483094						133.12	0.189555	0.14149
				133.44	0.000207146	0.000165219						166.83	0.000441416	0.000482625						133.28	0.189191	0.141618
				133.6	0.000206829	0.000165326						167.031	0.000443209	0.000482161						133.44	0.188831	0.141742
				133.76	0.000206516	0.000165429						167.232	0.000445006	0.000481701						133.6	0.188476	0.141862
				133.92	0.000206207	0.000165528						167.433	0.000446806	0.000481245						133.76	0.188125	0.141977
				134.08	0.000205902	0.000165623						167.634	0.00044861	0.000480793						133.92	0.187778	0.142088
				134.24	0.000205601	0.000165714						167.835	0.000450416	0.000480347						134.08	0.187435	0.142195
				134.4	0.000205305	0.000165801						168.036	0.000452224	0.000479905						134.24	0.187097	0.142297
				134.56	0.000205012	0.000165883						168.237	0.000454034	0.000479468						134.4	0.186764	0.142395
				134.72	0.000204723	0.000165962						168.438	0.000455845	0.000479036						134.56	0.186435	0.142488
				134.88	0.000204439	0.000166037						168.639	0.000457656	0.000478609						134.72	0.186111	0.142576
				135.04	0.000204159	0.000166107						168.84	0.000459468	0.000478188						134.88	0.185791	0.14266
				135.2	0.000203883	0.000166173						169.041	0.000461278	0.000477773						135.04	0.185477	0.142739
				135.36	0.000203612	0.000166235						169.242	0.000463088	0.000477363						135.2	0.185167	0.142813
				135.52	0.000203345	0.000166292						169.443	0.000464896	0.00047696						135.36	0.184862	0.142882
				135.68	0.000203083	0.000166345						169.644	0.000466702	0.000476562						135.52	0.184563	0.142947
				135.84	0.000202825	0.000166394						169.845	0.000468505	0.00047617						135.68	0.184268	0.143006
				136	0.000202572	0.000166438						170.046	0.000470305	0.000475785						135.84	0.183979	0.143061
				136.16	0.000202324	0.000166477						170.247	0.000472101	0.000475406						136	0.183694	0.14311
				136.32	0.00020208	0.000166512						170.448	0.000473893	0.000475034						136.16	0.183415	0.143155
[truncated: 152 more rows]

## Sheet: Panel e
Experiment iSWAP				Fit dispersive model				Experiment Rabi Oscillation				Fit Rabi Oscillation				Normalized experimental data (numerical data in the Figure panel)				Normalized fit dispersive model (numerical data in the Figure panel)
[truncated: 1,006 more rows]

[truncated: 1 more sheets: Panel f]
