# Supplementary material for: Cavity-mediated iSWAP oscillations between distant spins
Source: Nat Phys. 2024 Dec 9;21(1):168–74. doi: 10.1038/s41567-024-02694-8 (PMC11746143; doi:10.1038/s41567-024-02694-8)
Supplement: Supplementary file 4 — Numerical source data for Fig. 2. [file 41567_2024_2694_MOESM4_ESM.xlsx]

## Sheet: Fig. 2 a b
Experiment				Fit
Time (ns)	Δ|S21| Q1 (arb. u.)	Δ|S21| Q2 (arb. u.)		Time (ns)	Δ|S21| Q1 (arb. u.)	Δ|S21| Q2 (arb. u.)
1	3.26e-05	0.000113725		1	2.61255e-05	3.64e-05
5	7.04e-05	0.000114914		1.2	2.72172e-05	3.76e-05
9	0.000148	0.000143282		1.4	2.83958e-05	3.9e-05
13	0.000246	0.000303477		1.6	2.96609e-05	4.06e-05
17	0.00028	0.000382317		1.8	3.10118e-05	4.23e-05
21	0.00044	0.000675497		2	3.24481e-05	4.41e-05
25	0.000491	0.000842923		2.2	3.39692e-05	4.61e-05
29	0.000578	0.00103751		2.4	3.55746e-05	4.83e-05
33	0.000717	0.00105562		2.6	3.72637e-05	5.06e-05
37	0.000812	0.00112526		2.8	3.90359e-05	5.31e-05
41	0.000797	0.00105624		3	4.08905e-05	5.57e-05
45	0.000734	0.00102124		3.2	4.2827e-05	5.85e-05
49	0.000788	0.000922593		3.4	4.48447e-05	6.14e-05
53	0.000742	0.000826427		3.6	4.6943e-05	6.44e-05
57	0.000599	0.000688771		3.8	4.91212e-05	6.76e-05
61	0.000437	0.000596095		4	5.13786e-05	7.1e-05
65	0.000499	0.000515075		4.2	5.37146e-05	7.45e-05
69	0.00037	0.00038043		4.4	5.61283e-05	7.81e-05
73	0.000322	0.000378826		4.6	5.86191e-05	8.18e-05
77	0.000296	0.00034379		4.8	6.11862e-05	8.57e-05
81	0.000231	0.000343728		5	6.38289e-05	8.98e-05
85	0.00022	0.000349986		5.2	6.65464e-05	9.39e-05
89	0.000248	0.000368892		5.4	6.93379e-05	9.82e-05
93	0.000304	0.000621527		5.6	7.22026e-05	0.000103
97	0.000271	0.000385829		5.8	7.51398e-05	0.000107
101	0.000299	0.000745152		6	7.81486e-05	0.000112
105	0.00044	0.000828247		6.2	8.12281e-05	0.000117
109	0.000486	0.000814649		6.4	8.43775e-05	0.000122
113	0.000564	0.000913557		6.6	8.7596e-05	0.000127
117	0.000582	0.000897995		6.8	9.08827e-05	0.000132
121	0.0006	0.000929971		7	9.42367e-05	0.000137
125	0.000687	0.000935617		7.2	9.76571e-05	0.000143
129	0.00052	0.000860106		7.4	0.000101143	0.000148
133	0.000648	0.000789564		7.6	0.000104693	0.000154
137	0.000601	0.000764508		7.8	0.000108308	0.000159
141	0.000657	0.000648126		8	0.000111984	0.000165
145	0.000542	0.000694559		8.2	0.000115723	0.000171
149	0.000514	0.000543569		8.4	0.000119522	0.000177
153	0.000401	0.000688571		8.6	0.000123382	0.000183
157	0.000418	0.000568514		8.8	0.0001273	0.00019
161	0.000283	0.000543619		9	0.000131276	0.000196
165	0.000427	0.000601464		9.2	0.000135309	0.000203
169	0.000382	0.000651006		9.4	0.000139398	0.000209
173	0.000321	0.000649633		9.6	0.000143541	0.000216
177	0.000316	0.000680339		9.8	0.000147739	0.000223
181	0.000391	0.000682617		10	0.000151989	0.000229
185	0.000336	0.000625545		10.2	0.000156291	0.000236
189	0.000408	0.000795677		10.4	0.000160643	0.000243
193	0.000454	0.000783626		10.6	0.000165046	0.00025
197	0.00038	0.00076679		10.8	0.000169497	0.000258
201	0.000402	0.000750653		11	0.000173995	0.000265
				11.2	0.00017854	0.000272
				11.4	0.00018313	0.00028
				11.6	0.000187765	0.000287
				11.8	0.000192443	0.000295
				12	0.000197162	0.000302
				12.2	0.000201923	0.00031
				12.4	0.000206724	0.000318
				12.6	0.000211563	0.000326
				12.8	0.00021644	0.000333
				13	0.000221353	0.000341
				13.2	0.000226302	0.000349
				13.4	0.000231285	0.000357
				13.6	0.000236301	0.000365
				13.8	0.000241349	0.000374
				14	0.000246427	0.000382
				14.2	0.000251536	0.00039
				14.4	0.000256672	0.000398
				14.6	0.000261836	0.000407
				14.8	0.000267027	0.000415
				15	0.000272242	0.000423
				15.2	0.000277481	0.000432
				15.4	0.000282743	0.00044
				15.6	0.000288026	0.000449
				15.8	0.000293329	0.000457
				16	0.000298652	0.000466
				16.2	0.000303993	0.000474
				16.4	0.00030935	0.000483
				16.6	0.000314723	0.000491
				16.8	0.000320111	0.0005
				17	0.000325512	0.000508
				17.2	0.000330925	0.000517
				17.4	0.000336349	0.000526
				17.6	0.000341783	0.000534
				17.8	0.000347225	0.000543
				18	0.000352675	0.000552
				18.2	0.000358132	0.00056
				18.4	0.000363593	0.000569
				18.6	0.000369059	0.000577
				18.8	0.000374527	0.000586
				19	0.000379997	0.000595
				19.2	0.000385467	0.000603
				19.4	0.000390937	0.000612
				19.6	0.000396406	0.00062
				19.8	0.000401871	0.000629
				20	0.000407332	0.000637
				20.2	0.000412788	0.000646
				20.4	0.000418238	0.000654
				20.6	0.000423681	0.000663
				20.8	0.000429115	0.000671
				21	0.000434539	0.00068
				21.2	0.000439952	0.000688
				21.4	0.000445354	0.000696
				21.6	0.000450743	0.000705
				21.8	0.000456118	0.000713
				22	0.000461477	0.000721
				22.2	0.000466821	0.000729
				22.4	0.000472147	0.000737
				22.6	0.000477455	0.000745
				22.8	0.000482743	0.000753
				23	0.000488011	0.000761
				23.2	0.000493257	0.000769
				23.4	0.000498481	0.000777
				23.6	0.000503682	0.000785
				23.8	0.000508857	0.000793
				24	0.000514008	0.0008
				24.2	0.000519131	0.000808
				24.4	0.000524227	0.000816
				24.6	0.000529295	0.000823
				24.8	0.000534333	0.00083
				25	0.00053934	0.000838
				25.2	0.000544316	0.000845
				25.4	0.000549259	0.000852
				25.6	0.000554169	0.00086
				25.8	0.000559045	0.000867
				26	0.000563886	0.000874
				26.2	0.00056869	0.000881
				26.4	0.000573457	0.000887
				26.6	0.000578187	0.000894
				26.8	0.000582877	0.000901
				27	0.000587528	0.000907
				27.2	0.000592138	0.000914
				27.4	0.000596707	0.00092
				27.6	0.000601234	0.000927
				27.8	0.000605717	0.000933
				28	0.000610157	0.000939
				28.2	0.000614552	0.000945
				28.4	0.000618901	0.000951
				28.6	0.000623204	0.000957
				28.8	0.000627461	0.000963
				29	0.000631669	0.000969
				29.2	0.000635829	0.000974
				29.4	0.000639939	0.00098
				29.6	0.000644	0.000985
				29.8	0.00064801	0.00099
				30	0.000651968	0.000996
				30.2	0.000655875	0.001
				30.4	0.000659729	0.00101
				30.6	0.000663529	0.00101
				30.8	0.000667275	0.00102
				31	0.000670967	0.00102
				31.2	0.000674603	0.00102
				31.4	0.000678184	0.00103
				31.6	0.000681708	0.00103
				31.8	0.000685174	0.00104
				32	0.000688584	0.00104
				32.2	0.000691935	0.00105
				32.4	0.000695227	0.00105
				32.6	0.000698461	0.00105
				32.8	0.000701634	0.00106
				33	0.000704747	0.00106
				33.2	0.0007078	0.00106
				33.4	0.000710791	0.00107
				33.6	0.000713721	0.00107
				33.8	0.000716589	0.00107
				34	0.000719394	0.00108
				34.2	0.000722137	0.00108
				34.4	0.000724816	0.00108
				34.6	0.000727431	0.00109
				34.8	0.000729982	0.00109
				35	0.00073247	0.00109
				35.2	0.000734892	0.00109
				35.4	0.000737249	0.0011
				35.6	0.000739541	0.0011
				35.8	0.000741767	0.0011
				36	0.000743928	0.0011
				36.2	0.000746022	0.0011
				36.4	0.00074805	0.0011
				36.6	0.000750011	0.00111
				36.8	0.000751905	0.00111
				37	0.000753732	0.00111
				37.2	0.000755492	0.00111
				37.4	0.000757185	0.00111
				37.6	0.000758809	0.00111
				37.8	0.000760366	0.00111
				38	0.000761856	0.00111
				38.2	0.000763277	0.00111
				38.4	0.00076463	0.00111
				38.6	0.000765915	0.00112
				38.8	0.000767131	0.00112
				39	0.000768279	0.00112
				39.2	0.000769359	0.00112
				39.4	0.000770371	0.00112
				39.6	0.000771314	0.00112
				39.8	0.000772188	0.00112
				40	0.000772994	0.00111
				40.2	0.000773732	0.00111
				40.4	0.000774401	0.00111
				40.6	0.000775002	0.00111
				40.8	0.000775535	0.00111
				41	0.000776	0.00111
				41.2	0.000776397	0.00111
				41.4	0.000776725	0.00111
				41.6	0.000776986	0.00111
				41.8	0.00077718	0.00111
				42	0.000777305	0.0011
				42.2	0.000777364	0.0011
				42.4	0.000777355	0.0011
				42.6	0.000777279	0.0011
				42.8	0.000777137	0.0011
				43	0.000776928	0.0011
				43.2	0.000776652	0.00109
				43.4	0.000776311	0.00109
				43.6	0.000775903	0.00109
				43.8	0.000775431	0.00109
				44	0.000774893	0.00108
				44.2	0.00077429	0.00108
				44.4	0.000773622	0.00108
				44.6	0.00077289	0.00108
				44.8	0.000772094	0.00107
				45	0.000771235	0.00107
				45.2	0.000770312	0.00107
				45.4	0.000769326	0.00106
				45.6	0.000768278	0.00106
				45.8	0.000767168	0.00106
				46	0.000765996	0.00105
				46.2	0.000764762	0.00105
				46.4	0.000763468	0.00105
				46.6	0.000762114	0.00104
				46.8	0.000760699	0.00104
				47	0.000759226	0.00104
				47.2	0.000757693	0.00103
				47.4	0.000756101	0.00103
				47.6	0.000754452	0.00102
				47.8	0.000752745	0.00102
				48	0.000750981	0.00101
				48.2	0.000749161	0.00101
				48.4	0.000747285	0.00101
				48.6	0.000745353	0.001
				48.8	0.000743367	0.000997
				49	0.000741326	0.000993
				49.2	0.000739232	0.000988
				49.4	0.000737085	0.000983
				49.6	0.000734885	0.000978
				49.8	0.000732634	0.000974
				50	0.000730331	0.000969
				50.2	0.000727978	0.000964
				50.4	0.000725575	0.000959
				50.6	0.000723122	0.000954
				50.8	0.000720621	0.000949
				51	0.000718072	0.000944
				51.2	0.000715476	0.000938
				51.4	0.000712833	0.000933
				51.6	0.000710144	0.000928
				51.8	0.000707409	0.000922
				52	0.000704631	0.000917
				52.2	0.000701808	0.000912
				52.4	0.000698942	0.000906
				52.6	0.000696034	0.000901
				52.8	0.000693084	0.000895
				53	0.000690094	0.00089
				53.2	0.000687063	0.000884
				53.4	0.000683993	0.000878
				53.6	0.000680884	0.000873
				53.8	0.000677737	0.000867
				54	0.000674553	0.000861
				54.2	0.000671332	0.000855
				54.4	0.000668076	0.000849
				54.6	0.000664785	0.000844
				54.8	0.00066146	0.000838
				55	0.000658102	0.000832
				55.2	0.000654712	0.000826
				55.4	0.000651289	0.00082
				55.6	0.000647836	0.000814
				55.8	0.000644353	0.000808
				56	0.000640841	0.000802
				56.2	0.0006373	0.000796
				56.4	0.000633732	0.00079
				56.6	0.000630137	0.000784
				56.8	0.000626516	0.000778
				57	0.00062287	0.000772
				57.2	0.0006192	0.000766
				57.4	0.000615506	0.00076
				57.6	0.00061179	0.000754
				57.8	0.000608052	0.000748
				58	0.000604294	0.000742
				58.2	0.000600515	0.000736
				58.4	0.000596717	0.00073
				58.6	0.000592901	0.000724
				58.8	0.000589067	0.000719
				59	0.000585216	0.000713
				59.2	0.00058135	0.000707
				59.4	0.000577469	0.000701
				59.6	0.000573574	0.000695
				59.8	0.000569665	0.000689
				60	0.000565745	0.000683
				60.2	0.000561812	0.000677
				60.4	0.000557869	0.000671
				60.6	0.000553917	0.000665
				60.8	0.000549955	0.00066
				61	0.000545985	0.000654
				61.2	0.000542009	0.000648
				61.4	0.000538025	0.000642
				61.6	0.000534036	0.000637
				61.8	0.000530043	0.000631
				62	0.000526046	0.000625
				62.2	0.000522045	0.00062
				62.4	0.000518043	0.000614
				62.6	0.000514039	0.000609
				62.8	0.000510035	0.000603
				63	0.000506032	0.000598
				63.2	0.000502029	0.000592
				63.4	0.000498029	0.000587
				63.6	0.000494031	0.000581
				63.8	0.000490038	0.000576
				64	0.000486048	0.000571
				64.2	0.000482065	0.000566
				64.4	0.000478087	0.00056
				64.6	0.000474116	0.000555
				64.8	0.000470153	0.00055
				65	0.000466199	0.000545
				65.2	0.000462255	0.00054
				65.4	0.00045832	0.000535
				65.6	0.000454397	0.00053
				65.8	0.000450485	0.000526
				66	0.000446586	0.000521
				66.2	0.0004427	0.000516
				66.4	0.000438829	0.000512
				66.6	0.000434972	0.000507
				66.8	0.000431131	0.000502
				67	0.000427307	0.000498
				67.2	0.0004235	0.000494
				67.4	0.00041971	0.000489
				67.6	0.00041594	0.000485
				67.8	0.000412189	0.000481
				68	0.000408458	0.000476
				68.2	0.000404748	0.000472
				68.4	0.000401059	0.000468
				68.6	0.000397393	0.000464
				68.8	0.00039375	0.00046
				69	0.00039013	0.000457
				69.2	0.000386535	0.000453
				69.4	0.000382965	0.000449
				69.6	0.000379421	0.000446
				69.8	0.000375903	0.000442
				70	0.000372412	0.000439
				70.2	0.000368949	0.000435
				70.4	0.000365515	0.000432
				70.6	0.000362109	0.000429
				70.8	0.000358733	0.000425
				71	0.000355388	0.000422
				71.2	0.000352073	0.000419
				71.4	0.00034879	0.000416
				71.6	0.000345539	0.000413
				71.8	0.00034232	0.000411
				72	0.000339135	0.000408
				72.2	0.000335983	0.000405
				72.4	0.000332866	0.000403
				72.6	0.000329784	0.0004
				72.8	0.000326738	0.000398
				73	0.000323727	0.000395
				73.2	0.000320753	0.000393
				73.4	0.000317817	0.000391
				73.6	0.000314917	0.000389
				73.8	0.000312056	0.000387
				74	0.000309234	0.000385
				74.2	0.00030645	0.000383
				74.4	0.000303706	0.000381
				74.6	0.000301002	0.000379
				74.8	0.000298338	0.000378
				75	0.000295716	0.000376
				75.2	0.000293134	0.000375
				75.4	0.000290595	0.000373
				75.6	0.000288097	0.000372
				75.8	0.000285642	0.000371
				76	0.00028323	0.00037
				76.2	0.000280861	0.000369
				76.4	0.000278536	0.000368
				76.6	0.000276255	0.000367
				76.8	0.000274019	0.000366
				77	0.000271827	0.000365
				77.2	0.000269681	0.000364
				77.4	0.000267579	0.000364
				77.6	0.000265524	0.000363
				77.8	0.000263514	0.000363
				78	0.000261551	0.000363
				78.2	0.000259634	0.000362
				78.4	0.000257764	0.000362
				78.6	0.000255942	0.000362
				78.8	0.000254166	0.000362
				79	0.000252439	0.000362
				79.2	0.000250759	0.000362
				79.4	0.000249127	0.000362
				79.6	0.000247543	0.000363
				79.8	0.000246008	0.000363
				80	0.000244521	0.000364
				80.2	0.000243083	0.000364
				80.4	0.000241694	0.000365
				80.6	0.000240355	0.000365
				80.8	0.000239064	0.000366
				81	0.000237823	0.000367
				81.2	0.000236631	0.000368
				81.4	0.000235489	0.000369
				81.6	0.000234397	0.00037
				81.8	0.000233354	0.000371
				82	0.000232361	0.000372
				82.2	0.000231418	0.000374
				82.4	0.000230525	0.000375
				82.6	0.000229682	0.000376
				82.8	0.00022889	0.000378
				83	0.000228147	0.000379
				83.2	0.000227454	0.000381
				83.4	0.000226811	0.000383
				83.6	0.000226219	0.000384
				83.8	0.000225676	0.000386
				84	0.000225184	0.000388
				84.2	0.000224742	0.00039
				84.4	0.000224349	0.000392
				84.6	0.000224006	0.000394
				84.8	0.000223714	0.000396
				85	0.000223471	0.000398
				85.2	0.000223277	0.000401
				85.4	0.000223133	0.000403
				85.6	0.000223039	0.000405
				85.8	0.000222994	0.000408
				86	0.000222997	0.00041
				86.2	0.000223051	0.000413
				86.4	0.000223152	0.000416
				86.6	0.000223303	0.000418
				86.8	0.000223502	0.000421
				87	0.00022375	0.000424
				87.2	0.000224045	0.000427
				87.4	0.000224389	0.000429
				87.6	0.00022478	0.000432
				87.8	0.000225219	0.000435
				88	0.000225706	0.000438
				88.2	0.000226239	0.000441
				88.4	0.000226819	0.000445
				88.6	0.000227446	0.000448
				88.8	0.000228119	0.000451
				89	0.000228839	0.000454
				89.2	0.000229603	0.000458
				89.4	0.000230414	0.000461
				89.6	0.000231269	0.000464
				89.8	0.00023217	0.000468
				90	0.000233115	0.000471
				90.2	0.000234104	0.000475
				90.4	0.000235137	0.000478
				90.6	0.000236214	0.000482
				90.8	0.000237334	0.000485
				91	0.000238496	0.000489
				91.2	0.000239702	0.000493
				91.4	0.000240949	0.000496
				91.6	0.000242238	0.0005
				91.8	0.000243568	0.000504
				92	0.000244939	0.000508
				92.2	0.000246351	0.000512
				92.4	0.000247803	0.000516
				92.6	0.000249295	0.000519
				92.8	0.000250825	0.000523
				93	0.000252395	0.000527
				93.2	0.000254003	0.000531
				93.4	0.000255649	0.000535
				93.6	0.000257333	0.000539
				93.8	0.000259053	0.000543
				94	0.00026081	0.000547
				94.2	0.000262604	0.000551
				94.4	0.000264433	0.000555
				94.6	0.000266297	0.000559
				94.8	0.000268195	0.000564
				95	0.000270128	0.000568
				95.2	0.000272095	0.000572
				95.4	0.000274094	0.000576
				95.6	0.000276127	0.00058
				95.8	0.000278191	0.000584
				96	0.000280287	0.000588
				96.2	0.000282414	0.000592
				96.4	0.000284571	0.000597
				96.6	0.000286759	0.000601
				96.8	0.000288976	0.000605
				97	0.000291222	0.000609
				97.2	0.000293496	0.000613
				97.4	0.000295798	0.000618
				97.6	0.000298127	0.000622
				97.8	0.000300483	0.000626
				98	0.000302865	0.00063
				98.2	0.000305272	0.000634
				98.4	0.000307705	0.000638
				98.6	0.000310162	0.000642
				98.8	0.000312642	0.000647
				99	0.000315146	0.000651
				99.2	0.000317672	0.000655
				99.4	0.000320221	0.000659
				99.6	0.00032279	0.000663
				99.8	0.000325381	0.000667
				100	0.000327991	0.000671
				100	0.000330622	0.000675
				100	0.000333271	0.000679
				101	0.000335939	0.000683
				101	0.000338624	0.000687
				101	0.000341327	0.000691
				101	0.000344046	0.000695
				101	0.000346781	0.000699
				102	0.000349532	0.000703
				102	0.000352297	0.000707
				102	0.000355076	0.000711
				102	0.000357869	0.000715
				102	0.000360674	0.000719
				103	0.000363492	0.000722
				103	0.000366321	0.000726
				103	0.000369161	0.00073
				103	0.000372012	0.000734
				103	0.000374872	0.000737
				104	0.000377741	0.000741
				104	0.000380619	0.000745
				104	0.000383505	0.000748
				104	0.000386398	0.000752
				104	0.000389297	0.000755
				105	0.000392202	0.000759
				105	0.000395113	0.000762
				105	0.000398028	0.000766
				105	0.000400947	0.000769
				105	0.00040387	0.000772
				106	0.000406796	0.000776
				106	0.000409724	0.000779
				106	0.000412653	0.000782
				106	0.000415584	0.000785
				106	0.000418514	0.000789
				107	0.000421445	0.000792
				107	0.000424374	0.000795
				107	0.000427303	0.000798
				107	0.000430229	0.000801
				107	0.000433152	0.000804
				108	0.000436072	0.000807
				108	0.000438988	0.00081
				108	0.0004419	0.000812
				108	0.000444806	0.000815
				108	0.000447707	0.000818
				109	0.000450602	0.00082
				109	0.000453489	0.000823
				109	0.000456369	0.000826
				109	0.000459241	0.000828
				109	0.000462105	0.000831
				110	0.000464959	0.000833
				110	0.000467804	0.000835
				110	0.000470638	0.000838
				110	0.000473461	0.00084
				110	0.000476273	0.000842
				111	0.000479073	0.000844
				111	0.00048186	0.000847
				111	0.000484635	0.000849
				111	0.000487395	0.000851
				111	0.000490142	0.000853
				112	0.000492873	0.000854
				112	0.000495589	0.000856
				112	0.00049829	0.000858
				112	0.000500974	0.00086
				112	0.000503642	0.000862
				113	0.000506292	0.000863
				113	0.000508924	0.000865
				113	0.000511538	0.000866
				113	0.000514133	0.000868
				113	0.000516709	0.000869
				114	0.000519265	0.00087
				114	0.000521801	0.000872
				114	0.000524316	0.000873
				114	0.000526809	0.000874
				114	0.000529281	0.000875
				115	0.000531731	0.000876
				115	0.000534159	0.000877
				115	0.000536563	0.000878
				115	0.000538944	0.000879
				115	0.000541301	0.00088
				116	0.000543633	0.000881
				116	0.000545941	0.000882
				116	0.000548224	0.000882
				116	0.000550481	0.000883
				116	0.000552712	0.000884
				117	0.000554917	0.000884
				117	0.000557095	0.000885
				117	0.000559246	0.000885
				117	0.000561369	0.000885
				117	0.000563465	0.000886
				118	0.000565532	0.000886
				118	0.000567571	0.000886
				118	0.000569581	0.000886
				118	0.000571562	0.000886
				118	0.000573513	0.000886
				119	0.000575434	0.000886
				119	0.000577325	0.000886
				119	0.000579185	0.000886
				119	0.000581015	0.000886
				119	0.000582813	0.000885
				120	0.00058458	0.000885
				120	0.000586316	0.000885
				120	0.000588019	0.000884
				120	0.00058969	0.000884
				120	0.000591329	0.000883
				121	0.000592935	0.000883
				121	0.000594507	0.000882
				121	0.000596047	0.000881
				121	0.000597553	0.000881
				121	0.000599026	0.00088
				122	0.000600465	0.000879
				122	0.000601869	0.000878
				122	0.000603239	0.000877
				122	0.000604575	0.000876
				122	0.000605876	0.000875
				123	0.000607143	0.000874
				123	0.000608374	0.000873
				123	0.00060957	0.000872
				123	0.000610731	0.000871
				123	0.000611857	0.000869
				124	0.000612947	0.000868
				124	0.000614001	0.000867
				124	0.000615019	0.000865
				124	0.000616002	0.000864
				124	0.000616948	0.000862
				125	0.000617858	0.000861
				125	0.000618732	0.000859
				125	0.00061957	0.000858
				125	0.000620372	0.000856
				125	0.000621137	0.000854
				126	0.000621865	0.000853
				126	0.000622557	0.000851
				126	0.000623212	0.000849
				126	0.000623831	0.000847
				126	0.000624413	0.000845
				127	0.000624959	0.000843
				127	0.000625468	0.000841
				127	0.00062594	0.000839
				127	0.000626375	0.000837
				127	0.000626774	0.000835
				128	0.000627136	0.000833
				128	0.000627462	0.000831
				128	0.000627751	0.000829
				128	0.000628004	0.000827
				128	0.00062822	0.000824
				129	0.0006284	0.000822
				129	0.000628543	0.00082
				129	0.00062865	0.000818
				129	0.000628721	0.000815
				129	0.000628756	0.000813
				130	0.000628755	0.00081
				130	0.000628718	0.000808
				130	0.000628645	0.000805
				130	0.000628537	0.000803
				130	0.000628393	0.0008
				131	0.000628213	0.000798
				131	0.000627999	0.000795
				131	0.000627749	0.000793
				131	0.000627464	0.00079
				131	0.000627144	0.000787
				132	0.00062679	0.000785
				132	0.000626401	0.000782
				132	0.000625978	0.000779
				132	0.000625521	0.000777
				132	0.00062503	0.000774
				133	0.000624506	0.000771
				133	0.000623947	0.000769
				133	0.000623356	0.000766
				133	0.000622731	0.000763
				133	0.000622074	0.00076
				134	0.000621384	0.000757
				134	0.000620661	0.000755
				134	0.000619907	0.000752
				134	0.00061912	0.000749
				134	0.000618302	0.000746
				135	0.000617453	0.000743
				135	0.000616572	0.00074
				135	0.000615661	0.000738
				135	0.000614719	0.000735
				135	0.000613747	0.000732
				136	0.000612745	0.000729
				136	0.000611713	0.000726
				136	0.000610651	0.000723
				136	0.000609561	0.00072
				136	0.000608442	0.000717
				137	0.000607295	0.000714
				137	0.000606119	0.000711
				137	0.000604916	0.000709
				137	0.000603685	0.000706
				137	0.000602427	0.000703
				138	0.000601142	0.0007
				138	0.000599831	0.000697
				138	0.000598493	0.000694
				138	0.00059713	0.000691
				138	0.000595742	0.000688
				139	0.000594328	0.000685
				139	0.00059289	0.000683
				139	0.000591428	0.00068
				139	0.000589941	0.000677
				139	0.000588432	0.000674
				140	0.000586899	0.000671
				140	0.000585343	0.000668
				140	0.000583765	0.000666
				140	0.000582165	0.000663
				140	0.000580543	0.00066
				141	0.0005789	0.000657
				141	0.000577237	0.000654
				141	0.000575553	0.000652
				141	0.000573849	0.000649
				141	0.000572126	0.000646
				142	0.000570383	0.000644
				142	0.000568622	0.000641
				142	0.000566842	0.000638
				142	0.000565045	0.000636
				142	0.00056323	0.000633
				143	0.000561399	0.00063
				143	0.00055955	0.000628
				143	0.000557686	0.000625
				143	0.000555806	0.000623
				143	0.000553911	0.00062
				144	0.000552	0.000618
				144	0.000550076	0.000615
				144	0.000548137	0.000613
				144	0.000546185	0.00061
				144	0.00054422	0.000608
				145	0.000542243	0.000605
				145	0.000540253	0.000603
				145	0.000538252	0.000601
				145	0.000536239	0.000598
				145	0.000534216	0.000596
				146	0.000532182	0.000594
				146	0.000530139	0.000592
				146	0.000528086	0.00059
				146	0.000526024	0.000587
				146	0.000523953	0.000585
				147	0.000521875	0.000583
				147	0.000519789	0.000581
				147	0.000517696	0.000579
				147	0.000515596	0.000577
				147	0.00051349	0.000575
				148	0.000511378	0.000573
				148	0.000509261	0.000571
				148	0.000507139	0.000569
				148	0.000505013	0.000567
				148	0.000502882	0.000566
				149	0.000500749	0.000564
				149	0.000498612	0.000562
				149	0.000496473	0.00056
				149	0.000494332	0.000559
				149	0.000492189	0.000557
				150	0.000490045	0.000555
				150	0.0004879	0.000554
				150	0.000485755	0.000552
				150	0.00048361	0.000551
				150	0.000481465	0.000549
				151	0.000479322	0.000548
				151	0.00047718	0.000546
				151	0.00047504	0.000545
				151	0.000472903	0.000544
				151	0.000470768	0.000542
				152	0.000468637	0.000541
				152	0.00046651	0.00054
				152	0.000464386	0.000539
				152	0.000462267	0.000538
				152	0.000460153	0.000537
				153	0.000458045	0.000536
				153	0.000455943	0.000535
				153	0.000453846	0.000534
				153	0.000451757	0.000533
				153	0.000449674	0.000532
				154	0.0004476	0.000531
				154	0.000445533	0.00053
				154	0.000443474	0.000529
				154	0.000441424	0.000528
				154	0.000439384	0.000528
				155	0.000437353	0.000527
				155	0.000435332	0.000526
				155	0.000433321	0.000526
				155	0.000431321	0.000525
				155	0.000429332	0.000525
				156	0.000427355	0.000524
				156	0.00042539	0.000524
				156	0.000423437	0.000524
				156	0.000421496	0.000523
				156	0.000419569	0.000523
				157	0.000417655	0.000523
				157	0.000415755	0.000522
				157	0.000413869	0.000522
				157	0.000411997	0.000522
				157	0.000410141	0.000522
				158	0.000408299	0.000522
				158	0.000406473	0.000522
				158	0.000404663	0.000522
				158	0.000402869	0.000522
				158	0.000401091	0.000522
				159	0.000399331	0.000522
				159	0.000397587	0.000522
				159	0.000395861	0.000522
				159	0.000394153	0.000522
				159	0.000392463	0.000523
				160	0.000390791	0.000523
				160	0.000389138	0.000523
				160	0.000387504	0.000524
				160	0.00038589	0.000524
				160	0.000384294	0.000525
				161	0.000382719	0.000525
				161	0.000381164	0.000525
				161	0.000379629	0.000526
				161	0.000378115	0.000527
				161	0.000376621	0.000527
				162	0.000375149	0.000528
				162	0.000373698	0.000529
				162	0.000372269	0.000529
				162	0.000370862	0.00053
				162	0.000369477	0.000531
				163	0.000368114	0.000532
				163	0.000366774	0.000532
				163	0.000365456	0.000533
				163	0.000364162	0.000534
				163	0.00036289	0.000535
				164	0.000361642	0.000536
				164	0.000360418	0.000537
				164	0.000359218	0.000538
				164	0.000358041	0.000539
				164	0.000356889	0.00054
				165	0.00035576	0.000541
				165	0.000354657	0.000543
				165	0.000353578	0.000544
				165	0.000352523	0.000545
				165	0.000351494	0.000546
				166	0.00035049	0.000548
				166	0.000349511	0.000549
				166	0.000348557	0.00055
				166	0.000347629	0.000551
				166	0.000346727	0.000553
				167	0.00034585	0.000554
				167	0.000344999	0.000556
				167	0.000344174	0.000557
				167	0.000343375	0.000559
				167	0.000342602	0.00056
				168	0.000341855	0.000562
				168	0.000341135	0.000563
				168	0.000340441	0.000565
				168	0.000339773	0.000566
				168	0.000339132	0.000568
				169	0.000338517	0.000569
				169	0.000337929	0.000571
				169	0.000337368	0.000573
				169	0.000336834	0.000574
				169	0.000336326	0.000576
				170	0.000335845	0.000578
				170	0.000335391	0.00058
				170	0.000334963	0.000581
				170	0.000334563	0.000583
				170	0.000334189	0.000585
				171	0.000333842	0.000587
				171	0.000333522	0.000589
				171	0.000333229	0.00059
				171	0.000332962	0.000592
				171	0.000332722	0.000594
				172	0.000332509	0.000596
				172	0.000332323	0.000598
				172	0.000332164	0.0006
				172	0.000332031	0.000602
				172	0.000331924	0.000604
				173	0.000331845	0.000605
				173	0.000331792	0.000607
				173	0.000331765	0.000609
				173	0.000331764	0.000611
				173	0.00033179	0.000613
				174	0.000331842	0.000615
				174	0.00033192	0.000617
				174	0.000332024	0.000619
				174	0.000332154	0.000621
				174	0.00033231	0.000623
				175	0.000332492	0.000625
				175	0.000332699	0.000627
				175	0.000332931	0.000629
				175	0.000333189	0.000631
				175	0.000333473	0.000633
				176	0.000333781	0.000635
				176	0.000334114	0.000637
				176	0.000334473	0.000639
				176	0.000334855	0.000641
				176	0.000335263	0.000643
				177	0.000335694	0.000645
				177	0.00033615	0.000647
				177	0.00033663	0.000649
				177	0.000337134	0.000651
				177	0.000337662	0.000653
				178	0.000338213	0.000655
				178	0.000338788	0.000657
				178	0.000339385	0.000659
				178	0.000340006	0.000661
				178	0.000340649	0.000663
				179	0.000341315	0.000665
				179	0.000342003	0.000667
				179	0.000342714	0.000669
				179	0.000343446	0.000671
				179	0.000344201	0.000673
				180	0.000344976	0.000675
				180	0.000345773	0.000677
				180	0.000346591	0.000679
				180	0.00034743	0.000681
				180	0.00034829	0.000683
				181	0.000349169	0.000685
				181	0.000350069	0.000687
				181	0.000350989	0.000689
				181	0.000351929	0.00069
				181	0.000352887	0.000692
				182	0.000353865	0.000694
				182	0.000354862	0.000696
				182	0.000355877	0.000698
				182	0.000356911	0.0007
				182	0.000357963	0.000701
				183	0.000359032	0.000703
				183	0.000360119	0.000705
				183	0.000361224	0.000707
				183	0.000362345	0.000708
				183	0.000363483	0.00071
				184	0.000364637	0.000712
				184	0.000365807	0.000714
				184	0.000366993	0.000715
				184	0.000368195	0.000717
				184	0.000369412	0.000719
				185	0.000370644	0.00072
				185	0.00037189	0.000722
				185	0.000373151	0.000723
				185	0.000374426	0.000725
				185	0.000375714	0.000726
				186	0.000377016	0.000728
				186	0.000378331	0.00073
				186	0.000379658	0.000731
				186	0.000380998	0.000732
				186	0.000382351	0.000734
				187	0.000383715	0.000735
				187	0.00038509	0.000737
				187	0.000386477	0.000738
				187	0.000387875	0.000739
				187	0.000389283	0.000741
				188	0.000390701	0.000742
				188	0.000392129	0.000743
				188	0.000393567	0.000745
				188	0.000395014	0.000746
				188	0.00039647	0.000747
				189	0.000397934	0.000748
				189	0.000399407	0.00075
				189	0.000400888	0.000751
				189	0.000402376	0.000752
				189	0.000403871	0.000753
				190	0.000405374	0.000754
				190	0.000406882	0.000755
				190	0.000408398	0.000756
				190	0.000409919	0.000757
				190	0.000411445	0.000758
				191	0.000412977	0.000759
				191	0.000414514	0.00076
				191	0.000416055	0.000761
				191	0.0004176	0.000762
				191	0.00041915	0.000762
				192	0.000420703	0.000763
				192	0.000422259	0.000764
				192	0.000423818	0.000765
				192	0.00042538	0.000766
				192	0.000426943	0.000766
				193	0.000428509	0.000767
				193	0.000430076	0.000768
				193	0.000431645	0.000768
				193	0.000433214	0.000769
				193	0.000434784	0.000769
				194	0.000436354	0.00077
				194	0.000437924	0.00077
				194	0.000439494	0.000771
				194	0.000441062	0.000771
				194	0.00044263	0.000772
				195	0.000444196	0.000772
				195	0.000445761	0.000773
				195	0.000447323	0.000773
				195	0.000448883	0.000773
				195	0.000450441	0.000774
				196	0.000451995	0.000774
				196	0.000453546	0.000774
				196	0.000455094	0.000774
				196	0.000456637	0.000775
				196	0.000458176	0.000775
				197	0.000459711	0.000775
				197	0.00046124	0.000775
				197	0.000462765	0.000775
				197	0.000464284	0.000775
				197	0.000465797	0.000775
				198	0.000467304	0.000775
				198	0.000468805	0.000775
				198	0.000470299	0.000775
				198	0.000471786	0.000775
				198	0.000473265	0.000775
				199	0.000474737	0.000775
				199	0.000476201	0.000775
				199	0.000477658	0.000775
				199	0.000479105	0.000774
				199	0.000480544	0.000774
				200	0.000481974	0.000774
				200	0.000483395	0.000774
				200	0.000484806	0.000773
				200	0.000486207	0.000773
				200	0.000487599	0.000773
				201	0.000488979	0.000772
				201	0.00049035	0.000772
				201	0.000491709	0.000771
