# Supplementary material for: Cavity-mediated iSWAP oscillations between distant spins
Source: Nat Phys. 2024 Dec 9;21(1):168–74. doi: 10.1038/s41567-024-02694-8 (PMC11746143; doi:10.1038/s41567-024-02694-8)
Supplement: Supplementary file 5 — Numerical source data for Fig. 3. [file 41567_2024_2694_MOESM5_ESM.xlsx]

## Sheet: Panel b
Experiment				Fit
Time (ns)	Δ|S21| Q1 (arb. u.)	Δ|S21| Q2 (arb. u.)		Time (ns)	Δ|S21| Q1 (arb. u.)	Δ|S21| Q2 (arb. u.)
0	0.000858028	0.000139652		0	0.000861274	0.000195577
4	0.000853302	0.000211089		0.16	0.000859781	0.000195599
8	0.000665386	0.000262902		0.32	0.000858244	0.000195663
12	0.000642265	0.000277063		0.48	0.000856664	0.00019577
16	0.000544315	0.000397854		0.64	0.000855041	0.000195919
20	0.000513531	0.000487315		0.8	0.000853375	0.00019611
24	0.000371051	0.000481031		0.96	0.000851667	0.000196344
28	0.000298666	0.000580643		1.12	0.000849918	0.000196619
32	0.000256936	0.00065306		1.28	0.000848126	0.000196935
36	0.000219796	0.0005818		1.44	0.000846294	0.000197292
40	0.000201144	0.00060222		1.6	0.000844421	0.000197691
44	0.000220353	0.000605947		1.76	0.000842507	0.00019813
48	0.000219153	0.000580209		1.92	0.000840553	0.000198609
52	0.0002372	0.000540467		2.08	0.00083856	0.000199129
56	0.000308747	0.000527735		2.24	0.000836527	0.000199688
60	0.000310588	0.000451096		2.4	0.000834455	0.000200287
64	0.000405862	0.000369715		2.56	0.000832344	0.000200925
68	0.00044611	0.00033812		2.72	0.000830196	0.000201602
72	0.000464681	0.000319271		2.88	0.000828009	0.000202318
76	0.000472643	0.00031738		3.04	0.000825785	0.000203072
80	0.000470444	0.000285733		3.2	0.000823524	0.000203865
84	0.000504329	0.000263866		3.36	0.000821227	0.000204695
88	0.000502564	0.000253197		3.52	0.000818893	0.000205562
92	0.000484403	0.000251292		3.68	0.000816524	0.000206467
96	0.000432891	0.000284575		3.84	0.000814119	0.000207408
100	0.000399414	0.000289439		4	0.000811679	0.000208387
104	0.000401419	0.000298717		4.16	0.000809204	0.000209401
108	0.000295362	0.000354023		4.32	0.000806696	0.000210451
112	0.000284055	0.000348989		4.48	0.000804154	0.000211537
116	0.000283238	0.00039933		4.64	0.000801578	0.000212658
120	0.000269784	0.00036858		4.8	0.00079897	0.000213814
124	0.000245932	0.000395318		4.96	0.000796329	0.000215004
128	0.000258355	0.000346429		5.12	0.000793656	0.000216228
132	0.000244932	0.000379786		5.28	0.000790952	0.000217487
136	0.000225042	0.000353636		5.44	0.000788217	0.000218779
140	0.000241369	0.000367776		5.6	0.000785451	0.000220104
144	0.000255532	0.000349328		5.76	0.000782655	0.000221462
148	0.000275389	0.0003328		5.92	0.000779829	0.000222852
152	0.000257942	0.000319418		6.08	0.000776974	0.000224274
156	0.000254584	0.00028563		6.24	0.00077409	0.000225728
160	0.000295584	0.000289867		6.4	0.000771178	0.000227213
				6.56	0.000768237	0.00022873
				6.72	0.00076527	0.000230276
				6.88	0.000762275	0.000231853
				7.04	0.000759254	0.00023346
				7.2	0.000756207	0.000235097
				7.36	0.000753134	0.000236762
				7.52	0.000750036	0.000238456
				7.68	0.000746913	0.000240178
				7.84	0.000743767	0.000241928
				8	0.000740596	0.000243706
				8.16	0.000737403	0.00024551
				8.32	0.000734186	0.000247342
				8.48	0.000730948	0.000249199
				8.64	0.000727688	0.000251083
				8.8	0.000724406	0.000252992
				8.96	0.000721104	0.000254926
				9.12	0.000717781	0.000256885
				9.28	0.000714439	0.000258868
				9.44	0.000711077	0.000260875
				9.6	0.000707696	0.000262905
				9.76	0.000704297	0.000264958
				9.92	0.00070088	0.000267034
				10.08	0.000697446	0.000269132
				10.24	0.000693995	0.000271251
				10.4	0.000690528	0.000273393
				10.56	0.000687044	0.000275554
				10.72	0.000683545	0.000277737
				10.88	0.000680032	0.000279939
				11.04	0.000676504	0.000282161
				11.2	0.000672962	0.000284403
				11.36	0.000669406	0.000286663
				11.52	0.000665838	0.000288941
				11.68	0.000662257	0.000291237
				11.84	0.000658664	0.000293551
				12	0.00065506	0.000295882
				12.16	0.000651445	0.00029823
				12.32	0.000647819	0.000300593
				12.48	0.000644183	0.000302973
				12.64	0.000640538	0.000305367
				12.8	0.000636884	0.000307777
				12.96	0.000633221	0.000310201
				13.12	0.00062955	0.000312639
				13.28	0.000625872	0.000315091
				13.44	0.000622187	0.000317555
				13.6	0.000618495	0.000320033
				13.76	0.000614797	0.000322523
				13.92	0.000611093	0.000325024
				14.08	0.000607385	0.000327537
				14.24	0.000603672	0.000330061
				14.4	0.000599954	0.000332596
				14.56	0.000596233	0.00033514
				14.72	0.000592509	0.000337695
				14.88	0.000588782	0.000340258
				15.04	0.000585053	0.000342831
				15.2	0.000581322	0.000345411
				15.36	0.00057759	0.000348
				15.52	0.000573857	0.000350596
				15.68	0.000570123	0.000353199
				15.84	0.00056639	0.000355809
				16	0.000562658	0.000358425
				16.16	0.000558926	0.000361047
				16.32	0.000555196	0.000363674
				16.48	0.000551468	0.000366306
				16.64	0.000547743	0.000368943
				16.8	0.00054402	0.000371584
				16.96	0.000540301	0.000374228
				17.12	0.000536585	0.000376876
				17.28	0.000532874	0.000379526
				17.44	0.000529168	0.000382179
				17.6	0.000525467	0.000384834
				17.76	0.000521771	0.00038749
				17.92	0.000518081	0.000390147
				18.08	0.000514398	0.000392806
				18.24	0.000510722	0.000395464
				18.4	0.000507053	0.000398123
				18.56	0.000503392	0.000400781
				18.72	0.000499739	0.000403438
				18.88	0.000496095	0.000406093
				19.04	0.00049246	0.000408747
				19.2	0.000488834	0.000411399
				19.36	0.000485218	0.000414049
				19.52	0.000481613	0.000416695
				19.68	0.000478018	0.000419338
				19.84	0.000474435	0.000421978
				20	0.000470863	0.000424613
				20.16	0.000467302	0.000427244
				20.32	0.000463755	0.00042987
				20.48	0.00046022	0.00043249
				20.64	0.000456698	0.000435105
				20.8	0.000453189	0.000437714
				20.96	0.000449695	0.000440317
				21.12	0.000446215	0.000442913
				21.28	0.000442749	0.000445501
				21.44	0.000439299	0.000448083
				21.6	0.000435864	0.000450656
				21.76	0.000432445	0.000453221
				21.92	0.000429041	0.000455777
				22.08	0.000425655	0.000458324
				22.24	0.000422285	0.000460862
				22.4	0.000418933	0.000463391
				22.56	0.000415598	0.000465909
				22.72	0.000412281	0.000468417
				22.88	0.000408982	0.000470914
				23.04	0.000405702	0.000473399
				23.2	0.000402441	0.000475874
				23.36	0.000399199	0.000478337
				23.52	0.000395977	0.000480787
				23.68	0.000392774	0.000483225
				23.84	0.000389592	0.000485651
				24	0.00038643	0.000488063
				24.16	0.00038329	0.000490462
				24.32	0.00038017	0.000492847
				24.48	0.000377072	0.000495218
				24.64	0.000373996	0.000497574
				24.8	0.000370942	0.000499916
				24.96	0.00036791	0.000502243
				25.12	0.000364901	0.000504555
				25.28	0.000361915	0.000506851
				25.44	0.000358952	0.000509131
				25.6	0.000356013	0.000511395
				25.76	0.000353097	0.000513642
				25.92	0.000350205	0.000515873
				26.08	0.000347338	0.000518086
				26.24	0.000344495	0.000520283
				26.4	0.000341677	0.000522461
				26.56	0.000338884	0.000524622
				26.72	0.000336117	0.000526765
				26.88	0.000333375	0.000528889
				27.04	0.000330658	0.000530994
				27.2	0.000327968	0.000533081
				27.36	0.000325304	0.000535148
				27.52	0.000322667	0.000537196
				27.68	0.000320056	0.000539224
				27.84	0.000317472	0.000541232
				28	0.000314915	0.00054322
				28.16	0.000312385	0.000545188
				28.32	0.000309883	0.000547135
				28.48	0.000307409	0.000549061
				28.64	0.000304963	0.000550966
				28.8	0.000302544	0.000552849
				28.96	0.000300154	0.000554712
				29.12	0.000297793	0.000556552
				29.28	0.00029546	0.00055837
				29.44	0.000293155	0.000560166
				29.6	0.00029088	0.00056194
				29.76	0.000288634	0.000563691
				29.92	0.000286417	0.00056542
				30.08	0.000284229	0.000567125
				30.24	0.000282072	0.000568808
				30.4	0.000279943	0.000570466
				30.56	0.000277845	0.000572102
				30.72	0.000275777	0.000573714
				30.88	0.000273738	0.000575302
				31.04	0.00027173	0.000576866
				31.2	0.000269752	0.000578405
				31.36	0.000267805	0.000579921
				31.52	0.000265888	0.000581412
				31.68	0.000264002	0.000582878
				31.84	0.000262147	0.000584319
				32	0.000260323	0.000585736
				32.16	0.000258529	0.000587127
				32.32	0.000256767	0.000588493
				32.48	0.000255035	0.000589834
				32.64	0.000253335	0.00059115
				32.8	0.000251667	0.000592439
				32.96	0.000250029	0.000593704
				33.12	0.000248423	0.000594942
				33.28	0.000246848	0.000596154
				33.44	0.000245305	0.000597341
				33.6	0.000243794	0.000598501
				33.76	0.000242314	0.000599635
				33.92	0.000240865	0.000600742
				34.08	0.000239449	0.000601823
				34.24	0.000238064	0.000602878
				34.4	0.000236711	0.000603906
				34.56	0.000235389	0.000604908
				34.72	0.0002341	0.000605882
				34.88	0.000232842	0.00060683
				35.04	0.000231616	0.000607751
				35.2	0.000230422	0.000608645
				35.36	0.00022926	0.000609512
				35.52	0.000228129	0.000610352
				35.68	0.00022703	0.000611165
				35.84	0.000225964	0.000611951
				36	0.000224928	0.000612709
				36.16	0.000223925	0.000613441
				36.32	0.000222953	0.000614145
				36.48	0.000222014	0.000614822
				36.64	0.000221105	0.000615471
				36.8	0.000220229	0.000616093
				36.96	0.000219384	0.000616688
				37.12	0.00021857	0.000617255
				37.28	0.000217788	0.000617795
				37.44	0.000217038	0.000618308
				37.6	0.000216319	0.000618793
				37.76	0.000215631	0.000619251
				37.92	0.000214975	0.000619682
				38.08	0.000214349	0.000620085
				38.24	0.000213755	0.00062046
				38.4	0.000213192	0.000620809
				38.56	0.00021266	0.00062113
				38.72	0.000212158	0.000621423
				38.88	0.000211688	0.00062169
				39.04	0.000211248	0.000621929
				39.2	0.000210839	0.000622141
				39.36	0.00021046	0.000622326
				39.52	0.000210111	0.000622484
				39.68	0.000209793	0.000622614
				39.84	0.000209505	0.000622718
				40	0.000209247	0.000622794
				40.16	0.00020902	0.000622844
				40.32	0.000208821	0.000622867
				40.48	0.000208653	0.000622862
				40.64	0.000208514	0.000622832
				40.8	0.000208404	0.000622774
				40.96	0.000208324	0.00062269
				41.12	0.000208273	0.00062258
				41.28	0.000208251	0.000622443
				41.44	0.000208258	0.000622279
				41.6	0.000208293	0.00062209
				41.76	0.000208357	0.000621874
				41.92	0.000208449	0.000621632
				42.08	0.00020857	0.000621364
				42.24	0.000208719	0.00062107
				42.4	0.000208895	0.000620751
				42.56	0.000209099	0.000620405
				42.72	0.000209331	0.000620035
				42.88	0.00020959	0.000619638
				43.04	0.000209876	0.000619217
				43.2	0.00021019	0.00061877
				43.36	0.00021053	0.000618298
				43.52	0.000210897	0.000617801
				43.68	0.00021129	0.00061728
				43.84	0.000211709	0.000616733
				44	0.000212155	0.000616162
				44.16	0.000212626	0.000615567
				44.32	0.000213123	0.000614947
				44.48	0.000213646	0.000614303
				44.64	0.000214193	0.000613635
				44.8	0.000214766	0.000612944
				44.96	0.000215364	0.000612228
				45.12	0.000215986	0.000611489
				45.28	0.000216632	0.000610727
				45.44	0.000217303	0.000609941
				45.6	0.000217997	0.000609132
				45.76	0.000218715	0.000608301
				45.92	0.000219457	0.000607446
				46.08	0.000220222	0.00060657
				46.24	0.00022101	0.00060567
				46.4	0.000221821	0.000604749
				46.56	0.000222654	0.000603805
				46.72	0.00022351	0.00060284
				46.88	0.000224387	0.000601852
				47.04	0.000225287	0.000600844
				47.2	0.000226208	0.000599814
				47.36	0.00022715	0.000598763
				47.52	0.000228113	0.000597691
				47.68	0.000229098	0.000596598
				47.84	0.000230103	0.000595485
				48	0.000231128	0.000594351
				48.16	0.000232173	0.000593197
				48.32	0.000233238	0.000592023
				48.48	0.000234322	0.00059083
				48.64	0.000235426	0.000589617
				48.8	0.000236549	0.000588384
				48.96	0.00023769	0.000587133
				49.12	0.00023885	0.000585862
				49.28	0.000240029	0.000584573
				49.44	0.000241225	0.000583266
				49.6	0.000242438	0.00058194
				49.76	0.00024367	0.000580596
				49.92	0.000244918	0.000579234
				50.08	0.000246183	0.000577855
				50.24	0.000247465	0.000576458
				50.4	0.000248763	0.000575044
				50.56	0.000250077	0.000573613
				50.72	0.000251407	0.000572166
				50.88	0.000252752	0.000570702
				51.04	0.000254113	0.000569221
				51.2	0.000255488	0.000567725
				51.36	0.000256878	0.000566213
				51.52	0.000258282	0.000564686
				51.68	0.000259701	0.000563143
				51.84	0.000261133	0.000561585
				52	0.000262578	0.000560012
				52.16	0.000264037	0.000558425
				52.32	0.000265509	0.000556823
				52.48	0.000266993	0.000555207
				52.64	0.00026849	0.000553577
				52.8	0.000269998	0.000551934
				52.96	0.000271519	0.000550277
				53.12	0.00027305	0.000548607
				53.28	0.000274593	0.000546925
				53.44	0.000276147	0.000545229
				53.6	0.000277711	0.000543522
				53.76	0.000279286	0.000541802
				53.92	0.000280871	0.00054007
				54.08	0.000282465	0.000538327
				54.24	0.000284069	0.000536572
				54.4	0.000285682	0.000534806
				54.56	0.000287303	0.000533029
				54.72	0.000288933	0.000531242
				54.88	0.000290572	0.000529444
				55.04	0.000292218	0.000527636
				55.2	0.000293872	0.000525819
				55.36	0.000295534	0.000523991
				55.52	0.000297202	0.000522155
				55.68	0.000298877	0.000520309
				55.84	0.000300559	0.000518454
				56	0.000302247	0.000516591
				56.16	0.00030394	0.00051472
				56.32	0.00030564	0.00051284
				56.48	0.000307344	0.000510953
				56.64	0.000309054	0.000509058
				56.8	0.000310768	0.000507155
				56.96	0.000312487	0.000505246
				57.12	0.00031421	0.00050333
				57.28	0.000315937	0.000501407
				57.44	0.000317667	0.000499479
				57.6	0.000319401	0.000497544
				57.76	0.000321137	0.000495603
				57.92	0.000322877	0.000493657
				58.08	0.000324618	0.000491706
				58.24	0.000326362	0.000489749
				58.4	0.000328108	0.000487788
				58.56	0.000329855	0.000485823
				58.72	0.000331604	0.000483853
				58.88	0.000333354	0.000481879
				59.04	0.000335104	0.000479902
				59.2	0.000336855	0.000477921
				59.36	0.000338606	0.000475937
				59.52	0.000340357	0.00047395
				59.68	0.000342108	0.00047196
				59.84	0.000343858	0.000469968
				60	0.000345607	0.000467974
				60.16	0.000347355	0.000465978
				60.32	0.000349101	0.00046398
				60.48	0.000350846	0.00046198
				60.64	0.000352588	0.00045998
				60.8	0.000354329	0.000457978
				60.96	0.000356066	0.000455976
				61.12	0.000357801	0.000453974
				61.28	0.000359533	0.000451971
				61.44	0.000361262	0.000449968
				61.6	0.000362987	0.000447966
				61.76	0.000364708	0.000445964
				61.92	0.000366426	0.000443963
				62.08	0.000368138	0.000441963
				62.24	0.000369847	0.000439964
				62.4	0.00037155	0.000437966
				62.56	0.000373248	0.000435971
				62.72	0.000374941	0.000433977
				62.88	0.000376629	0.000431986
				63.04	0.00037831	0.000429997
				63.2	0.000379986	0.00042801
				63.36	0.000381655	0.000426027
				63.52	0.000383317	0.000424047
				63.68	0.000384973	0.00042207
				63.84	0.000386622	0.000420097
				64	0.000388263	0.000418127
				64.16	0.000389897	0.000416162
				64.32	0.000391523	0.000414201
				64.48	0.000393141	0.000412244
				64.64	0.000394752	0.000410292
				64.8	0.000396353	0.000408345
				64.96	0.000397946	0.000406403
				65.12	0.00039953	0.000404467
				65.28	0.000401106	0.000402536
				65.44	0.000402671	0.000400611
				65.6	0.000404228	0.000398692
				65.76	0.000405774	0.000396779
				65.92	0.000407311	0.000394873
				66.08	0.000408838	0.000392973
				66.24	0.000410354	0.00039108
				66.4	0.00041186	0.000389194
				66.56	0.000413355	0.000387316
				66.72	0.000414839	0.000385445
				66.88	0.000416312	0.000383581
				67.04	0.000417774	0.000381726
				67.2	0.000419224	0.000379878
				67.36	0.000420662	0.000378039
				67.52	0.000422089	0.000376208
				67.68	0.000423504	0.000374386
				67.84	0.000424906	0.000372572
				68	0.000426296	0.000370768
				68.16	0.000427673	0.000368972
				68.32	0.000429038	0.000367186
				68.48	0.000430389	0.00036541
				68.64	0.000431728	0.000363643
				68.8	0.000433053	0.000361886
				68.96	0.000434365	0.00036014
				69.12	0.000435663	0.000358403
				69.28	0.000436947	0.000356677
				69.44	0.000438218	0.000354962
				69.6	0.000439474	0.000353257
				69.76	0.000440717	0.000351563
				69.92	0.000441945	0.00034988
				70.08	0.000443158	0.000348208
				70.24	0.000444357	0.000346548
				70.4	0.000445541	0.0003449
				70.56	0.00044671	0.000343263
				70.72	0.000447863	0.000341638
				70.88	0.000449002	0.000340024
				71.04	0.000450126	0.000338423
				71.2	0.000451233	0.000336835
				71.36	0.000452326	0.000335258
				71.52	0.000453402	0.000333695
				71.68	0.000454463	0.000332144
				71.84	0.000455508	0.000330605
				72	0.000456537	0.00032908
				72.16	0.00045755	0.000327568
				72.32	0.000458546	0.000326069
				72.48	0.000459526	0.000324584
				72.64	0.000460489	0.000323111
				72.8	0.000461436	0.000321653
				72.96	0.000462366	0.000320208
				73.12	0.00046328	0.000318777
				73.28	0.000464176	0.00031736
				73.44	0.000465056	0.000315957
				73.6	0.000465919	0.000314569
				73.76	0.000466764	0.000313194
				73.92	0.000467592	0.000311834
				74.08	0.000468403	0.000310489
				74.24	0.000469197	0.000309158
				74.4	0.000469973	0.000307841
				74.56	0.000470731	0.00030654
				74.72	0.000471472	0.000305253
				74.88	0.000472196	0.000303982
				75.04	0.000472901	0.000302725
				75.2	0.000473589	0.000301484
				75.36	0.000474259	0.000300257
				75.52	0.000474911	0.000299047
				75.68	0.000475545	0.000297851
				75.84	0.000476162	0.000296671
				76	0.00047676	0.000295507
				76.16	0.00047734	0.000294358
				76.32	0.000477902	0.000293224
				76.48	0.000478446	0.000292107
				76.64	0.000478971	0.000291005
				76.8	0.000479479	0.00028992
				76.96	0.000479968	0.00028885
				77.12	0.000480439	0.000287796
				77.28	0.000480892	0.000286758
				77.44	0.000481326	0.000285737
				77.6	0.000481742	0.000284731
				77.76	0.000482139	0.000283742
				77.92	0.000482519	0.000282769
				78.08	0.000482879	0.000281812
				78.24	0.000483222	0.000280872
				78.4	0.000483546	0.000279947
				78.56	0.000483851	0.00027904
				78.72	0.000484139	0.000278149
				78.88	0.000484407	0.000277274
				79.04	0.000484658	0.000276416
				79.2	0.00048489	0.000275574
				79.36	0.000485103	0.000274749
				79.52	0.000485299	0.00027394
				79.68	0.000485475	0.000273148
				79.84	0.000485634	0.000272373
				80	0.000485774	0.000271614
				80.16	0.000485896	0.000270872
				80.32	0.000486	0.000270147
				80.48	0.000486085	0.000269438
				80.64	0.000486152	0.000268746
				80.8	0.000486201	0.00026807
				80.96	0.000486232	0.000267412
				81.12	0.000486244	0.000266769
				81.28	0.000486239	0.000266144
				81.44	0.000486215	0.000265535
				81.6	0.000486174	0.000264943
				81.76	0.000486114	0.000264368
				81.92	0.000486037	0.000263809
				82.08	0.000485942	0.000263267
				82.24	0.000485829	0.000262741
				82.4	0.000485698	0.000262232
				82.56	0.00048555	0.000261739
				82.72	0.000485383	0.000261263
				82.88	0.0004852	0.000260804
				83.04	0.000484999	0.000260361
				83.2	0.00048478	0.000259935
				83.36	0.000484544	0.000259524
				83.52	0.000484291	0.000259131
				83.68	0.00048402	0.000258753
				83.84	0.000483732	0.000258392
				84	0.000483428	0.000258048
				84.16	0.000483106	0.000257719
				84.32	0.000482767	0.000257407
				84.48	0.000482411	0.000257111
				84.64	0.000482039	0.000256831
				84.8	0.00048165	0.000256567
				84.96	0.000481245	0.000256319
				85.12	0.000480823	0.000256086
				85.28	0.000480384	0.00025587
				85.44	0.000479929	0.00025567
				85.6	0.000479459	0.000255485
				85.76	0.000478972	0.000255316
				85.92	0.000478469	0.000255163
				86.08	0.00047795	0.000255025
				86.24	0.000477415	0.000254903
				86.4	0.000476864	0.000254796
				86.56	0.000476298	0.000254705
				86.72	0.000475717	0.000254629
				86.88	0.00047512	0.000254568
				87.04	0.000474508	0.000254522
				87.2	0.000473881	0.000254491
				87.36	0.000473239	0.000254476
				87.52	0.000472582	0.000254475
				87.68	0.00047191	0.000254489
				87.84	0.000471223	0.000254517
				88	0.000470522	0.000254561
				88.16	0.000469807	0.000254619
				88.32	0.000469077	0.000254691
				88.48	0.000468333	0.000254778
				88.64	0.000467575	0.000254879
				88.8	0.000466803	0.000254994
				88.96	0.000466017	0.000255123
				89.12	0.000465218	0.000255267
				89.28	0.000464405	0.000255424
				89.44	0.000463579	0.000255595
				89.6	0.00046274	0.00025578
				89.76	0.000461888	0.000255978
				89.92	0.000461022	0.00025619
				90.08	0.000460144	0.000256415
				90.24	0.000459253	0.000256653
				90.4	0.00045835	0.000256905
				90.56	0.000457434	0.000257169
				90.72	0.000456506	0.000257447
				90.88	0.000455566	0.000257737
				91.04	0.000454614	0.00025804
				91.2	0.000453651	0.000258355
				91.36	0.000452675	0.000258684
				91.52	0.000451689	0.000259024
				91.68	0.000450691	0.000259377
				91.84	0.000449681	0.000259741
				92	0.000448661	0.000260118
				92.16	0.00044763	0.000260507
				92.32	0.000446588	0.000260907
				92.48	0.000445535	0.000261319
				92.64	0.000444473	0.000261742
				92.8	0.0004434	0.000262177
				92.96	0.000442317	0.000262623
				93.12	0.000441224	0.00026308
				93.28	0.000440121	0.000263548
				93.44	0.000439008	0.000264027
				93.6	0.000437887	0.000264517
				93.76	0.000436756	0.000265017
				93.92	0.000435616	0.000265527
				94.08	0.000434467	0.000266048
				94.24	0.000433309	0.000266579
				94.4	0.000432143	0.00026712
				94.56	0.000430968	0.000267671
				94.72	0.000429785	0.000268232
				94.88	0.000428594	0.000268802
				95.04	0.000427394	0.000269382
				95.2	0.000426188	0.000269971
				95.36	0.000424973	0.000270569
				95.52	0.000423752	0.000271177
				95.68	0.000422522	0.000271793
				95.84	0.000421286	0.000272418
				96	0.000420043	0.000273051
				96.16	0.000418794	0.000273693
				96.32	0.000417537	0.000274344
				96.48	0.000416275	0.000275002
				96.64	0.000415006	0.000275669
				96.8	0.000413731	0.000276343
				96.96	0.00041245	0.000277025
				97.12	0.000411163	0.000277715
				97.28	0.000409871	0.000278412
				97.44	0.000408574	0.000279117
				97.6	0.000407272	0.000279828
				97.76	0.000405964	0.000280547
				97.92	0.000404652	0.000281272
				98.08	0.000403335	0.000282004
				98.24	0.000402013	0.000282743
				98.4	0.000400687	0.000283488
				98.56	0.000399357	0.000284239
				98.72	0.000398023	0.000284996
				98.88	0.000396686	0.000285759
				99.04	0.000395344	0.000286528
				99.2	0.000393999	0.000287303
				99.36	0.000392651	0.000288083
				99.52	0.0003913	0.000288868
				99.68	0.000389946	0.000289659
				99.84	0.000388589	0.000290454
				100	0.00038723	0.000291255
				100.16	0.000385868	0.00029206
				100.32	0.000384504	0.000292869
				100.48	0.000383138	0.000293683
				100.64	0.00038177	0.000294502
				100.8	0.0003804	0.000295324
				100.96	0.000379029	0.00029615
				101.12	0.000377656	0.00029698
				101.28	0.000376282	0.000297814
				101.44	0.000374907	0.000298651
				101.6	0.000373531	0.000299492
				101.76	0.000372155	0.000300336
				101.92	0.000370778	0.000301182
				102.08	0.0003694	0.000302032
				102.24	0.000368022	0.000302884
				102.4	0.000366645	0.000303739
				102.56	0.000365267	0.000304596
				102.72	0.00036389	0.000305456
				102.88	0.000362513	0.000306317
				103.04	0.000361136	0.000307181
				103.2	0.000359761	0.000308046
				103.36	0.000358386	0.000308913
				103.52	0.000357013	0.000309782
				103.68	0.00035564	0.000310652
				103.84	0.000354269	0.000311523
				104	0.0003529	0.000312395
				104.16	0.000351533	0.000313268
				104.32	0.000350167	0.000314142
				104.48	0.000348803	0.000315017
				104.64	0.000347442	0.000315892
				104.8	0.000346083	0.000316767
				104.96	0.000344726	0.000317643
				105.12	0.000343372	0.000318518
				105.28	0.000342021	0.000319394
				105.44	0.000340672	0.000320269
				105.6	0.000339327	0.000321144
				105.76	0.000337985	0.000322018
				105.92	0.000336647	0.000322892
				106.08	0.000335312	0.000323765
				106.24	0.000333981	0.000324637
				106.4	0.000332653	0.000325507
				106.56	0.00033133	0.000326377
				106.72	0.000330011	0.000327245
				106.88	0.000328696	0.000328112
				107.04	0.000327385	0.000328977
				107.2	0.000326079	0.00032984
				107.36	0.000324778	0.000330701
				107.52	0.000323481	0.000331561
				107.68	0.000322189	0.000332418
				107.84	0.000320903	0.000333273
				108	0.000319622	0.000334125
				108.16	0.000318346	0.000334975
				108.32	0.000317075	0.000335822
				108.48	0.00031581	0.000336666
				108.64	0.000314551	0.000337507
				108.8	0.000313298	0.000338346
				108.96	0.000312051	0.000339181
				109.12	0.00031081	0.000340012
				109.28	0.000309575	0.00034084
				109.44	0.000308346	0.000341665
				109.6	0.000307125	0.000342486
				109.76	0.000305909	0.000343303
				109.92	0.0003047	0.000344116
				110.08	0.000303499	0.000344925
				110.24	0.000302304	0.00034573
				110.4	0.000301116	0.00034653
				110.56	0.000299935	0.000347326
				110.72	0.000298762	0.000348118
				110.88	0.000297596	0.000348905
				111.04	0.000296438	0.000349687
				111.2	0.000295287	0.000350464
				111.36	0.000294144	0.000351236
				111.52	0.000293009	0.000352004
				111.68	0.000291882	0.000352765
				111.84	0.000290762	0.000353522
				112	0.000289651	0.000354273
				112.16	0.000288548	0.000355019
				112.32	0.000287454	0.000355759
				112.48	0.000286368	0.000356493
				112.64	0.00028529	0.000357222
				112.8	0.000284221	0.000357945
				112.96	0.000283161	0.000358661
				113.12	0.000282109	0.000359372
				113.28	0.000281067	0.000360076
				113.44	0.000280033	0.000360774
				113.6	0.000279009	0.000361465
				113.76	0.000277993	0.00036215
				113.92	0.000276987	0.000362829
				114.08	0.00027599	0.0003635
				114.24	0.000275002	0.000364165
				114.4	0.000274024	0.000364823
				114.56	0.000273056	0.000365474
				114.72	0.000272097	0.000366118
				114.88	0.000271147	0.000366755
				115.04	0.000270208	0.000367385
				115.2	0.000269278	0.000368008
				115.36	0.000268358	0.000368623
				115.52	0.000267448	0.00036923
				115.68	0.000266548	0.000369831
				115.84	0.000265658	0.000370423
				116	0.000264778	0.000371008
				116.16	0.000263909	0.000371585
				116.32	0.000263049	0.000372155
				116.48	0.0002622	0.000372716
				116.64	0.000261362	0.00037327
				116.8	0.000260533	0.000373816
				116.96	0.000259716	0.000374353
				117.12	0.000258908	0.000374882
				117.28	0.000258112	0.000375404
				117.44	0.000257326	0.000375916
				117.6	0.00025655	0.000376421
				117.76	0.000255785	0.000376917
				117.92	0.000255031	0.000377405
				118.08	0.000254288	0.000377884
				118.24	0.000253555	0.000378355
				118.4	0.000252834	0.000378817
				118.56	0.000252123	0.00037927
				118.72	0.000251423	0.000379715
				118.88	0.000250734	0.000380151
				119.04	0.000250057	0.000380578
				119.2	0.00024939	0.000380997
				119.36	0.000248734	0.000381406
				119.52	0.000248089	0.000381807
				119.68	0.000247455	0.000382198
				119.84	0.000246833	0.000382581
				120	0.000246221	0.000382954
				120.16	0.000245621	0.000383318
				120.32	0.000245032	0.000383674
				120.48	0.000244454	0.00038402
				120.64	0.000243887	0.000384356
				120.8	0.000243332	0.000384684
				120.96	0.000242788	0.000385002
				121.12	0.000242254	0.000385312
				121.28	0.000241733	0.000385611
				121.44	0.000241222	0.000385902
				121.6	0.000240723	0.000386183
				121.76	0.000240235	0.000386454
				121.92	0.000239758	0.000386717
				122.08	0.000239292	0.000386969
				122.24	0.000238838	0.000387213
				122.4	0.000238395	0.000387447
				122.56	0.000237963	0.000387671
				122.72	0.000237542	0.000387886
				122.88	0.000237133	0.000388091
				123.04	0.000236735	0.000388287
				123.2	0.000236348	0.000388473
				123.36	0.000235972	0.00038865
				123.52	0.000235608	0.000388817
				123.68	0.000235254	0.000388975
				123.84	0.000234912	0.000389123
				124	0.000234581	0.000389262
				124.16	0.000234261	0.000389391
				124.32	0.000233953	0.00038951
				124.48	0.000233655	0.00038962
				124.64	0.000233368	0.00038972
				124.8	0.000233093	0.000389811
				124.96	0.000232828	0.000389892
				125.12	0.000232574	0.000389963
				125.28	0.000232332	0.000390025
				125.44	0.0002321	0.000390078
				125.6	0.000231879	0.000390121
				125.76	0.000231669	0.000390154
				125.92	0.00023147	0.000390178
				126.08	0.000231281	0.000390192
				126.24	0.000231104	0.000390197
				126.4	0.000230937	0.000390192
				126.56	0.000230781	0.000390178
				126.72	0.000230635	0.000390155
				126.88	0.0002305	0.000390122
				127.04	0.000230375	0.00039008
				127.2	0.000230261	0.000390028
				127.36	0.000230158	0.000389967
				127.52	0.000230065	0.000389897
				127.68	0.000229982	0.000389817
				127.84	0.00022991	0.000389728
				128	0.000229847	0.00038963
				128.16	0.000229795	0.000389522
				128.32	0.000229754	0.000389406
				128.48	0.000229722	0.00038928
				128.64	0.0002297	0.000389145
				128.8	0.000229689	0.000389001
				128.96	0.000229687	0.000388849
				129.12	0.000229695	0.000388687
				129.28	0.000229713	0.000388516
				129.44	0.000229741	0.000388336
				129.6	0.000229778	0.000388147
				129.76	0.000229825	0.000387949
				129.92	0.000229882	0.000387743
				130.08	0.000229948	0.000387528
				130.24	0.000230023	0.000387304
				130.4	0.000230108	0.000387071
				130.56	0.000230202	0.00038683
				130.72	0.000230305	0.00038658
				130.88	0.000230418	0.000386322
				131.04	0.00023054	0.000386055
				131.2	0.00023067	0.00038578
				131.36	0.00023081	0.000385496
				131.52	0.000230958	0.000385204
				131.68	0.000231115	0.000384904
				131.84	0.000231281	0.000384595
				132	0.000231456	0.000384278
				132.16	0.000231639	0.000383953
				132.32	0.000231831	0.00038362
				132.48	0.000232031	0.00038328
				132.64	0.000232239	0.000382931
				132.8	0.000232456	0.000382574
				132.96	0.00023268	0.000382209
				133.12	0.000232913	0.000381837
				133.28	0.000233154	0.000381457
				133.44	0.000233402	0.000381069
				133.6	0.000233659	0.000380674
				133.76	0.000233923	0.000380271
				133.92	0.000234195	0.000379861
				134.08	0.000234475	0.000379444
				134.24	0.000234761	0.000379019
				134.4	0.000235056	0.000378587
				134.56	0.000235357	0.000378147
				134.72	0.000235666	0.000377701
				134.88	0.000235982	0.000377247
				135.04	0.000236305	0.000376787
				135.2	0.000236635	0.00037632
				135.36	0.000236972	0.000375846
				135.52	0.000237315	0.000375365
				135.68	0.000237665	0.000374877
				135.84	0.000238022	0.000374383
				136	0.000238385	0.000373882
				136.16	0.000238755	0.000373375
				136.32	0.000239131	0.000372862
				136.48	0.000239513	0.000372342
				136.64	0.000239901	0.000371816
				136.8	0.000240295	0.000371284
				136.96	0.000240695	0.000370745
				137.12	0.0002411	0.000370201
				137.28	0.000241512	0.000369651
				137.44	0.000241929	0.000369095
				137.6	0.000242352	0.000368534
				137.76	0.00024278	0.000367966
				137.92	0.000243213	0.000367393
				138.08	0.000243651	0.000366815
				138.24	0.000244095	0.000366231
				138.4	0.000244543	0.000365642
				138.56	0.000244997	0.000365047
				138.72	0.000245455	0.000364448
				138.88	0.000245918	0.000363843
				139.04	0.000246386	0.000363234
				139.2	0.000246858	0.000362619
				139.36	0.000247334	0.000362
				139.52	0.000247815	0.000361375
				139.68	0.0002483	0.000360747
				139.84	0.000248789	0.000360113
				140	0.000249282	0.000359475
				140.16	0.000249779	0.000358833
				140.32	0.000250279	0.000358187
				140.48	0.000250784	0.000357536
				140.64	0.000251292	0.000356881
				140.8	0.000251803	0.000356222
				140.96	0.000252318	0.000355559
				141.12	0.000252836	0.000354892
				141.28	0.000253357	0.000354222
				141.44	0.000253881	0.000353547
				141.6	0.000254408	0.00035287
				141.76	0.000254938	0.000352188
				141.92	0.000255471	0.000351504
				142.08	0.000256007	0.000350815
				142.24	0.000256545	0.000350124
				142.4	0.000257085	0.00034943
				142.56	0.000257628	0.000348732
				142.72	0.000258173	0.000348032
				142.88	0.00025872	0.000347328
				143.04	0.000259269	0.000346622
				143.2	0.00025982	0.000345913
				143.36	0.000260373	0.000345202
				143.52	0.000260928	0.000344488
				143.68	0.000261484	0.000343771
				143.84	0.000262042	0.000343052
				144	0.000262601	0.000342331
				144.16	0.000263162	0.000341608
				144.32	0.000263723	0.000340883
				144.48	0.000264286	0.000340156
				144.64	0.00026485	0.000339427
				144.8	0.000265415	0.000338696
				144.96	0.00026598	0.000337963
				145.12	0.000266547	0.000337229
				145.28	0.000267114	0.000336493
				145.44	0.000267681	0.000335756
				145.6	0.000268249	0.000335017
				145.76	0.000268817	0.000334278
				145.92	0.000269385	0.000333537
				146.08	0.000269954	0.000332795
				146.24	0.000270522	0.000332052
				146.4	0.000271091	0.000331308
				146.56	0.000271659	0.000330563
				146.72	0.000272227	0.000329818
				146.88	0.000272795	0.000329071
				147.04	0.000273362	0.000328325
				147.2	0.000273929	0.000327578
				147.36	0.000274495	0.00032683
				147.52	0.00027506	0.000326083
				147.68	0.000275624	0.000325335
				147.84	0.000276188	0.000324587
				148	0.00027675	0.000323838
				148.16	0.000277312	0.00032309
				148.32	0.000277872	0.000322343
				148.48	0.000278431	0.000321595
				148.64	0.000278988	0.000320848
				148.8	0.000279545	0.000320101
				148.96	0.000280099	0.000319354
				149.12	0.000280652	0.000318609
				149.28	0.000281203	0.000317863
				149.44	0.000281752	0.000317119
				149.6	0.0002823	0.000316375
				149.76	0.000282845	0.000315633
				149.92	0.000283388	0.000314891
				150.08	0.000283929	0.00031415
				150.24	0.000284468	0.000313411
				150.4	0.000285005	0.000312672
				150.56	0.000285539	0.000311936
				150.72	0.000286071	0.0003112
				150.88	0.0002866	0.000310466
				151.04	0.000287126	0.000309733
				151.2	0.00028765	0.000309002
				151.36	0.000288171	0.000308273
				151.52	0.000288688	0.000307546
				151.68	0.000289203	0.00030682
				151.84	0.000289715	0.000306096
				152	0.000290224	0.000305375
				152.16	0.00029073	0.000304655
				152.32	0.000291232	0.000303938
				152.48	0.000291731	0.000303223
				152.64	0.000292226	0.00030251
				152.8	0.000292718	0.000301799
				152.96	0.000293207	0.000301091
				153.12	0.000293691	0.000300386
				153.28	0.000294172	0.000299683
				153.44	0.00029465	0.000298983
				153.6	0.000295123	0.000298285
				153.76	0.000295592	0.000297591
				153.92	0.000296058	0.000296899
				154.08	0.000296519	0.00029621
				154.24	0.000296977	0.000295524
				154.4	0.00029743	0.000294841
				154.56	0.000297879	0.000294162
				154.72	0.000298323	0.000293485
				154.88	0.000298763	0.000292812
				155.04	0.000299199	0.000292142
				155.2	0.00029963	0.000291476
				155.36	0.000300057	0.000290813
				155.52	0.000300479	0.000290154
				155.68	0.000300897	0.000289498
				155.84	0.000301309	0.000288845
				156	0.000301717	0.000288197
				156.16	0.00030212	0.000287552
				156.32	0.000302518	0.000286911
				156.48	0.000302912	0.000286274
				156.64	0.0003033	0.000285641
				156.8	0.000303683	0.000285012
				156.96	0.000304061	0.000284387
				157.12	0.000304434	0.000283766
				157.28	0.000304802	0.000283149
				157.44	0.000305164	0.000282537
				157.6	0.000305521	0.000281928
				157.76	0.000305873	0.000281324
				157.92	0.000306219	0.000280725
				158.08	0.00030656	0.000280129
				158.24	0.000306896	0.000279539
				158.4	0.000307226	0.000278952
				158.56	0.00030755	0.000278371
				158.72	0.000307869	0.000277793
				158.88	0.000308183	0.000277221
				159.04	0.00030849	0.000276653
				159.2	0.000308792	0.00027609
				159.36	0.000309088	0.000275532
				159.52	0.000309378	0.000274979
				159.68	0.000309663	0.00027443
				159.84	0.000309942	0.000273886

## Sheet: Panel d
Experiment				Fit
Time (ns)	Δ|S21| Q1 (arb. u.)	Δ|S21| Q2 (arb. u.)		Time (ns)	Δ|S21| Q1 (arb. u.)	Δ|S21| Q2 (arb. u.)
0	0.000190303	0.000919851		0	0.000202548	0.000903988
4	0.000237535	0.000851059		0.16	0.000202559	0.000902381
8	0.000245393	0.000758398		0.32	0.000202589	0.000900728
12	0.000303687	0.000634135		0.48	0.00020264	0.000899029
16	0.000327159	0.000545861		0.64	0.000202711	0.000897284
20	0.000348578	0.000429775		0.8	0.000202802	0.000895495
24	0.000356511	0.000360439		0.96	0.000202913	0.000893661
28	0.000398781	0.00028607		1.12	0.000203043	0.000891783
32	0.000378283	0.000222429		1.28	0.000203194	0.00088986
36	0.000418368	0.000195118		1.44	0.000203364	0.000887895
40	0.000405219	0.000205945		1.6	0.000203553	0.000885886
44	0.000403796	0.000234764		1.76	0.000203762	0.000883834
48	0.000392406	0.000283007		1.92	0.00020399	0.00088174
52	0.000342915	0.000303175		2.08	0.000204237	0.000879603
56	0.000350185	0.000348882		2.24	0.000204503	0.000877425
60	0.000268043	0.000411595		2.4	0.000204788	0.000875206
64	0.000284547	0.000461289		2.56	0.000205092	0.000872946
68	0.000270222	0.000477147		2.72	0.000205414	0.000870646
72	0.000241787	0.000518827		2.88	0.000205755	0.000868305
76	0.000218072	0.000539934		3.04	0.000206114	0.000865925
80	0.000235032	0.000583201		3.2	0.000206491	0.000863506
84	0.000227519	0.00053515		3.36	0.000206886	0.000861048
88	0.000211653	0.000563716		3.52	0.000207299	0.000858552
92	0.000223069	0.000501865		3.68	0.00020773	0.000856017
96	0.000229108	0.000450236		3.84	0.000208179	0.000853446
100	0.000246772	0.000409606		4	0.000208645	0.000850837
104	0.000241273	0.000408994		4.16	0.000209128	0.000848191
108	0.000274754	0.000374838		4.32	0.000209629	0.00084551
112	0.000295413	0.000310764		4.48	0.000210146	0.000842793
116	0.000309868	0.000312621		4.64	0.00021068	0.00084004
120	0.000285161	0.00028107		4.8	0.000211231	0.000837253
124	0.000279088	0.000247672		4.96	0.000211799	0.000834431
128	0.000270022	0.000246664		5.12	0.000212382	0.000831576
132	0.000257474	0.000233482		5.28	0.000212982	0.000828687
136	0.000255884	0.000266311		5.44	0.000213598	0.000825765
140	0.000271893	0.000256766		5.6	0.00021423	0.00082281
144	0.000244029	0.000256516		5.76	0.000214878	0.000819824
148	0.00029032	0.000302882		5.92	0.000215541	0.000816806
152	0.000242003	0.000297026		6.08	0.00021622	0.000813757
156	0.000218784	0.000304015		6.24	0.000216913	0.000810678
160	0.0002358	0.000290323		6.4	0.000217622	0.000807569
				6.56	0.000218345	0.00080443
				6.72	0.000219084	0.000801261
				6.88	0.000219836	0.000798065
				7.04	0.000220603	0.00079484
				7.2	0.000221384	0.000791588
				7.36	0.000222179	0.000788308
				7.52	0.000222988	0.000785002
				7.68	0.00022381	0.00078167
				7.84	0.000224646	0.000778313
				8	0.000225495	0.00077493
				8.16	0.000226356	0.000771523
				8.32	0.000227231	0.000768092
				8.48	0.000228118	0.000764637
				8.64	0.000229018	0.000761159
				8.8	0.00022993	0.000757659
				8.96	0.000230854	0.000754137
				9.12	0.00023179	0.000750593
				9.28	0.000232737	0.000747029
				9.44	0.000233696	0.000743444
				9.6	0.000234666	0.000739839
				9.76	0.000235647	0.000736215
				9.92	0.000236639	0.000732572
				10.08	0.000237641	0.000728911
				10.24	0.000238655	0.000725232
				10.4	0.000239678	0.000721535
				10.56	0.000240711	0.000717822
				10.72	0.000241754	0.000714093
				10.88	0.000242807	0.000710349
				11.04	0.000243869	0.000706589
				11.2	0.000244941	0.000702814
				11.36	0.000246021	0.000699026
				11.52	0.00024711	0.000695224
				11.68	0.000248208	0.000691409
				11.84	0.000249314	0.000687582
				12	0.000250428	0.000683742
				12.16	0.000251551	0.000679891
				12.32	0.000252681	0.00067603
				12.48	0.000253818	0.000672158
				12.64	0.000254963	0.000668276
				12.8	0.000256116	0.000664385
				12.96	0.000257275	0.000660486
				13.12	0.00025844	0.000656578
				13.28	0.000259613	0.000652662
				13.44	0.000260791	0.000648739
				13.6	0.000261976	0.00064481
				13.76	0.000263166	0.000640875
				13.92	0.000264362	0.000636934
				14.08	0.000265564	0.000632988
				14.24	0.000266771	0.000629037
				14.4	0.000267982	0.000625082
				14.56	0.000269199	0.000621124
				14.72	0.00027042	0.000617163
				14.88	0.000271646	0.0006132
				15.04	0.000272876	0.000609235
				15.2	0.000274109	0.000605268
				15.36	0.000275347	0.0006013
				15.52	0.000276588	0.000597332
				15.68	0.000277832	0.000593364
				15.84	0.00027908	0.000589397
				16	0.00028033	0.000585431
				16.16	0.000281584	0.000581467
				16.32	0.000282839	0.000577504
				16.48	0.000284097	0.000573545
				16.64	0.000285357	0.000569588
				16.8	0.000286619	0.000565636
				16.96	0.000287883	0.000561687
				17.12	0.000289148	0.000557743
				17.28	0.000290414	0.000553804
				17.44	0.000291681	0.000549871
				17.6	0.00029295	0.000545944
				17.76	0.000294218	0.000542023
				17.92	0.000295488	0.00053811
				18.08	0.000296757	0.000534204
				18.24	0.000298027	0.000530306
				18.4	0.000299296	0.000526417
				18.56	0.000300565	0.000522536
				18.72	0.000301834	0.000518665
				18.88	0.000303102	0.000514804
				19.04	0.000304368	0.000510954
				19.2	0.000305634	0.000507114
				19.36	0.000306898	0.000503285
				19.52	0.000308161	0.000499468
				19.68	0.000309422	0.000495664
				19.84	0.000310681	0.000491872
				20	0.000311938	0.000488093
				20.16	0.000313192	0.000484327
				20.32	0.000314445	0.000480576
				20.48	0.000315694	0.000476839
				20.64	0.00031694	0.000473116
				20.8	0.000318184	0.000469409
				20.96	0.000319424	0.000465718
				21.12	0.000320661	0.000462042
				21.28	0.000321894	0.000458383
				21.44	0.000323123	0.000454741
				21.6	0.000324348	0.000451116
				21.76	0.000325569	0.000447509
				21.92	0.000326786	0.00044392
				22.08	0.000327998	0.00044035
				22.24	0.000329206	0.000436798
				22.4	0.000330408	0.000433266
				22.56	0.000331606	0.000429753
				22.72	0.000332798	0.00042626
				22.88	0.000333985	0.000422788
				23.04	0.000335167	0.000419336
				23.2	0.000336342	0.000415906
				23.36	0.000337512	0.000412497
				23.52	0.000338676	0.00040911
				23.68	0.000339833	0.000405746
				23.84	0.000340984	0.000402403
				24	0.000342128	0.000399084
				24.16	0.000343266	0.000395788
				24.32	0.000344397	0.000392516
				24.48	0.000345521	0.000389267
				24.64	0.000346637	0.000386043
				24.8	0.000347747	0.000382843
				24.96	0.000348849	0.000379668
				25.12	0.000349943	0.000376519
				25.28	0.000351029	0.000373394
				25.44	0.000352108	0.000370296
				25.6	0.000353178	0.000367224
				25.76	0.00035424	0.000364178
				25.92	0.000355294	0.000361159
				26.08	0.000356339	0.000358167
				26.24	0.000357376	0.000355202
				26.4	0.000358404	0.000352265
				26.56	0.000359423	0.000349356
				26.72	0.000360433	0.000346474
				26.88	0.000361433	0.000343621
				27.04	0.000362425	0.000340797
				27.2	0.000363407	0.000338001
				27.36	0.000364379	0.000335235
				27.52	0.000365342	0.000332497
				27.68	0.000366295	0.00032979
				27.84	0.000367238	0.000327112
				28	0.000368171	0.000324464
				28.16	0.000369093	0.000321847
				28.32	0.000370006	0.00031926
				28.48	0.000370908	0.000316704
				28.64	0.000371799	0.000314178
				28.8	0.00037268	0.000311684
				28.96	0.000373551	0.000309221
				29.12	0.00037441	0.000306789
				29.28	0.000375259	0.000304389
				29.44	0.000376096	0.000302021
				29.6	0.000376923	0.000299685
				29.76	0.000377738	0.000297382
				29.92	0.000378541	0.00029511
				30.08	0.000379334	0.000292871
				30.24	0.000380115	0.000290665
				30.4	0.000380884	0.000288492
				30.56	0.000381642	0.000286351
				30.72	0.000382387	0.000284244
				30.88	0.000383121	0.00028217
				31.04	0.000383844	0.000280129
				31.2	0.000384554	0.000278122
				31.36	0.000385251	0.000276149
				31.52	0.000385937	0.000274209
				31.68	0.000386611	0.000272303
				31.84	0.000387272	0.000270431
				32	0.000387921	0.000268593
				32.16	0.000388557	0.00026679
				32.32	0.000389181	0.00026502
				32.48	0.000389792	0.000263285
				32.64	0.000390391	0.000261585
				32.8	0.000390977	0.000259918
				32.96	0.00039155	0.000258287
				33.12	0.000392111	0.00025669
				33.28	0.000392658	0.000255127
				33.44	0.000393193	0.0002536
				33.6	0.000393714	0.000252107
				33.76	0.000394223	0.000250649
				33.92	0.000394718	0.000249226
				34.08	0.000395201	0.000247838
				34.24	0.00039567	0.000246484
				34.4	0.000396126	0.000245166
				34.56	0.000396569	0.000243883
				34.72	0.000396999	0.000242634
				34.88	0.000397415	0.000241421
				35.04	0.000397818	0.000240242
				35.2	0.000398208	0.000239099
				35.36	0.000398584	0.000237991
				35.52	0.000398947	0.000236917
				35.68	0.000399296	0.000235879
				35.84	0.000399632	0.000234875
				36	0.000399955	0.000233907
				36.16	0.000400264	0.000232973
				36.32	0.000400559	0.000232074
				36.48	0.000400841	0.00023121
				36.64	0.00040111	0.000230381
				36.8	0.000401365	0.000229586
				36.96	0.000401606	0.000228826
				37.12	0.000401834	0.000228101
				37.28	0.000402049	0.00022741
				37.44	0.000402249	0.000226754
				37.6	0.000402437	0.000226132
				37.76	0.00040261	0.000225545
				37.92	0.000402771	0.000224991
				38.08	0.000402917	0.000224472
				38.24	0.00040305	0.000223987
				38.4	0.00040317	0.000223536
				38.56	0.000403276	0.000223119
				38.72	0.000403369	0.000222735
				38.88	0.000403448	0.000222386
				39.04	0.000403513	0.00022207
				39.2	0.000403566	0.000221787
				39.36	0.000403604	0.000221537
				39.52	0.00040363	0.000221321
				39.68	0.000403642	0.000221138
				39.84	0.000403641	0.000220988
				40	0.000403626	0.00022087
				40.16	0.000403598	0.000220786
				40.32	0.000403557	0.000220733
				40.48	0.000403503	0.000220713
				40.64	0.000403435	0.000220726
				40.8	0.000403354	0.00022077
				40.96	0.000403261	0.000220846
				41.12	0.000403154	0.000220954
				41.28	0.000403034	0.000221093
				41.44	0.000402901	0.000221264
				41.6	0.000402755	0.000221466
				41.76	0.000402597	0.000221699
				41.92	0.000402425	0.000221963
				42.08	0.000402241	0.000222258
				42.24	0.000402044	0.000222583
				42.4	0.000401835	0.000222938
				42.56	0.000401612	0.000223323
				42.72	0.000401378	0.000223738
				42.88	0.00040113	0.000224183
				43.04	0.000400871	0.000224657
				43.2	0.000400599	0.00022516
				43.36	0.000400314	0.000225693
				43.52	0.000400018	0.000226254
				43.68	0.000399709	0.000226844
				43.84	0.000399388	0.000227462
				44	0.000399055	0.000228108
				44.16	0.00039871	0.000228782
				44.32	0.000398353	0.000229484
				44.48	0.000397985	0.000230213
				44.64	0.000397604	0.00023097
				44.8	0.000397212	0.000231753
				44.96	0.000396809	0.000232563
				45.12	0.000396394	0.000233399
				45.28	0.000395967	0.000234262
				45.44	0.000395529	0.00023515
				45.6	0.00039508	0.000236064
				45.76	0.00039462	0.000237004
				45.92	0.000394149	0.000237968
				46.08	0.000393666	0.000238958
				46.24	0.000393173	0.000239972
				46.4	0.000392669	0.00024101
				46.56	0.000392154	0.000242073
				46.72	0.000391629	0.000243159
				46.88	0.000391093	0.000244269
				47.04	0.000390547	0.000245402
				47.2	0.00038999	0.000246558
				47.36	0.000389423	0.000247736
				47.52	0.000388846	0.000248937
				47.68	0.000388259	0.00025016
				47.84	0.000387662	0.000251405
				48	0.000387055	0.000252671
				48.16	0.000386438	0.000253959
				48.32	0.000385812	0.000255267
				48.48	0.000385176	0.000256596
				48.64	0.000384531	0.000257945
				48.8	0.000383877	0.000259314
				48.96	0.000383213	0.000260703
				49.12	0.00038254	0.000262111
				49.28	0.000381858	0.000263539
				49.44	0.000381167	0.000264985
				49.6	0.000380468	0.000266449
				49.76	0.00037976	0.000267932
				49.92	0.000379043	0.000269433
				50.08	0.000378318	0.000270951
				50.24	0.000377585	0.000272486
				50.4	0.000376843	0.000274038
				50.56	0.000376094	0.000275607
				50.72	0.000375336	0.000277192
				50.88	0.000374571	0.000278793
				51.04	0.000373798	0.000280409
				51.2	0.000373017	0.000282041
				51.36	0.000372229	0.000283687
				51.52	0.000371433	0.000285349
				51.68	0.00037063	0.000287024
				51.84	0.000369821	0.000288714
				52	0.000369004	0.000290417
				52.16	0.00036818	0.000292133
				52.32	0.00036735	0.000293863
				52.48	0.000366512	0.000295605
				52.64	0.000365669	0.000297359
				52.8	0.000364819	0.000299126
				52.96	0.000363963	0.000300904
				53.12	0.0003631	0.000302693
				53.28	0.000362232	0.000304493
				53.44	0.000361358	0.000306304
				53.6	0.000360478	0.000308126
				53.76	0.000359593	0.000309957
				53.92	0.000358702	0.000311798
				54.08	0.000357806	0.000313648
				54.24	0.000356904	0.000315508
				54.4	0.000355998	0.000317376
				54.56	0.000355086	0.000319252
				54.72	0.00035417	0.000321136
				54.88	0.000353249	0.000323028
				55.04	0.000352323	0.000324928
				55.2	0.000351393	0.000326834
				55.36	0.000350459	0.000328747
				55.52	0.00034952	0.000330666
				55.68	0.000348578	0.000332591
				55.84	0.000347631	0.000334522
				56	0.000346681	0.000336459
				56.16	0.000345727	0.0003384
				56.32	0.00034477	0.000340346
				56.48	0.000343809	0.000342296
				56.64	0.000342845	0.00034425
				56.8	0.000341878	0.000346208
				56.96	0.000340908	0.000348169
				57.12	0.000339935	0.000350134
				57.28	0.000338959	0.000352101
				57.44	0.000337981	0.00035407
				57.6	0.000337	0.000356042
				57.76	0.000336017	0.000358015
				57.92	0.000335032	0.000359989
				58.08	0.000334045	0.000361965
				58.24	0.000333055	0.000363941
				58.4	0.000332064	0.000365918
				58.56	0.000331072	0.000367895
				58.72	0.000330077	0.000369872
				58.88	0.000329082	0.000371848
				59.04	0.000328085	0.000373823
				59.2	0.000327087	0.000375797
				59.36	0.000326088	0.00037777
				59.52	0.000325088	0.000379741
				59.68	0.000324087	0.00038171
				59.84	0.000323086	0.000383676
				60	0.000322084	0.00038564
				60.16	0.000321082	0.000387601
				60.32	0.000320079	0.000389558
				60.48	0.000319076	0.000391512
				60.64	0.000318074	0.000393462
				60.8	0.000317071	0.000395407
				60.96	0.000316069	0.000397348
				61.12	0.000315067	0.000399285
				61.28	0.000314066	0.000401216
				61.44	0.000313065	0.000403142
				61.6	0.000312065	0.000405062
				61.76	0.000311066	0.000406976
				61.92	0.000310068	0.000408884
				62.08	0.000309072	0.000410785
				62.24	0.000308076	0.00041268
				62.4	0.000307082	0.000414567
				62.56	0.000306089	0.000416447
				62.72	0.000305098	0.00041832
				62.88	0.000304108	0.000420184
				63.04	0.000303121	0.00042204
				63.2	0.000302135	0.000423888
				63.36	0.000301151	0.000425727
				63.52	0.00030017	0.000427557
				63.68	0.000299191	0.000429377
				63.84	0.000298214	0.000431188
				64	0.00029724	0.000432989
				64.16	0.000296269	0.000434781
				64.32	0.0002953	0.000436561
				64.48	0.000294335	0.000438332
				64.64	0.000293372	0.000440091
				64.8	0.000292412	0.00044184
				64.96	0.000291456	0.000443577
				65.12	0.000290503	0.000445302
				65.28	0.000289553	0.000447016
				65.44	0.000288607	0.000448718
				65.6	0.000287665	0.000450407
				65.76	0.000286726	0.000452084
				65.92	0.000285791	0.000453748
				66.08	0.00028486	0.000455399
				66.24	0.000283934	0.000457038
				66.4	0.000283011	0.000458662
				66.56	0.000282093	0.000460273
				66.72	0.000281179	0.00046187
				66.88	0.000280269	0.000463454
				67.04	0.000279364	0.000465022
				67.2	0.000278464	0.000466577
				67.36	0.000277568	0.000468117
				67.52	0.000276678	0.000469642
				67.68	0.000275792	0.000471151
				67.84	0.000274911	0.000472646
				68	0.000274036	0.000474125
				68.16	0.000273166	0.000475588
				68.32	0.000272301	0.000477036
				68.48	0.000271441	0.000478468
				68.64	0.000270587	0.000479883
				68.8	0.000269739	0.000481282
				68.96	0.000268896	0.000482664
				69.12	0.000268059	0.00048403
				69.28	0.000267228	0.000485379
				69.44	0.000266402	0.00048671
				69.6	0.000265583	0.000488025
				69.76	0.00026477	0.000489322
				69.92	0.000263963	0.000490601
				70.08	0.000263162	0.000491863
				70.24	0.000262367	0.000493107
				70.4	0.000261579	0.000494333
				70.56	0.000260798	0.000495541
				70.72	0.000260023	0.00049673
				70.88	0.000259254	0.000497902
				71.04	0.000258492	0.000499054
				71.2	0.000257737	0.000500188
				71.36	0.000256989	0.000501303
				71.52	0.000256248	0.000502399
				71.68	0.000255514	0.000503476
				71.84	0.000254786	0.000504534
				72	0.000254066	0.000505572
				72.16	0.000253353	0.000506591
				72.32	0.000252647	0.00050759
				72.48	0.000251948	0.00050857
				72.64	0.000251257	0.00050953
				72.8	0.000250573	0.00051047
				72.96	0.000249897	0.000511391
				73.12	0.000249228	0.000512291
				73.28	0.000248567	0.000513171
				73.44	0.000247913	0.000514031
				73.6	0.000247267	0.000514871
				73.76	0.000246628	0.00051569
				73.92	0.000245998	0.000516488
				74.08	0.000245375	0.000517267
				74.24	0.00024476	0.000518024
				74.4	0.000244153	0.000518761
				74.56	0.000243554	0.000519477
				74.72	0.000242963	0.000520172
				74.88	0.00024238	0.000520847
				75.04	0.000241805	0.0005215
				75.2	0.000241238	0.000522133
				75.36	0.000240679	0.000522744
				75.52	0.000240128	0.000523335
				75.68	0.000239586	0.000523904
				75.84	0.000239052	0.000524452
				76	0.000238526	0.000524979
				76.16	0.000238009	0.000525485
				76.32	0.0002375	0.00052597
				76.48	0.000236999	0.000526433
				76.64	0.000236506	0.000526875
				76.8	0.000236022	0.000527295
				76.96	0.000235547	0.000527695
				77.12	0.00023508	0.000528073
				77.28	0.000234622	0.000528429
				77.44	0.000234172	0.000528764
				77.6	0.00023373	0.000529078
				77.76	0.000233297	0.00052937
				77.92	0.000232873	0.000529641
				78.08	0.000232457	0.000529891
				78.24	0.00023205	0.000530119
				78.4	0.000231652	0.000530326
				78.56	0.000231262	0.000530511
				78.72	0.000230881	0.000530676
				78.88	0.000230509	0.000530818
				79.04	0.000230145	0.00053094
				79.2	0.00022979	0.00053104
				79.36	0.000229443	0.000531119
				79.52	0.000229106	0.000531177
				79.68	0.000228776	0.000531214
				79.84	0.000228456	0.000531229
				80	0.000228144	0.000531224
				80.16	0.000227842	0.000531197
				80.32	0.000227547	0.000531149
				80.48	0.000227262	0.000531081
				80.64	0.000226985	0.000530991
				80.8	0.000226717	0.000530881
				80.96	0.000226457	0.000530749
				81.12	0.000226206	0.000530597
				81.28	0.000225964	0.000530425
				81.44	0.000225731	0.000530231
				81.6	0.000225506	0.000530018
				81.76	0.00022529	0.000529783
				81.92	0.000225082	0.000529528
				82.08	0.000224883	0.000529253
				82.24	0.000224693	0.000528958
				82.4	0.000224511	0.000528643
				82.56	0.000224337	0.000528307
				82.72	0.000224173	0.000527952
				82.88	0.000224016	0.000527576
				83.04	0.000223869	0.000527181
				83.2	0.00022373	0.000526766
				83.36	0.000223599	0.000526331
				83.52	0.000223476	0.000525877
				83.68	0.000223362	0.000525403
				83.84	0.000223257	0.00052491
				84	0.00022316	0.000524398
				84.16	0.000223071	0.000523867
				84.32	0.00022299	0.000523317
				84.48	0.000222918	0.000522748
				84.64	0.000222854	0.00052216
				84.8	0.000222798	0.000521553
				84.96	0.00022275	0.000520928
				85.12	0.00022271	0.000520284
				85.28	0.000222679	0.000519623
				85.44	0.000222655	0.000518943
				85.6	0.00022264	0.000518245
				85.76	0.000222632	0.000517529
				85.92	0.000222633	0.000516795
				86.08	0.000222641	0.000516044
				86.24	0.000222657	0.000515275
				86.4	0.000222682	0.000514489
				86.56	0.000222713	0.000513685
				86.72	0.000222753	0.000512865
				86.88	0.0002228	0.000512028
				87.04	0.000222855	0.000511173
				87.2	0.000222917	0.000510303
				87.36	0.000222987	0.000509415
				87.52	0.000223065	0.000508512
				87.68	0.00022315	0.000507592
				87.84	0.000223242	0.000506656
				88	0.000223342	0.000505705
				88.16	0.000223449	0.000504737
				88.32	0.000223563	0.000503755
				88.48	0.000223684	0.000502756
				88.64	0.000223812	0.000501743
				88.8	0.000223948	0.000500715
				88.96	0.000224091	0.000499671
				89.12	0.00022424	0.000498613
				89.28	0.000224396	0.000497541
				89.44	0.00022456	0.000496454
				89.6	0.00022473	0.000495353
				89.76	0.000224906	0.000494238
				89.92	0.00022509	0.000493109
				90.08	0.00022528	0.000491966
				90.24	0.000225476	0.00049081
				90.4	0.000225679	0.000489641
				90.56	0.000225888	0.000488458
				90.72	0.000226104	0.000487263
				90.88	0.000226326	0.000486055
				91.04	0.000226554	0.000484834
				91.2	0.000226789	0.000483601
				91.36	0.000227029	0.000482356
				91.52	0.000227276	0.000481099
				91.68	0.000227528	0.00047983
				91.84	0.000227786	0.000478549
				92	0.00022805	0.000477257
				92.16	0.00022832	0.000475954
				92.32	0.000228595	0.00047464
				92.48	0.000228876	0.000473315
				92.64	0.000229163	0.000471979
				92.8	0.000229455	0.000470633
				92.96	0.000229752	0.000469276
				93.12	0.000230055	0.00046791
				93.28	0.000230363	0.000466534
				93.44	0.000230676	0.000465148
				93.6	0.000230994	0.000463752
				93.76	0.000231317	0.000462348
				93.92	0.000231645	0.000460934
				94.08	0.000231978	0.000459511
				94.24	0.000232316	0.00045808
				94.4	0.000232658	0.000456641
				94.56	0.000233005	0.000455193
				94.72	0.000233357	0.000453737
				94.88	0.000233713	0.000452274
				95.04	0.000234073	0.000450802
				95.2	0.000234438	0.000449324
				95.36	0.000234807	0.000447838
				95.52	0.00023518	0.000446345
				95.68	0.000235557	0.000444846
				95.84	0.000235938	0.000443339
				96	0.000236323	0.000441827
				96.16	0.000236712	0.000440308
				96.32	0.000237105	0.000438784
				96.48	0.000237501	0.000437253
				96.64	0.000237901	0.000435717
				96.8	0.000238305	0.000434176
				96.96	0.000238711	0.00043263
				97.12	0.000239122	0.000431078
				97.28	0.000239535	0.000429523
				97.44	0.000239952	0.000427962
				97.6	0.000240372	0.000426397
				97.76	0.000240794	0.000424829
				97.92	0.00024122	0.000423256
				98.08	0.000241649	0.00042168
				98.24	0.00024208	0.0004201
				98.4	0.000242514	0.000418517
				98.56	0.000242951	0.000416931
				98.72	0.00024339	0.000415342
				98.88	0.000243832	0.00041375
				99.04	0.000244276	0.000412156
				99.2	0.000244722	0.00041056
				99.36	0.000245171	0.000408962
				99.52	0.000245621	0.000407362
				99.68	0.000246074	0.000405761
				99.84	0.000246528	0.000404158
				100	0.000246985	0.000402554
				100.16	0.000247443	0.000400949
				100.32	0.000247903	0.000399343
				100.48	0.000248364	0.000397736
				100.64	0.000248828	0.000396129
				100.8	0.000249292	0.000394522
				100.96	0.000249758	0.000392916
				101.12	0.000250225	0.000391309
				101.28	0.000250694	0.000389703
				101.44	0.000251163	0.000388097
				101.6	0.000251634	0.000386492
				101.76	0.000252105	0.000384888
				101.92	0.000252578	0.000383286
				102.08	0.000253051	0.000381684
				102.24	0.000253525	0.000380085
				102.4	0.000253999	0.000378487
				102.56	0.000254474	0.000376891
				102.72	0.00025495	0.000375298
				102.88	0.000255426	0.000373706
				103.04	0.000255902	0.000372118
				103.2	0.000256379	0.000370532
				103.36	0.000256855	0.000368949
				103.52	0.000257332	0.000367369
				103.68	0.000257809	0.000365792
				103.84	0.000258285	0.000364219
				104	0.000258762	0.00036265
				104.16	0.000259238	0.000361084
				104.32	0.000259714	0.000359523
				104.48	0.000260189	0.000357966
				104.64	0.000260664	0.000356413
				104.8	0.000261139	0.000354865
				104.96	0.000261613	0.000353321
				105.12	0.000262086	0.000351782
				105.28	0.000262558	0.000350249
				105.44	0.00026303	0.000348721
				105.6	0.000263501	0.000347198
				105.76	0.00026397	0.000345681
				105.92	0.000264439	0.00034417
				106.08	0.000264906	0.000342664
				106.24	0.000265372	0.000341165
				106.4	0.000265837	0.000339672
				106.56	0.000266301	0.000338186
				106.72	0.000266763	0.000336706
				106.88	0.000267223	0.000335233
				107.04	0.000267682	0.000333766
				107.2	0.00026814	0.000332307
				107.36	0.000268595	0.000330855
				107.52	0.000269049	0.000329411
				107.68	0.000269501	0.000327974
				107.84	0.000269951	0.000326545
				108	0.000270399	0.000325123
				108.16	0.000270845	0.00032371
				108.32	0.000271289	0.000322305
				108.48	0.00027173	0.000320908
				108.64	0.00027217	0.000319519
				108.8	0.000272607	0.000318139
				108.96	0.000273041	0.000316768
				109.12	0.000273474	0.000315405
				109.28	0.000273903	0.000314052
				109.44	0.00027433	0.000312708
				109.6	0.000274755	0.000311373
				109.76	0.000275177	0.000310047
				109.92	0.000275596	0.000308731
				110.08	0.000276012	0.000307424
				110.24	0.000276425	0.000306127
				110.4	0.000276835	0.00030484
				110.56	0.000277243	0.000303564
				110.72	0.000277647	0.000302297
				110.88	0.000278048	0.00030104
				111.04	0.000278446	0.000299794
				111.2	0.000278841	0.000298558
				111.36	0.000279232	0.000297333
				111.52	0.00027962	0.000296119
				111.68	0.000280005	0.000294915
				111.84	0.000280386	0.000293722
				112	0.000280764	0.000292541
				112.16	0.000281138	0.00029137
				112.32	0.000281509	0.000290211
				112.48	0.000281876	0.000289063
				112.64	0.000282239	0.000287926
				112.8	0.000282598	0.000286801
				112.96	0.000282954	0.000285688
				113.12	0.000283306	0.000284586
				113.28	0.000283654	0.000283496
				113.44	0.000283998	0.000282418
				113.6	0.000284338	0.000281352
				113.76	0.000284674	0.000280298
				113.92	0.000285006	0.000279256
				114.08	0.000285333	0.000278226
				114.24	0.000285657	0.000277209
				114.4	0.000285976	0.000276204
				114.56	0.000286292	0.000275211
				114.72	0.000286602	0.000274231
				114.88	0.000286909	0.000273264
				115.04	0.000287211	0.000272309
				115.2	0.000287509	0.000271367
				115.36	0.000287802	0.000270437
				115.52	0.000288091	0.000269521
				115.68	0.000288376	0.000268617
				115.84	0.000288655	0.000267726
				116	0.000288931	0.000266849
				116.16	0.000289201	0.000265984
				116.32	0.000289467	0.000265133
				116.48	0.000289729	0.000264294
				116.64	0.000289985	0.000263469
				116.8	0.000290237	0.000262657
				116.96	0.000290484	0.000261859
				117.12	0.000290727	0.000261074
				117.28	0.000290964	0.000260302
				117.44	0.000291197	0.000259544
				117.6	0.000291425	0.000258799
				117.76	0.000291648	0.000258068
				117.92	0.000291866	0.00025735
				118.08	0.000292079	0.000256645
				118.24	0.000292287	0.000255955
				118.4	0.00029249	0.000255278
				118.56	0.000292688	0.000254614
				118.72	0.000292881	0.000253965
				118.88	0.000293069	0.000253328
				119.04	0.000293252	0.000252706
				119.2	0.00029343	0.000252097
				119.36	0.000293602	0.000251503
				119.52	0.00029377	0.000250921
				119.68	0.000293932	0.000250354
				119.84	0.00029409	0.0002498
				120	0.000294242	0.00024926
				120.16	0.000294389	0.000248734
				120.32	0.00029453	0.000248222
				120.48	0.000294667	0.000247723
				120.64	0.000294798	0.000247238
				120.8	0.000294924	0.000246767
				120.96	0.000295045	0.00024631
				121.12	0.000295161	0.000245867
				121.28	0.000295271	0.000245437
				121.44	0.000295376	0.000245021
				121.6	0.000295476	0.000244618
				121.76	0.00029557	0.00024423
				121.92	0.00029566	0.000243855
				122.08	0.000295744	0.000243494
				122.24	0.000295822	0.000243146
				122.4	0.000295896	0.000242812
				122.56	0.000295964	0.000242492
				122.72	0.000296027	0.000242185
				122.88	0.000296084	0.000241892
				123.04	0.000296137	0.000241612
				123.2	0.000296183	0.000241346
				123.36	0.000296225	0.000241093
				123.52	0.000296262	0.000240854
				123.68	0.000296293	0.000240628
				123.84	0.000296319	0.000240415
				124	0.000296339	0.000240216
				124.16	0.000296354	0.00024003
				124.32	0.000296364	0.000239857
				124.48	0.000296369	0.000239697
				124.64	0.000296369	0.000239551
				124.8	0.000296363	0.000239417
				124.96	0.000296352	0.000239297
				125.12	0.000296336	0.00023919
				125.28	0.000296315	0.000239095
				125.44	0.000296288	0.000239014
				125.6	0.000296257	0.000238945
				125.76	0.00029622	0.000238889
				125.92	0.000296178	0.000238846
				126.08	0.000296131	0.000238815
				126.24	0.000296078	0.000238797
				126.4	0.000296021	0.000238791
				126.56	0.000295959	0.000238798
				126.72	0.000295891	0.000238818
				126.88	0.000295818	0.000238849
				127.04	0.000295741	0.000238893
				127.2	0.000295658	0.000238949
				127.36	0.000295571	0.000239017
				127.52	0.000295478	0.000239097
				127.68	0.00029538	0.000239189
				127.84	0.000295278	0.000239293
				128	0.000295171	0.000239409
				128.16	0.000295058	0.000239536
				128.32	0.000294941	0.000239675
				128.48	0.000294819	0.000239826
				128.64	0.000294692	0.000239988
				128.8	0.000294561	0.000240161
				128.96	0.000294424	0.000240346
				129.12	0.000294283	0.000240542
				129.28	0.000294138	0.000240749
				129.44	0.000293987	0.000240967
				129.6	0.000293832	0.000241196
				129.76	0.000293672	0.000241436
				129.92	0.000293508	0.000241686
				130.08	0.000293339	0.000241947
				130.24	0.000293165	0.000242219
				130.4	0.000292987	0.000242501
				130.56	0.000292805	0.000242794
				130.72	0.000292618	0.000243096
				130.88	0.000292427	0.000243409
				131.04	0.000292231	0.000243732
				131.2	0.000292031	0.000244065
				131.36	0.000291827	0.000244408
				131.52	0.000291618	0.00024476
				131.68	0.000291406	0.000245123
				131.84	0.000291189	0.000245494
				132	0.000290968	0.000245875
				132.16	0.000290742	0.000246266
				132.32	0.000290513	0.000246665
				132.48	0.00029028	0.000247074
				132.64	0.000290042	0.000247492
				132.8	0.000289801	0.000247918
				132.96	0.000289555	0.000248353
				133.12	0.000289306	0.000248797
				133.28	0.000289053	0.00024925
				133.44	0.000288796	0.00024971
				133.6	0.000288536	0.00025018
				133.76	0.000288271	0.000250657
				133.92	0.000288003	0.000251142
				134.08	0.000287731	0.000251635
				134.24	0.000287456	0.000252137
				134.4	0.000287177	0.000252645
				134.56	0.000286895	0.000253162
				134.72	0.000286609	0.000253685
				134.88	0.000286319	0.000254217
				135.04	0.000286027	0.000254755
				135.2	0.000285731	0.0002553
				135.36	0.000285431	0.000255853
				135.52	0.000285129	0.000256412
				135.68	0.000284823	0.000256978
				135.84	0.000284514	0.000257551
				136	0.000284202	0.00025813
				136.16	0.000283887	0.000258715
				136.32	0.000283568	0.000259307
				136.48	0.000283247	0.000259904
				136.64	0.000282923	0.000260508
				136.8	0.000282596	0.000261117
				136.96	0.000282266	0.000261733
				137.12	0.000281934	0.000262353
				137.28	0.000281598	0.00026298
				137.44	0.00028126	0.000263611
				137.6	0.000280919	0.000264248
				137.76	0.000280576	0.00026489
				137.92	0.00028023	0.000265536
				138.08	0.000279882	0.000266188
				138.24	0.000279531	0.000266844
				138.4	0.000279178	0.000267505
				138.56	0.000278822	0.00026817
				138.72	0.000278465	0.000268839
				138.88	0.000278104	0.000269513
				139.04	0.000277742	0.000270191
				139.2	0.000277378	0.000270872
				139.36	0.000277011	0.000271557
				139.52	0.000276643	0.000272246
				139.68	0.000276272	0.000272939
				139.84	0.0002759	0.000273634
				140	0.000275525	0.000274333
				140.16	0.000275149	0.000275035
				140.32	0.000274771	0.00027574
				140.48	0.000274391	0.000276448
				140.64	0.00027401	0.000277159
				140.8	0.000273626	0.000277872
				140.96	0.000273242	0.000278588
				141.12	0.000272856	0.000279306
				141.28	0.000272468	0.000280026
				141.44	0.000272079	0.000280748
				141.6	0.000271688	0.000281472
				141.76	0.000271296	0.000282198
				141.92	0.000270903	0.000282926
				142.08	0.000270509	0.000283655
				142.24	0.000270113	0.000284385
				142.4	0.000269717	0.000285117
				142.56	0.000269319	0.00028585
				142.72	0.00026892	0.000286584
				142.88	0.00026852	0.000287319
				143.04	0.00026812	0.000288055
				143.2	0.000267718	0.000288791
				143.36	0.000267316	0.000289528
				143.52	0.000266913	0.000290266
				143.68	0.000266509	0.000291003
				143.84	0.000266105	0.000291741
				144	0.0002657	0.000292478
				144.16	0.000265294	0.000293216
				144.32	0.000264888	0.000293953
				144.48	0.000264482	0.00029469
				144.64	0.000264075	0.000295427
				144.8	0.000263667	0.000296163
				144.96	0.00026326	0.000296898
				145.12	0.000262852	0.000297632
				145.28	0.000262444	0.000298366
				145.44	0.000262036	0.000299098
				145.6	0.000261627	0.000299829
				145.76	0.000261219	0.000300559
				145.92	0.000260811	0.000301287
				146.08	0.000260402	0.000302014
				146.24	0.000259994	0.000302739
				146.4	0.000259586	0.000303463
				146.56	0.000259178	0.000304184
				146.72	0.000258771	0.000304903
				146.88	0.000258363	0.000305621
				147.04	0.000257956	0.000306336
				147.2	0.00025755	0.000307048
				147.36	0.000257144	0.000307759
				147.52	0.000256738	0.000308466
				147.68	0.000256333	0.000309171
				147.84	0.000255928	0.000309873
				148	0.000255524	0.000310572
				148.16	0.000255121	0.000311268
				148.32	0.000254719	0.000311961
				148.48	0.000254317	0.000312651
				148.64	0.000253916	0.000313337
				148.8	0.000253516	0.00031402
				148.96	0.000253117	0.0003147
				149.12	0.000252719	0.000315376
				149.28	0.000252321	0.000316048
				149.44	0.000251925	0.000316716
				149.6	0.00025153	0.00031738
				149.76	0.000251136	0.00031804
				149.92	0.000250743	0.000318696
				150.08	0.000250352	0.000319348
				150.24	0.000249962	0.000319995
				150.4	0.000249573	0.000320638
				150.56	0.000249185	0.000321276
				150.72	0.000248799	0.00032191
				150.88	0.000248414	0.000322539
				151.04	0.00024803	0.000323163
				151.2	0.000247649	0.000323782
				151.36	0.000247268	0.000324397
				151.52	0.00024689	0.000325006
				151.68	0.000246513	0.00032561
				151.84	0.000246137	0.000326209
				152	0.000245764	0.000326802
				152.16	0.000245392	0.00032739
				152.32	0.000245021	0.000327972
				152.48	0.000244653	0.000328549
				152.64	0.000244287	0.00032912
				152.8	0.000243922	0.000329686
				152.96	0.00024356	0.000330245
				153.12	0.000243199	0.000330799
				153.28	0.000242841	0.000331347
				153.44	0.000242484	0.000331888
				153.6	0.00024213	0.000332424
				153.76	0.000241777	0.000332953
				153.92	0.000241427	0.000333476
				154.08	0.000241079	0.000333993
				154.24	0.000240733	0.000334503
				154.4	0.00024039	0.000335007
				154.56	0.000240049	0.000335504
				154.72	0.00023971	0.000335995
				154.88	0.000239373	0.000336478
				155.04	0.000239039	0.000336956
				155.2	0.000238707	0.000337426
				155.36	0.000238378	0.000337889
				155.52	0.000238051	0.000338346
				155.68	0.000237727	0.000338795
				155.84	0.000237405	0.000339238
				156	0.000237086	0.000339673
				156.16	0.00023677	0.000340101
				156.32	0.000236456	0.000340522
				156.48	0.000236145	0.000340936
				156.64	0.000235836	0.000341342
				156.8	0.00023553	0.000341741
				156.96	0.000235227	0.000342133
				157.12	0.000234927	0.000342517
				157.28	0.000234629	0.000342894
				157.44	0.000234334	0.000343263
				157.6	0.000234042	0.000343624
				157.76	0.000233753	0.000343978
				157.92	0.000233467	0.000344324
				158.08	0.000233184	0.000344663
				158.24	0.000232903	0.000344993
				158.4	0.000232626	0.000345316
				158.56	0.000232351	0.000345631
				158.72	0.00023208	0.000345938
				158.88	0.000231811	0.000346238
				159.04	0.000231546	0.000346529
				159.2	0.000231283	0.000346812
				159.36	0.000231024	0.000347087
				159.52	0.000230768	0.000347355
				159.68	0.000230515	0.000347614
				159.84	0.000230265	0.000347865
