# Supplementary material for: Cavity-mediated iSWAP oscillations between distant spins
Source: Nat Phys. 2024 Dec 9;21(1):168–74. doi: 10.1038/s41567-024-02694-8 (PMC11746143; doi:10.1038/s41567-024-02694-8)
Supplement: Supplementary file 6 — Numerical source data for Fig. 4. [file 41567_2024_2694_MOESM6_ESM.xlsx]

## Sheet: Panel a
Experiment				Fit
Time (ns)	Δ|S21| Q1 (arb. u.)	Δ|S21| Q2 (arb. u.)		Time (ns)	Δ|S21| Q1 (arb. u.)	Δ|S21| Q2 (arb. u.)
0	0.000903812	0.00015573		0	0.000940763	0.000182386
4	0.000817041	0.00023934		0.16	0.000938049	0.000182419
8	0.000637825	0.000218735		0.32	0.000935165	0.000182518
12	0.000437243	0.000328025		0.48	0.000932115	0.000182683
16	0.000347577	0.000329811		0.64	0.000928899	0.000182912
20	0.000265925	0.000416426		0.8	0.000925522	0.000183205
24	0.000221149	0.000403345		0.96	0.000921984	0.000183561
28	0.000277087	0.000314569		1.12	0.000918289	0.00018398
32	0.000382006	0.000337671		1.28	0.000914439	0.00018446
36	0.000507442	0.000239013		1.44	0.000910437	0.000185002
40	0.000551548	0.000186498		1.6	0.000906286	0.000185603
44	0.000560925	0.000191614		1.76	0.000901987	0.000186264
48	0.000549389	0.000205152		1.92	0.000897545	0.000186984
52	0.000517931	0.000185695		2.08	0.000892961	0.000187761
56	0.000426025	0.000236727		2.24	0.000888239	0.000188595
60	0.000369261	0.000264931		2.4	0.000883381	0.000189485
64	0.000293324	0.000257573		2.56	0.000878391	0.000190429
68	0.000294974	0.000264564		2.72	0.000873272	0.000191428
72	0.000278818	0.000258706		2.88	0.000868026	0.000192479
76	0.000279713	0.000268265		3.04	0.000862656	0.000193583
80	0.000303464	0.000265201		3.2	0.000857167	0.000194737
84	0.000341364	0.000242496		3.36	0.00085156	0.000195942
88	0.000349204	0.000212589		3.52	0.000845839	0.000197195
92	0.000305034	0.000240265		3.68	0.000840007	0.000198497
96	0.00031652	0.000227568		3.84	0.000834068	0.000199845
100	0.000309125	0.000228662		4	0.000828025	0.000201239
104	0.000288822	0.000234221		4.16	0.00082188	0.000202677
108	0.000283489	0.000236161		4.32	0.000815638	0.000204159
112	0.000269942	0.000241882		4.48	0.000809302	0.000205684
116	0.000265672	0.00027052		4.64	0.000802875	0.00020725
120	0.000231191	0.000261262		4.8	0.00079636	0.000208856
124	0.000232213	0.000271409		4.96	0.000789761	0.000210501
128	0.000243462	0.000240383		5.12	0.000783081	0.000212184
132	0.000220157	0.000237999		5.28	0.000776324	0.000213904
136	0.000220491	0.000219769		5.44	0.000769493	0.000215659
140	0.00022481	0.000195955		5.6	0.000762592	0.000217448
144	0.000242991	0.000209749		5.76	0.000755624	0.000219271
148	0.000217774	0.000202877		5.92	0.000748592	0.000221125
152	0.000233942	0.00022801		6.08	0.0007415	0.000223011
156	0.000212631	0.000196349		6.24	0.000734352	0.000224925
160	0.000228974	0.000194519		6.4	0.00072715	0.000226868
				6.56	0.000719899	0.000228838
				6.72	0.000712602	0.000230834
				6.88	0.000705262	0.000232855
				7.04	0.000697883	0.000234899
				7.2	0.000690468	0.000236965
				7.36	0.000683021	0.000239052
				7.52	0.000675545	0.000241159
				7.68	0.000668044	0.000243284
				7.84	0.000660521	0.000245426
				8	0.000652979	0.000247584
				8.16	0.000645422	0.000249757
				8.32	0.000637853	0.000251944
				8.48	0.000630276	0.000254143
				8.64	0.000622694	0.000256352
				8.8	0.00061511	0.000258572
				8.96	0.000607528	0.0002608
				9.12	0.000599951	0.000263036
				9.28	0.000592381	0.000265278
				9.44	0.000584823	0.000267525
				9.6	0.00057728	0.000269775
				9.76	0.000569754	0.000272029
				9.92	0.000562248	0.000274283
				10.08	0.000554767	0.000276538
				10.24	0.000547313	0.000278793
				10.4	0.000539889	0.000281045
				10.56	0.000532497	0.000283293
				10.72	0.000525142	0.000285538
				10.88	0.000517825	0.000287777
				11.04	0.000510551	0.000290009
				11.2	0.000503321	0.000292234
				11.36	0.000496138	0.00029445
				11.52	0.000489006	0.000296656
				11.68	0.000481926	0.000298851
				11.84	0.000474902	0.000301034
				12	0.000467937	0.000303205
				12.16	0.000461032	0.000305361
				12.32	0.00045419	0.000307502
				12.48	0.000447414	0.000309627
				12.64	0.000440707	0.000311735
				12.8	0.00043407	0.000313825
				12.96	0.000427507	0.000315896
				13.12	0.000421018	0.000317947
				13.28	0.000414608	0.000319977
				13.44	0.000408277	0.000321986
				13.6	0.000402028	0.000323972
				13.76	0.000395863	0.000325935
				13.92	0.000389783	0.000327873
				14.08	0.000383792	0.000329786
				14.24	0.000377891	0.000331673
				14.4	0.000372082	0.000333533
				14.56	0.000366366	0.000335366
				14.72	0.000360746	0.00033717
				14.88	0.000355223	0.000338946
				15.04	0.000349798	0.000340691
				15.2	0.000344474	0.000342406
				15.36	0.000339251	0.00034409
				15.52	0.000334132	0.000345742
				15.68	0.000329117	0.000347362
				15.84	0.000324209	0.000348948
				16	0.000319408	0.000350501
				16.16	0.000314715	0.000352019
				16.32	0.000310132	0.000353503
				16.48	0.00030566	0.000354951
				16.64	0.0003013	0.000356363
				16.8	0.000297052	0.000357739
				16.96	0.000292919	0.000359078
				17.12	0.0002889	0.000360379
				17.28	0.000284996	0.000361643
				17.44	0.000281209	0.000362868
				17.6	0.000277539	0.000364055
				17.76	0.000273987	0.000365203
				17.92	0.000270552	0.000366312
				18.08	0.000267237	0.00036738
				18.24	0.00026404	0.000368409
				18.4	0.000260963	0.000369398
				18.56	0.000258006	0.000370346
				18.72	0.000255169	0.000371253
				18.88	0.000252452	0.000372119
				19.04	0.000249856	0.000372944
				19.2	0.00024738	0.000373727
				19.36	0.000245026	0.000374469
				19.52	0.000242792	0.000375169
				19.68	0.000240678	0.000375827
				19.84	0.000238685	0.000376443
				20	0.000236813	0.000377017
				20.16	0.000235061	0.000377549
				20.32	0.000233428	0.000378039
				20.48	0.000231915	0.000378487
				20.64	0.000230521	0.000378893
				20.8	0.000229246	0.000379256
				20.96	0.000228089	0.000379577
				21.12	0.00022705	0.000379857
				21.28	0.000226127	0.000380094
				21.44	0.000225321	0.000380289
				21.6	0.000224631	0.000380443
				21.76	0.000224056	0.000380555
				21.92	0.000223595	0.000380625
				22.08	0.000223247	0.000380655
				22.24	0.000223012	0.000380643
				22.4	0.000222888	0.00038059
				22.56	0.000222875	0.000380497
				22.72	0.000222971	0.000380363
				22.88	0.000223176	0.000380189
				23.04	0.000223488	0.000379975
				23.2	0.000223906	0.000379721
				23.36	0.000224429	0.000379429
				23.52	0.000225056	0.000379097
				23.68	0.000225785	0.000378727
				23.84	0.000226616	0.000378318
				24	0.000227546	0.000377872
				24.16	0.000228575	0.000377388
				24.32	0.000229701	0.000376867
				24.48	0.000230923	0.000376309
				24.64	0.000232238	0.000375716
				24.8	0.000233646	0.000375086
				24.96	0.000235145	0.000374421
				25.12	0.000236734	0.000373722
				25.28	0.00023841	0.000372988
				25.44	0.000240172	0.00037222
				25.6	0.000242019	0.000371419
				25.76	0.000243949	0.000370585
				25.92	0.00024596	0.000369719
				26.08	0.000248049	0.000368821
				26.24	0.000250217	0.000367892
				26.4	0.00025246	0.000366933
				26.56	0.000254777	0.000365943
				26.72	0.000257166	0.000364924
				26.88	0.000259625	0.000363877
				27.04	0.000262153	0.000362801
				27.2	0.000264747	0.000361698
				27.36	0.000267405	0.000360568
				27.52	0.000270126	0.000359411
				27.68	0.000272907	0.000358229
				27.84	0.000275748	0.000357022
				28	0.000278644	0.00035579
				28.16	0.000281596	0.000354535
				28.32	0.0002846	0.000353257
				28.48	0.000287654	0.000351957
				28.64	0.000290757	0.000350635
				28.8	0.000293907	0.000349292
				28.96	0.000297102	0.000347929
				29.12	0.000300339	0.000346547
				29.28	0.000303616	0.000345145
				29.44	0.000306932	0.000343726
				29.6	0.000310284	0.000342289
				29.76	0.00031367	0.000340835
				29.92	0.000317089	0.000339366
				30.08	0.000320538	0.000337881
				30.24	0.000324015	0.000336382
				30.4	0.000327518	0.000334869
				30.56	0.000331045	0.000333343
				30.72	0.000334594	0.000331804
				30.88	0.000338163	0.000330254
				31.04	0.00034175	0.000328693
				31.2	0.000345353	0.000327122
				31.36	0.00034897	0.000325542
				31.52	0.000352599	0.000323952
				31.68	0.000356237	0.000322355
				31.84	0.000359883	0.000320751
				32	0.000363535	0.00031914
				32.16	0.000367192	0.000317523
				32.32	0.000370849	0.000315901
				32.48	0.000374507	0.000314275
				32.64	0.000378163	0.000312645
				32.8	0.000381816	0.000311013
				32.96	0.000385462	0.000309378
				33.12	0.000389101	0.000307741
				33.28	0.00039273	0.000306104
				33.44	0.000396348	0.000304466
				33.6	0.000399953	0.000302829
				33.76	0.000403542	0.000301194
				33.92	0.000407115	0.00029956
				34.08	0.00041067	0.000297929
				34.24	0.000414204	0.000296301
				34.4	0.000417716	0.000294677
				34.56	0.000421204	0.000293058
				34.72	0.000424667	0.000291444
				34.88	0.000428103	0.000289835
				35.04	0.00043151	0.000288234
				35.2	0.000434887	0.000286639
				35.36	0.000438232	0.000285052
				35.52	0.000441543	0.000283474
				35.68	0.00044482	0.000281904
				35.84	0.00044806	0.000280344
				36	0.000451263	0.000278794
				36.16	0.000454426	0.000277255
				36.32	0.000457548	0.000275728
				36.48	0.000460628	0.000274212
				36.64	0.000463665	0.000272708
				36.8	0.000466657	0.000271217
				36.96	0.000469603	0.00026974
				37.12	0.000472501	0.000268277
				37.28	0.000475351	0.000266829
				37.44	0.000478151	0.000265395
				37.6	0.000480901	0.000263977
				37.76	0.000483598	0.000262575
				37.92	0.000486242	0.000261189
				38.08	0.000488832	0.00025982
				38.24	0.000491366	0.000258469
				38.4	0.000493845	0.000257135
				38.56	0.000496266	0.000255819
				38.72	0.000498629	0.000254523
				38.88	0.000500933	0.000253245
				39.04	0.000503178	0.000251986
				39.2	0.000505361	0.000250747
				39.36	0.000507483	0.000249529
				39.52	0.000509543	0.000248331
				39.68	0.00051154	0.000247153
				39.84	0.000513473	0.000245997
				40	0.000515342	0.000244863
				40.16	0.000517146	0.00024375
				40.32	0.000518884	0.000242659
				40.48	0.000520557	0.000241591
				40.64	0.000522163	0.000240545
				40.8	0.000523702	0.000239522
				40.96	0.000525173	0.000238522
				41.12	0.000526577	0.000237546
				41.28	0.000527912	0.000236593
				41.44	0.000529179	0.000235664
				41.6	0.000530377	0.000234759
				41.76	0.000531506	0.000233878
				41.92	0.000532566	0.000233021
				42.08	0.000533556	0.000232189
				42.24	0.000534476	0.000231382
				42.4	0.000535327	0.000230599
				42.56	0.000536107	0.000229841
				42.72	0.000536818	0.000229108
				42.88	0.000537458	0.0002284
				43.04	0.000538029	0.000227717
				43.2	0.00053853	0.00022706
				43.36	0.00053896	0.000226427
				43.52	0.000539321	0.00022582
				43.68	0.000539613	0.000225239
				43.84	0.000539835	0.000224682
				44	0.000539988	0.000224152
				44.16	0.000540071	0.000223646
				44.32	0.000540086	0.000223166
				44.48	0.000540033	0.000222711
				44.64	0.000539911	0.000222281
				44.8	0.000539722	0.000221877
				44.96	0.000539465	0.000221498
				45.12	0.000539141	0.000221144
				45.28	0.000538751	0.000220815
				45.44	0.000538295	0.000220511
				45.6	0.000537773	0.000220231
				45.76	0.000537186	0.000219977
				45.92	0.000536535	0.000219747
				46.08	0.00053582	0.000219541
				46.24	0.000535042	0.00021936
				46.4	0.0005342	0.000219202
				46.56	0.000533298	0.000219069
				46.72	0.000532333	0.00021896
				46.88	0.000531308	0.000218874
				47.04	0.000530224	0.000218811
				47.2	0.00052908	0.000218772
				47.36	0.000527878	0.000218756
				47.52	0.000526618	0.000218762
				47.68	0.000525302	0.000218791
				47.84	0.00052393	0.000218843
				48	0.000522503	0.000218916
				48.16	0.000521021	0.000219011
				48.32	0.000519487	0.000219127
				48.48	0.0005179	0.000219265
				48.64	0.000516262	0.000219424
				48.8	0.000514574	0.000219603
				48.96	0.000512836	0.000219802
				49.12	0.000511049	0.000220022
				49.28	0.000509216	0.000220261
				49.44	0.000507336	0.00022052
				49.6	0.00050541	0.000220798
				49.76	0.000503441	0.000221094
				49.92	0.000501428	0.000221409
				50.08	0.000499372	0.000221742
				50.24	0.000497276	0.000222093
				50.4	0.00049514	0.000222461
				50.56	0.000492965	0.000222846
				50.72	0.000490752	0.000223247
				50.88	0.000488503	0.000223665
				51.04	0.000486218	0.000224099
				51.2	0.000483899	0.000224548
				51.36	0.000481547	0.000225012
				51.52	0.000479163	0.000225491
				51.68	0.000476748	0.000225984
				51.84	0.000474303	0.000226491
				52	0.00047183	0.000227012
				52.16	0.00046933	0.000227545
				52.32	0.000466804	0.000228092
				52.48	0.000464253	0.00022865
				52.64	0.000461678	0.000229221
				52.8	0.000459081	0.000229803
				52.96	0.000456462	0.000230395
				53.12	0.000453824	0.000230999
				53.28	0.000451167	0.000231612
				53.44	0.000448492	0.000232236
				53.6	0.000445801	0.000232868
				53.76	0.000443094	0.00023351
				53.92	0.000440374	0.00023416
				54.08	0.000437641	0.000234818
				54.24	0.000434896	0.000235483
				54.4	0.000432141	0.000236156
				54.56	0.000429377	0.000236836
				54.72	0.000426605	0.000237521
				54.88	0.000423826	0.000238213
				55.04	0.000421042	0.00023891
				55.2	0.000418253	0.000239612
				55.36	0.000415461	0.000240319
				55.52	0.000412667	0.00024103
				55.68	0.000409872	0.000241744
				55.84	0.000407078	0.000242462
				56	0.000404284	0.000243183
				56.16	0.000401494	0.000243906
				56.32	0.000398707	0.000244631
				56.48	0.000395924	0.000245358
				56.64	0.000393148	0.000246086
				56.8	0.000390379	0.000246815
				56.96	0.000387618	0.000247544
				57.12	0.000384865	0.000248273
				57.28	0.000382124	0.000249002
				57.44	0.000379393	0.00024973
				57.6	0.000376675	0.000250457
				57.76	0.00037397	0.000251182
				57.92	0.000371279	0.000251905
				58.08	0.000368604	0.000252625
				58.24	0.000365945	0.000253343
				58.4	0.000363303	0.000254058
				58.56	0.00036068	0.000254769
				58.72	0.000358075	0.000255476
				58.88	0.000355491	0.000256179
				59.04	0.000352928	0.000256878
				59.2	0.000350387	0.000257571
				59.36	0.000347869	0.000258259
				59.52	0.000345374	0.000258941
				59.68	0.000342904	0.000259618
				59.84	0.000340459	0.000260288
				60	0.00033804	0.000260951
				60.16	0.000335648	0.000261607
				60.32	0.000333284	0.000262256
				60.48	0.000330949	0.000262898
				60.64	0.000328642	0.000263531
				60.8	0.000326365	0.000264156
				60.96	0.000324119	0.000264773
				61.12	0.000321905	0.000265381
				61.28	0.000319722	0.000265979
				61.44	0.000317572	0.000266568
				61.6	0.000315455	0.000267148
				61.76	0.000313371	0.000267718
				61.92	0.000311323	0.000268277
				62.08	0.000309309	0.000268826
				62.24	0.00030733	0.000269365
				62.4	0.000305388	0.000269892
				62.56	0.000303482	0.000270409
				62.72	0.000301613	0.000270914
				62.88	0.000299781	0.000271407
				63.04	0.000297988	0.000271889
				63.2	0.000296232	0.000272359
				63.36	0.000294516	0.000272817
				63.52	0.000292838	0.000273262
				63.68	0.0002912	0.000273695
				63.84	0.000289601	0.000274115
				64	0.000288043	0.000274522
				64.16	0.000286525	0.000274916
				64.32	0.000285048	0.000275297
				64.48	0.000283611	0.000275665
				64.64	0.000282216	0.000276019
				64.8	0.000280862	0.00027636
				64.96	0.000279549	0.000276687
				65.12	0.000278279	0.000277
				65.28	0.00027705	0.000277299
				65.44	0.000275863	0.000277585
				65.6	0.000274718	0.000277856
				65.76	0.000273615	0.000278113
				65.92	0.000272554	0.000278356
				66.08	0.000271536	0.000278584
				66.24	0.00027056	0.000278798
				66.4	0.000269626	0.000278998
				66.56	0.000268735	0.000279183
				66.72	0.000267886	0.000279354
				66.88	0.000267079	0.00027951
				67.04	0.000266314	0.000279651
				67.2	0.000265591	0.000279778
				67.36	0.000264911	0.00027989
				67.52	0.000264272	0.000279988
				67.68	0.000263674	0.000280071
				67.84	0.000263118	0.00028014
				68	0.000262604	0.000280194
				68.16	0.000262131	0.000280233
				68.32	0.000261698	0.000280258
				68.48	0.000261306	0.000280268
				68.64	0.000260955	0.000280264
				68.8	0.000260644	0.000280246
				68.96	0.000260372	0.000280213
				69.12	0.000260141	0.000280166
				69.28	0.000259948	0.000280104
				69.44	0.000259795	0.000280029
				69.6	0.000259679	0.000279939
				69.76	0.000259603	0.000279836
				69.92	0.000259564	0.000279719
				70.08	0.000259562	0.000279588
				70.24	0.000259597	0.000279443
				70.4	0.000259669	0.000279285
				70.56	0.000259777	0.000279113
				70.72	0.000259921	0.000278928
				70.88	0.0002601	0.00027873
				71.04	0.000260314	0.000278519
				71.2	0.000260562	0.000278294
				71.36	0.000260844	0.000278058
				71.52	0.000261159	0.000277808
				71.68	0.000261507	0.000277546
				71.84	0.000261887	0.000277272
				72	0.000262299	0.000276986
				72.16	0.000262742	0.000276687
				72.32	0.000263215	0.000276377
				72.48	0.000263718	0.000276056
				72.64	0.000264251	0.000275723
				72.8	0.000264812	0.000275378
				72.96	0.000265401	0.000275023
				73.12	0.000266018	0.000274656
				73.28	0.000266662	0.00027428
				73.44	0.000267332	0.000273892
				73.6	0.000268028	0.000273495
				73.76	0.000268749	0.000273087
				73.92	0.000269494	0.000272669
				74.08	0.000270263	0.000272242
				74.24	0.000271054	0.000271806
				74.4	0.000271868	0.00027136
				74.56	0.000272704	0.000270905
				74.72	0.000273561	0.000270442
				74.88	0.000274438	0.00026997
				75.04	0.000275334	0.00026949
				75.2	0.00027625	0.000269002
				75.36	0.000277183	0.000268505
				75.52	0.000278134	0.000268002
				75.68	0.000279102	0.000267491
				75.84	0.000280086	0.000266973
				76	0.000281085	0.000266448
				76.16	0.000282099	0.000265917
				76.32	0.000283127	0.000265379
				76.48	0.000284168	0.000264835
				76.64	0.000285222	0.000264285
				76.8	0.000286287	0.00026373
				76.96	0.000287364	0.000263169
				77.12	0.000288451	0.000262604
				77.28	0.000289547	0.000262033
				77.44	0.000290652	0.000261458
				77.6	0.000291766	0.000260878
				77.76	0.000292887	0.000260295
				77.92	0.000294015	0.000259707
				78.08	0.000295149	0.000259116
				78.24	0.000296288	0.000258522
				78.4	0.000297432	0.000257924
				78.56	0.00029858	0.000257324
				78.72	0.000299731	0.000256721
				78.88	0.000300885	0.000256116
				79.04	0.000302041	0.000255509
				79.2	0.000303198	0.0002549
				79.36	0.000304355	0.000254289
				79.52	0.000305512	0.000253678
				79.68	0.000306669	0.000253065
				79.84	0.000307824	0.000252451
				80	0.000308976	0.000251837
				80.16	0.000310126	0.000251222
				80.32	0.000311273	0.000250607
				80.48	0.000312415	0.000249993
				80.64	0.000313553	0.000249378
				80.8	0.000314685	0.000248765
				80.96	0.000315811	0.000248152
				81.12	0.000316931	0.000247541
				81.28	0.000318044	0.00024693
				81.44	0.000319148	0.000246322
				81.6	0.000320245	0.000245715
				81.76	0.000321332	0.00024511
				81.92	0.00032241	0.000244507
				82.08	0.000323478	0.000243907
				82.24	0.000324535	0.00024331
				82.4	0.000325581	0.000242715
				82.56	0.000326615	0.000242124
				82.72	0.000327637	0.000241536
				82.88	0.000328646	0.000240951
				83.04	0.000329642	0.00024037
				83.2	0.000330624	0.000239793
				83.36	0.000331592	0.00023922
				83.52	0.000332545	0.000238651
				83.68	0.000333483	0.000238087
				83.84	0.000334406	0.000237528
				84	0.000335312	0.000236973
				84.16	0.000336201	0.000236424
				84.32	0.000337074	0.000235879
				84.48	0.000337929	0.000235341
				84.64	0.000338767	0.000234807
				84.8	0.000339586	0.00023428
				84.96	0.000340387	0.000233758
				85.12	0.000341169	0.000233242
				85.28	0.000341932	0.000232733
				85.44	0.000342675	0.00023223
				85.6	0.000343398	0.000231733
				85.76	0.000344102	0.000231243
				85.92	0.000344784	0.00023076
				86.08	0.000345446	0.000230283
				86.24	0.000346086	0.000229814
				86.4	0.000346705	0.000229352
				86.56	0.000347303	0.000228897
				86.72	0.000347879	0.000228449
				86.88	0.000348432	0.000228009
				87.04	0.000348963	0.000227577
				87.2	0.000349472	0.000227152
				87.36	0.000349958	0.000226736
				87.52	0.000350421	0.000226327
				87.68	0.000350861	0.000225926
				87.84	0.000351278	0.000225533
				88	0.000351671	0.000225148
				88.16	0.000352041	0.000224772
				88.32	0.000352387	0.000224404
				88.48	0.000352709	0.000224044
				88.64	0.000353007	0.000223693
				88.8	0.000353282	0.00022335
				88.96	0.000353532	0.000223016
				89.12	0.000353759	0.00022269
				89.28	0.000353961	0.000222373
				89.44	0.000354139	0.000222065
				89.6	0.000354293	0.000221766
				89.76	0.000354423	0.000221475
				89.92	0.000354528	0.000221194
				90.08	0.000354609	0.000220921
				90.24	0.000354667	0.000220657
				90.4	0.000354699	0.000220401
				90.56	0.000354708	0.000220155
				90.72	0.000354693	0.000219918
				90.88	0.000354654	0.000219689
				91.04	0.000354591	0.00021947
				91.2	0.000354504	0.000219259
				91.36	0.000354393	0.000219057
				91.52	0.000354259	0.000218864
				91.68	0.000354101	0.00021868
				91.84	0.00035392	0.000218505
				92	0.000353715	0.000218339
				92.16	0.000353488	0.000218181
				92.32	0.000353238	0.000218033
				92.48	0.000352964	0.000217893
				92.64	0.000352669	0.000217761
				92.8	0.000352351	0.000217639
				92.96	0.00035201	0.000217525
				93.12	0.000351648	0.000217419
				93.28	0.000351264	0.000217322
				93.44	0.000350859	0.000217233
				93.6	0.000350432	0.000217153
				93.76	0.000349984	0.000217081
				93.92	0.000349515	0.000217018
				94.08	0.000349026	0.000216962
				94.24	0.000348516	0.000216915
				94.4	0.000347987	0.000216876
				94.56	0.000347438	0.000216844
				94.72	0.000346869	0.000216821
				94.88	0.000346281	0.000216805
				95.04	0.000345675	0.000216797
				95.2	0.000345049	0.000216797
				95.36	0.000344406	0.000216804
				95.52	0.000343745	0.000216818
				95.68	0.000343066	0.00021684
				95.84	0.00034237	0.000216869
				96	0.000341657	0.000216905
				96.16	0.000340928	0.000216948
				96.32	0.000340182	0.000216998
				96.48	0.000339421	0.000217055
				96.64	0.000338644	0.000217119
				96.8	0.000337852	0.000217188
				96.96	0.000337046	0.000217265
				97.12	0.000336225	0.000217347
				97.28	0.00033539	0.000217436
				97.44	0.000334542	0.000217531
				97.6	0.00033368	0.000217632
				97.76	0.000332806	0.000217738
				97.92	0.000331919	0.00021785
				98.08	0.00033102	0.000217968
				98.24	0.00033011	0.000218091
				98.4	0.000329189	0.000218219
				98.56	0.000328257	0.000218353
				98.72	0.000327314	0.000218491
				98.88	0.000326362	0.000218634
				99.04	0.0003254	0.000218782
				99.2	0.000324429	0.000218935
				99.36	0.000323449	0.000219092
				99.52	0.000322461	0.000219253
				99.68	0.000321465	0.000219418
				99.84	0.000320461	0.000219587
				100	0.000319451	0.00021976
				100.16	0.000318434	0.000219937
				100.32	0.000317411	0.000220117
				100.48	0.000316382	0.0002203
				100.64	0.000315348	0.000220487
				100.8	0.000314309	0.000220677
				100.96	0.000313265	0.00022087
				101.12	0.000312218	0.000221065
				101.28	0.000311167	0.000221264
				101.44	0.000310112	0.000221464
				101.6	0.000309055	0.000221667
				101.76	0.000307995	0.000221873
				101.92	0.000306933	0.00022208
				102.08	0.00030587	0.000222289
				102.24	0.000304806	0.0002225
				102.4	0.000303741	0.000222712
				102.56	0.000302675	0.000222926
				102.72	0.00030161	0.000223141
				102.88	0.000300545	0.000223357
				103.04	0.000299481	0.000223575
				103.2	0.000298418	0.000223793
				103.36	0.000297357	0.000224011
				103.52	0.000296298	0.000224231
				103.68	0.000295241	0.00022445
				103.84	0.000294187	0.00022467
				104	0.000293136	0.00022489
				104.16	0.000292089	0.00022511
				104.32	0.000291046	0.00022533
				104.48	0.000290007	0.00022555
				104.64	0.000288972	0.000225769
				104.8	0.000287943	0.000225988
				104.96	0.000286919	0.000226205
				105.12	0.0002859	0.000226422
				105.28	0.000284888	0.000226638
				105.44	0.000283882	0.000226853
				105.6	0.000282883	0.000227067
				105.76	0.00028189	0.000227279
				105.92	0.000280906	0.00022749
				106.08	0.000279928	0.000227699
				106.24	0.000278959	0.000227907
				106.4	0.000277998	0.000228112
				106.56	0.000277045	0.000228316
				106.72	0.000276101	0.000228517
				106.88	0.000275167	0.000228716
				107.04	0.000274242	0.000228913
				107.2	0.000273326	0.000229108
				107.36	0.000272421	0.0002293
				107.52	0.000271525	0.000229489
				107.68	0.00027064	0.000229676
				107.84	0.000269766	0.000229859
				108	0.000268903	0.00023004
				108.16	0.000268051	0.000230217
				108.32	0.00026721	0.000230392
				108.48	0.000266381	0.000230563
				108.64	0.000265564	0.000230731
				108.8	0.000264758	0.000230895
				108.96	0.000263965	0.000231056
				109.12	0.000263185	0.000231213
				109.28	0.000262417	0.000231366
				109.44	0.000261662	0.000231516
				109.6	0.00026092	0.000231662
				109.76	0.00026019	0.000231804
				109.92	0.000259475	0.000231942
				110.08	0.000258772	0.000232076
				110.24	0.000258083	0.000232205
				110.4	0.000257408	0.000232331
				110.56	0.000256747	0.000232452
				110.72	0.0002561	0.000232569
				110.88	0.000255466	0.000232681
				111.04	0.000254847	0.000232789
				111.2	0.000254242	0.000232892
				111.36	0.000253652	0.000232991
				111.52	0.000253076	0.000233085
				111.68	0.000252514	0.000233175
				111.84	0.000251967	0.00023326
				112	0.000251435	0.00023334
				112.16	0.000250917	0.000233416
				112.32	0.000250414	0.000233486
				112.48	0.000249926	0.000233552
				112.64	0.000249453	0.000233613
				112.8	0.000248995	0.000233669
				112.96	0.000248551	0.00023372
				113.12	0.000248122	0.000233766
				113.28	0.000247708	0.000233807
				113.44	0.00024731	0.000233843
				113.6	0.000246926	0.000233874
				113.76	0.000246556	0.0002339
				113.92	0.000246202	0.000233922
				114.08	0.000245862	0.000233938
				114.24	0.000245538	0.000233949
				114.4	0.000245228	0.000233955
				114.56	0.000244932	0.000233956
				114.72	0.000244652	0.000233952
				114.88	0.000244386	0.000233942
				115.04	0.000244134	0.000233928
				115.2	0.000243897	0.000233909
				115.36	0.000243674	0.000233885
				115.52	0.000243465	0.000233856
				115.68	0.000243271	0.000233822
				115.84	0.000243091	0.000233783
				116	0.000242924	0.000233739
				116.16	0.000242772	0.00023369
				116.32	0.000242633	0.000233636
				116.48	0.000242508	0.000233577
				116.64	0.000242396	0.000233514
				116.8	0.000242298	0.000233445
				116.96	0.000242213	0.000233372
				117.12	0.000242141	0.000233295
				117.28	0.000242083	0.000233212
				117.44	0.000242036	0.000233125
				117.6	0.000242003	0.000233033
				117.76	0.000241982	0.000232937
				117.92	0.000241973	0.000232836
				118.08	0.000241977	0.000232731
				118.24	0.000241993	0.000232621
				118.4	0.00024202	0.000232507
				118.56	0.000242059	0.000232389
				118.72	0.000242109	0.000232266
				118.88	0.000242171	0.00023214
				119.04	0.000242244	0.000232009
				119.2	0.000242327	0.000231874
				119.36	0.000242421	0.000231734
				119.52	0.000242526	0.000231591
				119.68	0.000242641	0.000231444
				119.84	0.000242766	0.000231294
				120	0.000242901	0.000231139
				120.16	0.000243045	0.000230981
				120.32	0.000243199	0.000230819
				120.48	0.000243362	0.000230654
				120.64	0.000243534	0.000230485
				120.8	0.000243715	0.000230312
				120.96	0.000243904	0.000230137
				121.12	0.000244101	0.000229958
				121.28	0.000244306	0.000229776
				121.44	0.00024452	0.00022959
				121.6	0.00024474	0.000229402
				121.76	0.000244968	0.000229211
				121.92	0.000245203	0.000229017
				122.08	0.000245445	0.00022882
				122.24	0.000245694	0.000228621
				122.4	0.000245949	0.000228418
				122.56	0.00024621	0.000228214
				122.72	0.000246476	0.000228006
				122.88	0.000246749	0.000227797
				123.04	0.000247026	0.000227585
				123.2	0.000247309	0.000227371
				123.36	0.000247597	0.000227155
				123.52	0.000247889	0.000226936
				123.68	0.000248186	0.000226716
				123.84	0.000248487	0.000226494
				124	0.000248791	0.00022627
				124.16	0.000249099	0.000226045
				124.32	0.000249411	0.000225818
				124.48	0.000249726	0.000225589
				124.64	0.000250043	0.000225359
				124.8	0.000250363	0.000225128
				124.96	0.000250686	0.000224895
				125.12	0.00025101	0.000224662
				125.28	0.000251337	0.000224427
				125.44	0.000251665	0.000224191
				125.6	0.000251994	0.000223954
				125.76	0.000252325	0.000223717
				125.92	0.000252656	0.000223479
				126.08	0.000252988	0.00022324
				126.24	0.000253321	0.000223001
				126.4	0.000253653	0.000222761
				126.56	0.000253986	0.000222521
				126.72	0.000254318	0.00022228
				126.88	0.00025465	0.00022204
				127.04	0.000254981	0.000221799
				127.2	0.000255312	0.000221558
				127.36	0.00025564	0.000221317
				127.52	0.000255968	0.000221077
				127.68	0.000256294	0.000220837
				127.84	0.000256618	0.000220597
				128	0.00025694	0.000220357
				128.16	0.000257259	0.000220118
				128.32	0.000257576	0.000219879
				128.48	0.000257891	0.000219641
				128.64	0.000258202	0.000219404
				128.8	0.000258511	0.000219168
				128.96	0.000258816	0.000218932
				129.12	0.000259117	0.000218697
				129.28	0.000259415	0.000218464
				129.44	0.000259709	0.000218231
				129.6	0.000259999	0.000218
				129.76	0.000260285	0.00021777
				129.92	0.000260566	0.000217541
				130.08	0.000260843	0.000217313
				130.24	0.000261115	0.000217087
				130.4	0.000261382	0.000216863
				130.56	0.000261644	0.00021664
				130.72	0.0002619	0.000216419
				130.88	0.000262151	0.000216199
				131.04	0.000262397	0.000215981
				131.2	0.000262637	0.000215765
				131.36	0.000262871	0.000215551
				131.52	0.000263099	0.000215339
				131.68	0.000263321	0.000215129
				131.84	0.000263536	0.000214921
				132	0.000263745	0.000214715
				132.16	0.000263948	0.000214512
				132.32	0.000264144	0.00021431
				132.48	0.000264333	0.000214111
				132.64	0.000264515	0.000213914
				132.8	0.000264691	0.000213719
				132.96	0.000264859	0.000213527
				133.12	0.00026502	0.000213338
				133.28	0.000265174	0.000213151
				133.44	0.00026532	0.000212966
				133.6	0.000265459	0.000212784
				133.76	0.00026559	0.000212605
				133.92	0.000265714	0.000212428
				134.08	0.00026583	0.000212255
				134.24	0.000265938	0.000212083
				134.4	0.000266038	0.000211915
				134.56	0.000266131	0.00021175
				134.72	0.000266215	0.000211587
				134.88	0.000266292	0.000211427
				135.04	0.00026636	0.00021127
				135.2	0.00026642	0.000211116
				135.36	0.000266472	0.000210965
				135.52	0.000266516	0.000210817
				135.68	0.000266552	0.000210672
				135.84	0.000266579	0.00021053
				136	0.000266599	0.000210391
				136.16	0.000266609	0.000210255
				136.32	0.000266612	0.000210122
				136.48	0.000266606	0.000209993
				136.64	0.000266592	0.000209866
				136.8	0.00026657	0.000209742
				136.96	0.000266539	0.000209622
				137.12	0.0002665	0.000209505
				137.28	0.000266453	0.000209391
				137.44	0.000266397	0.000209279
				137.6	0.000266333	0.000209172
				137.76	0.000266261	0.000209067
				137.92	0.00026618	0.000208965
				138.08	0.000266092	0.000208867
				138.24	0.000265995	0.000208772
				138.4	0.00026589	0.000208679
				138.56	0.000265777	0.00020859
				138.72	0.000265655	0.000208504
				138.88	0.000265526	0.000208422
				139.04	0.000265389	0.000208342
				139.2	0.000265244	0.000208265
				139.36	0.000265091	0.000208192
				139.52	0.000264931	0.000208122
				139.68	0.000264762	0.000208054
				139.84	0.000264586	0.00020799
				140	0.000264402	0.000207929
				140.16	0.000264211	0.00020787
				140.32	0.000264013	0.000207815
				140.48	0.000263807	0.000207763
				140.64	0.000263594	0.000207714
				140.8	0.000263373	0.000207667
				140.96	0.000263146	0.000207624
				141.12	0.000262911	0.000207583
				141.28	0.00026267	0.000207545
				141.44	0.000262421	0.00020751
				141.6	0.000262166	0.000207478
				141.76	0.000261905	0.000207449
				141.92	0.000261637	0.000207422
				142.08	0.000261362	0.000207398
				142.24	0.000261082	0.000207377
				142.4	0.000260795	0.000207358
				142.56	0.000260502	0.000207342
				142.72	0.000260203	0.000207329
				142.88	0.000259898	0.000207318
				143.04	0.000259587	0.000207309
				143.2	0.000259271	0.000207303
				143.36	0.00025895	0.0002073
				143.52	0.000258623	0.000207299
				143.68	0.000258291	0.0002073
				143.84	0.000257953	0.000207303
				144	0.000257611	0.000207309
				144.16	0.000257264	0.000207317
				144.32	0.000256912	0.000207327
				144.48	0.000256556	0.000207339
				144.64	0.000256196	0.000207353
				144.8	0.000255831	0.000207369
				144.96	0.000255462	0.000207387
				145.12	0.000255089	0.000207408
				145.28	0.000254712	0.00020743
				145.44	0.000254331	0.000207454
				145.6	0.000253947	0.000207479
				145.76	0.000253559	0.000207507
				145.92	0.000253168	0.000207536
				146.08	0.000252774	0.000207567
				146.24	0.000252377	0.000207599
				146.4	0.000251977	0.000207633
				146.56	0.000251574	0.000207668
				146.72	0.000251169	0.000207705
				146.88	0.000250762	0.000207743
				147.04	0.000250352	0.000207783
				147.2	0.00024994	0.000207824
				147.36	0.000249526	0.000207866
				147.52	0.00024911	0.000207909
				147.68	0.000248693	0.000207954
				147.84	0.000248274	0.000207999
				148	0.000247853	0.000208046
				148.16	0.000247432	0.000208093
				148.32	0.000247009	0.000208142
				148.48	0.000246585	0.000208191
				148.64	0.000246161	0.000208241
				148.8	0.000245735	0.000208292
				148.96	0.00024531	0.000208344
				149.12	0.000244884	0.000208396
				149.28	0.000244457	0.000208449
				149.44	0.000244031	0.000208502
				149.6	0.000243605	0.000208556
				149.76	0.000243179	0.000208611
				149.92	0.000242753	0.000208666
				150.08	0.000242328	0.000208721
				150.24	0.000241903	0.000208776
				150.4	0.000241479	0.000208832
				150.56	0.000241056	0.000208888
				150.72	0.000240634	0.000208944
				150.88	0.000240213	0.000209
				151.04	0.000239793	0.000209056
				151.2	0.000239375	0.000209113
				151.36	0.000238958	0.000209169
				151.52	0.000238543	0.000209225
				151.68	0.000238129	0.000209281
				151.84	0.000237718	0.000209337
				152	0.000237309	0.000209392
				152.16	0.000236901	0.000209447
				152.32	0.000236496	0.000209502
				152.48	0.000236094	0.000209557
				152.64	0.000235693	0.000209611
				152.8	0.000235296	0.000209664
				152.96	0.000234901	0.000209717
				153.12	0.000234509	0.00020977
				153.28	0.00023412	0.000209822
				153.44	0.000233733	0.000209873
				153.6	0.00023335	0.000209924
				153.76	0.000232971	0.000209974
				153.92	0.000232594	0.000210023
				154.08	0.000232221	0.000210071
				154.24	0.000231852	0.000210119
				154.4	0.000231486	0.000210166
				154.56	0.000231123	0.000210211
				154.72	0.000230765	0.000210256
				154.88	0.00023041	0.0002103
				155.04	0.00023006	0.000210343
				155.2	0.000229713	0.000210384
				155.36	0.000229371	0.000210425
				155.52	0.000229032	0.000210465
				155.68	0.000228698	0.000210503
				155.84	0.000228368	0.00021054
				156	0.000228043	0.000210576
				156.16	0.000227722	0.000210611
				156.32	0.000227406	0.000210644
				156.48	0.000227094	0.000210676
				156.64	0.000226787	0.000210707
				156.8	0.000226484	0.000210737
				156.96	0.000226186	0.000210765
				157.12	0.000225893	0.000210791
				157.28	0.000225605	0.000210817
				157.44	0.000225322	0.000210841
				157.6	0.000225044	0.000210863
				157.76	0.00022477	0.000210884
				157.92	0.000224502	0.000210903
				158.08	0.000224239	0.000210921
				158.24	0.00022398	0.000210937
				158.4	0.000223727	0.000210952
				158.56	0.000223479	0.000210965
				158.72	0.000223237	0.000210977
				158.88	0.000222999	0.000210986
				159.04	0.000222766	0.000210995
				159.2	0.000222539	0.000211001
				159.36	0.000222317	0.000211006
				159.52	0.0002221	0.00021101
				159.68	0.000221889	0.000211011
				159.84	0.000221683	0.000211011

## Sheet: Panel b
Experiment				Fit
Time (ns)	Δ|S21| Q1 (arb. u.)	Δ|S21| Q2 (arb. u.)		Time (ns)	Δ|S21| Q1 (arb. u.)	Δ|S21| Q2 (arb. u.)
0	0.000159513	0.000535363		0	0.000140448	0.000512192
4	0.000189748	0.000439598		0.16	0.000140499	0.000511075
8	0.000249523	0.000340142		0.32	0.000140649	0.000509866
12	0.000332407	0.000235961		0.48	0.000140898	0.000508566
16	0.000410284	0.000176818		0.64	0.000141246	0.000507175
20	0.00049519	0.000158247		0.8	0.000141691	0.000505696
24	0.000438021	0.000130441		0.96	0.000142232	0.00050413
28	0.000442084	0.000157005		1.12	0.000142868	0.000502477
32	0.000332114	0.000211121		1.28	0.000143598	0.000500738
36	0.000261153	0.000249669		1.44	0.000144421	0.000498916
40	0.000219112	0.000267819		1.6	0.000145336	0.000497011
44	0.000210331	0.000319116		1.76	0.000146341	0.000495024
48	0.000173353	0.000322019		1.92	0.000147436	0.000492958
52	0.000217072	0.000281824		2.08	0.000148619	0.000490813
56	0.000254433	0.000270998		2.24	0.000149888	0.000488591
60	0.000255222	0.000220527		2.4	0.000151243	0.000486293
64	0.000297062	0.000189793		2.56	0.000152682	0.000483921
68	0.000309843	0.000186218		2.72	0.000154203	0.000481477
72	0.000300917	0.00017795		2.88	0.000155806	0.000478961
76	0.000291715	0.00016908		3.04	0.000157489	0.000476375
80	0.000276547	0.000169264		3.2	0.00015925	0.000473721
84	0.000265916	0.000213535		3.36	0.000161088	0.000471001
88	0.000245986	0.000205205		3.52	0.000163001	0.000468216
92	0.000207429	0.000187515		3.68	0.000164988	0.000465367
96	0.000222128	0.000200356		3.84	0.000167047	0.000462457
100	0.00020245	0.000185735		4	0.000169176	0.000459487
104	0.000220087	0.000196332		4.16	0.000171375	0.000456458
108	0.000234573	0.000180903		4.32	0.000173641	0.000453373
112	0.000236465	0.000168559		4.48	0.000175973	0.000450233
116	0.000236055	0.000167582		4.64	0.000178369	0.000447039
120	0.000234745	0.000154096		4.8	0.000180827	0.000443794
124	0.000210944	0.000179334		4.96	0.000183346	0.0004405
128	0.000232443	0.000149552		5.12	0.000185924	0.000437157
132	0.00021297	0.000152		5.28	0.000188559	0.000433768
136	0.000215426	0.000137005		5.44	0.000191249	0.000430334
140	0.000222588	0.000150125		5.6	0.000193993	0.000426858
144	0.000209766	0.000157326		5.76	0.000196789	0.000423341
148	0.000192235	0.000167345		5.92	0.000199635	0.000419785
152	0.000213017	0.000166863		6.08	0.00020253	0.000416191
156	0.000178472	0.000147608		6.24	0.000205471	0.000412562
160	0.000190988	0.000166922		6.4	0.000208456	0.000408899
				6.56	0.000211485	0.000405205
				6.72	0.000214554	0.00040148
				6.88	0.000217663	0.000397727
				7.04	0.000220809	0.000393947
				7.2	0.000223991	0.000390143
				7.36	0.000227206	0.000386316
				7.52	0.000230453	0.000382469
				7.68	0.00023373	0.000378601
				7.84	0.000237035	0.000374717
				8	0.000240366	0.000370817
				8.16	0.000243722	0.000366903
				8.32	0.0002471	0.000362977
				8.48	0.000250499	0.000359041
				8.64	0.000253916	0.000355097
				8.8	0.000257351	0.000351146
				8.96	0.000260801	0.00034719
				9.12	0.000264264	0.000343231
				9.28	0.000267738	0.00033927
				9.44	0.000271223	0.00033531
				9.6	0.000274715	0.000331352
				9.76	0.000278213	0.000327398
				9.92	0.000281715	0.000323449
				10.08	0.00028522	0.000319507
				10.24	0.000288726	0.000315574
				10.4	0.00029223	0.000311651
				10.56	0.000295732	0.00030774
				10.72	0.000299229	0.000303843
				10.88	0.000302721	0.000299962
				11.04	0.000306204	0.000296097
				11.2	0.000309677	0.00029225
				11.36	0.00031314	0.000288424
				11.52	0.000316589	0.000284618
				11.68	0.000320024	0.000280836
				11.84	0.000323442	0.000277078
				12	0.000326843	0.000273347
				12.16	0.000330225	0.000269642
				12.32	0.000333586	0.000265966
				12.48	0.000336924	0.00026232
				12.64	0.000340238	0.000258706
				12.8	0.000343527	0.000255125
				12.96	0.000346789	0.000251577
				13.12	0.000350023	0.000248065
				13.28	0.000353226	0.00024459
				13.44	0.000356399	0.000241153
				13.6	0.000359539	0.000237755
				13.76	0.000362645	0.000234397
				13.92	0.000365716	0.000231081
				14.08	0.000368751	0.000227807
				14.24	0.000371747	0.000224578
				14.4	0.000374705	0.000221393
				14.56	0.000377622	0.000218253
				14.72	0.000380498	0.000215161
				14.88	0.000383332	0.000212117
				15.04	0.000386121	0.000209121
				15.2	0.000388866	0.000206176
				15.36	0.000391564	0.000203281
				15.52	0.000394216	0.000200437
				15.68	0.00039682	0.000197646
				15.84	0.000399374	0.000194909
				16	0.000401879	0.000192225
				16.16	0.000404333	0.000189596
				16.32	0.000406735	0.000187023
				16.48	0.000409084	0.000184505
				16.64	0.00041138	0.000182045
				16.8	0.000413622	0.000179642
				16.96	0.000415808	0.000177297
				17.12	0.000417939	0.000175011
				17.28	0.000420013	0.000172784
				17.44	0.000422029	0.000170617
				17.6	0.000423988	0.00016851
				17.76	0.000425888	0.000166464
				17.92	0.00042773	0.000164479
				18.08	0.000429511	0.000162555
				18.24	0.000431233	0.000160693
				18.4	0.000432893	0.000158893
				18.56	0.000434493	0.000157156
				18.72	0.000436031	0.000155481
				18.88	0.000437506	0.000153869
				19.04	0.00043892	0.00015232
				19.2	0.000440271	0.000150835
				19.36	0.000441559	0.000149413
				19.52	0.000442783	0.000148055
				19.68	0.000443944	0.00014676
				19.84	0.000445042	0.000145528
				20	0.000446075	0.000144361
				20.16	0.000447044	0.000143257
				20.32	0.00044795	0.000142217
				20.48	0.000448791	0.00014124
				20.64	0.000449567	0.000140327
				20.8	0.00045028	0.000139477
				20.96	0.000450928	0.00013869
				21.12	0.000451511	0.000137966
				21.28	0.000452031	0.000137305
				21.44	0.000452486	0.000136707
				21.6	0.000452877	0.000136171
				21.76	0.000453205	0.000135696
				21.92	0.000453468	0.000135284
				22.08	0.000453669	0.000134933
				22.24	0.000453806	0.000134643
				22.4	0.00045388	0.000134413
				22.56	0.000453891	0.000134243
				22.72	0.00045384	0.000134134
				22.88	0.000453727	0.000134083
				23.04	0.000453552	0.000134091
				23.2	0.000453316	0.000134157
				23.36	0.000453019	0.000134281
				23.52	0.000452662	0.000134463
				23.68	0.000452245	0.0001347
				23.84	0.000451769	0.000134994
				24	0.000451234	0.000135342
				24.16	0.00045064	0.000135746
				24.32	0.000449988	0.000136203
				24.48	0.00044928	0.000136714
				24.64	0.000448515	0.000137277
				24.8	0.000447694	0.000137892
				24.96	0.000446817	0.000138558
				25.12	0.000445887	0.000139274
				25.28	0.000444902	0.00014004
				25.44	0.000443864	0.000140855
				25.6	0.000442774	0.000141717
				25.76	0.000441632	0.000142627
				25.92	0.000440439	0.000143583
				26.08	0.000439196	0.000144584
				26.24	0.000437904	0.000145629
				26.4	0.000436564	0.000146718
				26.56	0.000435176	0.00014785
				26.72	0.000433741	0.000149024
				26.88	0.000432261	0.000150238
				27.04	0.000430735	0.000151492
				27.2	0.000429166	0.000152785
				27.36	0.000427553	0.000154116
				27.52	0.000425898	0.000155484
				27.68	0.000424203	0.000156887
				27.84	0.000422466	0.000158326
				28	0.000420691	0.000159799
				28.16	0.000418878	0.000161304
				28.32	0.000417027	0.000162841
				28.48	0.00041514	0.00016441
				28.64	0.000413217	0.000166008
				28.8	0.000411261	0.000167634
				28.96	0.000409271	0.000169289
				29.12	0.000407249	0.00017097
				29.28	0.000405197	0.000172676
				29.44	0.000403114	0.000174407
				29.6	0.000401002	0.000176162
				29.76	0.000398862	0.000177939
				29.92	0.000396696	0.000179737
				30.08	0.000394504	0.000181555
				30.24	0.000392287	0.000183393
				30.4	0.000390047	0.000185248
				30.56	0.000387785	0.000187121
				30.72	0.000385501	0.000189009
				30.88	0.000383197	0.000190912
				31.04	0.000380874	0.000192829
				31.2	0.000378533	0.000194758
				31.36	0.000376175	0.000196699
				31.52	0.000373801	0.00019865
				31.68	0.000371412	0.000200611
				31.84	0.00036901	0.00020258
				32	0.000366596	0.000204556
				32.16	0.00036417	0.000206538
				32.32	0.000361734	0.000208526
				32.48	0.000359288	0.000210517
				32.64	0.000356835	0.000212512
				32.8	0.000354375	0.000214508
				32.96	0.000351909	0.000216506
				33.12	0.000349437	0.000218503
				33.28	0.000346963	0.000220499
				33.44	0.000344485	0.000222494
				33.6	0.000342006	0.000224485
				33.76	0.000339526	0.000226471
				33.92	0.000337047	0.000228453
				34.08	0.00033457	0.000230429
				34.24	0.000332095	0.000232397
				34.4	0.000329623	0.000234358
				34.56	0.000327157	0.00023631
				34.72	0.000324695	0.000238251
				34.88	0.000322241	0.000240182
				35.04	0.000319794	0.000242101
				35.2	0.000317356	0.000244008
				35.36	0.000314927	0.000245901
				35.52	0.000312509	0.000247779
				35.68	0.000310102	0.000249642
				35.84	0.000307708	0.000251489
				36	0.000305327	0.000253319
				36.16	0.00030296	0.000255132
				36.32	0.000300609	0.000256925
				36.48	0.000298273	0.0002587
				36.64	0.000295955	0.000260454
				36.8	0.000293654	0.000262187
				36.96	0.000291372	0.000263898
				37.12	0.000289109	0.000265587
				37.28	0.000286866	0.000267253
				37.44	0.000284645	0.000268895
				37.6	0.000282445	0.000270513
				37.76	0.000280268	0.000272105
				37.92	0.000278114	0.000273672
				38.08	0.000275984	0.000275211
				38.24	0.000273879	0.000276724
				38.4	0.0002718	0.000278209
				38.56	0.000269747	0.000279666
				38.72	0.00026772	0.000281094
				38.88	0.000265722	0.000282492
				39.04	0.000263751	0.000283861
				39.2	0.000261809	0.000285199
				39.36	0.000259896	0.000286506
				39.52	0.000258014	0.000287781
				39.68	0.000256162	0.000289025
				39.84	0.000254341	0.000290236
				40	0.000252551	0.000291414
				40.16	0.000250794	0.00029256
				40.32	0.000249069	0.000293671
				40.48	0.000247378	0.000294749
				40.64	0.000245719	0.000295792
				40.8	0.000244095	0.000296801
				40.96	0.000242506	0.000297775
				41.12	0.000240951	0.000298713
				41.28	0.000239431	0.000299616
				41.44	0.000237947	0.000300483
				41.6	0.000236498	0.000301314
				41.76	0.000235086	0.000302109
				41.92	0.000233711	0.000302867
				42.08	0.000232372	0.000303589
				42.24	0.00023107	0.000304273
				42.4	0.000229805	0.000304921
				42.56	0.000228579	0.000305532
				42.72	0.000227389	0.000306105
				42.88	0.000226238	0.000306641
				43.04	0.000225125	0.00030714
				43.2	0.00022405	0.000307602
				43.36	0.000223014	0.000308025
				43.52	0.000222016	0.000308412
				43.68	0.000221057	0.00030876
				43.84	0.000220137	0.000309072
				44	0.000219255	0.000309345
				44.16	0.000218412	0.000309582
				44.32	0.000217608	0.000309781
				44.48	0.000216843	0.000309943
				44.64	0.000216116	0.000310067
				44.8	0.000215429	0.000310154
				44.96	0.00021478	0.000310205
				45.12	0.00021417	0.000310219
				45.28	0.000213599	0.000310196
				45.44	0.000213066	0.000310136
				45.6	0.000212571	0.000310041
				45.76	0.000212115	0.000309909
				45.92	0.000211697	0.000309742
				46.08	0.000211317	0.000309538
				46.24	0.000210975	0.0003093
				46.4	0.00021067	0.000309027
				46.56	0.000210402	0.000308718
				46.72	0.000210172	0.000308376
				46.88	0.000209979	0.000307999
				47.04	0.000209822	0.000307588
				47.2	0.000209702	0.000307144
				47.36	0.000209618	0.000306667
				47.52	0.000209569	0.000306157
				47.68	0.000209557	0.000305614
				47.84	0.000209579	0.00030504
				48	0.000209636	0.000304434
				48.16	0.000209727	0.000303797
				48.32	0.000209852	0.000303129
				48.48	0.000210011	0.000302431
				48.64	0.000210204	0.000301703
				48.8	0.000210429	0.000300946
				48.96	0.000210687	0.000300159
				49.12	0.000210976	0.000299345
				49.28	0.000211297	0.000298502
				49.44	0.000211649	0.000297632
				49.6	0.000212032	0.000296735
				49.76	0.000212445	0.000295811
				49.92	0.000212888	0.000294862
				50.08	0.00021336	0.000293887
				50.24	0.00021386	0.000292888
				50.4	0.000214388	0.000291864
				50.56	0.000214944	0.000290817
				50.72	0.000215527	0.000289746
				50.88	0.000216137	0.000288653
				51.04	0.000216773	0.000287538
				51.2	0.000217433	0.000286402
				51.36	0.000218119	0.000285245
				51.52	0.000218829	0.000284068
				51.68	0.000219562	0.000282871
				51.84	0.000220319	0.000281655
				52	0.000221098	0.000280421
				52.16	0.000221899	0.000279169
				52.32	0.000222721	0.0002779
				52.48	0.000223563	0.000276614
				52.64	0.000224426	0.000275313
				52.8	0.000225308	0.000273996
				52.96	0.000226209	0.000272665
				53.12	0.000227127	0.00027132
				53.28	0.000228064	0.000269962
				53.44	0.000229017	0.000268591
				53.6	0.000229986	0.000267208
				53.76	0.000230971	0.000265813
				53.92	0.00023197	0.000264408
				54.08	0.000232984	0.000262993
				54.24	0.000234011	0.000261568
				54.4	0.000235052	0.000260135
				54.56	0.000236104	0.000258693
				54.72	0.000237168	0.000257244
				54.88	0.000238243	0.000255788
				55.04	0.000239328	0.000254326
				55.2	0.000240423	0.000252858
				55.36	0.000241527	0.000251385
				55.52	0.000242639	0.000249908
				55.68	0.000243759	0.000248428
				55.84	0.000244885	0.000246944
				56	0.000246018	0.000245458
				56.16	0.000247157	0.00024397
				56.32	0.0002483	0.000242481
				56.48	0.000249448	0.000240991
				56.64	0.0002506	0.000239502
				56.8	0.000251754	0.000238013
				56.96	0.000252912	0.000236526
				57.12	0.00025407	0.00023504
				57.28	0.00025523	0.000233557
				57.44	0.000256391	0.000232077
				57.6	0.000257551	0.000230601
				57.76	0.000258711	0.000229129
				57.92	0.000259869	0.000227662
				58.08	0.000261026	0.0002262
				58.24	0.00026218	0.000224744
				58.4	0.00026333	0.000223295
				58.56	0.000264477	0.000221853
				58.72	0.00026562	0.000220418
				58.88	0.000266757	0.000218992
				59.04	0.00026789	0.000217574
				59.2	0.000269016	0.000216165
				59.36	0.000270135	0.000214767
				59.52	0.000271247	0.000213378
				59.68	0.000272352	0.000212
				59.84	0.000273448	0.000210633
				60	0.000274535	0.000209278
				60.16	0.000275613	0.000207935
				60.32	0.000276681	0.000206605
				60.48	0.000277739	0.000205288
				60.64	0.000278786	0.000203984
				60.8	0.000279822	0.000202694
				60.96	0.000280846	0.000201419
				61.12	0.000281857	0.000200158
				61.28	0.000282856	0.000198912
				61.44	0.000283841	0.000197682
				61.6	0.000284813	0.000196469
				61.76	0.000285771	0.000195271
				61.92	0.000286714	0.00019409
				62.08	0.000287642	0.000192926
				62.24	0.000288555	0.00019178
				62.4	0.000289452	0.000190651
				62.56	0.000290333	0.00018954
				62.72	0.000291197	0.000188448
				62.88	0.000292045	0.000187374
				63.04	0.000292875	0.00018632
				63.2	0.000293688	0.000185284
				63.36	0.000294483	0.000184269
				63.52	0.000295259	0.000183273
				63.68	0.000296017	0.000182297
				63.84	0.000296756	0.000181341
				64	0.000297476	0.000180406
				64.16	0.000298177	0.000179491
				64.32	0.000298858	0.000178598
				64.48	0.000299519	0.000177725
				64.64	0.000300159	0.000176874
				64.8	0.00030078	0.000176044
				64.96	0.000301379	0.000175236
				65.12	0.000301958	0.00017445
				65.28	0.000302516	0.000173686
				65.44	0.000303052	0.000172944
				65.6	0.000303567	0.000172223
				65.76	0.000304061	0.000171526
				65.92	0.000304532	0.00017085
				66.08	0.000304982	0.000170197
				66.24	0.00030541	0.000169567
				66.4	0.000305815	0.000168959
				66.56	0.000306198	0.000168374
				66.72	0.000306559	0.000167811
				66.88	0.000306898	0.000167272
				67.04	0.000307214	0.000166754
				67.2	0.000307507	0.00016626
				67.36	0.000307777	0.000165789
				67.52	0.000308025	0.00016534
				67.68	0.00030825	0.000164914
				67.84	0.000308453	0.00016451
				68	0.000308632	0.000164129
				68.16	0.000308789	0.000163771
				68.32	0.000308923	0.000163436
				68.48	0.000309035	0.000163122
				68.64	0.000309123	0.000162831
				68.8	0.000309189	0.000162563
				68.96	0.000309233	0.000162316
				69.12	0.000309253	0.000162092
				69.28	0.000309252	0.00016189
				69.44	0.000309227	0.000161709
				69.6	0.000309181	0.00016155
				69.76	0.000309112	0.000161413
				69.92	0.000309021	0.000161296
				70.08	0.000308909	0.000161202
				70.24	0.000308774	0.000161128
				70.4	0.000308618	0.000161075
				70.56	0.00030844	0.000161042
				70.72	0.000308241	0.00016103
				70.88	0.00030802	0.000161039
				71.04	0.000307778	0.000161067
				71.2	0.000307516	0.000161115
				71.36	0.000307233	0.000161183
				71.52	0.000306929	0.00016127
				71.68	0.000306605	0.000161376
				71.84	0.000306261	0.000161501
				72	0.000305897	0.000161645
				72.16	0.000305514	0.000161807
				72.32	0.000305111	0.000161987
				72.48	0.000304689	0.000162185
				72.64	0.000304249	0.0001624
				72.8	0.000303789	0.000162633
				72.96	0.000303312	0.000162882
				73.12	0.000302816	0.000163148
				73.28	0.000302302	0.00016343
				73.44	0.000301771	0.000163728
				73.6	0.000301223	0.000164042
				73.76	0.000300658	0.000164371
				73.92	0.000300077	0.000164716
				74.08	0.000299479	0.000165074
				74.24	0.000298865	0.000165448
				74.4	0.000298236	0.000165835
				74.56	0.000297591	0.000166236
				74.72	0.000296931	0.00016665
				74.88	0.000296257	0.000167077
				75.04	0.000295568	0.000167517
				75.2	0.000294866	0.000167969
				75.36	0.00029415	0.000168433
				75.52	0.00029342	0.000168908
				75.68	0.000292678	0.000169395
				75.84	0.000291923	0.000169892
				76	0.000291156	0.0001704
				76.16	0.000290378	0.000170917
				76.32	0.000289588	0.000171445
				76.48	0.000288787	0.000171981
				76.64	0.000287975	0.000172527
				76.8	0.000287153	0.000173081
				76.96	0.000286321	0.000173643
				77.12	0.00028548	0.000174213
				77.28	0.000284629	0.00017479
				77.44	0.00028377	0.000175375
				77.6	0.000282902	0.000175965
				77.76	0.000282027	0.000176562
				77.92	0.000281143	0.000177165
				78.08	0.000280253	0.000177774
				78.24	0.000279356	0.000178387
				78.4	0.000278453	0.000179005
				78.56	0.000277543	0.000179627
				78.72	0.000276628	0.000180253
				78.88	0.000275708	0.000180883
				79.04	0.000274783	0.000181516
				79.2	0.000273853	0.000182151
				79.36	0.000272919	0.000182789
				79.52	0.000271982	0.000183429
				79.68	0.000271042	0.000184071
				79.84	0.000270098	0.000184714
				80	0.000269153	0.000185357
				80.16	0.000268205	0.000186002
				80.32	0.000267255	0.000186646
				80.48	0.000266304	0.00018729
				80.64	0.000265352	0.000187933
				80.8	0.0002644	0.000188576
				80.96	0.000263447	0.000189217
				81.12	0.000262495	0.000189857
				81.28	0.000261543	0.000190494
				81.44	0.000260592	0.00019113
				81.6	0.000259643	0.000191762
				81.76	0.000258695	0.000192392
				81.92	0.000257749	0.000193018
				82.08	0.000256805	0.00019364
				82.24	0.000255864	0.000194259
				82.4	0.000254927	0.000194873
				82.56	0.000253992	0.000195483
				82.72	0.000253062	0.000196087
				82.88	0.000252135	0.000196686
				83.04	0.000251213	0.00019728
				83.2	0.000250296	0.000197868
				83.36	0.000249384	0.000198449
				83.52	0.000248477	0.000199024
				83.68	0.000247576	0.000199593
				83.84	0.000246681	0.000200154
				84	0.000245792	0.000200708
				84.16	0.00024491	0.000201255
				84.32	0.000244035	0.000201793
				84.48	0.000243167	0.000202324
				84.64	0.000242307	0.000202846
				84.8	0.000241454	0.00020336
				84.96	0.00024061	0.000203864
				85.12	0.000239774	0.00020436
				85.28	0.000238946	0.000204847
				85.44	0.000238127	0.000205323
				85.6	0.000237318	0.000205791
				85.76	0.000236517	0.000206248
				85.92	0.000235727	0.000206695
				86.08	0.000234946	0.000207132
				86.24	0.000234175	0.000207558
				86.4	0.000233415	0.000207974
				86.56	0.000232665	0.000208378
				86.72	0.000231925	0.000208772
				86.88	0.000231197	0.000209154
				87.04	0.00023048	0.000209525
				87.2	0.000229774	0.000209884
				87.36	0.000229079	0.000210232
				87.52	0.000228396	0.000210568
				87.68	0.000227725	0.000210892
				87.84	0.000227066	0.000211204
				88	0.000226419	0.000211503
				88.16	0.000225784	0.000211791
				88.32	0.000225162	0.000212065
				88.48	0.000224552	0.000212328
				88.64	0.000223955	0.000212577
				88.8	0.000223371	0.000212814
				88.96	0.0002228	0.000213038
				89.12	0.000222242	0.00021325
				89.28	0.000221697	0.000213448
				89.44	0.000221165	0.000213633
				89.6	0.000220647	0.000213806
				89.76	0.000220142	0.000213965
				89.92	0.00021965	0.000214111
				90.08	0.000219172	0.000214243
				90.24	0.000218708	0.000214363
				90.4	0.000218258	0.000214469
				90.56	0.000217821	0.000214563
				90.72	0.000217398	0.000214642
				90.88	0.000216988	0.000214709
				91.04	0.000216593	0.000214762
				91.2	0.000216212	0.000214802
				91.36	0.000215844	0.000214829
				91.52	0.00021549	0.000214843
				91.68	0.00021515	0.000214843
				91.84	0.000214825	0.000214831
				92	0.000214513	0.000214805
				92.16	0.000214214	0.000214766
				92.32	0.00021393	0.000214714
				92.48	0.00021366	0.000214649
				92.64	0.000213403	0.000214571
				92.8	0.00021316	0.000214481
				92.96	0.000212931	0.000214378
				93.12	0.000212716	0.000214261
				93.28	0.000212514	0.000214133
				93.44	0.000212325	0.000213992
				93.6	0.00021215	0.000213838
				93.76	0.000211989	0.000213672
				93.92	0.000211841	0.000213494
				94.08	0.000211706	0.000213304
				94.24	0.000211584	0.000213102
				94.4	0.000211475	0.000212888
				94.56	0.00021138	0.000212662
				94.72	0.000211297	0.000212425
				94.88	0.000211226	0.000212176
				95.04	0.000211169	0.000211916
				95.2	0.000211124	0.000211645
				95.36	0.000211091	0.000211363
				95.52	0.00021107	0.000211069
				95.68	0.000211062	0.000210766
				95.84	0.000211065	0.000210451
				96	0.00021108	0.000210126
				96.16	0.000211107	0.000209791
				96.32	0.000211146	0.000209446
				96.48	0.000211195	0.000209091
				96.64	0.000211256	0.000208726
				96.8	0.000211328	0.000208351
				96.96	0.000211411	0.000207967
				97.12	0.000211504	0.000207575
				97.28	0.000211608	0.000207173
				97.44	0.000211723	0.000206762
				97.6	0.000211847	0.000206343
				97.76	0.000211981	0.000205915
				97.92	0.000212125	0.000205479
				98.08	0.000212279	0.000205035
				98.24	0.000212442	0.000204584
				98.4	0.000212614	0.000204125
				98.56	0.000212795	0.000203658
				98.72	0.000212985	0.000203184
				98.88	0.000213183	0.000202704
				99.04	0.00021339	0.000202216
				99.2	0.000213604	0.000201722
				99.36	0.000213827	0.000201222
				99.52	0.000214057	0.000200716
				99.68	0.000214295	0.000200204
				99.84	0.00021454	0.000199687
				100	0.000214792	0.000199164
				100.16	0.000215051	0.000198635
				100.32	0.000215316	0.000198102
				100.48	0.000215588	0.000197564
				100.64	0.000215866	0.000197022
				100.8	0.00021615	0.000196476
				100.96	0.000216439	0.000195925
				101.12	0.000216734	0.000195371
				101.28	0.000217034	0.000194813
				101.44	0.000217339	0.000194252
				101.6	0.000217648	0.000193687
				101.76	0.000217962	0.00019312
				101.92	0.000218281	0.00019255
				102.08	0.000218603	0.000191978
				102.24	0.000218929	0.000191403
				102.4	0.000219259	0.000190827
				102.56	0.000219592	0.000190249
				102.72	0.000219928	0.000189669
				102.88	0.000220267	0.000189088
				103.04	0.000220609	0.000188506
				103.2	0.000220953	0.000187923
				103.36	0.000221299	0.00018734
				103.52	0.000221647	0.000186756
				103.68	0.000221996	0.000186172
				103.84	0.000222348	0.000185588
				104	0.0002227	0.000185004
				104.16	0.000223053	0.000184421
				104.32	0.000223407	0.000183839
				104.48	0.000223762	0.000183257
				104.64	0.000224117	0.000182677
				104.8	0.000224472	0.000182098
				104.96	0.000224827	0.00018152
				105.12	0.000225181	0.000180944
				105.28	0.000225535	0.00018037
				105.44	0.000225888	0.000179799
				105.6	0.000226241	0.000179229
				105.76	0.000226592	0.000178662
				105.92	0.000226941	0.000178098
				106.08	0.000227289	0.000177537
				106.24	0.000227635	0.000176979
				106.4	0.000227979	0.000176424
				106.56	0.000228321	0.000175873
				106.72	0.00022866	0.000175326
				106.88	0.000228997	0.000174782
				107.04	0.000229331	0.000174242
				107.2	0.000229662	0.000173707
				107.36	0.00022999	0.000173175
				107.52	0.000230314	0.000172649
				107.68	0.000230635	0.000172127
				107.84	0.000230952	0.00017161
				108	0.000231265	0.000171097
				108.16	0.000231574	0.00017059
				108.32	0.000231879	0.000170089
				108.48	0.000232179	0.000169592
				108.64	0.000232475	0.000169102
				108.8	0.000232766	0.000168617
				108.96	0.000233052	0.000168138
				109.12	0.000233333	0.000167664
				109.28	0.000233608	0.000167197
				109.44	0.000233879	0.000166737
				109.6	0.000234144	0.000166282
				109.76	0.000234403	0.000165834
				109.92	0.000234656	0.000165393
				110.08	0.000234904	0.000164958
				110.24	0.000235146	0.00016453
				110.4	0.000235381	0.000164109
				110.56	0.00023561	0.000163695
				110.72	0.000235833	0.000163288
				110.88	0.000236049	0.000162888
				111.04	0.000236259	0.000162496
				111.2	0.000236462	0.000162111
				111.36	0.000236658	0.000161733
				111.52	0.000236847	0.000161363
				111.68	0.000237029	0.000161
				111.84	0.000237205	0.000160645
				112	0.000237373	0.000160298
				112.16	0.000237533	0.000159958
				112.32	0.000237687	0.000159626
				112.48	0.000237833	0.000159302
				112.64	0.000237971	0.000158986
				112.8	0.000238102	0.000158678
				112.96	0.000238225	0.000158378
				113.12	0.000238341	0.000158086
				113.28	0.000238449	0.000157802
				113.44	0.000238549	0.000157526
				113.6	0.000238642	0.000157258
				113.76	0.000238726	0.000156998
				113.92	0.000238803	0.000156747
				114.08	0.000238872	0.000156503
				114.24	0.000238933	0.000156268
				114.4	0.000238986	0.000156041
				114.56	0.000239031	0.000155822
				114.72	0.000239068	0.000155611
				114.88	0.000239096	0.000155408
				115.04	0.000239117	0.000155214
				115.2	0.00023913	0.000155027
				115.36	0.000239135	0.000154849
				115.52	0.000239132	0.000154679
				115.68	0.000239121	0.000154517
				115.84	0.000239101	0.000154362
				116	0.000239074	0.000154216
				116.16	0.000239039	0.000154078
				116.32	0.000238996	0.000153948
				116.48	0.000238945	0.000153825
				116.64	0.000238886	0.000153711
				116.8	0.000238819	0.000153604
				116.96	0.000238744	0.000153505
				117.12	0.000238662	0.000153414
				117.28	0.000238571	0.00015333
				117.44	0.000238473	0.000153254
				117.6	0.000238368	0.000153185
				117.76	0.000238254	0.000153124
				117.92	0.000238134	0.00015307
				118.08	0.000238005	0.000153023
				118.24	0.00023787	0.000152984
				118.4	0.000237726	0.000152951
				118.56	0.000237576	0.000152926
				118.72	0.000237418	0.000152908
				118.88	0.000237254	0.000152896
				119.04	0.000237082	0.000152892
				119.2	0.000236903	0.000152894
				119.36	0.000236717	0.000152902
				119.52	0.000236524	0.000152918
				119.68	0.000236325	0.000152939
				119.84	0.000236119	0.000152967
				120	0.000235906	0.000153001
				120.16	0.000235687	0.000153041
				120.32	0.000235462	0.000153087
				120.48	0.00023523	0.000153139
				120.64	0.000234992	0.000153197
				120.8	0.000234748	0.000153261
				120.96	0.000234498	0.00015333
				121.12	0.000234242	0.000153404
				121.28	0.000233981	0.000153484
				121.44	0.000233714	0.000153569
				121.6	0.000233441	0.000153659
				121.76	0.000233163	0.000153754
				121.92	0.000232879	0.000153854
				122.08	0.000232591	0.000153958
				122.24	0.000232297	0.000154067
				122.4	0.000231999	0.000154181
				122.56	0.000231696	0.000154299
				122.72	0.000231388	0.000154421
				122.88	0.000231075	0.000154547
				123.04	0.000230758	0.000154677
				123.2	0.000230437	0.000154811
				123.36	0.000230112	0.000154948
				123.52	0.000229783	0.000155089
				123.68	0.000229449	0.000155234
				123.84	0.000229112	0.000155381
				124	0.000228772	0.000155532
				124.16	0.000228428	0.000155686
				124.32	0.00022808	0.000155842
				124.48	0.00022773	0.000156001
				124.64	0.000227376	0.000156163
				124.8	0.000227019	0.000156328
				124.96	0.00022666	0.000156494
				125.12	0.000226298	0.000156663
				125.28	0.000225933	0.000156834
				125.44	0.000225566	0.000157006
				125.6	0.000225197	0.000157181
				125.76	0.000224826	0.000157357
				125.92	0.000224452	0.000157534
				126.08	0.000224077	0.000157713
				126.24	0.0002237	0.000157893
				126.4	0.000223322	0.000158074
				126.56	0.000222942	0.000158256
				126.72	0.000222561	0.000158439
				126.88	0.000222179	0.000158623
				127.04	0.000221796	0.000158807
				127.2	0.000221412	0.000158991
				127.36	0.000221028	0.000159176
				127.52	0.000220642	0.000159361
				127.68	0.000220257	0.000159546
				127.84	0.000219871	0.000159731
				128	0.000219485	0.000159915
				128.16	0.000219098	0.000160099
				128.32	0.000218712	0.000160283
				128.48	0.000218327	0.000160466
				128.64	0.000217941	0.000160648
				128.8	0.000217556	0.00016083
				128.96	0.000217172	0.00016101
				129.12	0.000216788	0.000161189
				129.28	0.000216406	0.000161367
				129.44	0.000216024	0.000161544
				129.6	0.000215643	0.000161719
				129.76	0.000215264	0.000161893
				129.92	0.000214886	0.000162065
				130.08	0.00021451	0.000162235
				130.24	0.000214135	0.000162403
				130.4	0.000213762	0.00016257
				130.56	0.000213391	0.000162734
				130.72	0.000213021	0.000162896
				130.88	0.000212654	0.000163056
				131.04	0.000212289	0.000163213
				131.2	0.000211926	0.000163368
				131.36	0.000211566	0.00016352
				131.52	0.000211208	0.000163669
				131.68	0.000210853	0.000163816
				131.84	0.0002105	0.000163959
				132	0.000210151	0.0001641
				132.16	0.000209804	0.000164238
				132.32	0.00020946	0.000164372
				132.48	0.00020912	0.000164504
				132.64	0.000208782	0.000164632
				132.8	0.000208448	0.000164756
				132.96	0.000208117	0.000164877
				133.12	0.00020779	0.000164995
				133.28	0.000207466	0.000165109
				133.44	0.000207146	0.000165219
				133.6	0.000206829	0.000165326
				133.76	0.000206516	0.000165429
				133.92	0.000206207	0.000165528
				134.08	0.000205902	0.000165623
				134.24	0.000205601	0.000165714
				134.4	0.000205305	0.000165801
				134.56	0.000205012	0.000165883
				134.72	0.000204723	0.000165962
				134.88	0.000204439	0.000166037
				135.04	0.000204159	0.000166107
				135.2	0.000203883	0.000166173
				135.36	0.000203612	0.000166235
				135.52	0.000203345	0.000166292
				135.68	0.000203083	0.000166345
				135.84	0.000202825	0.000166394
				136	0.000202572	0.000166438
				136.16	0.000202324	0.000166477
				136.32	0.00020208	0.000166512
				136.48	0.000201841	0.000166543
				136.64	0.000201607	0.000166569
				136.8	0.000201377	0.00016659
				136.96	0.000201152	0.000166607
				137.12	0.000200933	0.000166619
				137.28	0.000200718	0.000166627
				137.44	0.000200508	0.00016663
				137.6	0.000200303	0.000166628
				137.76	0.000200103	0.000166621
				137.92	0.000199907	0.00016661
				138.08	0.000199717	0.000166594
				138.24	0.000199532	0.000166574
				138.4	0.000199352	0.000166549
				138.56	0.000199177	0.000166519
				138.72	0.000199007	0.000166485
				138.88	0.000198841	0.000166446
				139.04	0.000198681	0.000166402
				139.2	0.000198526	0.000166354
				139.36	0.000198376	0.000166301
				139.52	0.000198231	0.000166244
				139.68	0.00019809	0.000166182
				139.84	0.000197955	0.000166115
				140	0.000197825	0.000166044
				140.16	0.000197699	0.000165969
				140.32	0.000197579	0.000165889
				140.48	0.000197463	0.000165804
				140.64	0.000197353	0.000165715
				140.8	0.000197247	0.000165622
				140.96	0.000197146	0.000165525
				141.12	0.00019705	0.000165423
				141.28	0.000196958	0.000165317
				141.44	0.000196872	0.000165207
				141.6	0.00019679	0.000165092
				141.76	0.000196712	0.000164974
				141.92	0.00019664	0.000164851
				142.08	0.000196572	0.000164724
				142.24	0.000196508	0.000164593
				142.4	0.000196449	0.000164459
				142.56	0.000196395	0.00016432
				142.72	0.000196345	0.000164178
				142.88	0.000196299	0.000164032
				143.04	0.000196257	0.000163882
				143.2	0.00019622	0.000163728
				143.36	0.000196187	0.000163571
				143.52	0.000196158	0.000163411
				143.68	0.000196134	0.000163247
				143.84	0.000196113	0.000163079
				144	0.000196096	0.000162908
				144.16	0.000196084	0.000162734
				144.32	0.000196075	0.000162556
				144.48	0.00019607	0.000162376
				144.64	0.000196068	0.000162192
				144.8	0.000196071	0.000162006
				144.96	0.000196076	0.000161816
				145.12	0.000196086	0.000161623
				145.28	0.000196099	0.000161428
				145.44	0.000196115	0.00016123
				145.6	0.000196135	0.000161029
				145.76	0.000196158	0.000160826
				145.92	0.000196184	0.00016062
				146.08	0.000196213	0.000160412
				146.24	0.000196245	0.000160201
				146.4	0.00019628	0.000159988
				146.56	0.000196318	0.000159773
				146.72	0.000196359	0.000159556
				146.88	0.000196403	0.000159337
				147.04	0.000196449	0.000159116
				147.2	0.000196498	0.000158893
				147.36	0.000196549	0.000158668
				147.52	0.000196603	0.000158441
				147.68	0.000196659	0.000158213
				147.84	0.000196717	0.000157983
				148	0.000196778	0.000157752
				148.16	0.00019684	0.000157519
				148.32	0.000196905	0.000157285
				148.48	0.000196971	0.00015705
				148.64	0.000197039	0.000156814
				148.8	0.000197109	0.000156576
				148.96	0.000197181	0.000156338
				149.12	0.000197254	0.000156098
				149.28	0.000197329	0.000155858
				149.44	0.000197405	0.000155617
				149.6	0.000197483	0.000155376
				149.76	0.000197562	0.000155133
				149.92	0.000197642	0.000154891
				150.08	0.000197723	0.000154648
				150.24	0.000197805	0.000154404
				150.4	0.000197888	0.000154161
				150.56	0.000197971	0.000153917
				150.72	0.000198056	0.000153673
				150.88	0.000198141	0.000153429
				151.04	0.000198227	0.000153185
				151.2	0.000198313	0.000152941
				151.36	0.0001984	0.000152697
				151.52	0.000198487	0.000152454
				151.68	0.000198574	0.000152211
				151.84	0.000198662	0.000151968
				152	0.00019875	0.000151726
				152.16	0.000198837	0.000151485
				152.32	0.000198925	0.000151244
				152.48	0.000199012	0.000151004
				152.64	0.000199099	0.000150764
				152.8	0.000199186	0.000150526
				152.96	0.000199273	0.000150288
				153.12	0.000199359	0.000150052
				153.28	0.000199445	0.000149817
				153.44	0.00019953	0.000149582
				153.6	0.000199614	0.000149349
				153.76	0.000199698	0.000149117
				153.92	0.000199781	0.000148887
				154.08	0.000199863	0.000148658
				154.24	0.000199944	0.00014843
				154.4	0.000200024	0.000148204
				154.56	0.000200103	0.00014798
				154.72	0.000200181	0.000147757
				154.88	0.000200257	0.000147536
				155.04	0.000200333	0.000147316
				155.2	0.000200407	0.000147099
				155.36	0.000200479	0.000146883
				155.52	0.000200551	0.000146669
				155.68	0.00020062	0.000146457
				155.84	0.000200688	0.000146248
				156	0.000200755	0.00014604
				156.16	0.00020082	0.000145834
				156.32	0.000200883	0.000145631
				156.48	0.000200944	0.00014543
				156.64	0.000201003	0.000145231
				156.8	0.000201061	0.000145034
				156.96	0.000201117	0.000144839
				157.12	0.00020117	0.000144647
				157.28	0.000201222	0.000144458
				157.44	0.000201271	0.000144271
				157.6	0.000201319	0.000144086
				157.76	0.000201364	0.000143904
				157.92	0.000201407	0.000143725
				158.08	0.000201447	0.000143548
				158.24	0.000201486	0.000143373
				158.4	0.000201522	0.000143202
				158.56	0.000201556	0.000143033
				158.72	0.000201587	0.000142866
				158.88	0.000201616	0.000142703
				159.04	0.000201642	0.000142542
				159.2	0.000201666	0.000142384
				159.36	0.000201688	0.000142229
				159.52	0.000201707	0.000142076
				159.68	0.000201723	0.000141927
				159.84	0.000201737	0.00014178

## Sheet: Panel c
Experiment				Fit
Time (ns)	Δ|S21| Q1 (arb. u.)	Δ|S21| Q2 (arb. u.)		Time (ns)	Δ|S21| Q1 (arb. u.)	Δ|S21| Q2 (arb. u.)
0	0.000794599	0.00016521		0	0.000815238	0.000176006
4	0.000717656	0.000201931		0.12	0.00081362	0.000176022
8	0.000618194	0.000227661		0.24	0.000811945	0.000176072
12	0.000450962	0.000288963		0.36	0.000810213	0.000176155
16	0.000354799	0.000352512		0.48	0.000808426	0.000176271
20	0.000272895	0.000413103		0.6	0.000806582	0.00017642
24	0.000228888	0.000423699		0.72	0.000804684	0.000176601
28	0.000215198	0.000406323		0.84	0.000802732	0.000176813
32	0.000272854	0.000384785		0.96	0.000800726	0.000177058
36	0.000268502	0.000350035		1.08	0.000798666	0.000177335
40	0.000397227	0.000288586		1.2	0.000796554	0.000177643
44	0.000443151	0.000244662		1.32	0.00079439	0.000177982
48	0.000512241	0.0002306		1.44	0.000792175	0.000178352
52	0.000459413	0.000188493		1.56	0.000789908	0.000178752
56	0.000435428	0.000201197		1.68	0.000787592	0.000179183
60	0.000430988	0.000203191		1.8	0.000785226	0.000179643
64	0.000417253	0.000239858		1.92	0.000782811	0.000180134
68	0.000371829	0.000265232		2.04	0.000780348	0.000180654
72	0.000306863	0.000228215		2.16	0.000777837	0.000181203
76	0.000302298	0.000277964		2.28	0.00077528	0.000181781
80	0.000228561	0.000299959		2.4	0.000772676	0.000182388
84	0.000254963	0.00028516		2.52	0.000770026	0.000183023
88	0.000238352	0.000257896		2.64	0.000767331	0.000183686
92	0.000248029	0.000223627		2.76	0.000764592	0.000184376
96	0.000269465	0.000255981		2.88	0.00076181	0.000185094
100	0.000283897	0.000275763		3	0.000758984	0.000185839
104	0.000265171	0.000259795		3.12	0.000756116	0.000186611
108	0.00027291	0.000252163		3.24	0.000753207	0.000187409
112	0.000256586	0.000241997		3.36	0.000750257	0.000188233
116	0.000240498	0.000224693		3.48	0.000747266	0.000189083
120	0.000224757	0.000240178		3.6	0.000744237	0.000189959
				3.72	0.000741168	0.000190859
				3.84	0.000738061	0.000191784
				3.96	0.000734917	0.000192734
				4.08	0.000731737	0.000193707
				4.2	0.00072852	0.000194704
				4.32	0.000725269	0.000195725
				4.44	0.000721983	0.000196768
				4.56	0.000718663	0.000197835
				4.68	0.00071531	0.000198923
				4.8	0.000711925	0.000200033
				4.92	0.000708509	0.000201165
				5.04	0.000705062	0.000202318
				5.16	0.000701585	0.000203492
				5.28	0.000698079	0.000204686
				5.4	0.000694545	0.000205901
				5.52	0.000690982	0.000207135
				5.64	0.000687393	0.000208388
				5.76	0.000683778	0.00020966
				5.88	0.000680137	0.000210951
				6	0.000676471	0.00021226
				6.12	0.000672782	0.000213587
				6.24	0.000669069	0.000214931
				6.36	0.000665334	0.000216292
				6.48	0.000661577	0.00021767
				6.6	0.0006578	0.000219064
				6.72	0.000654002	0.000220474
				6.84	0.000650185	0.0002219
				6.96	0.000646349	0.00022334
				7.08	0.000642496	0.000224795
				7.2	0.000638625	0.000226265
				7.32	0.000634739	0.000227748
				7.44	0.000630836	0.000229245
				7.56	0.000626919	0.000230755
				7.68	0.000622988	0.000232278
				7.8	0.000619044	0.000233813
				7.92	0.000615087	0.00023536
				8.04	0.000611118	0.000236918
				8.16	0.000607139	0.000238488
				8.28	0.000603149	0.000240068
				8.4	0.00059915	0.000241659
				8.52	0.000595142	0.000243259
				8.64	0.000591125	0.000244869
				8.76	0.000587102	0.000246489
				8.88	0.000583072	0.000248117
				9	0.000579037	0.000249753
				9.12	0.000574996	0.000251397
				9.24	0.000570951	0.000253049
				9.36	0.000566903	0.000254708
				9.48	0.000562852	0.000256374
				9.6	0.000558798	0.000258046
				9.72	0.000554743	0.000259724
				9.84	0.000550688	0.000261408
				9.96	0.000546633	0.000263097
				10.08	0.000542578	0.000264791
				10.2	0.000538525	0.000266489
				10.32	0.000534474	0.000268191
				10.44	0.000530426	0.000269897
				10.56	0.000526382	0.000271607
				10.68	0.000522341	0.000273319
				10.8	0.000518306	0.000275033
				10.92	0.000514276	0.00027675
				11.04	0.000510253	0.000278469
				11.16	0.000506237	0.000280189
				11.28	0.000502228	0.000281909
				11.4	0.000498228	0.000283631
				11.52	0.000494237	0.000285353
				11.64	0.000490255	0.000287074
				11.76	0.000486284	0.000288796
				11.88	0.000482324	0.000290516
				12	0.000478375	0.000292235
				12.12	0.000474438	0.000293953
				12.24	0.000470515	0.000295668
				12.36	0.000466605	0.000297382
				12.48	0.000462708	0.000299093
				12.6	0.000458827	0.0003008
				12.72	0.000454961	0.000302505
				12.84	0.000451111	0.000304205
				12.96	0.000447277	0.000305902
				13.08	0.000443461	0.000307594
				13.2	0.000439662	0.000309282
				13.32	0.000435882	0.000310965
				13.44	0.00043212	0.000312642
				13.56	0.000428378	0.000314313
				13.68	0.000424655	0.000315979
				13.8	0.000420953	0.000317638
				13.92	0.000417273	0.00031929
				14.04	0.000413613	0.000320935
				14.16	0.000409976	0.000322573
				14.28	0.000406362	0.000324203
				14.4	0.000402771	0.000325826
				14.52	0.000399203	0.00032744
				14.64	0.00039566	0.000329045
				14.76	0.000392141	0.000330642
				14.88	0.000388647	0.000332229
				15	0.000385179	0.000333807
				15.12	0.000381737	0.000335375
				15.24	0.000378322	0.000336934
				15.36	0.000374934	0.000338482
				15.48	0.000371573	0.000340019
				15.6	0.00036824	0.000341545
				15.72	0.000364936	0.00034306
				15.84	0.00036166	0.000344564
				15.96	0.000358414	0.000346056
				16.08	0.000355197	0.000347536
				16.2	0.00035201	0.000349004
				16.32	0.000348854	0.000350459
				16.44	0.000345728	0.000351902
				16.56	0.000342634	0.000353332
				16.68	0.000339571	0.000354748
				16.8	0.00033654	0.000356151
				16.92	0.000333542	0.00035754
				17.04	0.000330576	0.000358916
				17.16	0.000327643	0.000360277
				17.28	0.000324744	0.000361624
				17.4	0.000321878	0.000362956
				17.52	0.000319046	0.000364273
				17.64	0.000316248	0.000365575
				17.76	0.000313486	0.000366862
				17.88	0.000310757	0.000368134
				18	0.000308065	0.00036939
				18.12	0.000305407	0.00037063
				18.24	0.000302785	0.000371854
				18.36	0.0003002	0.000373062
				18.48	0.00029765	0.000374253
				18.6	0.000295137	0.000375428
				18.72	0.000292661	0.000376586
				18.84	0.000290222	0.000377727
				18.96	0.00028782	0.000378851
				19.08	0.000285455	0.000379958
				19.2	0.000283128	0.000381047
				19.32	0.000280839	0.000382118
				19.44	0.000278587	0.000383172
				19.56	0.000276374	0.000384208
				19.68	0.000274199	0.000385226
				19.8	0.000272063	0.000386226
				19.92	0.000269965	0.000387207
				20.04	0.000267906	0.00038817
				20.16	0.000265886	0.000389115
				20.28	0.000263905	0.000390041
				20.4	0.000261964	0.000390947
				20.52	0.000260061	0.000391835
				20.64	0.000258198	0.000392704
				20.76	0.000256375	0.000393554
				20.88	0.000254591	0.000394385
				21	0.000252847	0.000395196
				21.12	0.000251143	0.000395988
				21.24	0.000249478	0.00039676
				21.36	0.000247853	0.000397513
				21.48	0.000246269	0.000398246
				21.6	0.000244724	0.00039896
				21.72	0.000243219	0.000399653
				21.84	0.000241754	0.000400327
				21.96	0.00024033	0.00040098
				22.08	0.000238945	0.000401614
				22.2	0.000237601	0.000402228
				22.32	0.000236297	0.000402821
				22.44	0.000235032	0.000403395
				22.56	0.000233808	0.000403948
				22.68	0.000232624	0.000404481
				22.8	0.00023148	0.000404993
				22.92	0.000230375	0.000405486
				23.04	0.000229311	0.000405958
				23.16	0.000228286	0.00040641
				23.28	0.000227302	0.000406841
				23.4	0.000226357	0.000407252
				23.52	0.000225451	0.000407642
				23.64	0.000224586	0.000408013
				23.76	0.000223759	0.000408362
				23.88	0.000222972	0.000408692
				24	0.000222224	0.000409001
				24.12	0.000221516	0.00040929
				24.24	0.000220846	0.000409558
				24.36	0.000220216	0.000409806
				24.48	0.000219624	0.000410034
				24.6	0.000219071	0.000410241
				24.72	0.000218556	0.000410428
				24.84	0.000218079	0.000410595
				24.96	0.000217641	0.000410742
				25.08	0.000217241	0.000410869
				25.2	0.000216878	0.000410975
				25.32	0.000216553	0.000411062
				25.44	0.000216266	0.000411128
				25.56	0.000216016	0.000411175
				25.68	0.000215803	0.000411202
				25.8	0.000215627	0.000411209
				25.92	0.000215488	0.000411196
				26.04	0.000215385	0.000411163
				26.16	0.000215318	0.000411111
				26.28	0.000215287	0.000411039
				26.4	0.000215292	0.000410948
				26.52	0.000215333	0.000410838
				26.64	0.000215408	0.000410708
				26.76	0.000215519	0.000410559
				26.88	0.000215665	0.000410391
				27	0.000215845	0.000410204
				27.12	0.000216059	0.000409998
				27.24	0.000216308	0.000409774
				27.36	0.00021659	0.00040953
				27.48	0.000216905	0.000409269
				27.6	0.000217254	0.000408988
				27.72	0.000217636	0.00040869
				27.84	0.00021805	0.000408373
				27.96	0.000218496	0.000408038
				28.08	0.000218974	0.000407685
				28.2	0.000219484	0.000407314
				28.32	0.000220026	0.000406925
				28.44	0.000220598	0.000406519
				28.56	0.000221201	0.000406095
				28.68	0.000221834	0.000405655
				28.8	0.000222498	0.000405197
				28.92	0.000223191	0.000404721
				29.04	0.000223913	0.00040423
				29.16	0.000224665	0.000403721
				29.28	0.000225445	0.000403196
				29.4	0.000226253	0.000402654
				29.52	0.00022709	0.000402096
				29.64	0.000227954	0.000401522
				29.76	0.000228845	0.000400932
				29.88	0.000229763	0.000400326
				30	0.000230708	0.000399705
				30.12	0.000231679	0.000399068
				30.24	0.000232675	0.000398416
				30.36	0.000233697	0.000397748
				30.48	0.000234744	0.000397066
				30.6	0.000235816	0.000396369
				30.72	0.000236912	0.000395658
				30.84	0.000238032	0.000394932
				30.96	0.000239175	0.000394192
				31.08	0.000240341	0.000393438
				31.2	0.000241531	0.00039267
				31.32	0.000242742	0.000391888
				31.44	0.000243975	0.000391093
				31.56	0.00024523	0.000390284
				31.68	0.000246506	0.000389463
				31.8	0.000247802	0.000388629
				31.92	0.000249119	0.000387781
				32.04	0.000250456	0.000386922
				32.16	0.000251812	0.00038605
				32.28	0.000253187	0.000385166
				32.4	0.000254581	0.00038427
				32.52	0.000255993	0.000383363
				32.64	0.000257422	0.000382444
				32.76	0.00025887	0.000381513
				32.88	0.000260334	0.000380572
				33	0.000261814	0.000379619
				33.12	0.000263311	0.000378656
				33.24	0.000264824	0.000377683
				33.36	0.000266351	0.000376699
				33.48	0.000267894	0.000375706
				33.6	0.000269451	0.000374702
				33.72	0.000271022	0.000373689
				33.84	0.000272607	0.000372666
				33.96	0.000274204	0.000371635
				34.08	0.000275815	0.000370594
				34.2	0.000277438	0.000369545
				34.32	0.000279072	0.000368487
				34.44	0.000280718	0.00036742
				34.56	0.000282376	0.000366346
				34.68	0.000284043	0.000365264
				34.8	0.000285721	0.000364174
				34.92	0.000287409	0.000363077
				35.04	0.000289106	0.000361972
				35.16	0.000290812	0.000360861
				35.28	0.000292526	0.000359742
				35.4	0.000294248	0.000358617
				35.52	0.000295978	0.000357486
				35.64	0.000297715	0.000356349
				35.76	0.000299459	0.000355206
				35.88	0.000301209	0.000354057
				36	0.000302965	0.000352902
				36.12	0.000304727	0.000351743
				36.24	0.000306494	0.000350578
				36.36	0.000308265	0.000349409
				36.48	0.000310041	0.000348235
				36.6	0.000311821	0.000347056
				36.72	0.000313604	0.000345874
				36.84	0.00031539	0.000344687
				36.96	0.000317178	0.000343497
				37.08	0.000318969	0.000342304
				37.2	0.000320762	0.000341107
				37.32	0.000322556	0.000339907
				37.44	0.000324351	0.000338705
				37.56	0.000326147	0.000337499
				37.68	0.000327943	0.000336292
				37.8	0.000329738	0.000335082
				37.92	0.000331533	0.00033387
				38.04	0.000333327	0.000332657
				38.16	0.00033512	0.000331442
				38.28	0.000336911	0.000330225
				38.4	0.0003387	0.000329008
				38.52	0.000340486	0.00032779
				38.64	0.000342269	0.000326571
				38.76	0.000344049	0.000325351
				38.88	0.000345826	0.000324132
				39	0.000347598	0.000322912
				39.12	0.000349366	0.000321692
				39.24	0.000351129	0.000320473
				39.36	0.000352887	0.000319254
				39.48	0.000354639	0.000318036
				39.6	0.000356386	0.00031682
				39.72	0.000358126	0.000315604
				39.84	0.00035986	0.000314389
				39.96	0.000361587	0.000313177
				40.08	0.000363307	0.000311966
				40.2	0.000365019	0.000310757
				40.32	0.000366723	0.00030955
				40.44	0.000368418	0.000308345
				40.56	0.000370105	0.000307143
				40.68	0.000371784	0.000305944
				40.8	0.000373453	0.000304748
				40.92	0.000375112	0.000303555
				41.04	0.000376761	0.000302365
				41.16	0.000378401	0.000301179
				41.28	0.000380029	0.000299996
				41.4	0.000381647	0.000298817
				41.52	0.000383254	0.000297642
				41.64	0.000384849	0.000296472
				41.76	0.000386432	0.000295306
				41.88	0.000388003	0.000294144
				42	0.000389562	0.000292987
				42.12	0.000391109	0.000291835
				42.24	0.000392642	0.000290688
				42.36	0.000394163	0.000289547
				42.48	0.000395669	0.00028841
				42.6	0.000397163	0.00028728
				42.72	0.000398642	0.000286155
				42.84	0.000400107	0.000285036
				42.96	0.000401557	0.000283923
				43.08	0.000402993	0.000282816
				43.2	0.000404413	0.000281716
				43.32	0.000405818	0.000280622
				43.44	0.000407208	0.000279535
				43.56	0.000408582	0.000278455
				43.68	0.00040994	0.000277381
				43.8	0.000411282	0.000276315
				43.92	0.000412608	0.000275256
				44.04	0.000413917	0.000274205
				44.16	0.000415209	0.000273161
				44.28	0.000416484	0.000272124
				44.4	0.000417741	0.000271096
				44.52	0.000418982	0.000270075
				44.64	0.000420204	0.000269063
				44.76	0.000421409	0.000268058
				44.88	0.000422595	0.000267062
				45	0.000423764	0.000266075
				45.12	0.000424914	0.000265096
				45.24	0.000426045	0.000264126
				45.36	0.000427158	0.000263164
				45.48	0.000428252	0.000262212
				45.6	0.000429326	0.000261268
				45.72	0.000430382	0.000260334
				45.84	0.000431418	0.000259408
				45.96	0.000432434	0.000258493
				46.08	0.000433431	0.000257586
				46.2	0.000434408	0.00025669
				46.32	0.000435365	0.000255802
				46.44	0.000436302	0.000254925
				46.56	0.000437219	0.000254058
				46.68	0.000438115	0.0002532
				46.8	0.000438991	0.000252352
				46.92	0.000439847	0.000251515
				47.04	0.000440681	0.000250688
				47.16	0.000441495	0.000249871
				47.28	0.000442289	0.000249064
				47.4	0.000443061	0.000248268
				47.52	0.000443812	0.000247482
				47.64	0.000444542	0.000246707
				47.76	0.000445251	0.000245943
				47.88	0.000445938	0.000245189
				48	0.000446605	0.000244446
				48.12	0.00044725	0.000243714
				48.24	0.000447873	0.000242993
				48.36	0.000448475	0.000242283
				48.48	0.000449055	0.000241583
				48.6	0.000449614	0.000240895
				48.72	0.00045015	0.000240218
				48.84	0.000450666	0.000239553
				48.96	0.000451159	0.000238898
				49.08	0.000451631	0.000238255
				49.2	0.000452081	0.000237623
				49.32	0.000452509	0.000237002
				49.44	0.000452915	0.000236393
				49.56	0.0004533	0.000235795
				49.68	0.000453662	0.000235208
				49.8	0.000454003	0.000234634
				49.92	0.000454322	0.00023407
				50.04	0.000454619	0.000233518
				50.16	0.000454894	0.000232978
				50.28	0.000455147	0.000232449
				50.4	0.000455379	0.000231932
				50.52	0.000455588	0.000231427
				50.64	0.000455776	0.000230933
				50.76	0.000455943	0.00023045
				50.88	0.000456087	0.00022998
				51	0.00045621	0.000229521
				51.12	0.000456311	0.000229074
				51.24	0.000456391	0.000228638
				51.36	0.000456449	0.000228214
				51.48	0.000456486	0.000227802
				51.6	0.000456501	0.000227401
				51.72	0.000456495	0.000227012
				51.84	0.000456468	0.000226635
				51.96	0.000456419	0.000226269
				52.08	0.000456349	0.000225915
				52.2	0.000456258	0.000225573
				52.32	0.000456147	0.000225242
				52.44	0.000456014	0.000224922
				52.56	0.00045586	0.000224615
				52.68	0.000455686	0.000224318
				52.8	0.000455491	0.000224034
				52.92	0.000455276	0.00022376
				53.04	0.00045504	0.000223498
				53.16	0.000454784	0.000223248
				53.28	0.000454508	0.000223009
				53.4	0.000454211	0.000222781
				53.52	0.000453895	0.000222565
				53.64	0.000453559	0.00022236
				53.76	0.000453203	0.000222166
				53.88	0.000452827	0.000221983
				54	0.000452432	0.000221811
				54.12	0.000452018	0.000221651
				54.24	0.000451584	0.000221501
				54.36	0.000451131	0.000221363
				54.48	0.00045066	0.000221235
				54.6	0.000450169	0.000221118
				54.72	0.00044966	0.000221012
				54.84	0.000449132	0.000220917
				54.96	0.000448586	0.000220833
				55.08	0.000448022	0.000220759
				55.2	0.00044744	0.000220696
				55.32	0.00044684	0.000220643
				55.44	0.000446222	0.000220601
				55.56	0.000445587	0.000220569
				55.68	0.000444934	0.000220548
				55.8	0.000444265	0.000220536
				55.92	0.000443578	0.000220535
				56.04	0.000442874	0.000220544
				56.16	0.000442154	0.000220563
				56.28	0.000441417	0.000220592
				56.4	0.000440664	0.000220631
				56.52	0.000439894	0.00022068
				56.64	0.000439109	0.000220738
				56.76	0.000438308	0.000220806
				56.88	0.000437492	0.000220883
				57	0.00043666	0.00022097
				57.12	0.000435813	0.000221066
				57.24	0.000434951	0.000221172
				57.36	0.000434074	0.000221286
				57.48	0.000433183	0.00022141
				57.6	0.000432278	0.000221543
				57.72	0.000431358	0.000221685
				57.84	0.000430424	0.000221835
				57.96	0.000429477	0.000221994
				58.08	0.000428516	0.000222162
				58.2	0.000427542	0.000222338
				58.32	0.000426555	0.000222523
				58.44	0.000425554	0.000222716
				58.56	0.000424542	0.000222917
				58.68	0.000423516	0.000223126
				58.8	0.000422479	0.000223344
				58.92	0.000421429	0.000223569
				59.04	0.000420368	0.000223802
				59.16	0.000419295	0.000224043
				59.28	0.000418211	0.000224291
				59.4	0.000417116	0.000224546
				59.52	0.00041601	0.00022481
				59.64	0.000414893	0.00022508
				59.76	0.000413766	0.000225357
				59.88	0.000412629	0.000225642
				60	0.000411482	0.000225933
				60.12	0.000410325	0.000226231
				60.24	0.000409158	0.000226536
				60.36	0.000407982	0.000226848
				60.48	0.000406797	0.000227166
				60.6	0.000405604	0.00022749
				60.72	0.000404402	0.00022782
				60.84	0.000403191	0.000228157
				60.96	0.000401973	0.0002285
				61.08	0.000400746	0.000228848
				61.2	0.000399512	0.000229202
				61.32	0.000398271	0.000229562
				61.44	0.000397022	0.000229927
				61.56	0.000395767	0.000230298
				61.68	0.000394505	0.000230674
				61.8	0.000393236	0.000231055
				61.92	0.000391961	0.000231441
				62.04	0.000390681	0.000231832
				62.16	0.000389394	0.000232228
				62.28	0.000388102	0.000232629
				62.4	0.000386805	0.000233034
				62.52	0.000385503	0.000233443
				62.64	0.000384196	0.000233857
				62.76	0.000382885	0.000234275
				62.88	0.000381569	0.000234697
				63	0.000380249	0.000235123
				63.12	0.000378925	0.000235553
				63.24	0.000377598	0.000235986
				63.36	0.000376267	0.000236423
				63.48	0.000374934	0.000236863
				63.6	0.000373597	0.000237307
				63.72	0.000372258	0.000237754
				63.84	0.000370916	0.000238204
				63.96	0.000369572	0.000238657
				64.08	0.000368226	0.000239113
				64.2	0.000366879	0.000239571
				64.32	0.00036553	0.000240032
				64.44	0.000364179	0.000240495
				64.56	0.000362828	0.000240961
				64.68	0.000361476	0.000241429
				64.8	0.000360123	0.000241899
				64.92	0.00035877	0.000242371
				65.04	0.000357417	0.000242844
				65.16	0.000356064	0.00024332
				65.28	0.000354711	0.000243797
				65.4	0.000353358	0.000244276
				65.52	0.000352007	0.000244755
				65.64	0.000350656	0.000245237
				65.76	0.000349307	0.000245719
				65.88	0.000347959	0.000246202
				66	0.000346612	0.000246686
				66.12	0.000345268	0.000247171
				66.24	0.000343925	0.000247656
				66.36	0.000342585	0.000248142
				66.48	0.000341247	0.000248629
				66.6	0.000339912	0.000249115
				66.72	0.00033858	0.000249602
				66.84	0.00033725	0.000250089
				66.96	0.000335924	0.000250576
				67.08	0.000334602	0.000251062
				67.2	0.000333283	0.000251549
				67.32	0.000331968	0.000252035
				67.44	0.000330657	0.00025252
				67.56	0.000329351	0.000253005
				67.68	0.000328049	0.000253489
				67.8	0.000326751	0.000253972
				67.92	0.000325459	0.000254454
				68.04	0.000324171	0.000254935
				68.16	0.000322889	0.000255415
				68.28	0.000321612	0.000255894
				68.4	0.000320341	0.000256371
				68.52	0.000319075	0.000256847
				68.64	0.000317816	0.000257321
				68.76	0.000316562	0.000257794
				68.88	0.000315315	0.000258264
				69	0.000314074	0.000258733
				69.12	0.00031284	0.0002592
				69.24	0.000311613	0.000259665
				69.36	0.000310392	0.000260127
				69.48	0.000309179	0.000260587
				69.6	0.000307973	0.000261045
				69.72	0.000306775	0.000261501
				69.84	0.000305584	0.000261953
				69.96	0.000304401	0.000262403
				70.08	0.000303226	0.00026285
				70.2	0.000302058	0.000263295
				70.32	0.0003009	0.000263736
				70.44	0.000299749	0.000264175
				70.56	0.000298607	0.00026461
				70.68	0.000297473	0.000265042
				70.8	0.000296349	0.00026547
				70.92	0.000295233	0.000265896
				71.04	0.000294126	0.000266317
				71.16	0.000293029	0.000266736
				71.28	0.000291941	0.00026715
				71.4	0.000290862	0.000267561
				71.52	0.000289793	0.000267968
				71.64	0.000288733	0.000268371
				71.76	0.000287684	0.00026877
				71.88	0.000286644	0.000269165
				72	0.000285614	0.000269556
				72.12	0.000284595	0.000269943
				72.24	0.000283585	0.000270325
				72.36	0.000282586	0.000270704
				72.48	0.000281598	0.000271077
				72.6	0.00028062	0.000271447
				72.72	0.000279653	0.000271811
				72.84	0.000278696	0.000272171
				72.96	0.000277751	0.000272527
				73.08	0.000276816	0.000272877
				73.2	0.000275892	0.000273223
				73.32	0.00027498	0.000273564
				73.44	0.000274079	0.0002739
				73.56	0.000273189	0.000274231
				73.68	0.00027231	0.000274557
				73.8	0.000271443	0.000274878
				73.92	0.000270587	0.000275194
				74.04	0.000269743	0.000275505
				74.16	0.000268911	0.00027581
				74.28	0.000268091	0.00027611
				74.4	0.000267282	0.000276405
				74.52	0.000266485	0.000276694
				74.64	0.0002657	0.000276978
				74.76	0.000264927	0.000277256
				74.88	0.000264166	0.000277528
				75	0.000263417	0.000277795
				75.12	0.00026268	0.000278057
				75.24	0.000261956	0.000278313
				75.36	0.000261243	0.000278563
				75.48	0.000260543	0.000278807
				75.6	0.000259855	0.000279045
				75.72	0.00025918	0.000279278
				75.84	0.000258517	0.000279505
				75.96	0.000257866	0.000279726
				76.08	0.000257228	0.000279941
				76.2	0.000256602	0.00028015
				76.32	0.000255989	0.000280353
				76.44	0.000255388	0.00028055
				76.56	0.0002548	0.000280741
				76.68	0.000254224	0.000280925
				76.8	0.000253661	0.000281104
				76.92	0.00025311	0.000281277
				77.04	0.000252572	0.000281443
				77.16	0.000252047	0.000281604
				77.28	0.000251534	0.000281758
				77.4	0.000251034	0.000281906
				77.52	0.000250546	0.000282048
				77.64	0.000250071	0.000282183
				77.76	0.000249608	0.000282313
				77.88	0.000249159	0.000282436
				78	0.000248721	0.000282553
				78.12	0.000248296	0.000282663
				78.24	0.000247884	0.000282768
				78.36	0.000247484	0.000282866
				78.48	0.000247097	0.000282957
				78.6	0.000246722	0.000283043
				78.72	0.00024636	0.000283122
				78.84	0.00024601	0.000283195
				78.96	0.000245672	0.000283261
				79.08	0.000245347	0.000283322
				79.2	0.000245034	0.000283376
				79.32	0.000244734	0.000283423
				79.44	0.000244445	0.000283465
				79.56	0.000244169	0.0002835
				79.68	0.000243905	0.000283529
				79.8	0.000243654	0.000283551
				79.92	0.000243414	0.000283567
				80.04	0.000243186	0.000283577
				80.16	0.000242971	0.000283581
				80.28	0.000242767	0.000283579
				80.4	0.000242575	0.00028357
				80.52	0.000242395	0.000283556
				80.64	0.000242227	0.000283535
				80.76	0.000242071	0.000283507
				80.88	0.000241926	0.000283474
				81	0.000241793	0.000283435
				81.12	0.000241671	0.000283389
				81.24	0.000241561	0.000283338
				81.36	0.000241462	0.00028328
				81.48	0.000241375	0.000283216
				81.6	0.000241298	0.000283147
				81.72	0.000241233	0.000283071
				81.84	0.000241179	0.000282989
				81.96	0.000241137	0.000282902
				82.08	0.000241105	0.000282808
				82.2	0.000241083	0.000282709
				82.32	0.000241073	0.000282604
				82.44	0.000241074	0.000282493
				82.56	0.000241085	0.000282376
				82.68	0.000241106	0.000282254
				82.8	0.000241138	0.000282126
				82.92	0.00024118	0.000281992
				83.04	0.000241233	0.000281852
				83.16	0.000241296	0.000281707
				83.28	0.000241368	0.000281557
				83.4	0.000241451	0.000281401
				83.52	0.000241544	0.000281239
				83.64	0.000241646	0.000281072
				83.76	0.000241758	0.000280899
				83.88	0.00024188	0.000280722
				84	0.000242011	0.000280539
				84.12	0.000242151	0.00028035
				84.24	0.000242301	0.000280157
				84.36	0.00024246	0.000279958
				84.48	0.000242628	0.000279754
				84.6	0.000242805	0.000279545
				84.72	0.000242991	0.000279331
				84.84	0.000243185	0.000279112
				84.96	0.000243388	0.000278888
				85.08	0.000243599	0.00027866
				85.2	0.000243819	0.000278426
				85.32	0.000244047	0.000278188
				85.44	0.000244284	0.000277945
				85.56	0.000244528	0.000277697
				85.68	0.00024478	0.000277445
				85.8	0.00024504	0.000277188
				85.92	0.000245308	0.000276926
				86.04	0.000245583	0.000276661
				86.16	0.000245866	0.00027639
				86.28	0.000246156	0.000276116
				86.4	0.000246453	0.000275837
				86.52	0.000246757	0.000275554
				86.64	0.000247068	0.000275267
				86.76	0.000247386	0.000274975
				86.88	0.000247711	0.00027468
				87	0.000248042	0.000274381
				87.12	0.00024838	0.000274078
				87.24	0.000248724	0.00027377
				87.36	0.000249074	0.00027346
				87.48	0.00024943	0.000273145
				87.6	0.000249792	0.000272827
				87.72	0.00025016	0.000272505
				87.84	0.000250533	0.000272179
				87.96	0.000250912	0.00027185
				88.08	0.000251297	0.000271518
				88.2	0.000251686	0.000271182
				88.32	0.000252081	0.000270843
				88.44	0.000252481	0.000270501
				88.56	0.000252886	0.000270156
				88.68	0.000253295	0.000269807
				88.8	0.000253709	0.000269456
				88.92	0.000254128	0.000269102
				89.04	0.000254551	0.000268744
				89.16	0.000254978	0.000268384
				89.28	0.000255409	0.000268021
				89.4	0.000255844	0.000267656
				89.52	0.000256283	0.000267288
				89.64	0.000256726	0.000266917
				89.76	0.000257172	0.000266544
				89.88	0.000257621	0.000266168
				90	0.000258074	0.00026579
				90.12	0.00025853	0.00026541
				90.24	0.000258989	0.000265027
				90.36	0.000259451	0.000264643
				90.48	0.000259916	0.000264256
				90.6	0.000260383	0.000263867
				90.72	0.000260853	0.000263476
				90.84	0.000261325	0.000263084
				90.96	0.000261799	0.00026269
				91.08	0.000262275	0.000262294
				91.2	0.000262754	0.000261896
				91.32	0.000263234	0.000261496
				91.44	0.000263716	0.000261096
				91.56	0.000264199	0.000260693
				91.68	0.000264684	0.00026029
				91.8	0.00026517	0.000259885
				91.92	0.000265658	0.000259478
				92.04	0.000266146	0.000259071
				92.16	0.000266635	0.000258662
				92.28	0.000267126	0.000258253
				92.4	0.000267616	0.000257842
				92.52	0.000268108	0.00025743
				92.64	0.0002686	0.000257018
				92.76	0.000269092	0.000256605
				92.88	0.000269584	0.000256191
				93	0.000270076	0.000255777
				93.12	0.000270568	0.000255362
				93.24	0.00027106	0.000254946
				93.36	0.000271552	0.00025453
				93.48	0.000272043	0.000254114
				93.6	0.000272534	0.000253697
				93.72	0.000273024	0.00025328
				93.84	0.000273513	0.000252863
				93.96	0.000274001	0.000252446
				94.08	0.000274489	0.000252028
				94.2	0.000274975	0.000251611
				94.32	0.00027546	0.000251194
				94.44	0.000275943	0.000250777
				94.56	0.000276425	0.00025036
				94.68	0.000276905	0.000249944
				94.8	0.000277384	0.000249527
				94.92	0.000277861	0.000249112
				95.04	0.000278335	0.000248696
				95.16	0.000278808	0.000248282
				95.28	0.000279279	0.000247867
				95.4	0.000279747	0.000247454
				95.52	0.000280213	0.000247041
				95.64	0.000280676	0.000246629
				95.76	0.000281137	0.000246218
				95.88	0.000281596	0.000245807
				96	0.000282051	0.000245398
				96.12	0.000282504	0.000244989
				96.24	0.000282953	0.000244582
				96.36	0.0002834	0.000244176
				96.48	0.000283843	0.000243771
				96.6	0.000284283	0.000243367
				96.72	0.000284719	0.000242964
				96.84	0.000285153	0.000242563
				96.96	0.000285582	0.000242163
				97.08	0.000286008	0.000241765
				97.2	0.00028643	0.000241368
				97.32	0.000286849	0.000240973
				97.44	0.000287263	0.000240579
				97.56	0.000287673	0.000240188
				97.68	0.00028808	0.000239797
				97.8	0.000288482	0.000239409
				97.92	0.00028888	0.000239022
				98.04	0.000289273	0.000238637
				98.16	0.000289662	0.000238255
				98.28	0.000290047	0.000237874
				98.4	0.000290427	0.000237495
				98.52	0.000290802	0.000237118
				98.64	0.000291173	0.000236744
				98.76	0.000291539	0.000236371
				98.88	0.0002919	0.000236001
				99	0.000292255	0.000235633
				99.12	0.000292606	0.000235267
				99.24	0.000292952	0.000234904
				99.36	0.000293293	0.000234543
				99.48	0.000293628	0.000234184
				99.6	0.000293959	0.000233828
				99.72	0.000294283	0.000233474
				99.84	0.000294603	0.000233123
				99.96	0.000294917	0.000232775
				100.08	0.000295225	0.000232429
				100.2	0.000295528	0.000232086
				100.32	0.000295825	0.000231745
				100.44	0.000296117	0.000231408
				100.56	0.000296402	0.000231073
				100.68	0.000296682	0.000230741
				100.8	0.000296956	0.000230411
				100.92	0.000297224	0.000230085
				101.04	0.000297487	0.000229762
				101.16	0.000297743	0.000229441
				101.28	0.000297993	0.000229123
				101.4	0.000298237	0.000228809
				101.52	0.000298475	0.000228498
				101.64	0.000298707	0.000228189
				101.76	0.000298932	0.000227884
				101.88	0.000299152	0.000227582
				102	0.000299365	0.000227283
				102.12	0.000299571	0.000226987
				102.24	0.000299772	0.000226694
				102.36	0.000299965	0.000226405
				102.48	0.000300153	0.000226119
				102.6	0.000300334	0.000225836
				102.72	0.000300509	0.000225557
				102.84	0.000300677	0.00022528
				102.96	0.000300838	0.000225008
				103.08	0.000300993	0.000224738
				103.2	0.000301142	0.000224472
				103.32	0.000301284	0.00022421
				103.44	0.000301419	0.00022395
				103.56	0.000301548	0.000223695
				103.68	0.00030167	0.000223442
				103.8	0.000301785	0.000223194
				103.92	0.000301894	0.000222948
				104.04	0.000301996	0.000222707
				104.16	0.000302091	0.000222469
				104.28	0.00030218	0.000222234
				104.4	0.000302261	0.000222003
				104.52	0.000302337	0.000221775
				104.64	0.000302405	0.000221551
				104.76	0.000302467	0.000221331
				104.88	0.000302522	0.000221114
				105	0.00030257	0.000220901
				105.12	0.000302611	0.000220692
				105.24	0.000302646	0.000220486
				105.36	0.000302674	0.000220284
				105.48	0.000302695	0.000220085
				105.6	0.00030271	0.000219891
				105.72	0.000302718	0.000219699
				105.84	0.000302719	0.000219512
				105.96	0.000302713	0.000219328
				106.08	0.000302701	0.000219148
				106.2	0.000302682	0.000218971
				106.32	0.000302656	0.000218798
				106.44	0.000302624	0.000218629
				106.56	0.000302585	0.000218463
				106.68	0.00030254	0.000218302
				106.8	0.000302488	0.000218143
				106.92	0.000302429	0.000217989
				107.04	0.000302364	0.000217838
				107.16	0.000302292	0.000217691
				107.28	0.000302214	0.000217547
				107.4	0.000302129	0.000217408
				107.52	0.000302038	0.000217271
				107.64	0.00030194	0.000217139
				107.76	0.000301836	0.00021701
				107.88	0.000301725	0.000216885
				108	0.000301608	0.000216763
				108.12	0.000301485	0.000216645
				108.24	0.000301355	0.00021653
				108.36	0.00030122	0.00021642
				108.48	0.000301078	0.000216312
				108.6	0.000300929	0.000216209
				108.72	0.000300775	0.000216108
				108.84	0.000300615	0.000216012
				108.96	0.000300448	0.000215919
				109.08	0.000300275	0.000215829
				109.2	0.000300097	0.000215743
				109.32	0.000299912	0.000215661
				109.44	0.000299722	0.000215582
				109.56	0.000299525	0.000215506
				109.68	0.000299323	0.000215434
				109.8	0.000299115	0.000215366
				109.92	0.000298901	0.0002153
				110.04	0.000298682	0.000215238
				110.16	0.000298457	0.00021518
				110.28	0.000298226	0.000215125
				110.4	0.00029799	0.000215073
				110.52	0.000297748	0.000215025
				110.64	0.000297501	0.000214979
				110.76	0.000297248	0.000214938
				110.88	0.00029699	0.000214899
				111	0.000296727	0.000214864
				111.12	0.000296458	0.000214831
				111.24	0.000296184	0.000214802
				111.36	0.000295905	0.000214776
				111.48	0.000295621	0.000214754
				111.6	0.000295332	0.000214734
				111.72	0.000295039	0.000214718
				111.84	0.00029474	0.000214704
				111.96	0.000294436	0.000214694
				112.08	0.000294128	0.000214687
				112.2	0.000293814	0.000214682
				112.32	0.000293496	0.000214681
				112.44	0.000293174	0.000214682
				112.56	0.000292847	0.000214687
				112.68	0.000292516	0.000214694
				112.8	0.00029218	0.000214704
				112.92	0.000291839	0.000214717
				113.04	0.000291495	0.000214733
				113.16	0.000291146	0.000214751
				113.28	0.000290793	0.000214772
				113.4	0.000290436	0.000214796
				113.52	0.000290075	0.000214823
				113.64	0.00028971	0.000214852
				113.76	0.000289341	0.000214884
				113.88	0.000288969	0.000214918
				114	0.000288592	0.000214955
				114.12	0.000288212	0.000214995
				114.24	0.000287828	0.000215037
				114.36	0.000287441	0.000215081
				114.48	0.00028705	0.000215128
				114.6	0.000286656	0.000215177
				114.72	0.000286259	0.000215228
				114.84	0.000285858	0.000215282
				114.96	0.000285454	0.000215338
				115.08	0.000285047	0.000215396
				115.2	0.000284637	0.000215457
				115.32	0.000284224	0.000215519
				115.44	0.000283808	0.000215584
				115.56	0.000283389	0.000215651
				115.68	0.000282968	0.00021572
				115.8	0.000282543	0.000215791
				115.92	0.000282116	0.000215863
				116.04	0.000281687	0.000215938
				116.16	0.000281255	0.000216015
				116.28	0.000280821	0.000216094
				116.4	0.000280384	0.000216174
				116.52	0.000279945	0.000216256
				116.64	0.000279504	0.00021634
				116.76	0.000279061	0.000216426
				116.88	0.000278616	0.000216513
				117	0.000278169	0.000216603
				117.12	0.00027772	0.000216693
				117.24	0.000277269	0.000216785
				117.36	0.000276816	0.000216879
				117.48	0.000276362	0.000216975
				117.6	0.000275907	0.000217071
				117.72	0.000275449	0.000217169
				117.84	0.000274991	0.000217269
				117.96	0.00027453	0.00021737
				118.08	0.000274069	0.000217472
				118.2	0.000273607	0.000217575
				118.32	0.000273143	0.00021768
				118.44	0.000272678	0.000217786
				118.56	0.000272212	0.000217893
				118.68	0.000271746	0.000218001
				118.8	0.000271278	0.00021811
				118.92	0.00027081	0.000218221
				119.04	0.000270341	0.000218332
				119.16	0.000269871	0.000218444
				119.28	0.000269401	0.000218557
				119.4	0.00026893	0.000218671
				119.52	0.000268459	0.000218786
				119.64	0.000267987	0.000218902
				119.76	0.000267516	0.000219018
				119.88	0.000267044	0.000219135

## Sheet: Panel d
Experiment				Fit
Time (ns)	Δ|S21| Q1 (arb. u.)	Δ|S21| Q2 (arb. u.)		Time (ns)	Δ|S21| Q1 (arb. u.)	Δ|S21| Q2 (arb. u.)
0	0.000137462	0.000622682		0	0.000159987	0.000630193
4	0.000186986	0.00059354		0.12	0.000160005	0.000628979
8	0.000241109	0.000452342		0.24	0.00016006	0.000627716
12	0.000364615	0.000323954		0.36	0.000160151	0.000626405
16	0.000376325	0.000202283		0.48	0.000160277	0.000625046
20	0.000472177	0.000162476		0.6	0.00016044	0.000623639
24	0.00040407	0.000145279		0.72	0.000160638	0.000622185
28	0.000387996	0.000131		0.84	0.000160872	0.000620685
32	0.000351372	0.000171728		0.96	0.00016114	0.000619138
36	0.000279749	0.000229386		1.08	0.000161444	0.000617545
40	0.000262478	0.000263403		1.2	0.000161782	0.000615907
44	0.000209798	0.000374957		1.32	0.000162154	0.000614224
48	0.000168883	0.000331121		1.44	0.000162561	0.000612497
52	0.000175962	0.000381762		1.56	0.000163001	0.000610725
56	0.000189987	0.000385969		1.68	0.000163475	0.00060891
60	0.000202211	0.000331196		1.8	0.000163982	0.000607052
64	0.000198464	0.00029423		1.92	0.000164522	0.000605152
68	0.000285462	0.000230334		2.04	0.000165095	0.000603209
72	0.000264317	0.000200431		2.16	0.0001657	0.000601224
76	0.00026435	0.000183974		2.28	0.000166337	0.000599199
80	0.00029143	0.000170505		2.4	0.000167006	0.000597133
84	0.000292672	0.000190594		2.52	0.000167707	0.000595027
88	0.000273996	0.000166253		2.64	0.000168439	0.000592881
92	0.000246162	0.000196577		2.76	0.000169201	0.000590697
96	0.00025254	0.000189001		2.88	0.000169994	0.000588474
100	0.000233825	0.000219166		3	0.000170818	0.000586213
104	0.000212144	0.000228917		3.12	0.000171671	0.000583915
108	0.000203398	0.000233152		3.24	0.000172554	0.000581579
112	0.00020177	0.000196001		3.36	0.000173466	0.000579208
116	0.000203957	0.000211872		3.48	0.000174407	0.000576801
120	0.000194516	0.000216115		3.6	0.000175377	0.000574359
				3.72	0.000176374	0.000571882
				3.84	0.0001774	0.000569371
				3.96	0.000178453	0.000566827
				4.08	0.000179533	0.00056425
				4.2	0.000180639	0.000561641
				4.32	0.000181772	0.000559
				4.44	0.000182931	0.000556329
				4.56	0.000184116	0.000553626
				4.68	0.000185325	0.000550894
				4.8	0.00018656	0.000548133
				4.92	0.000187819	0.000545343
				5.04	0.000189102	0.000542526
				5.16	0.000190408	0.00053968
				5.28	0.000191738	0.000536809
				5.4	0.00019309	0.000533911
				5.52	0.000194465	0.000530987
				5.64	0.000195862	0.000528039
				5.76	0.000197281	0.000525067
				5.88	0.00019872	0.000522071
				6	0.000200181	0.000519052
				6.12	0.000201661	0.00051601
				6.24	0.000203162	0.000512947
				6.36	0.000204682	0.000509864
				6.48	0.000206221	0.000506759
				6.6	0.000207779	0.000503635
				6.72	0.000209354	0.000500493
				6.84	0.000210948	0.000497331
				6.96	0.000212559	0.000494152
				7.08	0.000214187	0.000490956
				7.2	0.000215831	0.000487743
				7.32	0.000217491	0.000484515
				7.44	0.000219167	0.000481271
				7.56	0.000220858	0.000478013
				7.68	0.000222563	0.000474741
				7.8	0.000224283	0.000471456
				7.92	0.000226016	0.000468159
				8.04	0.000227763	0.000464849
				8.16	0.000229523	0.000461529
				8.28	0.000231295	0.000458198
				8.4	0.000233079	0.000454856
				8.52	0.000234875	0.000451506
				8.64	0.000236682	0.000448147
				8.76	0.000238499	0.000444781
				8.88	0.000240327	0.000441407
				9	0.000242164	0.000438026
				9.12	0.000244011	0.000434639
				9.24	0.000245866	0.000431247
				9.36	0.00024773	0.000427851
				9.48	0.000249602	0.00042445
				9.6	0.000251481	0.000421046
				9.72	0.000253367	0.000417639
				9.84	0.00025526	0.000414231
				9.96	0.000257159	0.00041082
				10.08	0.000259064	0.000407409
				10.2	0.000260974	0.000403998
				10.32	0.000262889	0.000400587
				10.44	0.000264808	0.000397177
				10.56	0.000266731	0.000393769
				10.68	0.000268657	0.000390363
				10.8	0.000270586	0.00038696
				10.92	0.000272519	0.000383561
				11.04	0.000274453	0.000380165
				11.16	0.000276389	0.000376775
				11.28	0.000278326	0.00037339
				11.4	0.000280264	0.000370011
				11.52	0.000282202	0.000366638
				11.64	0.00028414	0.000363273
				11.76	0.000286078	0.000359915
				11.88	0.000288015	0.000356566
				12	0.000289951	0.000353226
				12.12	0.000291884	0.000349895
				12.24	0.000293816	0.000346574
				12.36	0.000295745	0.000343264
				12.48	0.000297671	0.000339965
				12.6	0.000299594	0.000336678
				12.72	0.000301513	0.000333404
				12.84	0.000303427	0.000330142
				12.96	0.000305337	0.000326894
				13.08	0.000307242	0.00032366
				13.2	0.000309141	0.00032044
				13.32	0.000311035	0.000317235
				13.44	0.000312922	0.000314046
				13.56	0.000314802	0.000310873
				13.68	0.000316676	0.000307717
				13.8	0.000318542	0.000304578
				13.92	0.0003204	0.000301457
				14.04	0.00032225	0.000298353
				14.16	0.000324092	0.000295269
				14.28	0.000325924	0.000292203
				14.4	0.000327748	0.000289158
				14.52	0.000329561	0.000286132
				14.64	0.000331365	0.000283127
				14.76	0.000333158	0.000280143
				14.88	0.00033494	0.00027718
				15	0.000336711	0.00027424
				15.12	0.00033847	0.000271322
				15.24	0.000340218	0.000268427
				15.36	0.000341954	0.000265555
				15.48	0.000343677	0.000262707
				15.6	0.000345387	0.000259883
				15.72	0.000347084	0.000257083
				15.84	0.000348768	0.000254309
				15.96	0.000350438	0.00025156
				16.08	0.000352093	0.000248837
				16.2	0.000353734	0.000246139
				16.32	0.000355361	0.000243469
				16.44	0.000356972	0.000240825
				16.56	0.000358568	0.000238209
				16.68	0.000360148	0.00023562
				16.8	0.000361712	0.00023306
				16.92	0.00036326	0.000230528
				17.04	0.000364792	0.000228024
				17.16	0.000366306	0.00022555
				17.28	0.000367804	0.000223105
				17.4	0.000369284	0.000220689
				17.52	0.000370747	0.000218304
				17.64	0.000372191	0.000215949
				17.76	0.000373618	0.000213624
				17.88	0.000375026	0.000211331
				18	0.000376415	0.000209068
				18.12	0.000377786	0.000206837
				18.24	0.000379137	0.000204638
				18.36	0.000380469	0.000202471
				18.48	0.000381782	0.000200336
				18.6	0.000383075	0.000198234
				18.72	0.000384347	0.000196164
				18.84	0.0003856	0.000194127
				18.96	0.000386832	0.000192124
				19.08	0.000388043	0.000190154
				19.2	0.000389234	0.000188217
				19.32	0.000390403	0.000186315
				19.44	0.000391551	0.000184446
				19.56	0.000392678	0.000182612
				19.68	0.000393783	0.000180812
				19.8	0.000394867	0.000179046
				19.92	0.000395929	0.000177315
				20.04	0.000396968	0.000175619
				20.16	0.000397985	0.000173958
				20.28	0.00039898	0.000172333
				20.4	0.000399953	0.000170742
				20.52	0.000400902	0.000169187
				20.64	0.000401829	0.000167668
				20.76	0.000402733	0.000166184
				20.88	0.000403614	0.000164736
				21	0.000404471	0.000163324
				21.12	0.000405306	0.000161947
				21.24	0.000406117	0.000160607
				21.36	0.000406904	0.000159303
				21.48	0.000407668	0.000158035
				21.6	0.000408408	0.000156803
				21.72	0.000409124	0.000155608
				21.84	0.000409816	0.000154448
				21.96	0.000410485	0.000153325
				22.08	0.000411129	0.000152239
				22.2	0.000411749	0.000151189
				22.32	0.000412345	0.000150175
				22.44	0.000412917	0.000149198
				22.56	0.000413465	0.000148257
				22.68	0.000413988	0.000147352
				22.8	0.000414487	0.000146484
				22.92	0.000414961	0.000145653
				23.04	0.000415411	0.000144857
				23.16	0.000415837	0.000144098
				23.28	0.000416238	0.000143375
				23.4	0.000416614	0.000142689
				23.52	0.000416966	0.000142038
				23.64	0.000417294	0.000141424
				23.76	0.000417597	0.000140845
				23.88	0.000417875	0.000140303
				24	0.000418129	0.000139796
				24.12	0.000418358	0.000139325
				24.24	0.000418563	0.00013889
				24.36	0.000418743	0.00013849
				24.48	0.000418899	0.000138126
				24.6	0.000419031	0.000137797
				24.72	0.000419138	0.000137503
				24.84	0.000419221	0.000137245
				24.96	0.00041928	0.000137021
				25.08	0.000419314	0.000136832
				25.2	0.000419324	0.000136678
				25.32	0.00041931	0.000136558
				25.44	0.000419272	0.000136472
				25.56	0.00041921	0.00013642
				25.68	0.000419124	0.000136403
				25.8	0.000419015	0.000136419
				25.92	0.000418881	0.000136469
				26.04	0.000418724	0.000136552
				26.16	0.000418543	0.000136668
				26.28	0.000418339	0.000136818
				26.4	0.000418112	0.000137
				26.52	0.000417861	0.000137215
				26.64	0.000417587	0.000137462
				26.76	0.00041729	0.000137741
				26.88	0.000416971	0.000138052
				27	0.000416628	0.000138394
				27.12	0.000416263	0.000138768
				27.24	0.000415875	0.000139173
				27.36	0.000415465	0.000139609
				27.48	0.000415032	0.000140076
				27.6	0.000414578	0.000140573
				27.72	0.000414101	0.0001411
				27.84	0.000413603	0.000141656
				27.96	0.000413083	0.000142243
				28.08	0.000412542	0.000142858
				28.2	0.000411979	0.000143503
				28.32	0.000411395	0.000144176
				28.44	0.00041079	0.000144877
				28.56	0.000410164	0.000145607
				28.68	0.000409518	0.000146364
				28.8	0.000408851	0.000147149
				28.92	0.000408164	0.00014796
				29.04	0.000407456	0.000148799
				29.16	0.000406729	0.000149664
				29.28	0.000405982	0.000150555
				29.4	0.000405216	0.000151472
				29.52	0.00040443	0.000152415
				29.64	0.000403625	0.000153382
				29.76	0.000402801	0.000154375
				29.88	0.000401958	0.000155392
				30	0.000401097	0.000156433
				30.12	0.000400218	0.000157497
				30.24	0.000399321	0.000158585
				30.36	0.000398405	0.000159696
				30.48	0.000397473	0.00016083
				30.6	0.000396522	0.000161986
				30.72	0.000395555	0.000163164
				30.84	0.000394571	0.000164364
				30.96	0.00039357	0.000165584
				31.08	0.000392552	0.000166826
				31.2	0.000391519	0.000168088
				31.32	0.000390469	0.00016937
				31.44	0.000389404	0.000170671
				31.56	0.000388323	0.000171992
				31.68	0.000387227	0.000173332
				31.8	0.000386116	0.00017469
				31.92	0.00038499	0.000176066
				32.04	0.000383849	0.00017746
				32.16	0.000382695	0.000178872
				32.28	0.000381526	0.0001803
				32.4	0.000380344	0.000181744
				32.52	0.000379148	0.000183205
				32.64	0.000377939	0.000184682
				32.76	0.000376718	0.000186173
				32.88	0.000375483	0.00018768
				33	0.000374236	0.000189201
				33.12	0.000372977	0.000190736
				33.24	0.000371706	0.000192285
				33.36	0.000370424	0.000193847
				33.48	0.00036913	0.000195422
				33.6	0.000367825	0.000197009
				33.72	0.00036651	0.000198608
				33.84	0.000365184	0.000200219
				33.96	0.000363848	0.000201841
				34.08	0.000362501	0.000203474
				34.2	0.000361146	0.000205117
				34.32	0.00035978	0.00020677
				34.44	0.000358406	0.000208432
				34.56	0.000357023	0.000210103
				34.68	0.000355631	0.000211784
				34.8	0.000354232	0.000213472
				34.92	0.000352824	0.000215168
				35.04	0.000351408	0.000216872
				35.16	0.000349986	0.000218583
				35.28	0.000348556	0.0002203
				35.4	0.000347119	0.000222023
				35.52	0.000345676	0.000223752
				35.64	0.000344226	0.000225487
				35.76	0.00034277	0.000227226
				35.88	0.000341309	0.00022897
				36	0.000339843	0.000230718
				36.12	0.000338371	0.000232469
				36.24	0.000336895	0.000234224
				36.36	0.000335414	0.000235982
				36.48	0.000333928	0.000237742
				36.6	0.000332439	0.000239504
				36.72	0.000330946	0.000241268
				36.84	0.00032945	0.000243033
				36.96	0.00032795	0.000244799
				37.08	0.000326448	0.000246565
				37.2	0.000324943	0.000248331
				37.32	0.000323436	0.000250097
				37.44	0.000321927	0.000251862
				37.56	0.000320417	0.000253626
				37.68	0.000318905	0.000255388
				37.8	0.000317391	0.000257149
				37.92	0.000315877	0.000258907
				38.04	0.000314362	0.000260662
				38.16	0.000312847	0.000262414
				38.28	0.000311332	0.000264163
				38.4	0.000309818	0.000265908
				38.52	0.000308303	0.000267648
				38.64	0.00030679	0.000269384
				38.76	0.000305278	0.000271115
				38.88	0.000303766	0.000272841
				39	0.000302257	0.000274561
				39.12	0.000300749	0.000276274
				39.24	0.000299244	0.000277981
				39.36	0.000297741	0.000279682
				39.48	0.00029624	0.000281375
				39.6	0.000294743	0.000283061
				39.72	0.000293249	0.000284738
				39.84	0.000291758	0.000286408
				39.96	0.00029027	0.000288069
				40.08	0.000288787	0.000289721
				40.2	0.000287308	0.000291363
				40.32	0.000285834	0.000292996
				40.44	0.000284364	0.00029462
				40.56	0.000282899	0.000296233
				40.68	0.000281439	0.000297835
				40.8	0.000279985	0.000299426
				40.92	0.000278536	0.000301006
				41.04	0.000277093	0.000302575
				41.16	0.000275657	0.000304132
				41.28	0.000274227	0.000305677
				41.4	0.000272803	0.000307209
				41.52	0.000271386	0.000308728
				41.64	0.000269977	0.000310234
				41.76	0.000268575	0.000311727
				41.88	0.00026718	0.000313207
				42	0.000265793	0.000314672
				42.12	0.000264414	0.000316124
				42.24	0.000263043	0.00031756
				42.36	0.00026168	0.000318982
				42.48	0.000260326	0.000320389
				42.6	0.000258981	0.000321781
				42.72	0.000257645	0.000323157
				42.84	0.000256318	0.000324518
				42.96	0.000255001	0.000325862
				43.08	0.000253693	0.00032719
				43.2	0.000252395	0.000328502
				43.32	0.000251107	0.000329797
				43.44	0.00024983	0.000331075
				43.56	0.000248562	0.000332335
				43.68	0.000247306	0.000333578
				43.8	0.000246059	0.000334804
				43.92	0.000244824	0.000336012
				44.04	0.0002436	0.000337201
				44.16	0.000242388	0.000338372
				44.28	0.000241186	0.000339525
				44.4	0.000239997	0.000340659
				44.52	0.000238819	0.000341774
				44.64	0.000237653	0.00034287
				44.76	0.000236499	0.000343947
				44.88	0.000235358	0.000345004
				45	0.000234228	0.000346042
				45.12	0.000233112	0.00034706
				45.24	0.000232008	0.000348058
				45.36	0.000230917	0.000349036
				45.48	0.000229839	0.000349993
				45.6	0.000228774	0.00035093
				45.72	0.000227722	0.000351847
				45.84	0.000226684	0.000352743
				45.96	0.000225659	0.000353618
				46.08	0.000224647	0.000354472
				46.2	0.00022365	0.000355305
				46.32	0.000222666	0.000356117
				46.44	0.000221697	0.000356907
				46.56	0.000220741	0.000357677
				46.68	0.0002198	0.000358424
				46.8	0.000218873	0.00035915
				46.92	0.00021796	0.000359854
				47.04	0.000217062	0.000360536
				47.16	0.000216178	0.000361196
				47.28	0.00021531	0.000361835
				47.4	0.000214455	0.000362451
				47.52	0.000213616	0.000363045
				47.64	0.000212792	0.000363617
				47.76	0.000211983	0.000364166
				47.88	0.000211188	0.000364693
				48	0.000210409	0.000365198
				48.12	0.000209645	0.00036568
				48.24	0.000208897	0.00036614
				48.36	0.000208164	0.000366578
				48.48	0.000207446	0.000366992
				48.6	0.000206744	0.000367384
				48.72	0.000206057	0.000367754
				48.84	0.000205386	0.0003681
				48.96	0.00020473	0.000368425
				49.08	0.00020409	0.000368726
				49.2	0.000203466	0.000369005
				49.32	0.000202857	0.000369261
				49.44	0.000202265	0.000369494
				49.56	0.000201688	0.000369705
				49.68	0.000201126	0.000369893
				49.8	0.000200581	0.000370058
				49.92	0.000200052	0.000370201
				50.04	0.000199538	0.000370321
				50.16	0.00019904	0.000370418
				50.28	0.000198558	0.000370493
				50.4	0.000198092	0.000370546
				50.52	0.000197642	0.000370576
				50.64	0.000197208	0.000370583
				50.76	0.00019679	0.000370569
				50.88	0.000196387	0.000370532
				51	0.000196001	0.000370472
				51.12	0.00019563	0.000370391
				51.24	0.000195275	0.000370287
				51.36	0.000194936	0.000370161
				51.48	0.000194613	0.000370014
				51.6	0.000194305	0.000369844
				51.72	0.000194014	0.000369653
				51.84	0.000193738	0.00036944
				51.96	0.000193477	0.000369205
				52.08	0.000193233	0.000368949
				52.2	0.000193003	0.000368672
				52.32	0.00019279	0.000368373
				52.44	0.000192592	0.000368053
				52.56	0.000192409	0.000367712
				52.68	0.000192242	0.00036735
				52.8	0.00019209	0.000366967
				52.92	0.000191954	0.000366563
				53.04	0.000191833	0.000366139
				53.16	0.000191726	0.000365694
				53.28	0.000191635	0.000365229
				53.4	0.00019156	0.000364744
				53.52	0.000191499	0.000364239
				53.64	0.000191452	0.000363714
				53.76	0.000191421	0.000363169
				53.88	0.000191405	0.000362605
				54	0.000191403	0.000362021
				54.12	0.000191415	0.000361418
				54.24	0.000191443	0.000360795
				54.36	0.000191484	0.000360154
				54.48	0.00019154	0.000359494
				54.6	0.00019161	0.000358816
				54.72	0.000191694	0.000358119
				54.84	0.000191792	0.000357403
				54.96	0.000191904	0.00035667
				55.08	0.00019203	0.000355919
				55.2	0.00019217	0.00035515
				55.32	0.000192323	0.000354364
				55.44	0.000192489	0.00035356
				55.56	0.000192669	0.000352739
				55.68	0.000192862	0.000351902
				55.8	0.000193069	0.000351047
				55.92	0.000193288	0.000350176
				56.04	0.00019352	0.000349289
				56.16	0.000193765	0.000348386
				56.28	0.000194023	0.000347467
				56.4	0.000194293	0.000346532
				56.52	0.000194575	0.000345582
				56.64	0.00019487	0.000344616
				56.76	0.000195176	0.000343636
				56.88	0.000195495	0.00034264
				57	0.000195826	0.000341631
				57.12	0.000196168	0.000340607
				57.24	0.000196522	0.000339568
				57.36	0.000196887	0.000338516
				57.48	0.000197263	0.00033745
				57.6	0.000197651	0.000336371
				57.72	0.000198049	0.000335279
				57.84	0.000198459	0.000334174
				57.96	0.000198879	0.000333056
				58.08	0.000199309	0.000331925
				58.2	0.00019975	0.000330783
				58.32	0.000200201	0.000329628
				58.44	0.000200662	0.000328462
				58.56	0.000201133	0.000327284
				58.68	0.000201614	0.000326095
				58.8	0.000202105	0.000324895
				58.92	0.000202604	0.000323685
				59.04	0.000203113	0.000322464
				59.16	0.000203631	0.000321233
				59.28	0.000204158	0.000319991
				59.4	0.000204694	0.00031874
				59.52	0.000205238	0.00031748
				59.64	0.000205791	0.000316211
				59.76	0.000206352	0.000314932
				59.88	0.000206921	0.000313645
				60	0.000207498	0.00031235
				60.12	0.000208082	0.000311046
				60.24	0.000208674	0.000309734
				60.36	0.000209274	0.000308415
				60.48	0.00020988	0.000307089
				60.6	0.000210494	0.000305755
				60.72	0.000211115	0.000304415
				60.84	0.000211742	0.000303068
				60.96	0.000212376	0.000301714
				61.08	0.000213016	0.000300355
				61.2	0.000213662	0.00029899
				61.32	0.000214314	0.000297619
				61.44	0.000214972	0.000296244
				61.56	0.000215636	0.000294863
				61.68	0.000216305	0.000293477
				61.8	0.000216979	0.000292087
				61.92	0.000217658	0.000290693
				62.04	0.000218342	0.000289295
				62.16	0.000219031	0.000287893
				62.28	0.000219724	0.000286488
				62.4	0.000220422	0.00028508
				62.52	0.000221124	0.000283669
				62.64	0.00022183	0.000282255
				62.76	0.000222539	0.000280839
				62.88	0.000223252	0.000279421
				63	0.000223969	0.000278001
				63.12	0.000224689	0.00027658
				63.24	0.000225412	0.000275157
				63.36	0.000226137	0.000273733
				63.48	0.000226866	0.000272308
				63.6	0.000227597	0.000270883
				63.72	0.00022833	0.000269458
				63.84	0.000229066	0.000268033
				63.96	0.000229803	0.000266607
				64.08	0.000230542	0.000265183
				64.2	0.000231283	0.000263759
				64.32	0.000232025	0.000262336
				64.44	0.000232769	0.000260914
				64.56	0.000233513	0.000259494
				64.68	0.000234259	0.000258076
				64.8	0.000235005	0.000256659
				64.92	0.000235752	0.000255245
				65.04	0.000236499	0.000253833
				65.16	0.000237246	0.000252424
				65.28	0.000237994	0.000251018
				65.4	0.000238741	0.000249615
				65.52	0.000239488	0.000248216
				65.64	0.000240234	0.00024682
				65.76	0.00024098	0.000245428
				65.88	0.000241725	0.000244041
				66	0.000242469	0.000242657
				66.12	0.000243211	0.000241279
				66.24	0.000243953	0.000239905
				66.36	0.000244693	0.000238536
				66.48	0.000245431	0.000237172
				66.6	0.000246167	0.000235814
				66.72	0.000246901	0.000234462
				66.84	0.000247634	0.000233115
				66.96	0.000248363	0.000231775
				67.08	0.000249091	0.000230441
				67.2	0.000249815	0.000229114
				67.32	0.000250537	0.000227793
				67.44	0.000251256	0.00022648
				67.56	0.000251972	0.000225173
				67.68	0.000252684	0.000223874
				67.8	0.000253394	0.000222583
				67.92	0.000254099	0.000221299
				68.04	0.000254801	0.000220024
				68.16	0.000255499	0.000218756
				68.28	0.000256193	0.000217497
				68.4	0.000256882	0.000216247
				68.52	0.000257568	0.000215005
				68.64	0.000258249	0.000213772
				68.76	0.000258925	0.000212549
				68.88	0.000259597	0.000211334
				69	0.000260264	0.000210129
				69.12	0.000260925	0.000208934
				69.24	0.000261582	0.000207749
				69.36	0.000262233	0.000206573
				69.48	0.000262879	0.000205408
				69.6	0.000263519	0.000204253
				69.72	0.000264154	0.000203108
				69.84	0.000264783	0.000201974
				69.96	0.000265406	0.000200851
				70.08	0.000266023	0.000199739
				70.2	0.000266634	0.000198637
				70.32	0.000267238	0.000197547
				70.44	0.000267836	0.000196469
				70.56	0.000268428	0.000195402
				70.68	0.000269013	0.000194346
				70.8	0.000269591	0.000193303
				70.92	0.000270162	0.000192271
				71.04	0.000270727	0.000191251
				71.16	0.000271284	0.000190244
				71.28	0.000271834	0.000189248
				71.4	0.000272377	0.000188265
				71.52	0.000272912	0.000187295
				71.64	0.00027344	0.000186337
				71.76	0.00027396	0.000185393
				71.88	0.000274473	0.000184461
				72	0.000274978	0.000183541
				72.12	0.000275475	0.000182635
				72.24	0.000275964	0.000181743
				72.36	0.000276445	0.000180863
				72.48	0.000276918	0.000179997
				72.6	0.000277383	0.000179144
				72.72	0.000277839	0.000178305
				72.84	0.000278287	0.000177479
				72.96	0.000278727	0.000176667
				73.08	0.000279158	0.000175869
				73.2	0.00027958	0.000175085
				73.32	0.000279994	0.000174315
				73.44	0.000280399	0.000173558
				73.56	0.000280795	0.000172816
				73.68	0.000281183	0.000172088
				73.8	0.000281561	0.000171374
				73.92	0.000281931	0.000170674
				74.04	0.000282291	0.000169989
				74.16	0.000282642	0.000169318
				74.28	0.000282984	0.000168661
				74.4	0.000283317	0.000168019
				74.52	0.000283641	0.000167391
				74.64	0.000283955	0.000166778
				74.76	0.00028426	0.000166179
				74.88	0.000284555	0.000165595
				75	0.000284842	0.000165025
				75.12	0.000285118	0.000164471
				75.24	0.000285385	0.00016393
				75.36	0.000285643	0.000163405
				75.48	0.000285891	0.000162894
				75.6	0.000286129	0.000162398
				75.72	0.000286357	0.000161917
				75.84	0.000286576	0.00016145
				75.96	0.000286785	0.000160998
				76.08	0.000286985	0.000160561
				76.2	0.000287174	0.000160139
				76.32	0.000287354	0.000159731
				76.44	0.000287524	0.000159338
				76.56	0.000287685	0.00015896
				76.68	0.000287835	0.000158597
				76.8	0.000287976	0.000158248
				76.92	0.000288107	0.000157914
				77.04	0.000288228	0.000157595
				77.16	0.000288339	0.00015729
				77.28	0.00028844	0.000157
				77.4	0.000288531	0.000156724
				77.52	0.000288613	0.000156463
				77.64	0.000288684	0.000156217
				77.76	0.000288746	0.000155985
				77.88	0.000288798	0.000155767
				78	0.00028884	0.000155564
				78.12	0.000288872	0.000155375
				78.24	0.000288895	0.0001552
				78.36	0.000288908	0.00015504
				78.48	0.000288911	0.000154894
				78.6	0.000288904	0.000154762
				78.72	0.000288887	0.000154644
				78.84	0.000288861	0.00015454
				78.96	0.000288825	0.00015445
				79.08	0.000288779	0.000154374
				79.2	0.000288724	0.000154312
				79.32	0.000288659	0.000154263
				79.44	0.000288585	0.000154229
				79.56	0.0002885	0.000154207
				79.68	0.000288407	0.0001542
				79.8	0.000288304	0.000154205
				79.92	0.000288192	0.000154225
				80.04	0.00028807	0.000154257
				80.16	0.000287939	0.000154302
				80.28	0.000287798	0.000154361
				80.4	0.000287649	0.000154433
				80.52	0.00028749	0.000154517
				80.64	0.000287322	0.000154615
				80.76	0.000287144	0.000154725
				80.88	0.000286958	0.000154847
				81	0.000286763	0.000154983
				81.12	0.000286559	0.00015513
				81.24	0.000286346	0.00015529
				81.36	0.000286124	0.000155462
				81.48	0.000285893	0.000155646
				81.6	0.000285654	0.000155842
				81.72	0.000285406	0.00015605
				81.84	0.00028515	0.00015627
				81.96	0.000284885	0.000156501
				82.08	0.000284611	0.000156744
				82.2	0.000284329	0.000156998
				82.32	0.000284039	0.000157263
				82.44	0.000283741	0.00015754
				82.56	0.000283434	0.000157827
				82.68	0.00028312	0.000158125
				82.8	0.000282797	0.000158434
				82.92	0.000282467	0.000158754
				83.04	0.000282128	0.000159084
				83.16	0.000281782	0.000159425
				83.28	0.000281428	0.000159775
				83.4	0.000281067	0.000160136
				83.52	0.000280698	0.000160506
				83.64	0.000280322	0.000160887
				83.76	0.000279938	0.000161277
				83.88	0.000279548	0.000161676
				84	0.000279149	0.000162085
				84.12	0.000278744	0.000162503
				84.24	0.000278332	0.00016293
				84.36	0.000277913	0.000163365
				84.48	0.000277488	0.00016381
				84.6	0.000277055	0.000164263
				84.72	0.000276616	0.000164725
				84.84	0.000276171	0.000165195
				84.96	0.000275719	0.000165673
				85.08	0.00027526	0.000166159
				85.2	0.000274796	0.000166653
				85.32	0.000274325	0.000167154
				85.44	0.000273849	0.000167663
				85.56	0.000273366	0.000168179
				85.68	0.000272878	0.000168703
				85.8	0.000272384	0.000169233
				85.92	0.000271884	0.000169771
				86.04	0.000271379	0.000170315
				86.16	0.000270869	0.000170866
				86.28	0.000270353	0.000171423
				86.4	0.000269832	0.000171986
				86.52	0.000269306	0.000172555
				86.64	0.000268775	0.00017313
				86.76	0.000268239	0.000173711
				86.88	0.000267698	0.000174297
				87	0.000267153	0.000174889
				87.12	0.000266603	0.000175486
				87.24	0.000266049	0.000176088
				87.36	0.00026549	0.000176695
				87.48	0.000264928	0.000177307
				87.6	0.000264361	0.000177923
				87.72	0.00026379	0.000178543
				87.84	0.000263216	0.000179168
				87.96	0.000262637	0.000179797
				88.08	0.000262055	0.00018043
				88.2	0.00026147	0.000181066
				88.32	0.000260881	0.000181706
				88.44	0.000260289	0.000182349
				88.56	0.000259694	0.000182996
				88.68	0.000259095	0.000183645
				88.8	0.000258494	0.000184298
				88.92	0.00025789	0.000184953
				89.04	0.000257283	0.00018561
				89.16	0.000256673	0.00018627
				89.28	0.000256061	0.000186933
				89.4	0.000255447	0.000187597
				89.52	0.000254831	0.000188263
				89.64	0.000254212	0.00018893
				89.76	0.000253591	0.0001896
				89.88	0.000252968	0.00019027
				90	0.000252344	0.000190942
				90.12	0.000251718	0.000191615
				90.24	0.00025109	0.000192289
				90.36	0.000250461	0.000192963
				90.48	0.000249831	0.000193638
				90.6	0.000249199	0.000194313
				90.72	0.000248566	0.000194989
				90.84	0.000247932	0.000195664
				90.96	0.000247298	0.00019634
				91.08	0.000246662	0.000197015
				91.2	0.000246026	0.00019769
				91.32	0.00024539	0.000198364
				91.44	0.000244753	0.000199037
				91.56	0.000244115	0.00019971
				91.68	0.000243478	0.000200381
				91.8	0.00024284	0.000201051
				91.92	0.000242203	0.00020172
				92.04	0.000241565	0.000202387
				92.16	0.000240928	0.000203053
				92.28	0.000240291	0.000203717
				92.4	0.000239655	0.000204379
				92.52	0.000239019	0.000205038
				92.64	0.000238384	0.000205696
				92.76	0.000237749	0.000206351
				92.88	0.000237116	0.000207003
				93	0.000236484	0.000207653
				93.12	0.000235852	0.0002083
				93.24	0.000235222	0.000208943
				93.36	0.000234593	0.000209584
				93.48	0.000233966	0.000210222
				93.6	0.00023334	0.000210856
				93.72	0.000232716	0.000211486
				93.84	0.000232093	0.000212113
				93.96	0.000231473	0.000212736
				94.08	0.000230854	0.000213355
				94.2	0.000230237	0.000213969
				94.32	0.000229623	0.00021458
				94.44	0.00022901	0.000215186
				94.56	0.0002284	0.000215788
				94.68	0.000227793	0.000216385
				94.8	0.000227188	0.000216977
				94.92	0.000226585	0.000217565
				95.04	0.000225985	0.000218147
				95.16	0.000225389	0.000218725
				95.28	0.000224794	0.000219297
				95.4	0.000224203	0.000219864
				95.52	0.000223615	0.000220425
				95.64	0.00022303	0.000220981
				95.76	0.000222449	0.000221531
				95.88	0.000221871	0.000222076
				96	0.000221296	0.000222614
				96.12	0.000220724	0.000223147
				96.24	0.000220157	0.000223673
				96.36	0.000219593	0.000224193
				96.48	0.000219032	0.000224707
				96.6	0.000218476	0.000225214
				96.72	0.000217923	0.000225715
				96.84	0.000217375	0.000226209
				96.96	0.00021683	0.000226696
				97.08	0.00021629	0.000227177
				97.2	0.000215754	0.000227651
				97.32	0.000215222	0.000228117
				97.44	0.000214694	0.000228577
				97.56	0.000214171	0.000229029
				97.68	0.000213653	0.000229475
				97.8	0.000213139	0.000229912
				97.92	0.00021263	0.000230343
				98.04	0.000212125	0.000230766
				98.16	0.000211625	0.000231181
				98.28	0.00021113	0.000231589
				98.4	0.00021064	0.000231989
				98.52	0.000210155	0.000232381
				98.64	0.000209675	0.000232765
				98.76	0.0002092	0.000233141
				98.88	0.000208731	0.00023351
				99	0.000208266	0.00023387
				99.12	0.000207807	0.000234222
				99.24	0.000207353	0.000234566
				99.36	0.000206904	0.000234901
				99.48	0.000206461	0.000235229
				99.6	0.000206024	0.000235548
				99.72	0.000205591	0.000235858
				99.84	0.000205165	0.00023616
				99.96	0.000204744	0.000236454
				100.08	0.000204329	0.000236739
				100.2	0.000203919	0.000237015
				100.32	0.000203515	0.000237283
				100.44	0.000203117	0.000237542
				100.56	0.000202725	0.000237792
				100.68	0.000202339	0.000238034
				100.8	0.000201959	0.000238267
				100.92	0.000201584	0.00023849
				101.04	0.000201216	0.000238705
				101.16	0.000200854	0.000238912
				101.28	0.000200497	0.000239109
				101.4	0.000200147	0.000239297
				101.52	0.000199803	0.000239476
				101.64	0.000199465	0.000239646
				101.76	0.000199133	0.000239808
				101.88	0.000198808	0.00023996
				102	0.000198488	0.000240103
				102.12	0.000198175	0.000240237
				102.24	0.000197868	0.000240362
				102.36	0.000197568	0.000240478
				102.48	0.000197274	0.000240585
				102.6	0.000196986	0.000240682
				102.72	0.000196704	0.000240771
				102.84	0.000196429	0.00024085
				102.96	0.00019616	0.000240921
				103.08	0.000195898	0.000240982
				103.2	0.000195642	0.000241034
				103.32	0.000195392	0.000241077
				103.44	0.000195149	0.000241111
				103.56	0.000194912	0.000241136
				103.68	0.000194682	0.000241151
				103.8	0.000194458	0.000241158
				103.92	0.00019424	0.000241156
				104.04	0.000194029	0.000241144
				104.16	0.000193825	0.000241124
				104.28	0.000193626	0.000241094
				104.4	0.000193435	0.000241056
				104.52	0.000193249	0.000241009
				104.64	0.000193071	0.000240952
				104.76	0.000192898	0.000240887
				104.88	0.000192732	0.000240813
				105	0.000192573	0.00024073
				105.12	0.000192419	0.000240638
				105.24	0.000192273	0.000240538
				105.36	0.000192132	0.000240428
				105.48	0.000191998	0.00024031
				105.6	0.00019187	0.000240183
				105.72	0.000191749	0.000240048
				105.84	0.000191634	0.000239904
				105.96	0.000191525	0.000239752
				106.08	0.000191423	0.000239591
				106.2	0.000191327	0.000239421
				106.32	0.000191237	0.000239243
				106.44	0.000191153	0.000239057
				106.56	0.000191075	0.000238862
				106.68	0.000191004	0.000238659
				106.8	0.000190939	0.000238448
				106.92	0.00019088	0.000238229
				107.04	0.000190827	0.000238002
				107.16	0.00019078	0.000237766
				107.28	0.000190739	0.000237523
				107.4	0.000190704	0.000237272
				107.52	0.000190675	0.000237013
				107.64	0.000190652	0.000236746
				107.76	0.000190635	0.000236471
				107.88	0.000190624	0.000236189
				108	0.000190619	0.000235899
				108.12	0.000190619	0.000235601
				108.24	0.000190625	0.000235296
				108.36	0.000190637	0.000234984
				108.48	0.000190655	0.000234664
				108.6	0.000190678	0.000234337
				108.72	0.000190707	0.000234003
				108.84	0.000190741	0.000233662
				108.96	0.000190781	0.000233314
				109.08	0.000190826	0.000232959
				109.2	0.000190877	0.000232597
				109.32	0.000190933	0.000232228
				109.44	0.000190995	0.000231852
				109.56	0.000191061	0.00023147
				109.68	0.000191133	0.000231082
				109.8	0.00019121	0.000230687
				109.92	0.000191293	0.000230285
				110.04	0.00019138	0.000229877
				110.16	0.000191472	0.000229463
				110.28	0.000191569	0.000229043
				110.4	0.000191672	0.000228617
				110.52	0.000191779	0.000228185
				110.64	0.00019189	0.000227748
				110.76	0.000192007	0.000227304
				110.88	0.000192128	0.000226855
				111	0.000192254	0.0002264
				111.12	0.000192385	0.00022594
				111.24	0.000192519	0.000225474
				111.36	0.000192659	0.000225003
				111.48	0.000192803	0.000224527
				111.6	0.000192951	0.000224046
				111.72	0.000193103	0.00022356
				111.84	0.00019326	0.000223069
				111.96	0.00019342	0.000222574
				112.08	0.000193585	0.000222073
				112.2	0.000193754	0.000221568
				112.32	0.000193927	0.000221059
				112.44	0.000194103	0.000220545
				112.56	0.000194284	0.000220027
				112.68	0.000194468	0.000219504
				112.8	0.000194656	0.000218978
				112.92	0.000194848	0.000218447
				113.04	0.000195043	0.000217913
				113.16	0.000195241	0.000217375
				113.28	0.000195443	0.000216833
				113.4	0.000195649	0.000216288
				113.52	0.000195857	0.000215739
				113.64	0.000196069	0.000215187
				113.76	0.000196284	0.000214632
				113.88	0.000196502	0.000214073
				114	0.000196723	0.000213512
				114.12	0.000196947	0.000212948
				114.24	0.000197174	0.00021238
				114.36	0.000197403	0.00021181
				114.48	0.000197636	0.000211238
				114.6	0.000197871	0.000210663
				114.72	0.000198108	0.000210085
				114.84	0.000198348	0.000209506
				114.96	0.000198591	0.000208924
				115.08	0.000198836	0.00020834
				115.2	0.000199083	0.000207754
				115.32	0.000199332	0.000207166
				115.44	0.000199583	0.000206576
				115.56	0.000199837	0.000205985
				115.68	0.000200092	0.000205392
				115.8	0.00020035	0.000204798
				115.92	0.000200609	0.000204202
				116.04	0.00020087	0.000203606
				116.16	0.000201133	0.000203008
				116.28	0.000201397	0.000202409
				116.4	0.000201663	0.000201809
				116.52	0.00020193	0.000201208
				116.64	0.000202199	0.000200607
				116.76	0.000202469	0.000200005
				116.88	0.000202741	0.000199403
				117	0.000203013	0.0001988
				117.12	0.000203287	0.000198197
				117.24	0.000203562	0.000197594
				117.36	0.000203837	0.00019699
				117.48	0.000204114	0.000196387
				117.6	0.000204391	0.000195784
				117.72	0.000204669	0.000195181
				117.84	0.000204948	0.000194579
				117.96	0.000205228	0.000193977
				118.08	0.000205507	0.000193375
				118.2	0.000205788	0.000192774
				118.32	0.000206069	0.000192174
				118.44	0.00020635	0.000191575
				118.56	0.000206631	0.000190976
				118.68	0.000206913	0.000190379
				118.8	0.000207194	0.000189783
				118.92	0.000207476	0.000189188
				119.04	0.000207757	0.000188594
				119.16	0.000208039	0.000188002
				119.28	0.00020832	0.000187411
				119.4	0.000208601	0.000186822
				119.52	0.000208882	0.000186235
				119.64	0.000209162	0.000185649
				119.76	0.000209442	0.000185065
				119.88	0.000209722	0.000184484

## Sheet: Panel e
Time (ns)	Magnetic field angle (deg)	Δ|S21| Q1 (arb. u.)
0	-0.75	7.77039e-05	0.000129714	0.00025398	0.000327339	0.000328961	0.000439447	0.000436601	0.000394639	0.000334812	0.000235899	0.000165451	0.000138104	0.000138847	0.000155428	0.000161363	0.000241251	0.000213975	0.000331356	0.000315804	0.000263079	0.000327276	0.000251824	0.000202238	0.000173755	0.000156808	0.000141044	0.00016616	0.000161272	0.0001396	0.00018649	0.000183314	0.000198674	0.000257191	0.000227982	0.000221953	0.000206751	0.000227063	0.000228911	0.000197672	0.000177263	0.000159366
4	-0.6	7.52215e-05	0.000152059	0.000267099	0.000339932	0.000414595	0.000487686	0.000539654	0.000554616	0.000500557	0.000473433	0.000302692	0.000217874	0.000154383	0.00015701	0.000115603	0.000137214	0.00015982	0.000165431	0.000229947	0.000261069	0.000282099	0.000319518	0.000304232	0.000346903	0.000207258	0.000247112	0.000216356	0.00021254	0.00024113	0.000243483	0.00023716	0.000187782	0.000188699	0.000179504	0.000288688	0.0002066	0.00021974	0.000197016	0.000237388	0.000197848	0.000189175
8	-0.45	7.97363e-05	8.86345e-05	0.000265326	0.000419239	0.000479531	0.000565816	0.00061517	0.000635831	0.000682708	0.000630259	0.00057567	0.000389947	0.000368357	0.000277798	0.000225469	0.00020309	0.000208152	0.000211742	0.000144187	0.000181004	0.000208286	0.000254679	0.000261997	0.00024732	0.000403598	0.000450222	0.000416455	0.000404195	0.0003273	0.000343337	0.000297919	0.000257687	0.000242496	0.000215204	0.000222419	0.000256707	0.000242094	0.000218957	0.000259351	0.000247178	0.000266868
12	-0.3	5.98807e-05	8.37915e-05	0.000191003	0.000365854	0.000436015	0.000662326	0.000649884	0.000722344	0.000788868	0.000748624	0.000696577	0.000709666	0.000539467	0.000417393	0.000302984	0.000206425	0.000192563	0.000207725	0.00018763	0.000153113	0.00013628	0.000207335	0.000333624	0.00026261	0.0003837	0.000313759	0.000492779	0.000465244	0.000482971	0.000410339	0.000463655	0.000324618	0.000346561	0.000341183	0.000329323	0.000280651	0.000292377	0.00023683	0.000264286	0.000184281	0.000181722
16	-0.15	7.55276e-05	0.000113585	0.000186683	0.000326877	0.000421188	0.000592746	0.0007467	0.000839499	0.000882665	0.000859529	0.000855408	0.000696542	0.000662503	0.000505582	0.000444661	0.000392419	0.000192244	0.000170796	0.000198692	0.00011824	0.000187194	0.000170237	0.000178992	0.000267024	0.000302143	0.000330179	0.000489073	0.000473826	0.000546637	0.000528268	0.000455026	0.000405053	0.000481618	0.000377906	0.00046559	0.000350291	0.000345311	0.000299545	0.000248395	0.00021037	0.000142609
20	1.77636e-15	6.66378e-05	9.63821e-05	0.00016549	0.000281852	0.000331552	0.000479891	0.000574139	0.000648815	0.000774462	0.000703844	0.000813467	0.000839777	0.000780448	0.000605039	0.000577581	0.000434727	0.000357133	0.000245559	0.000175086	0.00012729	0.000172879	0.000217724	0.000178903	0.000263575	0.000375276	0.000428621	0.000370644	0.000592885	0.000534303	0.000497567	0.000623575	0.000445325	0.000496066	0.00041242	0.000357406	0.000364635	0.000291481	0.000268682	0.000222499	0.000206422	0.000194332
24	0.15	7.97922e-05	9.01561e-05	0.000134379	0.000282748	0.000416077	0.000549252	0.0005553	0.000746951	0.00072351	0.000772638	0.000808213	0.000746058	0.000649389	0.000530248	0.0005062	0.000369015	0.000278511	0.000191185	0.000178833	7.79795e-05	7.67179e-05	0.000119281	0.000131325	0.00016288	0.000248542	0.000401687	0.000424672	0.000439163	0.000576048	0.000586055	0.000643812	0.000547216	0.00056595	0.000458384	0.000453365	0.000372484	0.000363491	0.00021495	0.000197227	0.000158749	0.000131872
28	0.3	9.35771e-05	7.03561e-05	0.000147843	0.000180158	0.000340552	0.000555448	0.000649319	0.000800924	0.000728086	0.000692935	0.000695212	0.000590231	0.000561839	0.000526532	0.000312517	0.0002294	0.000187018	9.84615e-05	0.000102182	9.2749e-05	0.00012582	0.00012955	0.0001359	0.000209428	0.00026435	0.000275139	0.000434265	0.000358809	0.000452461	0.000504649	0.000489971	0.0005002	0.000374138	0.000407066	0.000315255	0.000257309	0.000202073	0.00018081	0.000161429	0.00011769	0.000128627
32	0.45	0.000102765	6.71357e-05	0.000137357	0.000208159	0.000333848	0.000513746	0.000529449	0.000669447	0.000666945	0.000476977	0.000292045	0.000492637	0.000458916	0.000391391	0.000284898	0.000262136	0.000188639	0.000144656	0.000120135	0.000107899	0.000149412	0.000179415	0.000225582	0.000337953	0.000236976	0.000334913	0.000305804	0.000403627	0.000482403	0.000384355	0.000417083	0.000255079	0.000341324	0.00031576	0.000223809	0.000184019	0.00016573	9.86644e-05	0.000177416	0.000135365	0.000155107
36	0.6	8.04477e-05	9.46788e-05	0.000154863	0.00020152	0.000270738	0.000445022	0.000597625	0.000578891	0.000694195	0.000621139	0.000489533	0.000625898	0.000372281	0.000325779	0.000287038	0.000212694	9.44832e-05	0.000150051	0.000118442	0.00012261	0.000157047	0.000171028	0.000243327	0.000237583	0.00029375	0.000373768	0.000415469	0.000255726	0.00027406	0.000451	0.000340656	0.000335373	0.000287223	0.000140821	0.000257843	0.000150541	0.000143265	0.000188484	0.000152408	0.000158801	0.000209421
40	0.75	8.63177e-05	7.1764e-05	0.000116293	0.00020871	0.000295678	0.000292845	0.000533016	0.000544768	0.000579835	0.000571961	0.000336275	0.000452525	0.000169252	0.000245692	0.000202409	0.000192749	0.000128184	0.000155932	0.000139972	0.00014085	0.000187567	0.000203836	0.000270773	0.000268821	0.000288838	0.000200635	0.000344982	0.000223725	0.000212515	0.000190862	0.000180007	0.000127031	0.000132641	0.000110204	0.000128826	0.000195861	0.000218806	0.000185036	0.000167922	0.000174675	0.000160881
44	0.9	6.1207e-05	8.02128e-05	0.000133122	0.000186377	0.000184056	0.000334992	0.000368722	0.000441506	0.000294586	0.000260111	0.000242643	0.000243598	0.000254967	0.000145072	0.000151378	0.000141677	0.000117205	0.000131497	0.000147832	0.00017399	0.000219902	0.000229142	0.000192597	0.000150127	0.000306612	0.000248943	0.000227794	0.000158228	0.000124521	0.000237032	0.000155083	0.000286307	0.00015854	0.00025877	0.000142523	0.000221375	0.000140785	0.000198693	0.000162592	0.000113742	0.000149518
48	1.05	5.70685e-05	6.55804e-05	9.84915e-05	0.000194792	0.000226553	0.000214375	0.000122743	0.000225989	0.0003332	0.000338452	0.000138165	0.000116147	0.00025575	0.0002169	0.000142	0.00021606	0.000161846	0.000121419	0.000163026	0.000149496	0.000181355	0.000160763	0.000145588	0.000138519	0.000162476	0.000145935	0.000126486	0.000192319	0.000167475	0.000180812	0.000179945	0.000164266	8.57344e-05	9.13808e-05	6.36523e-05	0.000126769	0.000150577	6.58542e-05	0.000122174	8.32799e-05	0.000118765
52	1.2	7.44612e-05	8.11263e-05	8.5615e-05	0.000172989	0.000208394	0.000274915	0.000223299	0.000215669	0.000135334	0.000145412	0.000115106	0.000107001	0.000111337	0.000162531	0.000144651	0.000167978	0.00014808	0.000119466	0.000104812	0.000100458	9.81634e-05	9.3581e-05	0.000142328	0.000117583	0.000110957	0.000176787	0.000167376	0.000125233	0.00012374	0.000152979	0.00011317	0.000138703	0.000160626	0.000225609	0.00011534	0.000124761	0.000163554	0.000146128	0.000136867	0.000133146	0.000143711
56
60
64
68
72
76
80
84
88
92
96
100
104
108
112
116
120
124
128
132
136
140
144
148
152
156
160

## Sheet: Panel f
Time (ns)	Magnetic field angle (deg)	Δ|S21| Q2 (arb. u.)
0	-0.95	7.77039e-05	0.000779724	0.000742015	0.000757009	0.000630765	0.000582625	0.000578276	0.000578057	0.000559518	0.000689018	0.000618938	0.000624701	0.000510296	0.000573179	0.000538004	0.000537369	0.000488944	0.000470535	0.000456681	0.000453701	0.000442617	0.00043199	0.000398599	0.0004572	0.000443122	0.000375665	0.00041315	0.000298701	0.000336251	0.000326481	0.000335352	0.000359829	0.000302524	0.000343841	0.000335569	0.000342822	0.00031478	0.000308889	0.000293694	0.000293593	0.000278783	0.00027316
4	-0.8	7.52215e-05	0.000902321	0.000826767	0.000663763	0.000654729	0.000628547	0.000555948	0.000544527	0.000578468	0.000514296	0.000512622	0.000549701	0.000612992	0.000626651	0.000600752	0.000544321	0.000467626	0.000462046	0.0004405	0.000421114	0.000412635	0.000406865	0.000350866	0.000468662	0.000474276	0.000436591	0.000448534	0.000433029	0.000424308	0.000421143	0.000401546	0.000380323	0.000381684	0.000288088	0.000356904	0.000330906	0.000282545	0.000286188	0.000325445	0.000316906	0.00031698	0.000328883
8	-0.65	7.97363e-05	0.000945023	0.000831843	0.000776888	0.000704278	0.000608244	0.000541629	0.000489907	0.000409214	0.000440215	0.000438224	0.000557177	0.000529379	0.000558254	0.000610412	0.000585397	0.000593347	0.000590175	0.000531073	0.000462992	0.000468401	0.00046304	0.000429553	0.000436549	0.000348468	0.000411079	0.000415282	0.000402755	0.00039355	0.000337871	0.000372015	0.000392577	0.000377233	0.000370476	0.000371934	0.000336458	0.000337936	0.000295067	0.000294694	0.000283065	0.000252578	0.000270758
12	-0.5	5.98807e-05	0.000970299	0.000882894	0.000825512	0.000736622	0.000679083	0.000589666	0.000512323	0.000435176	0.000401412	0.000456972	0.000459914	0.000430196	0.000628902	0.000540179	0.000639184	0.00060892	0.000603976	0.000533557	0.000547693	0.000525279	0.000478424	0.000409977	0.000363911	0.000427086	0.000373641	0.000316948	0.000323996	0.000406611	0.000299568	0.000266393	0.00035648	0.00029699	0.000382663	0.00038477	0.00034733	0.000316468	0.000372668	0.000379958	0.00033511	0.000339454	0.000284927
16	-0.35	7.55276e-05	0.000933154	0.000860633	0.000806892	0.000676001	0.000580701	0.000491266	0.000418826	0.000376602	0.000301674	0.000271357	0.000399904	0.000306642	0.000378044	0.000535054	0.000494421	0.000598989	0.000609859	0.000582964	0.000634851	0.000595423	0.000517931	0.000497579	0.000502813	0.000430434	0.000373407	0.00037205	0.00036528	0.000379523	0.000295236	0.000294858	0.000256629	0.000271763	0.000315228	0.000301811	0.000332759	0.000308912	0.000351924	0.000365925	0.000368853	0.00035823	0.000336239
20	-0.2	6.66378e-05	0.000863459	0.000875576	0.00080093	0.000732121	0.000584878	0.000500164	0.000432598	0.00036148	0.000316367	0.000250471	0.000324481	0.00037111	0.000402584	0.000398357	0.000508364	0.000504733	0.000616587	0.000565601	0.000605842	0.00054573	0.000575863	0.000480624	0.000446508	0.000236862	0.000396694	0.000412269	0.000366647	0.00031493	0.00020097	0.00031848	0.000297899	0.000255051	0.000257793	0.000243807	0.000293882	0.000259268	0.000266779	0.000332255	0.000311432	0.000287078	0.000298728
24	-0.05	7.97922e-05	0.000991734	0.000883642	0.000826877	0.000720415	0.000616411	0.000465649	0.00032374	0.000318321	0.000252541	0.000259742	0.000231103	0.00025837	0.000389051	0.000451749	0.000469399	0.000485803	0.000557031	0.000533799	0.000639915	0.000637817	0.000431351	0.000610798	0.000506766	0.000508059	0.000464176	0.0004303	0.00023315	0.000323084	0.000285938	0.000323208	0.000374528	0.000358732	0.000437445	0.000371045	0.00027388	0.000304275	0.000266891	0.000299077	0.000320143	0.000366541	0.000316642
28	0.1	9.35771e-05	0.000919239	0.00081727	0.000791196	0.00070132	0.000585695	0.000416702	0.000362366	0.000242639	0.000240181	0.000172868	0.000171167	0.000145211	0.000290246	0.000254666	0.000386043	0.000441705	0.000588906	0.000542562	0.000637437	0.000604124	0.000626167	0.000610439	0.000572514	0.000498185	0.000479461	0.000399979	0.000301743	0.000251069	0.000281434	0.0002107	0.000177869	0.000182578	0.000197944	0.000281479	0.000242514	0.000308079	0.000241762	0.000335251	0.000304575	0.000399054	0.000397297
32	0.25	0.000102765	0.000970478	0.000865925	0.000756907	0.000647564	0.000587867	0.000487903	0.000340935	0.000210064	0.000160043	0.000234893	0.000240624	0.000163533	0.000293757	0.000289314	0.000469179	0.000478277	0.000531731	0.000583565	0.000583703	0.000650746	0.000632852	0.000576152	0.000524185	0.000473976	0.000369062	0.000388745	0.000323874	0.000224133	0.000291838	0.000143919	0.000114397	0.00016817	0.000180971	0.000276105	0.000250737	0.000294829	0.000275016	0.000320048	0.000329777	0.000337051	0.000403936
36	0.4	8.04477e-05	0.000926642	0.000832237	0.000776929	0.000643844	0.000557287	0.000420784	0.000311224	0.000257019	0.000234699	0.000201494	0.000216753	0.000334687	0.000327599	0.000317546	0.000408341	0.00055825	0.000550463	0.000540838	0.000445909	0.000491303	0.000577832	0.000535712	0.000529673	0.000397315	0.000365046	0.000257651	0.000256833	0.000168053	0.000159712	0.00019968	0.000210346	0.000281115	0.000251091	0.000350013	0.00029664	0.000364887	0.000401162	0.000368217	0.000373727	0.000378331	0.000406746
40	0.55	8.63177e-05	0.000852725	0.000804155	0.0007071	0.00060263	0.000553555	0.000419183	0.000296029	0.000235011	0.000260989	0.000272343	0.000218183	0.000268423	0.000273654	0.000368075	0.000455889	0.000502438	0.000527504	0.000598468	0.000562745	0.0006303	0.000531004	0.000538069	0.000463197	0.000305318	0.000305834	0.000257872	0.000192451	0.000175789	0.000182273	0.000214814	0.000209901	0.000260254	0.000252091	0.000258195	0.000364926	0.000379437	0.000348715	0.000376139	0.000350305	0.000386085	0.000398552
44	0.7	6.1207e-05	0.000786763	0.000744537	0.000668723	0.000575403	0.000485386	0.000351588	0.000253807	0.000315613	0.000262315	0.000451684	0.000340364	0.000145141	0.000451933	0.000466177	0.000391897	0.000437993	0.00043833	0.000496897	0.000383634	0.000360031	0.000380548	0.000369214	0.00023749	0.000341725	0.000303156	0.000301037	0.00034211	0.000357168	0.000444906	0.000304622	0.0002981	0.000234887	0.000211524	0.000353356	0.000347609	0.000314125	0.000165659	0.00029307	0.000329793	0.000307168	0.00027524
48	0.85	5.70685e-05	0.000712951	0.00073139	0.00066685	0.000604775	0.000506884	0.000516712	0.000423729	0.000231201	0.000328565	0.00040451	0.000414654	0.000432634	0.000513682	0.00059861	0.000621364	0.000604187	0.000526428	0.000535502	0.000491559	0.000373008	0.000402166	0.000465619	0.000447647	0.000439298	0.00059997	0.00052803	0.00052487	0.000361825	0.000452537	0.000459512	0.000430163	0.000421904	0.0003854	0.000338451	0.000380137	0.000349891	0.000350714	0.000431297	0.000346694	0.000323955	0.000371672
52	1	7.44612e-05	0.000961263	0.000917012	0.000858364	0.000738488	0.000622371	0.000593289	0.000507656	0.00066858	0.000711487	0.000595119	0.000664573	0.000631759	0.000614357	0.000674336	0.000609856	0.000580317	0.000529187	0.000487877	0.000480715	0.00054418	0.000517708	0.000501115	0.000468963	0.000503188	0.00044852	0.000577518	0.000591696	0.000506976	0.000427504	0.000458952	0.000372179	0.00042906	0.000397474	0.00037417	0.000307189	0.000309493	0.000357575	0.000380972	0.000365413	0.000366858	0.000367206
56
60
64
68
72
76
80
84
88
92
96
100
104
108
112
116
120
124
128
132
136
140
144
148
152
156
160
