# Supplementary material for: Cavity-mediated iSWAP oscillations between distant spins
Source: Nat Phys. 2024 Dec 9;21(1):168–74. doi: 10.1038/s41567-024-02694-8 (PMC11746143; doi:10.1038/s41567-024-02694-8)
Supplement: Supplementary file 7 — Numerical source data for Fig. 5. [file 41567_2024_2694_MOESM7_ESM.xlsx]

## Sheet: Panel a
Experiment				Fit
Time (ns)	Δ|S21| Q1 (arb. u.)	Δ|S21| Q2 (arb. u.)		Time (ns)	Δ|S21| Q1 (arb. u.)
2	8.23379e-05	8.73537e-05		2	8.98684e-05
4	8.30347e-05	9.20548e-05		2.06807	8.98769e-05
6	0.000106767	0.000108991		2.13614	8.9891e-05
8	9.3025e-05	0.000108769		2.2042	8.99109e-05
10	8.48771e-05	0.000121462		2.27227	8.99365e-05
12	9.48531e-05	0.000138862		2.34034	8.99679e-05
14	8.99221e-05	0.000165686		2.40841	9.00049e-05
16	9.48661e-05	0.000180401		2.47648	9.00476e-05
18	9.49575e-05	0.000231207		2.54454	9.0096e-05
20	0.000100177	0.000224607		2.61261	9.015e-05
22	8.61772e-05	0.000262095		2.68068	9.02097e-05
24	0.000112789	0.000238555		2.74875	9.02751e-05
26	9.8361e-05	0.000233359		2.81682	9.0346e-05
28	0.000101133	0.000276778		2.88488	9.04226e-05
30	8.7937e-05	0.000311244		2.95295	9.05049e-05
32	9.15818e-05	0.000288144		3.02102	9.05927e-05
34	8.53646e-05	0.000329071		3.08909	9.06861e-05
36	8.44398e-05	0.000287489		3.15716	9.07851e-05
38	8.96289e-05	0.000295692		3.22523	9.08896e-05
40	9.10971e-05	0.000281732		3.29329	9.09998e-05
42	0.000100763	0.000249258		3.36136	9.11154e-05
44	7.89938e-05	0.000265905		3.42943	9.12366e-05
46	0.000104223	0.000215686		3.4975	9.13633e-05
48	9.26869e-05	0.000212681		3.56557	9.14955e-05
50	9.70875e-05	0.000187654		3.63363	9.16331e-05
52	8.08854e-05	0.000168114		3.7017	9.17763e-05
54	8.90856e-05	0.000184192		3.76977	9.19249e-05
56	7.52313e-05	0.000167013		3.83784	9.2079e-05
58	8.65619e-05	0.000161704		3.90591	9.22384e-05
60	8.81466e-05	0.000157806		3.97397	9.24033e-05
62	9.63666e-05	0.000149124		4.04204	9.25736e-05
64	8.1366e-05	0.000137825		4.11011	9.27493e-05
66	8.74162e-05	0.000152131		4.17818	9.29303e-05
68	9.49954e-05	0.000133941		4.24625	9.31167e-05
70	0.000107064	0.000157525		4.31431	9.33085e-05
				4.38238	9.35055e-05
				4.45045	9.37079e-05
				4.51852	9.39155e-05
				4.58659	9.41284e-05
				4.65465	9.43466e-05
				4.72272	9.457e-05
				4.79079	9.47986e-05
				4.85886	9.50324e-05
				4.92693	9.52714e-05
				4.99499	9.55155e-05
				5.06306	9.57648e-05
				5.13113	9.60192e-05
				5.1992	9.62787e-05
				5.26727	9.65433e-05
				5.33534	9.6813e-05
				5.4034	9.70877e-05
				5.47147	9.73674e-05
				5.53954	9.76521e-05
				5.60761	9.79419e-05
				5.67568	9.82365e-05
				5.74374	9.85362e-05
				5.81181	9.88407e-05
				5.87988	9.91501e-05
				5.94795	9.94645e-05
				6.01602	9.97836e-05
				6.08408	0.000100108
				6.15215	0.000100436
				6.22022	0.00010077
				6.28829	0.000101108
				6.35636	0.000101452
				6.42442	0.000101799
				6.49249	0.000102152
				6.56056	0.000102509
				6.62863	0.000102871
				6.6967	0.000103238
				6.76476	0.000103609
				6.83283	0.000103984
				6.9009	0.000104365
				6.96897	0.000104749
				7.03704	0.000105139
				7.10511	0.000105532
				7.17317	0.000105931
				7.24124	0.000106333
				7.30931	0.00010674
				7.37738	0.000107152
				7.44545	0.000107567
				7.51351	0.000107987
				7.58158	0.000108412
				7.64965	0.000108841
				7.71772	0.000109273
				7.78579	0.000109711
				7.85385	0.000110152
				7.92192	0.000110597
				7.98999	0.000111047
				8.05806	0.000111501
				8.12613	0.000111959
				8.19419	0.000112421
				8.26226	0.000112886
				8.33033	0.000113356
				8.3984	0.00011383
				8.46647	0.000114308
				8.53453	0.00011479
				8.6026	0.000115276
				8.67067	0.000115765
				8.73874	0.000116258
				8.80681	0.000116756
				8.87487	0.000117256
				8.94294	0.000117761
				9.01101	0.00011827
				9.07908	0.000118782
				9.14715	0.000119297
				9.21522	0.000119817
				9.28328	0.00012034
				9.35135	0.000120866
				9.41942	0.000121396
				9.48749	0.00012193
				9.55556	0.000122467
				9.62362	0.000123007
				9.69169	0.000123551
				9.75976	0.000124098
				9.82783	0.000124649
				9.8959	0.000125203
				9.96396	0.00012576
				10.032	0.00012632
				10.1001	0.000126884
				10.1682	0.000127451
				10.2362	0.000128021
				10.3043	0.000128594
				10.3724	0.00012917
				10.4404	0.000129749
				10.5085	0.000130332
				10.5766	0.000130917
				10.6446	0.000131505
				10.7127	0.000132097
				10.7808	0.000132691
				10.8488	0.000133288
				10.9169	0.000133888
				10.985	0.00013449
				11.0531	0.000135096
				11.1211	0.000135704
				11.1892	0.000136315
				11.2573	0.000136928
				11.3253	0.000137544
				11.3934	0.000138163
				11.4615	0.000138785
				11.5295	0.000139408
				11.5976	0.000140035
				11.6657	0.000140664
				11.7337	0.000141295
				11.8018	0.000141929
				11.8699	0.000142565
				11.9379	0.000143203
				12.006	0.000143844
				12.0741	0.000144487
				12.1421	0.000145132
				12.2102	0.000145779
				12.2783	0.000146429
				12.3463	0.000147081
				12.4144	0.000147734
				12.4825	0.00014839
				12.5506	0.000149048
				12.6186	0.000149708
				12.6867	0.00015037
				12.7548	0.000151033
				12.8228	0.000151699
				12.8909	0.000152366
				12.959	0.000153036
				13.027	0.000153707
				13.0951	0.00015438
				13.1632	0.000155054
				13.2312	0.00015573
				13.2993	0.000156408
				13.3674	0.000157087
				13.4354	0.000157769
				13.5035	0.000158451
				13.5716	0.000159135
				13.6396	0.000159821
				13.7077	0.000160508
				13.7758	0.000161196
				13.8438	0.000161886
				13.9119	0.000162577
				13.98	0.000163269
				14.048	0.000163962
				14.1161	0.000164657
				14.1842	0.000165353
				14.2523	0.00016605
				14.3203	0.000166749
				14.3884	0.000167448
				14.4565	0.000168148
				14.5245	0.00016885
				14.5926	0.000169552
				14.6607	0.000170255
				14.7287	0.000170959
				14.7968	0.000171664
				14.8649	0.00017237
				14.9329	0.000173077
				15.001	0.000173784
				15.0691	0.000174492
				15.1371	0.000175201
				15.2052	0.000175911
				15.2733	0.000176621
				15.3413	0.000177331
				15.4094	0.000178043
				15.4775	0.000178754
				15.5455	0.000179467
				15.6136	0.000180179
				15.6817	0.000180892
				15.7497	0.000181606
				15.8178	0.000182319
				15.8859	0.000183033
				15.954	0.000183748
				16.022	0.000184462
				16.0901	0.000185177
				16.1582	0.000185892
				16.2262	0.000186607
				16.2943	0.000187322
				16.3624	0.000188037
				16.4304	0.000188753
				16.4985	0.000189468
				16.5666	0.000190183
				16.6346	0.000190898
				16.7027	0.000191613
				16.7708	0.000192328
				16.8388	0.000193042
				16.9069	0.000193757
				16.975	0.000194471
				17.043	0.000195185
				17.1111	0.000195898
				17.1792	0.000196611
				17.2472	0.000197324
				17.3153	0.000198036
				17.3834	0.000198748
				17.4515	0.00019946
				17.5195	0.000200171
				17.5876	0.000200881
				17.6557	0.000201591
				17.7237	0.0002023
				17.7918	0.000203008
				17.8599	0.000203716
				17.9279	0.000204423
				17.996	0.000205129
				18.0641	0.000205835
				18.1321	0.000206539
				18.2002	0.000207243
				18.2683	0.000207946
				18.3363	0.000208648
				18.4044	0.000209349
				18.4725	0.000210049
				18.5405	0.000210747
				18.6086	0.000211445
				18.6767	0.000212142
				18.7447	0.000212838
				18.8128	0.000213532
				18.8809	0.000214226
				18.9489	0.000214918
				19.017	0.000215609
				19.0851	0.000216298
				19.1532	0.000216986
				19.2212	0.000217673
				19.2893	0.000218359
				19.3574	0.000219043
				19.4254	0.000219726
				19.4935	0.000220407
				19.5616	0.000221086
				19.6296	0.000221765
				19.6977	0.000222441
				19.7658	0.000223116
				19.8338	0.00022379
				19.9019	0.000224461
				19.97	0.000225131
				20.038	0.0002258
				20.1061	0.000226466
				20.1742	0.000227131
				20.2422	0.000227794
				20.3103	0.000228455
				20.3784	0.000229114
				20.4464	0.000229772
				20.5145	0.000230427
				20.5826	0.000231081
				20.6507	0.000231732
				20.7187	0.000232382
				20.7868	0.000233029
				20.8549	0.000233675
				20.9229	0.000234318
				20.991	0.000234959
				21.0591	0.000235598
				21.1271	0.000236235
				21.1952	0.000236869
				21.2633	0.000237502
				21.3313	0.000238132
				21.3994	0.00023876
				21.4675	0.000239385
				21.5355	0.000240008
				21.6036	0.000240629
				21.6717	0.000241247
				21.7397	0.000241863
				21.8078	0.000242477
				21.8759	0.000243088
				21.9439	0.000243696
				22.012	0.000244302
				22.0801	0.000244905
				22.1481	0.000245506
				22.2162	0.000246104
				22.2843	0.0002467
				22.3524	0.000247293
				22.4204	0.000247883
				22.4885	0.00024847
				22.5566	0.000249055
				22.6246	0.000249637
				22.6927	0.000250216
				22.7608	0.000250793
				22.8288	0.000251366
				22.8969	0.000251937
				22.965	0.000252504
				23.033	0.000253069
				23.1011	0.000253631
				23.1692	0.00025419
				23.2372	0.000254746
				23.3053	0.000255299
				23.3734	0.000255849
				23.4414	0.000256396
				23.5095	0.00025694
				23.5776	0.000257481
				23.6456	0.000258018
				23.7137	0.000258553
				23.7818	0.000259084
				23.8498	0.000259612
				23.9179	0.000260137
				23.986	0.000260659
				24.0541	0.000261177
				24.1221	0.000261693
				24.1902	0.000262205
				24.2583	0.000262713
				24.3263	0.000263219
				24.3944	0.00026372
				24.4625	0.000264219
				24.5305	0.000264714
				24.5986	0.000265206
				24.6667	0.000265695
				24.7347	0.000266179
				24.8028	0.000266661
				24.8709	0.000267139
				24.9389	0.000267613
				25.007	0.000268084
				25.0751	0.000268552
				25.1431	0.000269016
				25.2112	0.000269476
				25.2793	0.000269933
				25.3473	0.000270386
				25.4154	0.000270835
				25.4835	0.000271281
				25.5516	0.000271724
				25.6196	0.000272162
				25.6877	0.000272597
				25.7558	0.000273028
				25.8238	0.000273456
				25.8919	0.000273879
				25.96	0.000274299
				26.028	0.000274715
				26.0961	0.000275128
				26.1642	0.000275536
				26.2322	0.000275941
				26.3003	0.000276342
				26.3684	0.000276739
				26.4364	0.000277132
				26.5045	0.000277522
				26.5726	0.000277907
				26.6406	0.000278289
				26.7087	0.000278666
				26.7768	0.00027904
				26.8448	0.00027941
				26.9129	0.000279776
				26.981	0.000280138
				27.049	0.000280496
				27.1171	0.00028085
				27.1852	0.000281199
				27.2533	0.000281545
				27.3213	0.000281887
				27.3894	0.000282225
				27.4575	0.000282559
				27.5255	0.000282889
				27.5936	0.000283215
				27.6617	0.000283536
				27.7297	0.000283854
				27.7978	0.000284167
				27.8659	0.000284477
				27.9339	0.000284782
				28.002	0.000285083
				28.0701	0.00028538
				28.1381	0.000285673
				28.2062	0.000285961
				28.2743	0.000286246
				28.3423	0.000286526
				28.4104	0.000286802
				28.4785	0.000287075
				28.5465	0.000287342
				28.6146	0.000287606
				28.6827	0.000287865
				28.7508	0.000288121
				28.8188	0.000288372
				28.8869	0.000288618
				28.955	0.000288861
				29.023	0.000289099
				29.0911	0.000289333
				29.1592	0.000289563
				29.2272	0.000289788
				29.2953	0.00029001
				29.3634	0.000290227
				29.4314	0.00029044
				29.4995	0.000290648
				29.5676	0.000290852
				29.6356	0.000291052
				29.7037	0.000291248
				29.7718	0.000291439
				29.8398	0.000291626
				29.9079	0.000291809
				29.976	0.000291987
				30.044	0.000292161
				30.1121	0.000292331
				30.1802	0.000292497
				30.2482	0.000292658
				30.3163	0.000292815
				30.3844	0.000292967
				30.4525	0.000293116
				30.5205	0.00029326
				30.5886	0.000293399
				30.6567	0.000293535
				30.7247	0.000293666
				30.7928	0.000293792
				30.8609	0.000293915
				30.9289	0.000294033
				30.997	0.000294146
				31.0651	0.000294256
				31.1331	0.000294361
				31.2012	0.000294461
				31.2693	0.000294558
				31.3373	0.00029465
				31.4054	0.000294738
				31.4735	0.000294821
				31.5415	0.0002949
				31.6096	0.000294975
				31.6777	0.000295046
				31.7457	0.000295112
				31.8138	0.000295174
				31.8819	0.000295232
				31.9499	0.000295285
				32.018	0.000295334
				32.0861	0.000295379
				32.1542	0.000295419
				32.2222	0.000295455
				32.2903	0.000295487
				32.3584	0.000295515
				32.4264	0.000295538
				32.4945	0.000295557
				32.5626	0.000295572
				32.6306	0.000295582
				32.6987	0.000295589
				32.7668	0.000295591
				32.8348	0.000295588
				32.9029	0.000295582
				32.971	0.000295571
				33.039	0.000295556
				33.1071	0.000295537
				33.1752	0.000295514
				33.2432	0.000295486
				33.3113	0.000295455
				33.3794	0.000295419
				33.4474	0.000295379
				33.5155	0.000295334
				33.5836	0.000295286
				33.6517	0.000295233
				33.7197	0.000295177
				33.7878	0.000295116
				33.8559	0.000295051
				33.9239	0.000294981
				33.992	0.000294908
				34.0601	0.000294831
				34.1281	0.000294749
				34.1962	0.000294664
				34.2643	0.000294574
				34.3323	0.00029448
				34.4004	0.000294383
				34.4685	0.000294281
				34.5365	0.000294175
				34.6046	0.000294065
				34.6727	0.000293951
				34.7407	0.000293833
				34.8088	0.000293711
				34.8769	0.000293585
				34.9449	0.000293455
				35.013	0.000293321
				35.0811	0.000293184
				35.1491	0.000293042
				35.2172	0.000292896
				35.2853	0.000292747
				35.3534	0.000292593
				35.4214	0.000292436
				35.4895	0.000292275
				35.5576	0.00029211
				35.6256	0.000291941
				35.6937	0.000291768
				35.7618	0.000291591
				35.8298	0.000291411
				35.8979	0.000291227
				35.966	0.000291039
				36.034	0.000290847
				36.1021	0.000290651
				36.1702	0.000290452
				36.2382	0.000290249
				36.3063	0.000290042
				36.3744	0.000289832
				36.4424	0.000289618
				36.5105	0.0002894
				36.5786	0.000289179
				36.6466	0.000288954
				36.7147	0.000288725
				36.7828	0.000288493
				36.8509	0.000288257
				36.9189	0.000288018
				36.987	0.000287775
				37.0551	0.000287528
				37.1231	0.000287278
				37.1912	0.000287025
				37.2593	0.000286768
				37.3273	0.000286508
				37.3954	0.000286244
				37.4635	0.000285976
				37.5315	0.000285706
				37.5996	0.000285432
				37.6677	0.000285154
				37.7357	0.000284873
				37.8038	0.000284589
				37.8719	0.000284301
				37.9399	0.000284011
				38.008	0.000283716
				38.0761	0.000283419
				38.1441	0.000283118
				38.2122	0.000282815
				38.2803	0.000282507
				38.3483	0.000282197
				38.4164	0.000281884
				38.4845	0.000281567
				38.5526	0.000281247
				38.6206	0.000280925
				38.6887	0.000280599
				38.7568	0.00028027
				38.8248	0.000279937
				38.8929	0.000279602
				38.961	0.000279264
				39.029	0.000278923
				39.0971	0.000278579
				39.1652	0.000278232
				39.2332	0.000277882
				39.3013	0.000277529
				39.3694	0.000277173
				39.4374	0.000276815
				39.5055	0.000276453
				39.5736	0.000276089
				39.6416	0.000275722
				39.7097	0.000275352
				39.7778	0.000274979
				39.8458	0.000274603
				39.9139	0.000274225
				39.982	0.000273845
				40.0501	0.000273461
				40.1181	0.000273075
				40.1862	0.000272686
				40.2543	0.000272295
				40.3223	0.000271901
				40.3904	0.000271504
				40.4585	0.000271105
				40.5265	0.000270703
				40.5946	0.000270299
				40.6627	0.000269893
				40.7307	0.000269484
				40.7988	0.000269072
				40.8669	0.000268658
				40.9349	0.000268242
				41.003	0.000267824
				41.0711	0.000267403
				41.1391	0.000266979
				41.2072	0.000266554
				41.2753	0.000266126
				41.3433	0.000265696
				41.4114	0.000265264
				41.4795	0.000264829
				41.5475	0.000264393
				41.6156	0.000263954
				41.6837	0.000263513
				41.7518	0.00026307
				41.8198	0.000262625
				41.8879	0.000262178
				41.956	0.000261729
				42.024	0.000261278
				42.0921	0.000260825
				42.1602	0.00026037
				42.2282	0.000259913
				42.2963	0.000259455
				42.3644	0.000258994
				42.4324	0.000258532
				42.5005	0.000258067
				42.5686	0.000257601
				42.6366	0.000257133
				42.7047	0.000256664
				42.7728	0.000256192
				42.8408	0.000255719
				42.9089	0.000255244
				42.977	0.000254768
				43.045	0.00025429
				43.1131	0.00025381
				43.1812	0.000253329
				43.2492	0.000252847
				43.3173	0.000252362
				43.3854	0.000251877
				43.4535	0.000251389
				43.5215	0.000250901
				43.5896	0.000250411
				43.6577	0.000249919
				43.7257	0.000249427
				43.7938	0.000248932
				43.8619	0.000248437
				43.9299	0.00024794
				43.998	0.000247442
				44.0661	0.000246943
				44.1341	0.000246442
				44.2022	0.000245941
				44.2703	0.000245438
				44.3383	0.000244934
				44.4064	0.000244429
				44.4745	0.000243923
				44.5425	0.000243416
				44.6106	0.000242908
				44.6787	0.000242398
				44.7467	0.000241888
				44.8148	0.000241377
				44.8829	0.000240865
				44.951	0.000240352
				45.019	0.000239838
				45.0871	0.000239324
				45.1552	0.000238808
				45.2232	0.000238292
				45.2913	0.000237775
				45.3594	0.000237257
				45.4274	0.000236739
				45.4955	0.000236219
				45.5636	0.000235699
				45.6316	0.000235179
				45.6997	0.000234658
				45.7678	0.000234136
				45.8358	0.000233614
				45.9039	0.000233091
				45.972	0.000232568
				46.04	0.000232044
				46.1081	0.00023152
				46.1762	0.000230995
				46.2442	0.00023047
				46.3123	0.000229945
				46.3804	0.000229419
				46.4484	0.000228893
				46.5165	0.000228366
				46.5846	0.00022784
				46.6527	0.000227313
				46.7207	0.000226786
				46.7888	0.000226258
				46.8569	0.000225731
				46.9249	0.000225203
				46.993	0.000224675
				47.0611	0.000224148
				47.1291	0.00022362
				47.1972	0.000223092
				47.2653	0.000222564
				47.3333	0.000222036
				47.4014	0.000221508
				47.4695	0.00022098
				47.5375	0.000220452
				47.6056	0.000219924
				47.6737	0.000219397
				47.7417	0.00021887
				47.8098	0.000218342
				47.8779	0.000217815
				47.9459	0.000217289
				48.014	0.000216762
				48.0821	0.000216236
				48.1502	0.00021571
				48.2182	0.000215185
				48.2863	0.00021466
				48.3544	0.000214135
				48.4224	0.00021361
				48.4905	0.000213087
				48.5586	0.000212563
				48.6266	0.00021204
				48.6947	0.000211518
				48.7628	0.000210996
				48.8308	0.000210474
				48.8989	0.000209954
				48.967	0.000209434
				49.035	0.000208914
				49.1031	0.000208395
				49.1712	0.000207877
				49.2392	0.00020736
				49.3073	0.000206843
				49.3754	0.000206327
				49.4434	0.000205812
				49.5115	0.000205298
				49.5796	0.000204784
				49.6476	0.000204271
				49.7157	0.00020376
				49.7838	0.000203249
				49.8519	0.000202739
				49.9199	0.00020223
				49.988	0.000201722
				50.0561	0.000201215
				50.1241	0.000200709
				50.1922	0.000200204
				50.2603	0.0001997
				50.3283	0.000199197
				50.3964	0.000198695
				50.4645	0.000198195
				50.5325	0.000197695
				50.6006	0.000197197
				50.6687	0.0001967
				50.7367	0.000196204
				50.8048	0.00019571
				50.8729	0.000195216
				50.9409	0.000194724
				51.009	0.000194234
				51.0771	0.000193744
				51.1451	0.000193256
				51.2132	0.00019277
				51.2813	0.000192284
				51.3493	0.000191801
				51.4174	0.000191318
				51.4855	0.000190837
				51.5536	0.000190358
				51.6216	0.00018988
				51.6897	0.000189404
				51.7578	0.000188929
				51.8258	0.000188456
				51.8939	0.000187984
				51.962	0.000187514
				52.03	0.000187046
				52.0981	0.000186579
				52.1662	0.000186114
				52.2342	0.000185651
				52.3023	0.000185189
				52.3704	0.000184729
				52.4384	0.000184271
				52.5065	0.000183814
				52.5746	0.00018336
				52.6426	0.000182907
				52.7107	0.000182456
				52.7788	0.000182007
				52.8468	0.00018156
				52.9149	0.000181114
				52.983	0.000180671
				53.0511	0.00018023
				53.1191	0.00017979
				53.1872	0.000179352
				53.2553	0.000178917
				53.3233	0.000178483
				53.3914	0.000178052
				53.4595	0.000177622
				53.5275	0.000177195
				53.5956	0.000176769
				53.6637	0.000176346
				53.7317	0.000175925
				53.7998	0.000175506
				53.8679	0.000175089
				53.9359	0.000174674
				54.004	0.000174262
				54.0721	0.000173852
				54.1401	0.000173443
				54.2082	0.000173038
				54.2763	0.000172634
				54.3443	0.000172233
				54.4124	0.000171834
				54.4805	0.000171437
				54.5485	0.000171042
				54.6166	0.00017065
				54.6847	0.00017026
				54.7528	0.000169873
				54.8208	0.000169488
				54.8889	0.000169105
				54.957	0.000168725
				55.025	0.000168347
				55.0931	0.000167972
				55.1612	0.000167599
				55.2292	0.000167228
				55.2973	0.000166861
				55.3654	0.000166495
				55.4334	0.000166132
				55.5015	0.000165772
				55.5696	0.000165414
				55.6376	0.000165059
				55.7057	0.000164706
				55.7738	0.000164356
				55.8418	0.000164008
				55.9099	0.000163663
				55.978	0.000163321
				56.046	0.000162981
				56.1141	0.000162644
				56.1822	0.00016231
				56.2503	0.000161978
				56.3183	0.000161649
				56.3864	0.000161323
				56.4545	0.000160999
				56.5225	0.000160678
				56.5906	0.00016036
				56.6587	0.000160045
				56.7267	0.000159732
				56.7948	0.000159422
				56.8629	0.000159115
				56.9309	0.000158811
				56.999	0.000158509
				57.0671	0.000158211
				57.1351	0.000157915
				57.2032	0.000157622
				57.2713	0.000157332
				57.3393	0.000157044
				57.4074	0.00015676
				57.4755	0.000156478
				57.5435	0.0001562
				57.6116	0.000155924
				57.6797	0.000155651
				57.7477	0.000155381
				57.8158	0.000155114
				57.8839	0.00015485
				57.952	0.000154589
				58.02	0.000154331
				58.0881	0.000154075
				58.1562	0.000153823
				58.2242	0.000153574
				58.2923	0.000153328
				58.3604	0.000153084
				58.4284	0.000152844
				58.4965	0.000152607
				58.5646	0.000152372
				58.6326	0.000152141
				58.7007	0.000151913
				58.7688	0.000151688
				58.8368	0.000151466
				58.9049	0.000151247
				58.973	0.000151031
				59.041	0.000150818
				59.1091	0.000150608
				59.1772	0.000150401
				59.2452	0.000150197
				59.3133	0.000149996
				59.3814	0.000149799
				59.4494	0.000149604
				59.5175	0.000149413
				59.5856	0.000149225
				59.6537	0.00014904
				59.7217	0.000148858
				59.7898	0.000148679
				59.8579	0.000148503
				59.9259	0.000148331
				59.994	0.000148161
				60.0621	0.000147995
				60.1301	0.000147831
				60.1982	0.000147671
				60.2663	0.000147515
				60.3343	0.000147361
				60.4024	0.00014721
				60.4705	0.000147063
				60.5385	0.000146919
				60.6066	0.000146777
				60.6747	0.00014664
				60.7427	0.000146505
				60.8108	0.000146373
				60.8789	0.000146245
				60.9469	0.00014612
				61.015	0.000145998
				61.0831	0.000145879
				61.1512	0.000145763
				61.2192	0.000145651
				61.2873	0.000145541
				61.3554	0.000145435
				61.4234	0.000145332
				61.4915	0.000145233
				61.5596	0.000145136
				61.6276	0.000145043
				61.6957	0.000144952
				61.7638	0.000144866
				61.8318	0.000144782
				61.8999	0.000144701
				61.968	0.000144624
				62.036	0.00014455
				62.1041	0.000144479
				62.1722	0.000144411
				62.2402	0.000144346
				62.3083	0.000144285
				62.3764	0.000144226
				62.4444	0.000144171
				62.5125	0.000144119
				62.5806	0.000144071
				62.6486	0.000144025
				62.7167	0.000143983
				62.7848	0.000143943
				62.8529	0.000143907
				62.9209	0.000143875
				62.989	0.000143845
				63.0571	0.000143818
				63.1251	0.000143795
				63.1932	0.000143775
				63.2613	0.000143758
				63.3293	0.000143744
				63.3974	0.000143733
				63.4655	0.000143725
				63.5335	0.000143721
				63.6016	0.00014372
				63.6697	0.000143721
				63.7377	0.000143726
				63.8058	0.000143734
				63.8739	0.000143746
				63.9419	0.00014376
				64.01	0.000143777
				64.0781	0.000143798
				64.1461	0.000143821
				64.2142	0.000143848
				64.2823	0.000143878
				64.3504	0.00014391
				64.4184	0.000143946
				64.4865	0.000143985
				64.5546	0.000144027
				64.6226	0.000144073
				64.6907	0.000144121
				64.7588	0.000144172
				64.8268	0.000144226
				64.8949	0.000144283
				64.963	0.000144344
				65.031	0.000144407
				65.0991	0.000144473
				65.1672	0.000144543
				65.2352	0.000144615
				65.3033	0.00014469
				65.3714	0.000144769
				65.4394	0.00014485
				65.5075	0.000144934
				65.5756	0.000145022
				65.6436	0.000145112
				65.7117	0.000145205
				65.7798	0.000145301
				65.8478	0.0001454
				65.9159	0.000145502
				65.984	0.000145606
				66.0521	0.000145714
				66.1201	0.000145825
				66.1882	0.000145938
				66.2563	0.000146054
				66.3243	0.000146174
				66.3924	0.000146296
				66.4605	0.00014642
				66.5285	0.000146548
				66.5966	0.000146679
				66.6647	0.000146812
				66.7327	0.000146948
				66.8008	0.000147087
				66.8689	0.000147229
				66.9369	0.000147373
				67.005	0.000147521
				67.0731	0.00014767
				67.1411	0.000147823
				67.2092	0.000147979
				67.2773	0.000148137
				67.3453	0.000148298
				67.4134	0.000148461
				67.4815	0.000148627
				67.5495	0.000148796
				67.6176	0.000148968
				67.6857	0.000149142
				67.7538	0.000149319
				67.8218	0.000149498
				67.8899	0.000149681
				67.958	0.000149865
				68.026	0.000150052
				68.0941	0.000150242
				68.1622	0.000150435
				68.2302	0.00015063
				68.2983	0.000150827
				68.3664	0.000151027
				68.4344	0.000151229
				68.5025	0.000151434
				68.5706	0.000151642
				68.6386	0.000151852
				68.7067	0.000152064
				68.7748	0.000152279
				68.8428	0.000152496
				68.9109	0.000152716
				68.979	0.000152938
				69.047	0.000153162
				69.1151	0.000153389
				69.1832	0.000153618
				69.2513	0.00015385
				69.3193	0.000154084
				69.3874	0.00015432
				69.4555	0.000154558
				69.5235	0.000154799
				69.5916	0.000155042
				69.6597	0.000155287
				69.7277	0.000155535
				69.7958	0.000155785
				69.8639	0.000156037
				69.9319	0.000156291
				70	0.000156547

## Sheet: Panel b
Experiment				Fit
Time (ns)	Δ|S21| Q1 (arb. u.)	Δ|S21| Q2 (arb. u.)		Time (ns)	Δ|S21| Q1 (arb. u.)
2	9.15788e-05	8.64164e-05		2	8.45853e-05
4	0.000102734	9.5396e-05		2.06807	8.45312e-05
6	8.96527e-05	9.12624e-05		2.13614	8.44876e-05
8	0.000117639	8.10962e-05		2.2042	8.44546e-05
10	0.000141186	0.000102624		2.27227	8.44321e-05
12	0.00017866	9.58266e-05		2.34034	8.44201e-05
14	0.000228366	0.000111435		2.40841	8.44186e-05
16	0.000214077	8.55781e-05		2.47648	8.44276e-05
18	0.00028809	0.000103194		2.54454	8.44471e-05
20	0.000303483	9.4869e-05		2.61261	8.4477e-05
22	0.00031748	0.000116149		2.68068	8.45174e-05
24	0.000448019	0.000113025		2.74875	8.45683e-05
26	0.000405568	9.33319e-05		2.81682	8.46295e-05
28	0.00040544	0.000134616		2.88488	8.47012e-05
30	0.000471882	0.000104846		2.95295	8.47832e-05
32	0.000455815	0.00012587		3.02102	8.48756e-05
34	0.00047254	0.000133038		3.08909	8.49784e-05
36	0.000411747	0.000128345		3.15716	8.50915e-05
38	0.000390809	0.000127542		3.22523	8.52149e-05
40	0.00037599	0.000109614		3.29329	8.53486e-05
42	0.000357143	9.7888e-05		3.36136	8.54926e-05
44	0.000318728	0.000108811		3.42943	8.56468e-05
46	0.000321961	9.62656e-05		3.4975	8.58113e-05
48	0.000270029	0.000107189		3.56557	8.5986e-05
50	0.000244134	8.56049e-05		3.63363	8.61709e-05
52	0.000242598	9.53017e-05		3.7017	8.63659e-05
54	0.000244035	0.000104096		3.76977	8.65711e-05
56	0.000180937	7.93004e-05		3.83784	8.67864e-05
58	0.000196496	0.000110593		3.90591	8.70119e-05
60	0.000180433	8.77326e-05		3.97397	8.72474e-05
62	0.000170023	8.72667e-05		4.04204	8.74929e-05
64	0.00015584	0.000106581		4.11011	8.77485e-05
66	0.00017165	9.84396e-05		4.17818	8.80141e-05
68	0.000192074	9.96776e-05		4.24625	8.82897e-05
70	0.000190088	0.00011085		4.31431	8.85752e-05
				4.38238	8.88706e-05
				4.45045	8.91759e-05
				4.51852	8.94911e-05
				4.58659	8.98162e-05
				4.65465	9.0151e-05
				4.72272	9.04956e-05
				4.79079	9.085e-05
				4.85886	9.12141e-05
				4.92693	9.15879e-05
				4.99499	9.19713e-05
				5.06306	9.23644e-05
				5.13113	9.2767e-05
				5.1992	9.31792e-05
				5.26727	9.3601e-05
				5.33534	9.40322e-05
				5.4034	9.44729e-05
				5.47147	9.4923e-05
				5.53954	9.53825e-05
				5.60761	9.58514e-05
				5.67568	9.63296e-05
				5.74374	9.6817e-05
				5.81181	9.73137e-05
				5.87988	9.78197e-05
				5.94795	9.83348e-05
				6.01602	9.8859e-05
				6.08408	9.93923e-05
				6.15215	9.99347e-05
				6.22022	0.000100486
				6.28829	0.000101046
				6.35636	0.000101616
				6.42442	0.000102194
				6.49249	0.000102781
				6.56056	0.000103377
				6.62863	0.000103981
				6.6967	0.000104595
				6.76476	0.000105217
				6.83283	0.000105848
				6.9009	0.000106487
				6.96897	0.000107135
				7.03704	0.000107791
				7.10511	0.000108456
				7.17317	0.000109129
				7.24124	0.000109811
				7.30931	0.000110501
				7.37738	0.000111199
				7.44545	0.000111905
				7.51351	0.00011262
				7.58158	0.000113343
				7.64965	0.000114074
				7.71772	0.000114813
				7.78579	0.00011556
				7.85385	0.000116315
				7.92192	0.000117078
				7.98999	0.000117848
				8.05806	0.000118627
				8.12613	0.000119413
				8.19419	0.000120207
				8.26226	0.000121009
				8.33033	0.000121818
				8.3984	0.000122634
				8.46647	0.000123459
				8.53453	0.00012429
				8.6026	0.000125129
				8.67067	0.000125976
				8.73874	0.00012683
				8.80681	0.000127691
				8.87487	0.000128559
				8.94294	0.000129434
				9.01101	0.000130316
				9.07908	0.000131206
				9.14715	0.000132102
				9.21522	0.000133005
				9.28328	0.000133915
				9.35135	0.000134832
				9.41942	0.000135756
				9.48749	0.000136686
				9.55556	0.000137623
				9.62362	0.000138566
				9.69169	0.000139517
				9.75976	0.000140473
				9.82783	0.000141436
				9.8959	0.000142405
				9.96396	0.000143381
				10.032	0.000144362
				10.1001	0.00014535
				10.1682	0.000146344
				10.2362	0.000147344
				10.3043	0.00014835
				10.3724	0.000149362
				10.4404	0.00015038
				10.5085	0.000151404
				10.5766	0.000152433
				10.6446	0.000153468
				10.7127	0.000154509
				10.7808	0.000155555
				10.8488	0.000156607
				10.9169	0.000157664
				10.985	0.000158727
				11.0531	0.000159795
				11.1211	0.000160868
				11.1892	0.000161946
				11.2573	0.00016303
				11.3253	0.000164118
				11.3934	0.000165212
				11.4615	0.000166311
				11.5295	0.000167414
				11.5976	0.000168522
				11.6657	0.000169635
				11.7337	0.000170753
				11.8018	0.000171875
				11.8699	0.000173002
				11.9379	0.000174133
				12.006	0.000175269
				12.0741	0.000176409
				12.1421	0.000177554
				12.2102	0.000178703
				12.2783	0.000179856
				12.3463	0.000181013
				12.4144	0.000182174
				12.4825	0.000183339
				12.5506	0.000184508
				12.6186	0.00018568
				12.6867	0.000186857
				12.7548	0.000188037
				12.8228	0.000189221
				12.8909	0.000190409
				12.959	0.0001916
				13.027	0.000192794
				13.0951	0.000193992
				13.1632	0.000195193
				13.2312	0.000196398
				13.2993	0.000197606
				13.3674	0.000198816
				13.4354	0.00020003
				13.5035	0.000201247
				13.5716	0.000202467
				13.6396	0.000203689
				13.7077	0.000204915
				13.7758	0.000206143
				13.8438	0.000207374
				13.9119	0.000208607
				13.98	0.000209843
				14.048	0.000211081
				14.1161	0.000212322
				14.1842	0.000213565
				14.2523	0.00021481
				14.3203	0.000216058
				14.3884	0.000217307
				14.4565	0.000218559
				14.5245	0.000219812
				14.5926	0.000221068
				14.6607	0.000222325
				14.7287	0.000223584
				14.7968	0.000224845
				14.8649	0.000226107
				14.9329	0.000227371
				15.001	0.000228637
				15.0691	0.000229904
				15.1371	0.000231172
				15.2052	0.000232442
				15.2733	0.000233713
				15.3413	0.000234985
				15.4094	0.000236258
				15.4775	0.000237532
				15.5455	0.000238807
				15.6136	0.000240083
				15.6817	0.00024136
				15.7497	0.000242637
				15.8178	0.000243916
				15.8859	0.000245195
				15.954	0.000246474
				16.022	0.000247754
				16.0901	0.000249034
				16.1582	0.000250315
				16.2262	0.000251596
				16.2943	0.000252877
				16.3624	0.000254159
				16.4304	0.00025544
				16.4985	0.000256722
				16.5666	0.000258003
				16.6346	0.000259285
				16.7027	0.000260566
				16.7708	0.000261847
				16.8388	0.000263128
				16.9069	0.000264408
				16.975	0.000265688
				17.043	0.000266967
				17.1111	0.000268246
				17.1792	0.000269524
				17.2472	0.000270801
				17.3153	0.000272078
				17.3834	0.000273354
				17.4515	0.000274629
				17.5195	0.000275903
				17.5876	0.000277175
				17.6557	0.000278447
				17.7237	0.000279718
				17.7918	0.000280987
				17.8599	0.000282255
				17.9279	0.000283522
				17.996	0.000284788
				18.0641	0.000286051
				18.1321	0.000287314
				18.2002	0.000288574
				18.2683	0.000289834
				18.3363	0.000291091
				18.4044	0.000292346
				18.4725	0.0002936
				18.5405	0.000294852
				18.6086	0.000296101
				18.6767	0.000297349
				18.7447	0.000298595
				18.8128	0.000299838
				18.8809	0.000301079
				18.9489	0.000302318
				19.017	0.000303554
				19.0851	0.000304788
				19.1532	0.00030602
				19.2212	0.000307249
				19.2893	0.000308475
				19.3574	0.000309699
				19.4254	0.00031092
				19.4935	0.000312138
				19.5616	0.000313354
				19.6296	0.000314566
				19.6977	0.000315776
				19.7658	0.000316982
				19.8338	0.000318186
				19.9019	0.000319386
				19.97	0.000320583
				20.038	0.000321777
				20.1061	0.000322967
				20.1742	0.000324154
				20.2422	0.000325338
				20.3103	0.000326518
				20.3784	0.000327695
				20.4464	0.000328868
				20.5145	0.000330037
				20.5826	0.000331203
				20.6507	0.000332365
				20.7187	0.000333523
				20.7868	0.000334677
				20.8549	0.000335827
				20.9229	0.000336974
				20.991	0.000338116
				21.0591	0.000339254
				21.1271	0.000340388
				21.1952	0.000341517
				21.2633	0.000342643
				21.3313	0.000343764
				21.3994	0.000344881
				21.4675	0.000345993
				21.5355	0.000347101
				21.6036	0.000348204
				21.6717	0.000349303
				21.7397	0.000350397
				21.8078	0.000351486
				21.8759	0.000352571
				21.9439	0.000353651
				22.012	0.000354726
				22.0801	0.000355796
				22.1481	0.000356862
				22.2162	0.000357922
				22.2843	0.000358977
				22.3524	0.000360027
				22.4204	0.000361072
				22.4885	0.000362112
				22.5566	0.000363147
				22.6246	0.000364176
				22.6927	0.0003652
				22.7608	0.000366219
				22.8288	0.000367232
				22.8969	0.00036824
				22.965	0.000369242
				23.033	0.000370239
				23.1011	0.00037123
				23.1692	0.000372215
				23.2372	0.000373195
				23.3053	0.000374169
				23.3734	0.000375137
				23.4414	0.0003761
				23.5095	0.000377056
				23.5776	0.000378007
				23.6456	0.000378952
				23.7137	0.000379891
				23.7818	0.000380823
				23.8498	0.00038175
				23.9179	0.000382671
				23.986	0.000383585
				24.0541	0.000384493
				24.1221	0.000385395
				24.1902	0.000386291
				24.2583	0.000387181
				24.3263	0.000388064
				24.3944	0.000388941
				24.4625	0.000389811
				24.5305	0.000390675
				24.5986	0.000391532
				24.6667	0.000392383
				24.7347	0.000393227
				24.8028	0.000394065
				24.8709	0.000394896
				24.9389	0.00039572
				25.007	0.000396538
				25.0751	0.000397349
				25.1431	0.000398153
				25.2112	0.00039895
				25.2793	0.00039974
				25.3473	0.000400524
				25.4154	0.000401301
				25.4835	0.00040207
				25.5516	0.000402833
				25.6196	0.000403589
				25.6877	0.000404338
				25.7558	0.000405079
				25.8238	0.000405814
				25.8919	0.000406541
				25.96	0.000407262
				26.028	0.000407975
				26.0961	0.000408681
				26.1642	0.000409379
				26.2322	0.000410071
				26.3003	0.000410755
				26.3684	0.000411432
				26.4364	0.000412101
				26.5045	0.000412763
				26.5726	0.000413418
				26.6406	0.000414065
				26.7087	0.000414705
				26.7768	0.000415337
				26.8448	0.000415962
				26.9129	0.000416579
				26.981	0.000417189
				27.049	0.000417791
				27.1171	0.000418386
				27.1852	0.000418973
				27.2533	0.000419552
				27.3213	0.000420124
				27.3894	0.000420688
				27.4575	0.000421245
				27.5255	0.000421793
				27.5936	0.000422334
				27.6617	0.000422868
				27.7297	0.000423393
				27.7978	0.000423911
				27.8659	0.000424421
				27.9339	0.000424923
				28.002	0.000425417
				28.0701	0.000425903
				28.1381	0.000426382
				28.2062	0.000426853
				28.2743	0.000427315
				28.3423	0.00042777
				28.4104	0.000428217
				28.4785	0.000428656
				28.5465	0.000429087
				28.6146	0.00042951
				28.6827	0.000429925
				28.7508	0.000430333
				28.8188	0.000430732
				28.8869	0.000431123
				28.955	0.000431506
				29.023	0.000431881
				29.0911	0.000432248
				29.1592	0.000432607
				29.2272	0.000432958
				29.2953	0.000433301
				29.3634	0.000433636
				29.4314	0.000433963
				29.4995	0.000434281
				29.5676	0.000434592
				29.6356	0.000434894
				29.7037	0.000435189
				29.7718	0.000435475
				29.8398	0.000435753
				29.9079	0.000436023
				29.976	0.000436285
				30.044	0.000436539
				30.1121	0.000436784
				30.1802	0.000437022
				30.2482	0.000437251
				30.3163	0.000437472
				30.3844	0.000437686
				30.4525	0.000437891
				30.5205	0.000438087
				30.5886	0.000438276
				30.6567	0.000438457
				30.7247	0.000438629
				30.7928	0.000438793
				30.8609	0.000438949
				30.9289	0.000439097
				30.997	0.000439237
				31.0651	0.000439369
				31.1331	0.000439492
				31.2012	0.000439608
				31.2693	0.000439715
				31.3373	0.000439814
				31.4054	0.000439906
				31.4735	0.000439989
				31.5415	0.000440064
				31.6096	0.00044013
				31.6777	0.000440189
				31.7457	0.00044024
				31.8138	0.000440282
				31.8819	0.000440317
				31.9499	0.000440343
				32.018	0.000440362
				32.0861	0.000440372
				32.1542	0.000440374
				32.2222	0.000440369
				32.2903	0.000440355
				32.3584	0.000440333
				32.4264	0.000440304
				32.4945	0.000440266
				32.5626	0.00044022
				32.6306	0.000440167
				32.6987	0.000440105
				32.7668	0.000440036
				32.8348	0.000439958
				32.9029	0.000439873
				32.971	0.00043978
				33.039	0.000439679
				33.1071	0.00043957
				33.1752	0.000439453
				33.2432	0.000439329
				33.3113	0.000439197
				33.3794	0.000439056
				33.4474	0.000438908
				33.5155	0.000438753
				33.5836	0.000438589
				33.6517	0.000438418
				33.7197	0.000438239
				33.7878	0.000438053
				33.8559	0.000437859
				33.9239	0.000437657
				33.992	0.000437447
				34.0601	0.00043723
				34.1281	0.000437005
				34.1962	0.000436773
				34.2643	0.000436533
				34.3323	0.000436286
				34.4004	0.000436031
				34.4685	0.000435769
				34.5365	0.000435499
				34.6046	0.000435222
				34.6727	0.000434937
				34.7407	0.000434645
				34.8088	0.000434346
				34.8769	0.000434039
				34.9449	0.000433725
				35.013	0.000433404
				35.0811	0.000433075
				35.1491	0.00043274
				35.2172	0.000432397
				35.2853	0.000432047
				35.3534	0.000431689
				35.4214	0.000431325
				35.4895	0.000430953
				35.5576	0.000430575
				35.6256	0.000430189
				35.6937	0.000429796
				35.7618	0.000429397
				35.8298	0.00042899
				35.8979	0.000428576
				35.966	0.000428156
				36.034	0.000427729
				36.1021	0.000427294
				36.1702	0.000426854
				36.2382	0.000426406
				36.3063	0.000425951
				36.3744	0.00042549
				36.4424	0.000425022
				36.5105	0.000424548
				36.5786	0.000424067
				36.6466	0.000423579
				36.7147	0.000423085
				36.7828	0.000422584
				36.8509	0.000422077
				36.9189	0.000421563
				36.987	0.000421043
				37.0551	0.000420517
				37.1231	0.000419984
				37.1912	0.000419445
				37.2593	0.000418899
				37.3273	0.000418348
				37.3954	0.00041779
				37.4635	0.000417226
				37.5315	0.000416656
				37.5996	0.00041608
				37.6677	0.000415498
				37.7357	0.000414909
				37.8038	0.000414315
				37.8719	0.000413715
				37.9399	0.000413109
				38.008	0.000412497
				38.0761	0.00041188
				38.1441	0.000411256
				38.2122	0.000410627
				38.2803	0.000409992
				38.3483	0.000409352
				38.4164	0.000408705
				38.4845	0.000408054
				38.5526	0.000407396
				38.6206	0.000406734
				38.6887	0.000406065
				38.7568	0.000405392
				38.8248	0.000404713
				38.8929	0.000404028
				38.961	0.000403339
				39.029	0.000402644
				39.0971	0.000401944
				39.1652	0.000401239
				39.2332	0.000400528
				39.3013	0.000399813
				39.3694	0.000399092
				39.4374	0.000398367
				39.5055	0.000397636
				39.5736	0.000396901
				39.6416	0.000396161
				39.7097	0.000395416
				39.7778	0.000394666
				39.8458	0.000393912
				39.9139	0.000393153
				39.982	0.000392389
				40.0501	0.000391621
				40.1181	0.000390848
				40.1862	0.00039007
				40.2543	0.000389289
				40.3223	0.000388502
				40.3904	0.000387712
				40.4585	0.000386917
				40.5265	0.000386118
				40.5946	0.000385315
				40.6627	0.000384507
				40.7307	0.000383695
				40.7988	0.00038288
				40.8669	0.00038206
				40.9349	0.000381236
				41.003	0.000380409
				41.0711	0.000379577
				41.1391	0.000378742
				41.2072	0.000377903
				41.2753	0.00037706
				41.3433	0.000376213
				41.4114	0.000375363
				41.4795	0.000374509
				41.5475	0.000373652
				41.6156	0.000372791
				41.6837	0.000371926
				41.7518	0.000371059
				41.8198	0.000370188
				41.8879	0.000369313
				41.956	0.000368436
				42.024	0.000367555
				42.0921	0.000366671
				42.1602	0.000365784
				42.2282	0.000364894
				42.2963	0.000364001
				42.3644	0.000363105
				42.4324	0.000362206
				42.5005	0.000361304
				42.5686	0.000360399
				42.6366	0.000359492
				42.7047	0.000358582
				42.7728	0.000357669
				42.8408	0.000356754
				42.9089	0.000355836
				42.977	0.000354916
				43.045	0.000353993
				43.1131	0.000353068
				43.1812	0.00035214
				43.2492	0.000351211
				43.3173	0.000350279
				43.3854	0.000349344
				43.4535	0.000348408
				43.5215	0.000347469
				43.5896	0.000346529
				43.6577	0.000345587
				43.7257	0.000344642
				43.7938	0.000343696
				43.8619	0.000342748
				43.9299	0.000341798
				43.998	0.000340846
				44.0661	0.000339893
				44.1341	0.000338938
				44.2022	0.000337982
				44.2703	0.000337024
				44.3383	0.000336064
				44.4064	0.000335103
				44.4745	0.000334141
				44.5425	0.000333177
				44.6106	0.000332213
				44.6787	0.000331247
				44.7467	0.000330279
				44.8148	0.000329311
				44.8829	0.000328342
				44.951	0.000327371
				45.019	0.0003264
				45.0871	0.000325428
				45.1552	0.000324455
				45.2232	0.000323481
				45.2913	0.000322506
				45.3594	0.000321531
				45.4274	0.000320555
				45.4955	0.000319579
				45.5636	0.000318602
				45.6316	0.000317624
				45.6997	0.000316646
				45.7678	0.000315668
				45.8358	0.000314689
				45.9039	0.00031371
				45.972	0.000312731
				46.04	0.000311752
				46.1081	0.000310772
				46.1762	0.000309793
				46.2442	0.000308813
				46.3123	0.000307833
				46.3804	0.000306854
				46.4484	0.000305874
				46.5165	0.000304895
				46.5846	0.000303916
				46.6527	0.000302938
				46.7207	0.000301959
				46.7888	0.000300981
				46.8569	0.000300004
				46.9249	0.000299027
				46.993	0.00029805
				47.0611	0.000297074
				47.1291	0.000296099
				47.1972	0.000295124
				47.2653	0.00029415
				47.3333	0.000293177
				47.4014	0.000292205
				47.4695	0.000291234
				47.5375	0.000290263
				47.6056	0.000289294
				47.6737	0.000288325
				47.7417	0.000287358
				47.8098	0.000286391
				47.8779	0.000285426
				47.9459	0.000284462
				48.014	0.0002835
				48.0821	0.000282539
				48.1502	0.000281579
				48.2182	0.00028062
				48.2863	0.000279663
				48.3544	0.000278708
				48.4224	0.000277754
				48.4905	0.000276801
				48.5586	0.000275851
				48.6266	0.000274902
				48.6947	0.000273954
				48.7628	0.000273009
				48.8308	0.000272065
				48.8989	0.000271124
				48.967	0.000270184
				49.035	0.000269246
				49.1031	0.00026831
				49.1712	0.000267377
				49.2392	0.000266445
				49.3073	0.000265516
				49.3754	0.000264589
				49.4434	0.000263664
				49.5115	0.000262741
				49.5796	0.000261821
				49.6476	0.000260903
				49.7157	0.000259988
				49.7838	0.000259075
				49.8519	0.000258164
				49.9199	0.000257257
				49.988	0.000256351
				50.0561	0.000255449
				50.1241	0.000254549
				50.1922	0.000253652
				50.2603	0.000252758
				50.3283	0.000251866
				50.3964	0.000250978
				50.4645	0.000250092
				50.5325	0.000249209
				50.6006	0.00024833
				50.6687	0.000247453
				50.7367	0.000246579
				50.8048	0.000245709
				50.8729	0.000244842
				50.9409	0.000243978
				51.009	0.000243117
				51.0771	0.000242259
				51.1451	0.000241405
				51.2132	0.000240555
				51.2813	0.000239707
				51.3493	0.000238863
				51.4174	0.000238023
				51.4855	0.000237186
				51.5536	0.000236353
				51.6216	0.000235523
				51.6897	0.000234697
				51.7578	0.000233875
				51.8258	0.000233056
				51.8939	0.000232241
				51.962	0.00023143
				52.03	0.000230623
				52.0981	0.00022982
				52.1662	0.00022902
				52.2342	0.000228225
				52.3023	0.000227433
				52.3704	0.000226646
				52.4384	0.000225863
				52.5065	0.000225083
				52.5746	0.000224308
				52.6426	0.000223537
				52.7107	0.000222771
				52.7788	0.000222008
				52.8468	0.00022125
				52.9149	0.000220496
				52.983	0.000219746
				53.0511	0.000219001
				53.1191	0.00021826
				53.1872	0.000217524
				53.2553	0.000216792
				53.3233	0.000216064
				53.3914	0.000215342
				53.4595	0.000214623
				53.5275	0.00021391
				53.5956	0.0002132
				53.6637	0.000212496
				53.7317	0.000211796
				53.7998	0.000211101
				53.8679	0.000210411
				53.9359	0.000209726
				54.004	0.000209045
				54.0721	0.000208369
				54.1401	0.000207698
				54.2082	0.000207032
				54.2763	0.000206371
				54.3443	0.000205715
				54.4124	0.000205064
				54.4805	0.000204418
				54.5485	0.000203777
				54.6166	0.000203141
				54.6847	0.00020251
				54.7528	0.000201884
				54.8208	0.000201264
				54.8889	0.000200648
				54.957	0.000200038
				55.025	0.000199433
				55.0931	0.000198833
				55.1612	0.000198239
				55.2292	0.00019765
				55.2973	0.000197066
				55.3654	0.000196487
				55.4334	0.000195914
				55.5015	0.000195346
				55.5696	0.000194784
				55.6376	0.000194227
				55.7057	0.000193676
				55.7738	0.00019313
				55.8418	0.000192589
				55.9099	0.000192055
				55.978	0.000191525
				56.046	0.000191001
				56.1141	0.000190483
				56.1822	0.000189971
				56.2503	0.000189464
				56.3183	0.000188962
				56.3864	0.000188467
				56.4545	0.000187977
				56.5225	0.000187493
				56.5906	0.000187014
				56.6587	0.000186541
				56.7267	0.000186074
				56.7948	0.000185613
				56.8629	0.000185158
				56.9309	0.000184708
				56.999	0.000184264
				57.0671	0.000183827
				57.1351	0.000183394
				57.2032	0.000182968
				57.2713	0.000182548
				57.3393	0.000182133
				57.4074	0.000181725
				57.4755	0.000181322
				57.5435	0.000180926
				57.6116	0.000180535
				57.6797	0.00018015
				57.7477	0.000179772
				57.8158	0.000179399
				57.8839	0.000179032
				57.952	0.000178672
				58.02	0.000178317
				58.0881	0.000177968
				58.1562	0.000177626
				58.2242	0.000177289
				58.2923	0.000176959
				58.3604	0.000176635
				58.4284	0.000176316
				58.4965	0.000176004
				58.5646	0.000175698
				58.6326	0.000175398
				58.7007	0.000175105
				58.7688	0.000174817
				58.8368	0.000174535
				58.9049	0.00017426
				58.973	0.000173991
				59.041	0.000173728
				59.1091	0.000173471
				59.1772	0.00017322
				59.2452	0.000172976
				59.3133	0.000172737
				59.3814	0.000172505
				59.4494	0.000172279
				59.5175	0.00017206
				59.5856	0.000171846
				59.6537	0.000171639
				59.7217	0.000171438
				59.7898	0.000171243
				59.8579	0.000171054
				59.9259	0.000170872
				59.994	0.000170695
				60.0621	0.000170525
				60.1301	0.000170361
				60.1982	0.000170204
				60.2663	0.000170052
				60.3343	0.000169907
				60.4024	0.000169768
				60.4705	0.000169636
				60.5385	0.000169509
				60.6066	0.000169389
				60.6747	0.000169275
				60.7427	0.000169167
				60.8108	0.000169065
				60.8789	0.00016897
				60.9469	0.000168881
				61.015	0.000168798
				61.0831	0.000168721
				61.1512	0.00016865
				61.2192	0.000168586
				61.2873	0.000168528
				61.3554	0.000168476
				61.4234	0.00016843
				61.4915	0.00016839
				61.5596	0.000168357
				61.6276	0.00016833
				61.6957	0.000168308
				61.7638	0.000168293
				61.8318	0.000168285
				61.8999	0.000168282
				61.968	0.000168285
				62.036	0.000168295
				62.1041	0.00016831
				62.1722	0.000168332
				62.2402	0.00016836
				62.3083	0.000168394
				62.3764	0.000168434
				62.4444	0.00016848
				62.5125	0.000168532
				62.5806	0.000168591
				62.6486	0.000168655
				62.7167	0.000168725
				62.7848	0.000168801
				62.8529	0.000168884
				62.9209	0.000168972
				62.989	0.000169066
				63.0571	0.000169167
				63.1251	0.000169273
				63.1932	0.000169385
				63.2613	0.000169503
				63.3293	0.000169627
				63.3974	0.000169757
				63.4655	0.000169893
				63.5335	0.000170035
				63.6016	0.000170182
				63.6697	0.000170336
				63.7377	0.000170495
				63.8058	0.00017066
				63.8739	0.000170831
				63.9419	0.000171008
				64.01	0.00017119
				64.0781	0.000171378
				64.1461	0.000171572
				64.2142	0.000171772
				64.2823	0.000171977
				64.3504	0.000172188
				64.4184	0.000172405
				64.4865	0.000172627
				64.5546	0.000172855
				64.6226	0.000173089
				64.6907	0.000173328
				64.7588	0.000173573
				64.8268	0.000173823
				64.8949	0.000174079
				64.963	0.00017434
				65.031	0.000174607
				65.0991	0.000174879
				65.1672	0.000175157
				65.2352	0.00017544
				65.3033	0.000175729
				65.3714	0.000176023
				65.4394	0.000176322
				65.5075	0.000176627
				65.5756	0.000176937
				65.6436	0.000177252
				65.7117	0.000177573
				65.7798	0.000177899
				65.8478	0.00017823
				65.9159	0.000178566
				65.984	0.000178908
				66.0521	0.000179254
				66.1201	0.000179606
				66.1882	0.000179963
				66.2563	0.000180325
				66.3243	0.000180692
				66.3924	0.000181064
				66.4605	0.000181441
				66.5285	0.000181823
				66.5966	0.00018221
				66.6647	0.000182602
				66.7327	0.000182999
				66.8008	0.0001834
				66.8689	0.000183807
				66.9369	0.000184218
				67.005	0.000184634
				67.0731	0.000185055
				67.1411	0.000185481
				67.2092	0.000185911
				67.2773	0.000186346
				67.3453	0.000186786
				67.4134	0.00018723
				67.4815	0.000187679
				67.5495	0.000188133
				67.6176	0.000188591
				67.6857	0.000189053
				67.7538	0.00018952
				67.8218	0.000189992
				67.8899	0.000190468
				67.958	0.000190948
				68.026	0.000191433
				68.0941	0.000191922
				68.1622	0.000192415
				68.2302	0.000192913
				68.2983	0.000193414
				68.3664	0.00019392
				68.4344	0.000194431
				68.5025	0.000194945
				68.5706	0.000195463
				68.6386	0.000195986
				68.7067	0.000196512
				68.7748	0.000197043
				68.8428	0.000197577
				68.9109	0.000198116
				68.979	0.000198658
				69.047	0.000199205
				69.1151	0.000199755
				69.1832	0.000200309
				69.2513	0.000200867
				69.3193	0.000201428
				69.3874	0.000201993
				69.4555	0.000202562
				69.5235	0.000203135
				69.5916	0.000203711
				69.6597	0.000204291
				69.7277	0.000204874
				69.7958	0.000205461
				69.8639	0.000206051
				69.9319	0.000206645
				70	0.000207242
