# Supplementary material for: Cavity-mediated iSWAP oscillations between distant spins
Source: Nat Phys. 2024 Dec 9;21(1):168–74. doi: 10.1038/s41567-024-02694-8 (PMC11746143; doi:10.1038/s41567-024-02694-8)
Supplement: Supplementary file 8 — Numerical source data for Extended Data Fig. 1. [file 41567_2024_2694_MOESM8_ESM.xlsx]

## Sheet: Panel a
Bext	Bphi	Ws (GHz)	Spin-cavity detuning (MHz)	T1 (ns)
48.8	10.9	6.67	227	1125.89
49.7	10.9	6.705	192	776.87
50.6	10.6	6.75	147	816.1
51.5	10.28	6.789	108	621.67
52.3	10.15	6.8215	75.5	377.84
52.7	10	6.838	59	257.37
53	10	6.848	49	228.03

## Sheet: Panel b
Bext	Bphi	Ws (GHz)	Spin-cavity detuning (MHz)	T1 (ns)
48.8	10.9	6.67	227	250.98
49.7	10.9	6.711	186	124.51
50.6	10.6	6.748	149	247.92
51.5	10.28	6.79	107	171.07
52.3	10.15	6.8244	72.6	163.2
52.7	10	6.837	60	138.65
53	10	6.85	47	98.32

## Sheet: Panel c
Bext	Bphi	Ws (GHz)	Spin-cavity detuning (MHz)	T1 (ns)
48	10	6.655	242	853.65
48.8	10	6.687	210	823.96
49.7	10	6.725	172	682.86
50.6	10	6.762	135	858.26
51.5	10	6.795	102	546.06
52.3	10	6.823	74	359.43
52.7	10	6.838	59	257.37
53	10	6.848	49	228.03

## Sheet: Panel d
Bext	Bphi	Ws (GHz)	Spin-cavity detuning (MHz)	T1 (ns)
48	10	6.634	263	320.28
48.8	10	6.67	227	326.92
49.7	10	6.709	188	192.57
50.6	10	6.753	144	196.3
51.5	10	6.788	109	208.78
52.3	10	6.824	73	150.61
52.7	10	6.837	60	138.65
53	10	6.85	47	98.32
