# Supplementary material for: Cavity-mediated iSWAP oscillations between distant spins
Source: Nat Phys. 2024 Dec 9;21(1):168–74. doi: 10.1038/s41567-024-02694-8 (PMC11746143; doi:10.1038/s41567-024-02694-8)
Supplement: Supplementary file 9 — Numerical source data for Extended Data Fig. 2. [file 41567_2024_2694_MOESM9_ESM.xlsx]

## Sheet: Panel a
Experiment				Fit
Time (ns)	Δ|S21| Q1 (arb. u.)	Δ|S21| Q2 (arb. u.)		Time (us)	Δ|S21| Q1 (arb. u.)	Δ|S21| Q2 (arb. u.)
0	0.000106659	0.000768456		0	9.64926e-05	0.000716039
4	0.000118837	0.000619039		0.00016016	9.65072e-05	0.000715454
8	0.000125708	0.000695128		0.00032032	9.65511e-05	0.000714847
12	0.00017414	0.000641191		0.00048048	9.66241e-05	0.000714217
16	0.000214581	0.000517083		0.000640641	9.67259e-05	0.000713566
20	0.00023536	0.000554096		0.000800801	9.68566e-05	0.000712892
24	0.000305984	0.000487231		0.000960961	9.70158e-05	0.000712197
28	0.000331473	0.000400325		0.00112112	9.72035e-05	0.000711481
32	0.000332773	0.000422145		0.00128128	9.74195e-05	0.000710743
36	0.000437257	0.000366207		0.00144144	9.76636e-05	0.000709983
40	0.00042643	0.000336438		0.0016016	9.79356e-05	0.000709203
44	0.000402271	0.000353993		0.00176176	9.82354e-05	0.000708402
48	0.00038103	0.000342954		0.00192192	9.85629e-05	0.000707579
52	0.00039399	0.00038832		0.00208208	9.89177e-05	0.000706736
56	0.000337413	0.000358554		0.00224224	9.92998e-05	0.000705873
60	0.000287929	0.000377919		0.0024024	9.97089e-05	0.000704989
64	0.000243286	0.000403995		0.00256256	0.000100145	0.000704084
68	0.000218535	0.00046271		0.00272272	0.000100608	0.00070316
72	0.000192943	0.000491086		0.00288288	0.000101097	0.000702216
76	0.000153676	0.000483359		0.00304304	0.000101612	0.000701252
80	0.00013312	0.000452246		0.0032032	0.000102154	0.000700268
84	0.000126816	0.000514501		0.00336336	0.000102721	0.000699265
88	0.000125015	0.00048681		0.00352352	0.000103315	0.000698242
92	0.000123353	0.000501311		0.00368368	0.000103933	0.0006972
96	0.000130251	0.000521208		0.00384384	0.000104577	0.000696139
100	0.00014746	0.000442638		0.004004	0.000105246	0.00069506
104	0.000125398	0.000470965		0.00416416	0.00010594	0.000693962
108	0.00017306	0.000465664		0.00432432	0.000106659	0.000692845
112	0.000148823	0.000420771		0.00448448	0.000107402	0.00069171
116	0.000191943	0.00039401		0.00464464	0.000108169	0.000690557
120	0.000232635	0.000383281		0.0048048	0.00010896	0.000689386
124	0.000263185	0.000370215		0.00496496	0.000109775	0.000688197
128	0.000198379	0.0003877		0.00512513	0.000110614	0.000686991
132	0.000203107	0.000371714		0.00528529	0.000111476	0.000685767
136	0.000228421	0.000400862		0.00544545	0.000112361	0.000684526
140	0.000233415	0.000352732		0.00560561	0.000113268	0.000683268
144	0.000206659	0.000370646		0.00576577	0.000114199	0.000681993
148	0.000178452	0.000401677		0.00592593	0.000115152	0.000680702
152	0.000174254	0.000348158		0.00608609	0.000116127	0.000679394
156	0.000158137	0.000379266		0.00624625	0.000117124	0.00067807
160	0.000151268	0.000352985		0.00640641	0.000118142	0.000676729
				0.00656657	0.000119182	0.000675373
				0.00672673	0.000120243	0.000674001
				0.00688689	0.000121325	0.000672614
				0.00704705	0.000122428	0.000671212
				0.00720721	0.000123551	0.000669794
				0.00736737	0.000124695	0.000668361
				0.00752753	0.000125858	0.000666914
				0.00768769	0.000127041	0.000665452
				0.00784785	0.000128244	0.000663976
				0.00800801	0.000129465	0.000662486
				0.00816817	0.000130706	0.000660983
				0.00832833	0.000131965	0.000659465
				0.00848849	0.000133242	0.000657934
				0.00864865	0.000134538	0.00065639
				0.00880881	0.000135851	0.000654833
				0.00896897	0.000137182	0.000653263
				0.00912913	0.000138531	0.00065168
				0.00928929	0.000139896	0.000650085
				0.00944945	0.000141278	0.000648478
				0.00960961	0.000142677	0.000646859
				0.00976977	0.000144092	0.000645228
				0.00992993	0.000145523	0.000643586
				0.0100901	0.000146969	0.000641932
				0.0102503	0.000148431	0.000640268
				0.0104104	0.000149908	0.000638592
				0.0105706	0.0001514	0.000636906
				0.0107307	0.000152907	0.00063521
				0.0108909	0.000154427	0.000633503
				0.0110511	0.000155962	0.000631787
				0.0112112	0.000157511	0.00063006
				0.0113714	0.000159073	0.000628324
				0.0115315	0.000160648	0.000626579
				0.0116917	0.000162236	0.000624825
				0.0118519	0.000163836	0.000623062
				0.012012	0.000165449	0.00062129
				0.0121722	0.000167074	0.00061951
				0.0123323	0.000168711	0.000617722
				0.0124925	0.000170359	0.000615926
				0.0126527	0.000172019	0.000614122
				0.0128128	0.000173689	0.000612311
				0.012973	0.00017537	0.000610492
				0.0131331	0.000177061	0.000608666
				0.0132933	0.000178762	0.000606834
				0.0134535	0.000180473	0.000604995
				0.0136136	0.000182194	0.000603149
				0.0137738	0.000183923	0.000601298
				0.0139339	0.000185662	0.000599441
				0.0140941	0.000187409	0.000597577
				0.0142543	0.000189164	0.000595709
				0.0144144	0.000190928	0.000593835
				0.0145746	0.000192699	0.000591957
				0.0147347	0.000194477	0.000590073
				0.0148949	0.000196263	0.000588185
				0.0150551	0.000198056	0.000586293
				0.0152152	0.000199855	0.000584396
				0.0153754	0.00020166	0.000582496
				0.0155355	0.000203472	0.000580592
				0.0156957	0.000205289	0.000578685
				0.0158559	0.000207112	0.000576775
				0.016016	0.00020894	0.000574861
				0.0161762	0.000210772	0.000572945
				0.0163363	0.00021261	0.000571027
				0.0164965	0.000214451	0.000569106
				0.0166567	0.000216297	0.000567183
				0.0168168	0.000218146	0.000565258
				0.016977	0.000219999	0.000563332
				0.0171371	0.000221855	0.000561404
				0.0172973	0.000223714	0.000559475
				0.0174575	0.000225575	0.000557545
				0.0176176	0.000227439	0.000555615
				0.0177778	0.000229304	0.000553684
				0.0179379	0.000231172	0.000551752
				0.0180981	0.000233041	0.000549821
				0.0182583	0.000234911	0.00054789
				0.0184184	0.000236782	0.000545959
				0.0185786	0.000238654	0.000544029
				0.0187387	0.000240526	0.000542099
				0.0188989	0.000242399	0.000540171
				0.0190591	0.000244271	0.000538243
				0.0192192	0.000246142	0.000536317
				0.0193794	0.000248013	0.000534393
				0.0195395	0.000249883	0.000532471
				0.0196997	0.000251752	0.000530551
				0.0198599	0.000253619	0.000528633
				0.02002	0.000255485	0.000526717
				0.0201802	0.000257348	0.000524804
				0.0203403	0.00025921	0.000522895
				0.0205005	0.000261068	0.000520988
				0.0206607	0.000262924	0.000519084
				0.0208208	0.000264777	0.000517184
				0.020981	0.000266626	0.000515288
				0.0211411	0.000268472	0.000513396
				0.0213013	0.000270313	0.000511508
				0.0214615	0.000272151	0.000509624
				0.0216216	0.000273984	0.000507744
				0.0217818	0.000275813	0.00050587
				0.0219419	0.000277637	0.000504
				0.0221021	0.000279456	0.000502135
				0.0222623	0.000281269	0.000500276
				0.0224224	0.000283077	0.000498422
				0.0225826	0.000284879	0.000496574
				0.0227427	0.000286675	0.000494731
				0.0229029	0.000288464	0.000492895
				0.0230631	0.000290247	0.000491065
				0.0232232	0.000292023	0.000489241
				0.0233834	0.000293793	0.000487424
				0.0235435	0.000295554	0.000485614
				0.0237037	0.000297309	0.00048381
				0.0238639	0.000299055	0.000482014
				0.024024	0.000300794	0.000480225
				0.0241842	0.000302524	0.000478444
				0.0243443	0.000304246	0.00047667
				0.0245045	0.00030596	0.000474904
				0.0246647	0.000307664	0.000473146
				0.0248248	0.00030936	0.000471396
				0.024985	0.000311046	0.000469655
				0.0251451	0.000312722	0.000467922
				0.0253053	0.000314389	0.000466197
				0.0254655	0.000316046	0.000464482
				0.0256256	0.000317693	0.000462775
				0.0257858	0.00031933	0.000461078
				0.0259459	0.000320956	0.00045939
				0.0261061	0.000322571	0.000457712
				0.0262663	0.000324175	0.000456043
				0.0264264	0.000325768	0.000454383
				0.0265866	0.00032735	0.000452734
				0.0267467	0.00032892	0.000451095
				0.0269069	0.000330479	0.000449466
				0.0270671	0.000332026	0.000447847
				0.0272272	0.00033356	0.000446239
				0.0273874	0.000335082	0.000444642
				0.0275475	0.000336592	0.000443055
				0.0277077	0.000338089	0.000441479
				0.0278679	0.000339573	0.000439914
				0.028028	0.000341045	0.000438361
				0.0281882	0.000342503	0.000436819
				0.0283483	0.000343947	0.000435288
				0.0285085	0.000345379	0.000433769
				0.0286687	0.000346796	0.000432261
				0.0288288	0.0003482	0.000430766
				0.028989	0.00034959	0.000429282
				0.0291491	0.000350965	0.000427811
				0.0293093	0.000352326	0.000426351
				0.0294695	0.000353673	0.000424904
				0.0296296	0.000355005	0.00042347
				0.0297898	0.000356322	0.000422048
				0.0299499	0.000357625	0.000420638
				0.0301101	0.000358912	0.000419242
				0.0302703	0.000360184	0.000417858
				0.0304304	0.000361441	0.000416487
				0.0305906	0.000362682	0.00041513
				0.0307508	0.000363907	0.000413785
				0.0309109	0.000365117	0.000412454
				0.0310711	0.000366311	0.000411136
				0.0312312	0.000367489	0.000409832
				0.0313914	0.000368651	0.000408541
				0.0315516	0.000369796	0.000407264
				0.0317117	0.000370926	0.000406001
				0.0318719	0.000372038	0.000404751
				0.032032	0.000373134	0.000403516
				0.0321922	0.000374213	0.000402294
				0.0323524	0.000375276	0.000401087
				0.0325125	0.000376321	0.000399894
				0.0326727	0.00037735	0.000398715
				0.0328328	0.000378361	0.00039755
				0.032993	0.000379355	0.0003964
				0.0331532	0.000380332	0.000395264
				0.0333133	0.000381291	0.000394143
				0.0334735	0.000382233	0.000393036
				0.0336336	0.000383157	0.000391944
				0.0337938	0.000384063	0.000390867
				0.033954	0.000384952	0.000389805
				0.0341141	0.000385823	0.000388757
				0.0342743	0.000386675	0.000387724
				0.0344344	0.00038751	0.000386707
				0.0345946	0.000388327	0.000385704
				0.0347548	0.000389125	0.000384717
				0.0349149	0.000389906	0.000383744
				0.0350751	0.000390667	0.000382787
				0.0352352	0.000391411	0.000381845
				0.0353954	0.000392136	0.000380918
				0.0355556	0.000392843	0.000380007
				0.0357157	0.000393531	0.000379111
				0.0358759	0.0003942	0.00037823
				0.036036	0.000394851	0.000377364
				0.0361962	0.000395483	0.000376514
				0.0363564	0.000396097	0.00037568
				0.0365165	0.000396692	0.000374861
				0.0366767	0.000397267	0.000374058
				0.0368368	0.000397824	0.00037327
				0.036997	0.000398362	0.000372498
				0.0371572	0.000398882	0.000371741
				0.0373173	0.000399382	0.000371
				0.0374775	0.000399863	0.000370274
				0.0376376	0.000400325	0.000369564
				0.0377978	0.000400768	0.00036887
				0.037958	0.000401193	0.000368192
				0.0381181	0.000401598	0.000367529
				0.0382783	0.000401984	0.000366882
				0.0384384	0.000402351	0.00036625
				0.0385986	0.000402698	0.000365635
				0.0387588	0.000403027	0.000365034
				0.0389189	0.000403337	0.00036445
				0.0390791	0.000403627	0.000363881
				0.0392392	0.000403899	0.000363328
				0.0393994	0.000404151	0.000362791
				0.0395596	0.000404384	0.000362269
				0.0397197	0.000404598	0.000361763
				0.0398799	0.000404793	0.000361273
				0.04004	0.000404969	0.000360798
				0.0402002	0.000405126	0.000360339
				0.0403604	0.000405264	0.000359895
				0.0405205	0.000405383	0.000359467
				0.0406807	0.000405482	0.000359054
				0.0408408	0.000405563	0.000358657
				0.041001	0.000405625	0.000358276
				0.0411612	0.000405668	0.00035791
				0.0413213	0.000405692	0.000357559
				0.0414815	0.000405697	0.000357224
				0.0416416	0.000405684	0.000356904
				0.0418018	0.000405652	0.000356599
				0.041962	0.000405601	0.00035631
				0.0421221	0.000405531	0.000356036
				0.0422823	0.000405442	0.000355777
				0.0424424	0.000405335	0.000355534
				0.0426026	0.00040521	0.000355305
				0.0427628	0.000405066	0.000355092
				0.0429229	0.000404903	0.000354893
				0.0430831	0.000404722	0.00035471
				0.0432432	0.000404523	0.000354541
				0.0434034	0.000404306	0.000354388
				0.0435636	0.00040407	0.000354249
				0.0437237	0.000403816	0.000354125
				0.0438839	0.000403544	0.000354016
				0.044044	0.000403255	0.000353921
				0.0442042	0.000402947	0.000353841
				0.0443644	0.000402621	0.000353776
				0.0445245	0.000402278	0.000353724
				0.0446847	0.000401917	0.000353688
				0.0448448	0.000401538	0.000353665
				0.045005	0.000401142	0.000353657
				0.0451652	0.000400728	0.000353664
				0.0453253	0.000400297	0.000353684
				0.0454855	0.000399848	0.000353718
				0.0456456	0.000399383	0.000353766
				0.0458058	0.0003989	0.000353828
				0.045966	0.000398401	0.000353904
				0.0461261	0.000397884	0.000353994
				0.0462863	0.000397351	0.000354097
				0.0464464	0.0003968	0.000354214
				0.0466066	0.000396234	0.000354345
				0.0467668	0.00039565	0.000354489
				0.0469269	0.000395051	0.000354646
				0.0470871	0.000394435	0.000354816
				0.0472472	0.000393803	0.000355
				0.0474074	0.000393154	0.000355196
				0.0475676	0.00039249	0.000355406
				0.0477277	0.00039181	0.000355628
				0.0478879	0.000391114	0.000355863
				0.048048	0.000390403	0.000356111
				0.0482082	0.000389676	0.000356371
				0.0483684	0.000388933	0.000356644
				0.0485285	0.000388176	0.000356929
				0.0486887	0.000387403	0.000357227
				0.0488488	0.000386615	0.000357537
				0.049009	0.000385812	0.000357858
				0.0491692	0.000384995	0.000358192
				0.0493293	0.000384163	0.000358538
				0.0494895	0.000383316	0.000358895
				0.0496496	0.000382455	0.000359264
				0.0498098	0.00038158	0.000359645
				0.04997	0.00038069	0.000360037
				0.0501301	0.000379787	0.00036044
				0.0502903	0.000378869	0.000360855
				0.0504505	0.000377939	0.000361281
				0.0506106	0.000376994	0.000361717
				0.0507708	0.000376036	0.000362165
				0.0509309	0.000375065	0.000362623
				0.0510911	0.00037408	0.000363092
				0.0512513	0.000373083	0.000363571
				0.0514114	0.000372073	0.000364061
				0.0515716	0.00037105	0.000364561
				0.0517317	0.000370014	0.000365072
				0.0518919	0.000368966	0.000365592
				0.0520521	0.000367906	0.000366122
				0.0522122	0.000366834	0.000366663
				0.0523724	0.000365749	0.000367212
				0.0525325	0.000364653	0.000367772
				0.0526927	0.000363546	0.00036834
				0.0528529	0.000362426	0.000368918
				0.053013	0.000361296	0.000369506
				0.0531732	0.000360154	0.000370102
				0.0533333	0.000359001	0.000370707
				0.0534935	0.000357838	0.000371321
				0.0536537	0.000356663	0.000371944
				0.0538138	0.000355478	0.000372575
				0.053974	0.000354283	0.000373215
				0.0541341	0.000353078	0.000373863
				0.0542943	0.000351862	0.000374519
				0.0544545	0.000350637	0.000375183
				0.0546146	0.000349402	0.000375855
				0.0547748	0.000348157	0.000376535
				0.0549349	0.000346903	0.000377222
				0.0550951	0.000345639	0.000377917
				0.0552553	0.000344367	0.000378619
				0.0554154	0.000343086	0.000379329
				0.0555756	0.000341795	0.000380045
				0.0557357	0.000340497	0.000380768
				0.0558959	0.00033919	0.000381499
				0.0560561	0.000337875	0.000382236
				0.0562162	0.000336551	0.000382979
				0.0563764	0.00033522	0.000383729
				0.0565365	0.000333881	0.000384485
				0.0566967	0.000332535	0.000385247
				0.0568569	0.000331181	0.000386015
				0.057017	0.00032982	0.00038679
				0.0571772	0.000328452	0.000387569
				0.0573373	0.000327077	0.000388355
				0.0574975	0.000325695	0.000389145
				0.0576577	0.000324307	0.000389942
				0.0578178	0.000322913	0.000390743
				0.057978	0.000321512	0.000391549
				0.0581381	0.000320106	0.00039236
				0.0582983	0.000318694	0.000393176
				0.0584585	0.000317276	0.000393997
				0.0586186	0.000315852	0.000394821
				0.0587788	0.000314424	0.000395651
				0.0589389	0.00031299	0.000396484
				0.0590991	0.000311551	0.000397322
				0.0592593	0.000310107	0.000398163
				0.0594194	0.000308659	0.000399008
				0.0595796	0.000307207	0.000399857
				0.0597397	0.00030575	0.000400709
				0.0598999	0.000304289	0.000401565
				0.0600601	0.000302825	0.000402424
				0.0602202	0.000301356	0.000403286
				0.0603804	0.000299884	0.00040415
				0.0605405	0.000298409	0.000405018
				0.0607007	0.000296931	0.000405888
				0.0608609	0.000295449	0.000406761
				0.061021	0.000293965	0.000407636
				0.0611812	0.000292478	0.000408513
				0.0613413	0.000290989	0.000409393
				0.0615015	0.000289497	0.000410274
				0.0616617	0.000288003	0.000411158
				0.0618218	0.000286507	0.000412042
				0.061982	0.00028501	0.000412929
				0.0621421	0.00028351	0.000413817
				0.0623023	0.00028201	0.000414706
				0.0624625	0.000280508	0.000415596
				0.0626226	0.000279005	0.000416488
				0.0627828	0.000277501	0.00041738
				0.0629429	0.000275996	0.000418273
				0.0631031	0.00027449	0.000419166
				0.0632633	0.000272985	0.00042006
				0.0634234	0.000271478	0.000420954
				0.0635836	0.000269972	0.000421849
				0.0637437	0.000268466	0.000422743
				0.0639039	0.00026696	0.000423638
				0.0640641	0.000265455	0.000424532
				0.0642242	0.00026395	0.000425426
				0.0643844	0.000262446	0.000426319
				0.0645445	0.000260943	0.000427212
				0.0647047	0.000259441	0.000428105
				0.0648649	0.00025794	0.000428996
				0.065025	0.00025644	0.000429886
				0.0651852	0.000254942	0.000430775
				0.0653453	0.000253446	0.000431663
				0.0655055	0.000251952	0.00043255
				0.0656657	0.000250459	0.000433435
				0.0658258	0.000248969	0.000434319
				0.065986	0.000247481	0.000435201
				0.0661461	0.000245996	0.000436081
				0.0663063	0.000244514	0.000436959
				0.0664665	0.000243034	0.000437834
				0.0666266	0.000241557	0.000438708
				0.0667868	0.000240083	0.000439579
				0.0669469	0.000238613	0.000440448
				0.0671071	0.000237146	0.000441314
				0.0672673	0.000235683	0.000442178
				0.0674274	0.000234223	0.000443039
				0.0675876	0.000232768	0.000443896
				0.0677477	0.000231316	0.000444751
				0.0679079	0.000229869	0.000445603
				0.0680681	0.000228426	0.000446451
				0.0682282	0.000226987	0.000447296
				0.0683884	0.000225553	0.000448137
				0.0685485	0.000224124	0.000448975
				0.0687087	0.000222699	0.000449809
				0.0688689	0.00022128	0.000450639
				0.069029	0.000219866	0.000451465
				0.0691892	0.000218457	0.000452287
				0.0693493	0.000217054	0.000453105
				0.0695095	0.000215656	0.000453918
				0.0696697	0.000214264	0.000454728
				0.0698298	0.000212878	0.000455532
				0.06999	0.000211498	0.000456333
				0.0701502	0.000210124	0.000457128
				0.0703103	0.000208757	0.000457919
				0.0704705	0.000207395	0.000458704
				0.0706306	0.000206041	0.000459485
				0.0707908	0.000204692	0.000460261
				0.070951	0.000203351	0.000461031
				0.0711111	0.000202017	0.000461796
				0.0712713	0.000200689	0.000462556
				0.0714314	0.000199369	0.00046331
				0.0715916	0.000198056	0.000464059
				0.0717518	0.00019675	0.000464802
				0.0719119	0.000195452	0.000465539
				0.0720721	0.000194162	0.00046627
				0.0722322	0.000192879	0.000466996
				0.0723924	0.000191604	0.000467715
				0.0725526	0.000190337	0.000468429
				0.0727127	0.000189078	0.000469136
				0.0728729	0.000187828	0.000469836
				0.073033	0.000186585	0.000470531
				0.0731932	0.000185351	0.000471219
				0.0733534	0.000184126	0.0004719
				0.0735135	0.000182909	0.000472575
				0.0736737	0.000181701	0.000473243
				0.0738338	0.000180501	0.000473904
				0.073994	0.000179311	0.000474558
				0.0741542	0.00017813	0.000475206
				0.0743143	0.000176957	0.000475846
				0.0744745	0.000175794	0.00047648
				0.0746346	0.00017464	0.000477106
				0.0747948	0.000173496	0.000477725
				0.074955	0.000172361	0.000478337
				0.0751151	0.000171236	0.000478941
				0.0752753	0.00017012	0.000479538
				0.0754354	0.000169014	0.000480127
				0.0755956	0.000167918	0.000480709
				0.0757558	0.000166831	0.000481283
				0.0759159	0.000165755	0.00048185
				0.0760761	0.000164689	0.000482409
				0.0762362	0.000163633	0.00048296
				0.0763964	0.000162587	0.000483503
				0.0765566	0.000161552	0.000484038
				0.0767167	0.000160527	0.000484565
				0.0768769	0.000159512	0.000485084
				0.077037	0.000158508	0.000485595
				0.0771972	0.000157514	0.000486098
				0.0773574	0.000156531	0.000486592
				0.0775175	0.000155559	0.000487079
				0.0776777	0.000154598	0.000487557
				0.0778378	0.000153647	0.000488027
				0.077998	0.000152708	0.000488488
				0.0781582	0.000151779	0.000488941
				0.0783183	0.000150862	0.000489385
				0.0784785	0.000149955	0.000489821
				0.0786386	0.00014906	0.000490249
				0.0787988	0.000148176	0.000490667
				0.078959	0.000147303	0.000491077
				0.0791191	0.000146442	0.000491479
				0.0792793	0.000145591	0.000491871
				0.0794394	0.000144753	0.000492255
				0.0795996	0.000143925	0.00049263
				0.0797598	0.00014311	0.000492996
				0.0799199	0.000142305	0.000493354
				0.0800801	0.000141513	0.000493702
				0.0802402	0.000140732	0.000494042
				0.0804004	0.000139962	0.000494372
				0.0805606	0.000139204	0.000494694
				0.0807207	0.000138459	0.000495006
				0.0808809	0.000137724	0.00049531
				0.081041	0.000137002	0.000495604
				0.0812012	0.000136291	0.00049589
				0.0813614	0.000135593	0.000496166
				0.0815215	0.000134906	0.000496434
				0.0816817	0.000134231	0.000496692
				0.0818418	0.000133568	0.000496941
				0.082002	0.000132917	0.00049718
				0.0821622	0.000132278	0.000497411
				0.0823223	0.000131651	0.000497632
				0.0824825	0.000131036	0.000497845
				0.0826426	0.000130433	0.000498048
				0.0828028	0.000129842	0.000498242
				0.082963	0.000129263	0.000498426
				0.0831231	0.000128696	0.000498601
				0.0832833	0.000128141	0.000498768
				0.0834434	0.000127598	0.000498924
				0.0836036	0.000127068	0.000499072
				0.0837638	0.000126549	0.00049921
				0.0839239	0.000126043	0.000499339
				0.0840841	0.000125548	0.000499459
				0.0842442	0.000125066	0.00049957
				0.0844044	0.000124596	0.000499671
				0.0845646	0.000124138	0.000499763
				0.0847247	0.000123692	0.000499846
				0.0848849	0.000123258	0.00049992
				0.085045	0.000122837	0.000499984
				0.0852052	0.000122427	0.000500039
				0.0853654	0.00012203	0.000500085
				0.0855255	0.000121644	0.000500122
				0.0856857	0.000121271	0.00050015
				0.0858458	0.000120909	0.000500168
				0.086006	0.00012056	0.000500177
				0.0861662	0.000120222	0.000500177
				0.0863263	0.000119897	0.000500168
				0.0864865	0.000119583	0.00050015
				0.0866466	0.000119282	0.000500123
				0.0868068	0.000118992	0.000500087
				0.086967	0.000118715	0.000500042
				0.0871271	0.000118449	0.000499987
				0.0872873	0.000118195	0.000499924
				0.0874474	0.000117953	0.000499852
				0.0876076	0.000117722	0.00049977
				0.0877678	0.000117503	0.00049968
				0.0879279	0.000117297	0.000499581
				0.0880881	0.000117101	0.000499473
				0.0882482	0.000116918	0.000499356
				0.0884084	0.000116746	0.00049923
				0.0885686	0.000116585	0.000499096
				0.0887287	0.000116436	0.000498953
				0.0888889	0.000116299	0.000498801
				0.089049	0.000116173	0.000498641
				0.0892092	0.000116059	0.000498471
				0.0893694	0.000115956	0.000498294
				0.0895295	0.000115864	0.000498107
				0.0896897	0.000115783	0.000497912
				0.0898498	0.000115714	0.000497709
				0.09001	0.000115656	0.000497497
				0.0901702	0.000115609	0.000497277
				0.0903303	0.000115573	0.000497048
				0.0904905	0.000115548	0.000496811
				0.0906507	0.000115534	0.000496566
				0.0908108	0.000115531	0.000496313
				0.090971	0.000115539	0.000496051
				0.0911311	0.000115558	0.000495781
				0.0912913	0.000115587	0.000495504
				0.0914515	0.000115627	0.000495218
				0.0916116	0.000115678	0.000494924
				0.0917718	0.000115739	0.000494622
				0.0919319	0.000115811	0.000494312
				0.0920921	0.000115893	0.000493995
				0.0922523	0.000115986	0.000493669
				0.0924124	0.000116089	0.000493336
				0.0925726	0.000116202	0.000492996
				0.0927327	0.000116325	0.000492647
				0.0928929	0.000116459	0.000492291
				0.0930531	0.000116602	0.000491928
				0.0932132	0.000116756	0.000491557
				0.0933734	0.000116919	0.000491179
				0.0935335	0.000117092	0.000490793
				0.0936937	0.000117275	0.0004904
				0.0938539	0.000117468	0.00049
				0.094014	0.00011767	0.000489593
				0.0941742	0.000117881	0.000489179
				0.0943343	0.000118102	0.000488757
				0.0944945	0.000118333	0.000488329
				0.0946547	0.000118573	0.000487894
				0.0948148	0.000118821	0.000487452
				0.094975	0.000119079	0.000487003
				0.0951351	0.000119346	0.000486548
				0.0952953	0.000119622	0.000486086
				0.0954555	0.000119907	0.000485617
				0.0956156	0.000120201	0.000485142
				0.0957758	0.000120503	0.00048466
				0.0959359	0.000120814	0.000484172
				0.0960961	0.000121133	0.000483678
				0.0962563	0.000121461	0.000483177
				0.0964164	0.000121798	0.000482671
				0.0965766	0.000122142	0.000482158
				0.0967367	0.000122495	0.00048164
				0.0968969	0.000122855	0.000481115
				0.0970571	0.000123224	0.000480584
				0.0972172	0.0001236	0.000480048
				0.0973774	0.000123985	0.000479506
				0.0975375	0.000124377	0.000478959
				0.0976977	0.000124777	0.000478406
				0.0978579	0.000125184	0.000477847
				0.098018	0.000125598	0.000477283
				0.0981782	0.00012602	0.000476714
				0.0983383	0.000126449	0.000476139
				0.0984985	0.000126886	0.000475559
				0.0986587	0.000127329	0.000474974
				0.0988188	0.000127779	0.000474384
				0.098979	0.000128236	0.00047379
				0.0991391	0.0001287	0.00047319
				0.0992993	0.00012917	0.000472585
				0.0994595	0.000129647	0.000471976
				0.0996196	0.000130131	0.000471362
				0.0997798	0.000130621	0.000470744
				0.0999399	0.000131117	0.000470121
				0.1001	0.000131619	0.000469494
				0.10026	0.000132127	0.000468863
				0.10042	0.000132641	0.000468227
				0.100581	0.000133161	0.000467587
				0.100741	0.000133686	0.000466943
				0.100901	0.000134218	0.000466295
				0.101061	0.000134754	0.000465644
				0.101221	0.000135297	0.000464988
				0.101381	0.000135844	0.000464329
				0.101542	0.000136397	0.000463666
				0.101702	0.000136954	0.000462999
				0.101862	0.000137517	0.000462329
				0.102022	0.000138085	0.000461656
				0.102182	0.000138657	0.00046098
				0.102342	0.000139234	0.0004603
				0.102503	0.000139816	0.000459617
				0.102663	0.000140402	0.000458931
				0.102823	0.000140992	0.000458242
				0.102983	0.000141587	0.00045755
				0.103143	0.000142186	0.000456855
				0.103303	0.000142789	0.000456158
				0.103463	0.000143396	0.000455458
				0.103624	0.000144006	0.000454755
				0.103784	0.000144621	0.00045405
				0.103944	0.000145239	0.000453343
				0.104104	0.00014586	0.000452633
				0.104264	0.000146485	0.000451921
				0.104424	0.000147113	0.000451207
				0.104585	0.000147744	0.000450491
				0.104745	0.000148379	0.000449773
				0.104905	0.000149016	0.000449053
				0.105065	0.000149656	0.000448331
				0.105225	0.000150299	0.000447608
				0.105385	0.000150944	0.000446883
				0.105546	0.000151592	0.000446157
				0.105706	0.000152243	0.000445429
				0.105866	0.000152896	0.000444699
				0.106026	0.000153551	0.000443969
				0.106186	0.000154208	0.000443237
				0.106346	0.000154867	0.000442504
				0.106507	0.000155528	0.00044177
				0.106667	0.000156191	0.000441036
				0.106827	0.000156855	0.0004403
				0.106987	0.000157521	0.000439564
				0.107147	0.000158189	0.000438826
				0.107307	0.000158857	0.000438089
				0.107467	0.000159527	0.00043735
				0.107628	0.000160199	0.000436612
				0.107788	0.000160871	0.000435873
				0.107948	0.000161544	0.000435133
				0.108108	0.000162218	0.000434394
				0.108268	0.000162893	0.000433654
				0.108428	0.000163568	0.000432915
				0.108589	0.000164244	0.000432175
				0.108749	0.00016492	0.000431436
				0.108909	0.000165597	0.000430696
				0.109069	0.000166274	0.000429958
				0.109229	0.000166951	0.000429219
				0.109389	0.000167628	0.000428481
				0.10955	0.000168304	0.000427743
				0.10971	0.000168981	0.000427006
				0.10987	0.000169657	0.00042627
				0.11003	0.000170333	0.000425535
				0.11019	0.000171009	0.0004248
				0.11035	0.000171684	0.000424066
				0.110511	0.000172358	0.000423334
				0.110671	0.000173031	0.000422602
				0.110831	0.000173703	0.000421872
				0.110991	0.000174375	0.000421142
				0.111151	0.000175045	0.000420415
				0.111311	0.000175714	0.000419688
				0.111471	0.000176382	0.000418963
				0.111632	0.000177049	0.000418239
				0.111792	0.000177714	0.000417518
				0.111952	0.000178377	0.000416797
				0.112112	0.000179039	0.000416079
				0.112272	0.000179699	0.000415362
				0.112432	0.000180357	0.000414648
				0.112593	0.000181014	0.000413935
				0.112753	0.000181668	0.000413224
				0.112913	0.00018232	0.000412516
				0.113073	0.00018297	0.000411809
				0.113233	0.000183617	0.000411105
				0.113393	0.000184263	0.000410403
				0.113554	0.000184905	0.000409704
				0.113714	0.000185545	0.000409007
				0.113874	0.000186183	0.000408312
				0.114034	0.000186818	0.000407621
				0.114194	0.00018745	0.000406931
				0.114354	0.000188079	0.000406245
				0.114515	0.000188705	0.000405561
				0.114675	0.000189327	0.000404881
				0.114835	0.000189947	0.000404203
				0.114995	0.000190564	0.000403528
				0.115155	0.000191177	0.000402856
				0.115315	0.000191786	0.000402188
				0.115475	0.000192393	0.000401522
				0.115636	0.000192995	0.00040086
				0.115796	0.000193594	0.000400201
				0.115956	0.00019419	0.000399545
				0.116116	0.000194781	0.000398893
				0.116276	0.000195369	0.000398245
				0.116436	0.000195952	0.000397599
				0.116597	0.000196532	0.000396958
				0.116757	0.000197107	0.00039632
				0.116917	0.000197679	0.000395686
				0.117077	0.000198246	0.000395055
				0.117237	0.000198808	0.000394429
				0.117397	0.000199367	0.000393806
				0.117558	0.00019992	0.000393187
				0.117718	0.00020047	0.000392572
				0.117878	0.000201014	0.000391962
				0.118038	0.000201554	0.000391355
				0.118198	0.00020209	0.000390753
				0.118358	0.00020262	0.000390154
				0.118519	0.000203146	0.00038956
				0.118679	0.000203666	0.00038897
				0.118839	0.000204182	0.000388385
				0.118999	0.000204693	0.000387804
				0.119159	0.000205198	0.000387227
				0.119319	0.000205698	0.000386655
				0.119479	0.000206193	0.000386087
				0.11964	0.000206683	0.000385524
				0.1198	0.000207167	0.000384966
				0.11996	0.000207646	0.000384412
				0.12012	0.00020812	0.000383863
				0.12028	0.000208588	0.000383318
				0.12044	0.00020905	0.000382779
				0.120601	0.000209507	0.000382244
				0.120761	0.000209958	0.000381714
				0.120921	0.000210403	0.000381189
				0.121081	0.000210843	0.000380669
				0.121241	0.000211276	0.000380154
				0.121401	0.000211704	0.000379643
				0.121562	0.000212126	0.000379138
				0.121722	0.000212542	0.000378638
				0.121882	0.000212951	0.000378143
				0.122042	0.000213355	0.000377654
				0.122202	0.000213753	0.000377169
				0.122362	0.000214144	0.00037669
				0.122523	0.000214529	0.000376216
				0.122683	0.000214908	0.000375747
				0.122843	0.000215281	0.000375284
				0.123003	0.000215647	0.000374825
				0.123163	0.000216007	0.000374373
				0.123323	0.000216361	0.000373925
				0.123483	0.000216708	0.000373483
				0.123644	0.000217049	0.000373047
				0.123804	0.000217383	0.000372616
				0.123964	0.00021771	0.00037219
				0.124124	0.000218031	0.00037177
				0.124284	0.000218346	0.000371356
				0.124444	0.000218653	0.000370947
				0.124605	0.000218955	0.000370544
				0.124765	0.000219249	0.000370146
				0.124925	0.000219537	0.000369754
				0.125085	0.000219818	0.000369367
				0.125245	0.000220092	0.000368987
				0.125405	0.000220359	0.000368612
				0.125566	0.00022062	0.000368242
				0.125726	0.000220873	0.000367879
				0.125886	0.00022112	0.000367521
				0.126046	0.00022136	0.000367168
				0.126206	0.000221593	0.000366822
				0.126366	0.000221819	0.000366481
				0.126527	0.000222038	0.000366147
				0.126687	0.00022225	0.000365817
				0.126847	0.000222455	0.000365494
				0.127007	0.000222653	0.000365177
				0.127167	0.000222844	0.000364865
				0.127327	0.000223029	0.000364559
				0.127487	0.000223206	0.00036426
				0.127648	0.000223376	0.000363965
				0.127808	0.000223539	0.000363677
				0.127968	0.000223694	0.000363395
				0.128128	0.000223843	0.000363118
				0.128288	0.000223985	0.000362848
				0.128448	0.00022412	0.000362583
				0.128609	0.000224247	0.000362324
				0.128769	0.000224367	0.000362071
				0.128929	0.000224481	0.000361824
				0.129089	0.000224587	0.000361583
				0.129249	0.000224686	0.000361348
				0.129409	0.000224778	0.000361118
				0.12957	0.000224863	0.000360895
				0.12973	0.000224941	0.000360677
				0.12989	0.000225011	0.000360465
				0.13005	0.000225075	0.000360259
				0.13021	0.000225131	0.000360059
				0.13037	0.00022518	0.000359865
				0.130531	0.000225223	0.000359677
				0.130691	0.000225258	0.000359494
				0.130851	0.000225286	0.000359317
				0.131011	0.000225307	0.000359147
				0.131171	0.000225321	0.000358982
				0.131331	0.000225327	0.000358822
				0.131491	0.000225327	0.000358669
				0.131652	0.00022532	0.000358521
				0.131812	0.000225306	0.000358379
				0.131972	0.000225285	0.000358243
				0.132132	0.000225256	0.000358113
				0.132292	0.000225221	0.000357988
				0.132452	0.000225179	0.00035787
				0.132613	0.00022513	0.000357756
				0.132773	0.000225074	0.000357649
				0.132933	0.000225011	0.000357547
				0.133093	0.000224941	0.000357451
				0.133253	0.000224864	0.000357361
				0.133413	0.00022478	0.000357276
				0.133574	0.00022469	0.000357196
				0.133734	0.000224593	0.000357123
				0.133894	0.000224489	0.000357055
				0.134054	0.000224378	0.000356992
				0.134214	0.00022426	0.000356935
				0.134374	0.000224136	0.000356884
				0.134535	0.000224005	0.000356837
				0.134695	0.000223868	0.000356797
				0.134855	0.000223724	0.000356762
				0.135015	0.000223573	0.000356732
				0.135175	0.000223415	0.000356708
				0.135335	0.000223252	0.000356689
				0.135495	0.000223081	0.000356675
				0.135656	0.000222904	0.000356666
				0.135816	0.000222721	0.000356663
				0.135976	0.000222531	0.000356665
				0.136136	0.000222335	0.000356673
				0.136296	0.000222133	0.000356685
				0.136456	0.000221924	0.000356703
				0.136617	0.000221709	0.000356726
				0.136777	0.000221488	0.000356754
				0.136937	0.00022126	0.000356787
				0.137097	0.000221027	0.000356825
				0.137257	0.000220787	0.000356868
				0.137417	0.000220541	0.000356916
				0.137578	0.000220289	0.000356969
				0.137738	0.000220031	0.000357027
				0.137898	0.000219768	0.00035709
				0.138058	0.000219498	0.000357157
				0.138218	0.000219222	0.00035723
				0.138378	0.000218941	0.000357307
				0.138539	0.000218654	0.000357389
				0.138699	0.000218361	0.000357475
				0.138859	0.000218062	0.000357567
				0.139019	0.000217758	0.000357662
				0.139179	0.000217448	0.000357763
				0.139339	0.000217132	0.000357868
				0.139499	0.000216811	0.000357977
				0.13966	0.000216485	0.000358091
				0.13982	0.000216153	0.00035821
				0.13998	0.000215816	0.000358333
				0.14014	0.000215473	0.00035846
				0.1403	0.000215126	0.000358591
				0.14046	0.000214772	0.000358727
				0.140621	0.000214414	0.000358867
				0.140781	0.000214051	0.000359011
				0.140941	0.000213683	0.000359159
				0.141101	0.000213309	0.000359311
				0.141261	0.000212931	0.000359468
				0.141421	0.000212548	0.000359628
				0.141582	0.000212159	0.000359793
				0.141742	0.000211767	0.000359961
				0.141902	0.000211369	0.000360133
				0.142062	0.000210967	0.000360309
				0.142222	0.00021056	0.000360489
				0.142382	0.000210148	0.000360672
				0.142543	0.000209732	0.00036086
				0.142703	0.000209311	0.00036105
				0.142863	0.000208887	0.000361245
				0.143023	0.000208457	0.000361443
				0.143183	0.000208024	0.000361645
				0.143343	0.000207586	0.00036185
				0.143504	0.000207144	0.000362058
				0.143664	0.000206698	0.00036227
				0.143824	0.000206248	0.000362485
				0.143984	0.000205793	0.000362703
				0.144144	0.000205335	0.000362925
				0.144304	0.000204873	0.00036315
				0.144464	0.000204408	0.000363378
				0.144625	0.000203938	0.000363609
				0.144785	0.000203465	0.000363843
				0.144945	0.000202988	0.00036408
				0.145105	0.000202508	0.00036432
				0.145265	0.000202024	0.000364563
				0.145425	0.000201536	0.000364808
				0.145586	0.000201045	0.000365057
				0.145746	0.000200551	0.000365308
				0.145906	0.000200054	0.000365562
				0.146066	0.000199553	0.000365818
				0.146226	0.00019905	0.000366077
				0.146386	0.000198543	0.000366339
				0.146547	0.000198033	0.000366603
				0.146707	0.00019752	0.000366869
				0.146867	0.000197005	0.000367138
				0.147027	0.000196486	0.00036741
				0.147187	0.000195965	0.000367683
				0.147347	0.000195441	0.000367959
				0.147508	0.000194915	0.000368237
				0.147668	0.000194386	0.000368517
				0.147828	0.000193854	0.000368799
				0.147988	0.00019332	0.000369083
				0.148148	0.000192784	0.000369369
				0.148308	0.000192245	0.000369657
				0.148468	0.000191705	0.000369946
				0.148629	0.000191162	0.000370238
				0.148789	0.000190616	0.000370531
				0.148949	0.000190069	0.000370826
				0.149109	0.00018952	0.000371123
				0.149269	0.000188969	0.000371421
				0.149429	0.000188416	0.000371721
				0.14959	0.000187862	0.000372023
				0.14975	0.000187305	0.000372325
				0.14991	0.000186747	0.00037263
				0.15007	0.000186188	0.000372935
				0.15023	0.000185626	0.000373242
				0.15039	0.000185064	0.00037355
				0.150551	0.0001845	0.000373859
				0.150711	0.000183935	0.000374169
				0.150871	0.000183368	0.000374481
				0.151031	0.0001828	0.000374793
				0.151191	0.000182231	0.000375107
				0.151351	0.000181662	0.000375421
				0.151512	0.000181091	0.000375736
				0.151672	0.000180519	0.000376052
				0.151832	0.000179946	0.000376369
				0.151992	0.000179373	0.000376687
				0.152152	0.000178798	0.000377005
				0.152312	0.000178224	0.000377323
				0.152472	0.000177648	0.000377643
				0.152633	0.000177072	0.000377963
				0.152793	0.000176495	0.000378283
				0.152953	0.000175919	0.000378604
				0.153113	0.000175341	0.000378925
				0.153273	0.000174764	0.000379246
				0.153433	0.000174186	0.000379568
				0.153594	0.000173608	0.00037989
				0.153754	0.00017303	0.000380212
				0.153914	0.000172452	0.000380534
				0.154074	0.000171874	0.000380856
				0.154234	0.000171296	0.000381178
				0.154394	0.000170718	0.0003815
				0.154555	0.00017014	0.000381822
				0.154715	0.000169563	0.000382144
				0.154875	0.000168986	0.000382466
				0.155035	0.00016841	0.000382787
				0.155195	0.000167833	0.000383108
				0.155355	0.000167258	0.000383429
				0.155516	0.000166683	0.00038375
				0.155676	0.000166108	0.00038407
				0.155836	0.000165535	0.000384389
				0.155996	0.000164962	0.000384708
				0.156156	0.00016439	0.000385027
				0.156316	0.000163819	0.000385345
				0.156476	0.000163248	0.000385662
				0.156637	0.000162679	0.000385979
				0.156797	0.000162111	0.000386294
				0.156957	0.000161544	0.000386609
				0.157117	0.000160978	0.000386923
				0.157277	0.000160413	0.000387237
				0.157437	0.00015985	0.000387549
				0.157598	0.000159288	0.00038786
				0.157758	0.000158727	0.00038817
				0.157918	0.000158168	0.00038848
				0.158078	0.00015761	0.000388788
				0.158238	0.000157054	0.000389095
				0.158398	0.0001565	0.0003894
				0.158559	0.000155947	0.000389705
				0.158719	0.000155396	0.000390008
				0.158879	0.000154847	0.00039031
				0.159039	0.000154299	0.00039061
				0.159199	0.000153754	0.00039091
				0.159359	0.00015321	0.000391207
				0.15952	0.000152668	0.000391503
				0.15968	0.000152129	0.000391798
				0.15984	0.000151591	0.000392091
				0.16	0.000151056	0.000392382
