# Supplementary material for: Cavity-mediated iSWAP oscillations between distant spins
Source: Nat Phys. 2024 Dec 9;21(1):168–74. doi: 10.1038/s41567-024-02694-8 (PMC11746143; doi:10.1038/s41567-024-02694-8)
Supplement: Supplementary file 10 — Numerical source data for Extended Data Fig. 3. [file 41567_2024_2694_MOESM10_ESM.xlsx]

## Sheet: Panel a
Experiment				Fit
Time (ns)	Δ|S21| Q1 (arb. u.)	Δ|S21| Q2 (arb. u.)		Time (us)	Δ|S21| Q1 (arb. u.)	Δ|S21| Q2 (arb. u.)
0	0.000858028	0.000139652		0	0.000848743	0.000169219
4	0.000853302	0.000211089		0.0008	0.000844918	0.000172863
8	0.000665386	0.000262902		0.0016	0.000846747	0.000183061
12	0.000642265	0.000277063		0.0024	0.000851758	0.000198015
16	0.000544315	0.000397854		0.0032	0.000856771	0.000215278
20	0.000513531	0.000487315		0.004	0.000858687	0.000232189
24	0.000371051	0.000481031		0.0048	0.000855093	0.000246347
28	0.000298666	0.000580643		0.0056	0.000844599	0.00025606
32	0.000256936	0.00065306		0.0064	0.000826935	0.000260667
36	0.000219796	0.0005818		0.0072	0.000802897	0.000260677
40	0.000201144	0.00060222		0.008	0.000774196	0.000257676
44	0.000220353	0.000605947		0.0088	0.00074323	0.00025401
48	0.000219153	0.000580209		0.0096	0.000712777	0.000252274
52	0.0002372	0.000540467		0.0104	0.000685579	0.000254714
56	0.000308747	0.000527735		0.0112	0.000663794	0.000262733
60	0.000310588	0.000451096		0.012	0.000648443	0.000276666
64	0.000405862	0.000369715		0.0128	0.000639051	0.000295838
68	0.00044611	0.00033812		0.0136	0.00063371	0.000318776
72	0.000464681	0.000319271		0.0144	0.000629595	0.000343468
76	0.000472643	0.00031738		0.0152	0.000623705	0.00036765
80	0.000470444	0.000285733		0.016	0.000613569	0.000389162
84	0.000504329	0.000263866		0.0168	0.000597707	0.000406327
88	0.000502564	0.000253197		0.0176	0.000575821	0.000418297
92	0.000484403	0.000251292		0.0184	0.000548738	0.000425257
96	0.000432891	0.000284575		0.0192	0.000518181	0.000428448
100	0.000399414	0.000289439		0.02	0.000486442	0.000429942
104	0.000401419	0.000298717		0.0208	0.000456021	0.000432194
108	0.000295362	0.000354023		0.0216	0.000429259	0.000437456
112	0.000284055	0.000348989		0.0224	0.00040796	0.000447208
116	0.000283238	0.00039933		0.0232	0.000393025	0.00046185
120	0.000269784	0.00036858		0.024	0.000384172	0.000480711
124	0.000245932	0.000395318		0.0248	0.00037991	0.000502331
128	0.000258355	0.000346429		0.0256	0.000377865	0.000524821
132	0.000244932	0.000379786		0.0264	0.000375347	0.000546186
136	0.000225042	0.000353636		0.0272	0.000369979	0.00056461
140	0.000241369	0.000367776		0.028	0.000360166	0.000578699
144	0.000255532	0.000349328		0.0288	0.000345367	0.000587702
148	0.000275389	0.0003328		0.0296	0.00032613	0.000591684
152	0.000257942	0.000319418		0.0304	0.000303936	0.000591577
156	0.000254584	0.00028563		0.0312	0.000280901	0.000589083
160	0.000295584	0.000289867		0.032	0.000259378	0.000586366
				0.0328	0.000241545	0.000585589
				0.0336	0.00022901	0.000588373
				0.0344	0.0002225	0.000595378
				0.0352	0.00022171	0.000606163
				0.036	0.000225362	0.000619377
				0.0368	0.000231494	0.000633149
				0.0376	0.000237874	0.000645528
				0.0384	0.000242438	0.000654826
				0.0392	0.000243667	0.000659858
				0.04	0.00024085	0.000660072
				0.0408	0.000234194	0.000655611
				0.0416	0.000224775	0.000647308
				0.0424	0.000214322	0.000636595
				0.0432	0.000204875	0.000625311
				0.044	0.00019837	0.000615386
				0.0448	0.000196252	0.000608428
				0.0456	0.000199198	0.000605319
				0.0464	0.000207032	0.000605963
				0.0472	0.000218803	0.000609309
				0.048	0.000232975	0.000613645
				0.0488	0.000247685	0.000617039
				0.0496	0.000261068	0.000617767
				0.0504	0.000271589	0.000614626
				0.0512	0.000278346	0.000607098
				0.052	0.000281248	0.000595374
				0.0528	0.000281052	0.000580283
				0.0536	0.000279222	0.000563153
				0.0544	0.000277617	0.000545615
				0.0552	0.000278077	0.000529363
				0.056	0.000282012	0.000515861
				0.0568	0.000290112	0.000506042
				0.0576	0.000302271	0.000500058
				0.0584	0.000317688	0.000497211
				0.0592	0.000335054	0.000496097
				0.06	0.000352765	0.000494953
				0.0608	0.000369163	0.000492067
				0.0616	0.000382798	0.000486138
				0.0624	0.000392689	0.000476504
				0.0632	0.000398533	0.000463223
				0.064	0.000400801	0.000447015
				0.0648	0.000400684	0.000429104
				0.0656	0.000399864	0.000410999
				0.0664	0.000400148	0.000394244
				0.0672	0.000403036	0.000380167
				0.068	0.000409368	0.000369647
				0.0688	0.000419167	0.000362926
				0.0696	0.000431719	0.000359541
				0.0704	0.000445796	0.000358405
				0.0712	0.000459931	0.000358039
				0.072	0.000472656	0.000356901
				0.0728	0.000482716	0.000353704
				0.0736	0.000489242	0.000347663
				0.0744	0.000491898	0.00033862
				0.0752	0.000490971	0.000327049
				0.076	0.000487366	0.000313945
				0.0768	0.000482476	0.000300627
				0.0776	0.000477926	0.000288495
				0.0784	0.000475207	0.000278774
				0.0792	0.000475315	0.000272288
				0.08	0.000478506	0.000269312
				0.0808	0.000484262	0.000269514
				0.0816	0.000491476	0.000272038
				0.0824	0.000498751	0.000275676
				0.0832	0.000504703	0.000279119
				0.084	0.000508194	0.000281208
				0.0848	0.000508491	0.000281148
				0.0856	0.000505344	0.000278648
				0.0864	0.00049902	0.00027396
				0.0872	0.000490271	0.000267825
				0.088	0.000480244	0.000261319
				0.0888	0.000470307	0.000255643
				0.0896	0.000461795	0.000251881
				0.0904	0.000455715	0.000250787
				0.0912	0.000452492	0.000252646
				0.092	0.000451849	0.00025723
				0.0928	0.000452887	0.000263864
				0.0936	0.000454331	0.000271561
				0.0944	0.000454842	0.000279209
				0.0952	0.000453302	0.000285775
				0.096	0.000448999	0.00029049
				0.0968	0.000441722	0.000292994
				0.0976	0.000431757	0.000293404
				0.0984	0.000419819	0.000292292
				0.0992	0.000406938	0.00029057
				0.1	0.0003943	0.0002893
				0.1008	0.000383057	0.000289462
				0.1016	0.000374114	0.000291742
				0.1024	0.000367922	0.000296403
				0.1032	0.00036436	0.000303253
				0.104	0.000362741	0.00031171
				0.1048	0.000361978	0.000320934
				0.1056	0.000360839	0.000329973
				0.1064	0.000358224	0.000337925
				0.1072	0.000353382	0.000344089
				0.108	0.000346033	0.00034809
				0.1088	0.000336393	0.00034996
				0.1096	0.000325111	0.000350145
				0.1104	0.000313143	0.000349429
				0.1112	0.000301578	0.000348783
				0.112	0.000291456	0.000349143
				0.1128	0.00028358	0.000351201
				0.1136	0.000278363	0.000355244
				0.1144	0.000275736	0.000361116
				0.1152	0.000275154	0.000368272
				0.116	0.000275714	0.000375927
				0.1168	0.00027635	0.000383211
				0.1176	0.000276055	0.000389323
				0.1184	0.000274076	0.000393652
				0.1192	0.000270055	0.000395872
				0.12	0.000264077	0.000395996
				0.1208	0.000256646	0.000394388
				0.1216	0.000248575	0.000391719
				0.1224	0.000240838	0.000388846
				0.1232	0.00023438	0.000386653
				0.124	0.000229937	0.000385846
				0.1248	0.0002279	0.000386791
				0.1256	0.000228237	0.000389423
				0.1264	0.000230515	0.000393278
				0.1272	0.000233986	0.000397615
				0.128	0.000237746	0.000401592
				0.1288	0.000240904	0.000404436
				0.1296	0.000242753	0.000405572
				0.1304	0.000242892	0.000404709
				0.1312	0.000241302	0.000401874
				0.132	0.00023834	0.000397402
				0.1328	0.00023467	0.000391886
				0.1336	0.000231125	0.00038609
				0.1344	0.000228542	0.000380815
				0.1352	0.000227587	0.000376743
				0.136	0.000228634	0.000374293
				0.1368	0.000231692	0.000373512
				0.1376	0.000236427	0.00037406
				0.1384	0.00024223	0.000375298
				0.1392	0.000248332	0.000376433
				0.14	0.000253947	0.000376698
				0.1408	0.000258408	0.000375498
				0.1416	0.000261289	0.000372517
				0.1424	0.000262489	0.000367751
				0.1432	0.000262255	0.000361501
				0.144	0.000261138	0.000354308
				0.1448	0.000259876	0.000346867
				0.1456	0.000259241	0.000339907
				0.1464	0.000259869	0.000334067
				0.1472	0.000262127	0.00032977
				0.148	0.000266051	0.000327135
				0.1488	0.00027136	0.000325943
				0.1496	0.000277527	0.000325686
				0.1504	0.000283886	0.000325672
				0.1512	0.000289744	0.000325182
				0.152	0.000294496	0.000323612
				0.1528	0.000297731	0.000320592
				0.1536	0.0002993	0.000316043
				0.1544	0.000299362	0.000310182
				0.1552	0.000298362	0.00030347
				0.156	0.000296948	0.000296527
				0.1568	0.000295844	0.00029002
				0.1576	0.000295683	0.000284539
				0.1584	0.000296868	0.000280498
				0.1592	0.000299486	0.000278048
				0.16	0.000303307	0.000277054

## Sheet: Panel b
Experiment				Fit
Time (ns)	Δ|S21| Q1 (arb. u.)	Δ|S21| Q2 (arb. u.)		Time (us)	Δ|S21| Q1 (arb. u.)	Δ|S21| Q2 (arb. u.)
0	0.000190303	0.000919851		0	0.000205826	0.000887832
4	0.000237535	0.000851059		0.0008	0.000207409	0.000882377
8	0.000245393	0.000758398		0.0016	0.000211829	0.000882374
12	0.000303687	0.000634135		0.0024	0.000218285	0.000885381
16	0.000327159	0.000545861		0.0032	0.000225693	0.000888292
20	0.000348578	0.000429775		0.004	0.000232887	0.00088809
24	0.000356511	0.000360439		0.0048	0.000238833	0.000882435
28	0.000398781	0.00028607		0.0056	0.00024282	0.000869988
32	0.000378283	0.000222429		0.0064	0.000244599	0.00085052
36	0.000418368	0.000195118		0.0072	0.000244436	0.00082487
40	0.000405219	0.000205945		0.008	0.000243057	0.000794796
44	0.000403796	0.000234764		0.0088	0.000241497	0.000762743
48	0.000392406	0.000283007		0.0096	0.000240872	0.000731516
52	0.000342915	0.000303175		0.0104	0.000242133	0.000703832
56	0.000350185	0.000348882		0.0112	0.000245867	0.000681759
60	0.000268043	0.000411595		0.012	0.000252203	0.000666175
64	0.000284547	0.000461289		0.0128	0.000260813	0.000656455
68	0.000270222	0.000477147		0.0136	0.000271008	0.000650583
72	0.000241787	0.000518827		0.0144	0.000281861	0.000645693
76	0.000218072	0.000539934		0.0152	0.000292354	0.000638802
80	0.000235032	0.000583201		0.016	0.000301552	0.000627496
84	0.000227519	0.00053515		0.0168	0.000308762	0.000610369
88	0.000211653	0.000563716		0.0176	0.000313678	0.000587213
92	0.000223069	0.000501865		0.0184	0.000316461	0.000558952
96	0.000229108	0.000450236		0.0192	0.000317725	0.000527425
100	0.000246772	0.000409606		0.02	0.000318421	0.000495048
104	0.000241273	0.000408994		0.0208	0.000319627	0.000464431
108	0.000274754	0.000374838		0.0216	0.000322296	0.000437968
112	0.000295413	0.000310764		0.0224	0.000327024	0.000417422
116	0.000309868	0.000312621		0.0232	0.000333933	0.000403531
120	0.000285161	0.00028107		0.024	0.000342677	0.000395773
124	0.000279088	0.000247672		0.0248	0.000352557	0.000392417
128	0.000270022	0.000246664		0.0256	0.000362679	0.00039092
132	0.000257474	0.000233482		0.0264	0.000372113	0.000388532
136	0.000255884	0.000266311		0.0272	0.000380032	0.000382899
140	0.000271893	0.000256766		0.028	0.000385839	0.000372515
144	0.000244029	0.000256516		0.0288	0.000389262	0.000356971
148	0.00029032	0.000302882		0.0296	0.000390424	0.000336977
152	0.000242003	0.000297026		0.0304	0.000389847	0.000314202
156	0.000218784	0.000304015		0.0312	0.000388382	0.000290947
160	0.0002358	0.000290323		0.032	0.00038705	0.000269721
				0.0328	0.000386815	0.000252772
				0.0336	0.000388355	0.000241647
				0.0344	0.000391885	0.000236882
				0.0352	0.000397121	0.000237904
				0.036	0.000403372	0.000243191
				0.0368	0.000409722	0.000250608
				0.0376	0.000415226	0.000257835
				0.0384	0.000419083	0.000262784
				0.0392	0.000420754	0.000263981
				0.04	0.00042003	0.000260829
				0.0408	0.000417061	0.000253724
				0.0416	0.000412342	0.000243978
				0.0424	0.00040665	0.000233563
				0.0432	0.000400922	0.00022469
				0.044	0.000396093	0.000219335
				0.0448	0.000392884	0.000218832
				0.0456	0.000391631	0.00022367
				0.0464	0.000392191	0.000233486
				0.0472	0.000393973	0.000247187
				0.048	0.000396093	0.000263109
				0.0488	0.000397581	0.000279257
				0.0496	0.000397586	0.000293631
				0.0504	0.000395531	0.00030461
				0.0512	0.000391193	0.000311297
				0.052	0.000384726	0.000313739
				0.0528	0.000376617	0.00031295
				0.0536	0.000367609	0.000310718
				0.0544	0.000358586	0.000309205
				0.0552	0.000350427	0.000310434
				0.056	0.000343851	0.000315813
				0.0568	0.00033926	0.000325877
				0.0576	0.000336642	0.000340296
				0.0584	0.000335558	0.000358043
				0.0592	0.000335241	0.000377602
				0.06	0.00033477	0.000397177
				0.0608	0.000333269	0.000414927
				0.0616	0.000330087	0.000429251
				0.0624	0.000324913	0.000439103
				0.0632	0.000317812	0.000444241
				0.064	0.000309204	0.000445349
				0.0648	0.000299779	0.000443957
				0.0656	0.000290371	0.000442142
				0.0664	0.000281817	0.000442049
				0.0672	0.000274811	0.000445354
				0.068	0.000269775	0.000452857
				0.0688	0.000266773	0.000464366
				0.0696	0.000265493	0.000478856
				0.0704	0.000265313	0.000494791
				0.0712	0.000265429	0.000510432
				0.072	0.000265025	0.000524103
				0.0728	0.000263435	0.000534395
				0.0736	0.000260268	0.000540364
				0.0744	0.000255471	0.000541701
				0.0752	0.000249332	0.00053885
				0.076	0.00024242	0.000533004
				0.0768	0.00023547	0.00052594
				0.0776	0.000229252	0.000519679
				0.0784	0.00022442	0.000516011
				0.0792	0.000221393	0.000516032
				0.08	0.000220277	0.000519862
				0.0808	0.000220851	0.00052667
				0.0816	0.000222615	0.000534965
				0.0824	0.000224893	0.00054299
				0.0832	0.000226971	0.000549094
				0.084	0.000228228	0.000551983
				0.0848	0.000228254	0.000550878
				0.0856	0.000226923	0.000545588
				0.0864	0.000224413	0.000536542
				0.0872	0.000221165	0.000524755
				0.088	0.000217793	0.000511716
				0.0888	0.000214964	0.000499167
				0.0896	0.000213258	0.000488763
				0.0904	0.000213061	0.000481689
				0.0912	0.000214489	0.00047832
				0.092	0.000217379	0.000478114
				0.0928	0.000221325	0.000479765
				0.0936	0.000225762	0.000481568
				0.0944	0.000230069	0.000481839
				0.0952	0.000233683	0.000479256
				0.096	0.000236206	0.000473062
				0.0968	0.000237479	0.000463145
				0.0976	0.000237617	0.000450007
				0.0984	0.000236984	0.000434666
				0.0992	0.000236121	0.000418506
				0.1	0.000235626	0.000403069
				0.1008	0.000236026	0.000389808
				0.1016	0.000237666	0.000379801
				0.1024	0.000240641	0.000373481
				0.1032	0.000244795	0.000370497
				0.104	0.00024976	0.000369769
				0.1048	0.000255036	0.000369759
				0.1056	0.000260077	0.000368842
				0.1064	0.000264385	0.000365654
				0.1072	0.000267594	0.000359357
				0.108	0.000269543	0.000349755
				0.1088	0.00027031	0.000337302
				0.1096	0.000270209	0.000322988
				0.1104	0.000269735	0.000308162
				0.1112	0.000269459	0.000294295
				0.112	0.0002699	0.000282727
				0.1128	0.000271407	0.000274411
				0.1136	0.000274083	0.000269723
				0.1144	0.000277769	0.000268365
				0.1152	0.000282097	0.000269424
				0.116	0.000286576	0.000271579
				0.1168	0.000290685	0.000273385
				0.1176	0.000293969	0.000273567
				0.1184	0.0002961	0.000271254
				0.1192	0.000296941	0.000266133
				0.12	0.000296565	0.000258489
				0.1208	0.000295255	0.000249141
				0.1216	0.000293465	0.000239285
				0.1224	0.000291735	0.000230259
				0.1232	0.000290588	0.000223286
				0.124	0.000290402	0.000219228
				0.1248	0.000291329	0.000218427
				0.1256	0.000293253	0.000220653
				0.1264	0.000295827	0.000225174
				0.1272	0.000298556	0.000230908
				0.128	0.000300912	0.000236627
				0.1288	0.000302429	0.000241187
				0.1296	0.000302786	0.000243732
				0.1304	0.000301853	0.000243857
				0.1312	0.00029971	0.00024169
				0.132	0.000296627	0.00023787
				0.1328	0.000293031	0.000233414
				0.1336	0.000289434	0.000229506
				0.1344	0.000286342	0.000227238
				0.1352	0.000284155	0.000227382
				0.136	0.000283075	0.000230258
				0.1368	0.00028306	0.000235707
				0.1376	0.000283824	0.000243153
				0.1384	0.000284912	0.000251713
				0.1392	0.000285794	0.000260337
				0.14	0.000285984	0.000267979
				0.1408	0.000285126	0.000273779
				0.1416	0.000283059	0.000277238
				0.1424	0.000279832	0.000278339
				0.1432	0.000275696	0.000277574
				0.144	0.000271051	0.000275851
				0.1448	0.000266384	0.000274304
				0.1456	0.000262183	0.000274026
				0.1464	0.000258847	0.000275813
				0.1472	0.000256611	0.00028
				0.148	0.000255494	0.000286436
				0.1488	0.00025529	0.000294566
				0.1496	0.000255613	0.000303569
				0.1504	0.00025598	0.000312493
				0.1512	0.000255911	0.000320395
				0.152	0.000255023	0.000326476
				0.1528	0.000253102	0.000330223
				0.1536	0.000250138	0.000331522
				0.1544	0.000246322	0.00033072
				0.1552	0.000242005	0.000328589
				0.156	0.000237631	0.000326189
				0.1568	0.000233661	0.000324632
				0.1576	0.000230485	0.000324814
				0.1584	0.000228351	0.000327191
				0.1592	0.000227317	0.000331694
				0.16	0.000227244	0.000337788

## Sheet: Panel c
Experiment				Fit
Time (ns)	Δ|S21| Q1 (arb. u.)	Δ|S21| Q2 (arb. u.)		Time (us)	Δ|S21| Q1 (arb. u.)	Δ|S21| Q2 (arb. u.)
0	0.000903812	0.00015573		0	0.00086884	0.000163135
4	0.000817041	0.00023934		0.0008	0.000862858	0.000167582
8	0.000637825	0.000218735		0.0016	0.000869951	0.000179665
12	0.000437243	0.000328025		0.0024	0.000880641	0.000196465
16	0.000347577	0.000329811		0.0032	0.000884453	0.000214347
20	0.000265925	0.000416426		0.004	0.000873553	0.000229854
24	0.000221149	0.000403345		0.0048	0.000844452	0.000240531
28	0.000277087	0.000314569		0.0056	0.000798111	0.000245509
32	0.000382006	0.000337671		0.0064	0.000739111	0.000245696
36	0.000507442	0.000239013		0.0072	0.000674403	0.000243515
40	0.000551548	0.000186498		0.008	0.000612017	0.000242181
44	0.000560925	0.000191614		0.0088	0.000559756	0.000244665
48	0.000549389	0.000205152		0.0096	0.000523483	0.000252703
52	0.000517931	0.000185695		0.0104	0.000504819	0.000266318
56	0.000426025	0.000236727		0.0112	0.000499627	0.000284031
60	0.000369261	0.000264931		0.012	0.000499251	0.000303455
64	0.000293324	0.000257573		0.0128	0.000494038	0.000321927
68	0.000294974	0.000264564		0.0136	0.000476749	0.000337065
72	0.000278818	0.000258706		0.0144	0.000444457	0.000347258
76	0.000279713	0.000268265		0.0152	0.000398911	0.000352051
80	0.000303464	0.000265201		0.016	0.00034575	0.000352315
84	0.000341364	0.000242496		0.0168	0.000292907	0.000350088
88	0.000349204	0.000212589		0.0176	0.000248648	0.000348037
92	0.000305034	0.000240265		0.0184	0.000219624	0.000348585
96	0.00031652	0.000227568		0.0192	0.000209216	0.000353016
100	0.000309125	0.000228662		0.02	0.000216439	0.000360996
104	0.000288822	0.000234221		0.0208	0.000236229	0.000370795
108	0.000283489	0.000236161		0.0216	0.000261136	0.00038002
112	0.000269942	0.000241882		0.0224	0.000283419	0.000386405
116	0.000265672	0.00027052		0.0232	0.000296902	0.000388384
120	0.000231191	0.000261262		0.024	0.000298386	0.000385368
124	0.000232213	0.000271409		0.0248	0.00028836	0.000377803
128	0.000243462	0.000240383		0.0256	0.000270842	0.000367042
132	0.000220157	0.000237999		0.0264	0.000252345	0.000355093
136	0.000220491	0.000219769		0.0272	0.000240121	0.000344203
140	0.00022481	0.000195955		0.028	0.00023998	0.00033629
144	0.000242991	0.000209749		0.0288	0.000254491	0.00033233
148	0.000217774	0.000202877		0.0296	0.000282563	0.000331952
152	0.000233942	0.00022801		0.0304	0.00032021	0.000333527
156	0.000212631	0.000196349		0.0312	0.00036163	0.000334753
160	0.000228974	0.000194519		0.032	0.000400387	0.000333435
				0.0328	0.00043081	0.000328133
				0.0336	0.000449354	0.000318494
				0.0344	0.000455525	0.00030527
				0.0352	0.000452088	0.000290075
				0.036	0.000444422	0.000274984
				0.0368	0.000438989	0.000262057
				0.0376	0.000441178	0.000252862
				0.0384	0.000453376	0.000248082
				0.0392	0.00047438	0.000247301
				0.04	0.000500374	0.00024912
				0.0408	0.000526477	0.000251578
				0.0416	0.000548017	0.000252739
				0.0424	0.00056139	0.000251218
				0.0432	0.000564669	0.00024652
				0.044	0.000558	0.000239117
				0.0448	0.000543678	0.000230289
				0.0456	0.000525781	0.000221772
				0.0464	0.000509217	0.0002153
				0.0472	0.000498226	0.000212154
				0.048	0.000494794	0.000212826
				0.0488	0.000497847	0.000216911
				0.0496	0.000503842	0.000223255
				0.0504	0.000508317	0.000230294
				0.0512	0.000507448	0.000236464
				0.052	0.000499019	0.000240599
				0.0528	0.000482755	0.000242195
				0.0536	0.000460186	0.000241524
				0.0544	0.00043421	0.000239526
				0.0552	0.000408484	0.000237538
				0.056	0.000386677	0.000236884
				0.0568	0.000371562	0.000238483
				0.0576	0.000364091	0.00024258
				0.0584	0.000362899	0.000248719
				0.0592	0.0003647	0.000255921
				0.06	0.000365476	0.000262978
				0.0608	0.000361812	0.000268762
				0.0616	0.000351838	0.000272484
				0.0624	0.000335626	0.000273878
				0.0632	0.000315051	0.000273264
				0.064	0.000293255	0.000271468
				0.0648	0.000273851	0.000269597
				0.0656	0.00026003	0.000268711
				0.0664	0.000253739	0.000269471
				0.0672	0.000255127	0.000271931
				0.068	0.0002625	0.000275534
				0.0688	0.000272845	0.000279328
				0.0696	0.000282707	0.000282275
				0.0704	0.000289105	0.000283542
				0.0712	0.000290252	0.000282696
				0.072	0.000285965	0.000279789
				0.0728	0.000277667	0.000275336
				0.0736	0.000267998	0.000270192
				0.0744	0.000260096	0.000265355
				0.0752	0.000256706	0.000261703
				0.076	0.000259395	0.000259746
				0.0768	0.000268142	0.000259453
				0.0776	0.000281458	0.000260264
				0.0784	0.000296869	0.000261268
				0.0792	0.000311554	0.000261495
				0.08	0.000322993	0.000260199
				0.0808	0.000329551	0.000257053
				0.0816	0.000330867	0.000252213
				0.0824	0.000327953	0.000246267
				0.0832	0.000322939	0.000240077
				0.084	0.000318477	0.000234569
				0.0848	0.000316919	0.000230506
				0.0856	0.000319564	0.000228289
				0.0864	0.000326291	0.000227852
				0.0872	0.000335735	0.000228687
				0.088	0.000345832	0.000229994
				0.0888	0.000354425	0.000230916
				0.0896	0.000359759	0.000230768
				0.0904	0.000360835	0.000229218
				0.0912	0.000357617	0.000226355
				0.092	0.000351046	0.00022265
				0.0928	0.00034285	0.000218826
				0.0936	0.000335119	0.00021566
				0.0944	0.000329696	0.000213776
				0.0952	0.000327563	0.000213486
				0.096	0.000328506	0.000214713
				0.0968	0.000331237	0.000217026
				0.0976	0.000333906	0.000219768
				0.0984	0.000334726	0.00022224
				0.0992	0.000332465	0.000223879
				0.1	0.000326711	0.000224398
				0.1008	0.000317914	0.000223846
				0.1016	0.000307249	0.000222583
				0.1024	0.000296342	0.000221168
				0.1032	0.000286883	0.000220194
				0.104	0.000280196	0.000220121
				0.1048	0.000276836	0.000221144
				0.1056	0.000276397	0.000223147
				0.1064	0.00027763	0.000225753
				0.1072	0.000278857	0.000228437
				0.108	0.000278502	0.000230671
				0.1088	0.000275527	0.000232061
				0.1096	0.00026969	0.000232439
				0.1104	0.000261571	0.000231902
				0.1112	0.000252404	0.000230779
				0.112	0.000243748	0.000229542
				0.1128	0.000237092	0.000228661
				0.1136	0.000233463	0.000228472
				0.1144	0.000233142	0.000229072
				0.1152	0.000235596	0.000230293
				0.116	0.000239643	0.000231769
				0.1168	0.000243794	0.000233042
				0.1176	0.000246661	0.000233703
				0.1184	0.000247307	0.00023349
				0.1192	0.000245474	0.00023236
				0.12	0.000241623	0.000230489
				0.1208	0.000236801	0.00022823
				0.1216	0.000232353	0.000226018
				0.1224	0.000229544	0.000224259
				0.1232	0.000229206	0.000223218
				0.124	0.00023152	0.000222938
				0.1248	0.000235991	0.000223234
				0.1256	0.000241614	0.000223749
				0.1264	0.000247158	0.000224062
				0.1272	0.000251477	0.000223809
				0.128	0.000253783	0.000222783
				0.1288	0.000253831	0.000220983
				0.1296	0.000251974	0.00021861
				0.1304	0.000249064	0.000216014
				0.1312	0.000246208	0.000213601
				0.132	0.000244445	0.000211732
				0.1328	0.000244438	0.000210624
				0.1336	0.000246281	0.000210303
				0.1344	0.000249513	0.000210593
				0.1352	0.00025329	0.000211172
				0.136	0.000256642	0.000211667
				0.1368	0.000258726	0.000211752
				0.1376	0.000259022	0.000211234
				0.1384	0.000257444	0.000210103
				0.1392	0.000254361	0.000208523
				0.14	0.000250501	0.000206788
				0.1408	0.000246763	0.000205238
				0.1416	0.000243962	0.000204172
				0.1424	0.000242585	0.000203763
				0.1432	0.000242638	0.000204024
				0.144	0.000243661	0.0002048
				0.1448	0.000244901	0.000205825
				0.1456	0.000245548	0.00020679
				0.1464	0.000244969	0.000207428
				0.1472	0.000242867	0.000207582
				0.148	0.000239336	0.00020724
				0.1488	0.000234834	0.000206531
				0.1496	0.000230062	0.000205687
				0.1504	0.000225784	0.000204972
				0.1512	0.000222632	0.000204609
				0.152	0.000220919	0.000204718
				0.1528	0.000220554	0.000205285
				0.1536	0.00022107	0.00020617
				0.1544	0.00022177	0.000207155
				0.1552	0.000221939	0.000208
				0.156	0.000221043	0.000208509
				0.1568	0.00021887	0.000208583
				0.1576	0.000215571	0.000208238
				0.1584	0.000211619	0.000207601
				0.1592	0.000207675	0.000206869
				0.16	0.000204417	0.000206256

## Sheet: Panel d
Experiment				Fit
Time (ns)	Δ|S21| Q1 (arb. u.)	Δ|S21| Q2 (arb. u.)		Time (us)	Δ|S21| Q1 (arb. u.)	Δ|S21| Q2 (arb. u.)
0	0.000159513	0.000535363		0	0.000123826	0.000462465
4	0.000189748	0.000439598		0.0008	0.000130022	0.00046079
8	0.000249523	0.000340142		0.0016	0.000146938	0.000465321
12	0.000332407	0.000235961		0.0024	0.000170654	0.000471524
16	0.000410284	0.000176818		0.0032	0.000196209	0.000474364
20	0.00049519	0.000158247		0.004	0.00021876	0.000470011
24	0.000438021	0.000130441		0.0048	0.000234733	0.000456688
28	0.000442084	0.000157005		0.0056	0.000242673	0.000434749
32	0.000332114	0.000211121		0.0064	0.000243608	0.000406321
36	0.000261153	0.000249669		0.0072	0.000240798	0.000374732
40	0.000219112	0.000267819		0.008	0.000238836	0.000343894
44	0.000210331	0.000319116		0.0088	0.000242174	0.000317654
48	0.000173353	0.000322019		0.0096	0.000253525	0.000298954
52	0.000217072	0.000281824		0.0104	0.000273049	0.000288746
56	0.000254433	0.000270998		0.0112	0.000298733	0.000285284
60	0.000255222	0.000220527		0.012	0.00032731	0.000284593
64	0.000297062	0.000189793		0.0128	0.00035509	0.00028203
68	0.000309843	0.000186218		0.0136	0.000378627	0.000273917
72	0.000300917	0.00017795		0.0144	0.000395375	0.000258541
76	0.000291715	0.00016908		0.0152	0.000404284	0.000236437
80	0.000276547	0.000169264		0.016	0.000406164	0.000210081
84	0.000265916	0.000213535		0.0168	0.000403643	0.000183184
88	0.000245986	0.000205205		0.0176	0.000400547	0.000159774
92	0.000207429	0.000187515		0.0184	0.000400707	0.000143256
96	0.000222128	0.000200356		0.0192	0.000406495	0.000135585
100	0.00020245	0.000185735		0.02	0.000417876	0.000136688
104	0.000220087	0.000196332		0.0208	0.000432576	0.000144464
108	0.000234573	0.000180903		0.0216	0.000447162	0.000155473
112	0.000236465	0.000168559		0.0224	0.000458266	0.000165941
116	0.000236055	0.000167582		0.0232	0.000463432	0.000172701
120	0.000234745	0.000154096		0.024	0.000461512	0.000173915
124	0.000210944	0.000179334		0.0248	0.000452749	0.000169483
128	0.000232443	0.000149552		0.0256	0.000438673	0.000161039
132	0.00021297	0.000152		0.0264	0.00042184	0.000151532
136	0.000215426	0.000137005		0.0272	0.000405399	0.000144443
140	0.000222588	0.000150125		0.028	0.000392399	0.000142777
144	0.000209766	0.000157326		0.0288	0.000384857	0.000148154
148	0.000192235	0.000167345		0.0296	0.000382922	0.00016045
152	0.000213017	0.000166863		0.0304	0.000384694	0.000178037
156	0.000178472	0.000147608		0.0312	0.000386941	0.000198274
160	0.000190988	0.000166922		0.032	0.000386287	0.000218069
				0.0328	0.000380269	0.00023453
				0.0336	0.000367928	0.000245634
				0.0344	0.000349909	0.000250735
				0.0352	0.000328181	0.000250772
				0.036	0.000305519	0.000248069
				0.0368	0.000284892	0.0002457
				0.0376	0.000268846	0.000246512
				0.0384	0.000258913	0.000252129
				0.0392	0.000255153	0.000262459
				0.04	0.000256053	0.000275956
				0.0408	0.000258975	0.000290308
				0.0416	0.00026099	0.000303108
				0.0424	0.000259731	0.000312334
				0.0432	0.000253986	0.000316701
				0.044	0.000243931	0.0003159
				0.0448	0.000231011	0.000310705
				0.0456	0.000217534	0.000302875
				0.0464	0.00020608	0.000294788
				0.0472	0.000198846	0.000288772
				0.048	0.000197082	0.000286307
				0.0488	0.000200767	0.000287447
				0.0496	0.000208663	0.000290846
				0.0504	0.000218693	0.000294368
				0.0512	0.000228514	0.000295882
				0.052	0.000236098	0.000293873
				0.0528	0.000240212	0.000287742
				0.0536	0.000240694	0.000277841
				0.0544	0.000238469	0.000265328
				0.0552	0.000235286	0.000251914
				0.056	0.000233211	0.000239513
				0.0568	0.000234001	0.000229822
				0.0576	0.000238564	0.000223835
				0.0584	0.000246729	0.000221458
				0.0592	0.000257393	0.000221485
				0.06	0.000268898	0.000222009
				0.0608	0.000279464	0.000221086
				0.0616	0.000287587	0.000217319
				0.0624	0.00029237	0.000210212
				0.0632	0.000293726	0.000200236
				0.064	0.000292425	0.000188667
				0.0648	0.00028992	0.00017725
				0.0656	0.000287948	0.00016777
				0.0664	0.000287978	0.000161619
				0.0672	0.000290704	0.000159428
				0.068	0.000295817	0.000160884
				0.0688	0.000302172	0.000164826
				0.0696	0.000308221	0.000169595
				0.0704	0.000312491	0.000173495
				0.0712	0.000313944	0.000175233
				0.072	0.000312172	0.000174225
				0.0728	0.000307456	0.000170714
				0.0736	0.000300695	0.000165697
				0.0744	0.000293231	0.000160649
				0.0752	0.000286543	0.000157129
				0.076	0.000281862	0.000156338
				0.0768	0.000279779	0.000158792
				0.0776	0.000280022	0.000164206
				0.0784	0.000281538	0.000171619
				0.0792	0.000282861	0.00017967
				0.08	0.000282586	0.000186933
				0.0808	0.000279763	0.000192244
				0.0816	0.000274123	0.000194968
				0.0824	0.000266096	0.000195158
				0.0832	0.000256679	0.000193537
				0.084	0.000247193	0.000191315
				0.0848	0.00023898	0.000189834
				0.0856	0.000233087	0.000190157
				0.0864	0.000229987	0.000192737
				0.0872	0.000229448	0.000197316
				0.088	0.000230588	0.000203066
				0.0888	0.000232145	0.000208879
				0.0896	0.000232849	0.000213654
				0.0904	0.000231769	0.000216546
				0.0912	0.000228538	0.000217133
				0.092	0.000223424	0.000215508
				0.0928	0.000217236	0.000212267
				0.0936	0.000211103	0.00020838
				0.0944	0.000206185	0.000204941
				0.0952	0.000203373	0.00020284
				0.096	0.00020306	0.000202471
				0.0968	0.000205042	0.000203605
				0.0976	0.000208599	0.000205498
				0.0984	0.000212703	0.00020717
				0.0992	0.000216293	0.000207715
				0.1	0.000218552	0.000206533
				0.1008	0.000219091	0.000203459
				0.1016	0.000218038	0.00019877
				0.1024	0.000215981	0.000193116
				0.1032	0.000213802	0.000187365
				0.104	0.000212424	0.000182405
				0.1048	0.000212539	0.000178908
				0.1056	0.00021442	0.000177131
				0.1064	0.000217861	0.000176827
				0.1072	0.000222254	0.00017732
				0.108	0.00022678	0.000177727
				0.1088	0.000230621	0.000177233
				0.1096	0.000233159	0.000175315
				0.1104	0.000234118	0.000171869
				0.1112	0.00023363	0.000167219
				0.112	0.000232192	0.000162023
				0.1128	0.000230538	0.000157106
				0.1136	0.000229424	0.000153251
				0.1144	0.000229399	0.000150998
				0.1152	0.000230634	0.000150498
				0.116	0.000232878	0.000151475
				0.1168	0.000235558	0.000153312
				0.1176	0.000237961	0.000155225
				0.1184	0.000239441	0.000156483
				0.1192	0.000239572	0.000156587
				0.12	0.000238249	0.000155398
				0.1208	0.000235697	0.000153155
				0.1216	0.000232423	0.000150407
				0.1224	0.000229093	0.000147862
				0.1232	0.000226359	0.000146198
				0.124	0.000224682	0.000145872
				0.1248	0.00022419	0.000147003
				0.1256	0.000224637	0.000149352
				0.1264	0.000225483	0.000152398
				0.1272	0.000226067	0.000155484
				0.128	0.000225801	0.000157982
				0.1288	0.000224327	0.000159446
				0.1296	0.0002216	0.000159717
				0.1304	0.00021789	0.000158953
				0.1312	0.000213708	0.00015759
				0.132	0.000209678	0.000156213
				0.1328	0.000206388	0.000155391
				0.1336	0.000204237	0.000155508
				0.1344	0.000203331	0.000156661
				0.1352	0.000203455	0.00015864
				0.136	0.000204139	0.000161013
				0.1368	0.000204797	0.000163251
				0.1376	0.000204886	0.000164868
				0.1384	0.000204056	0.000165536
				0.1392	0.000202229	0.000165151
				0.14	0.000199613	0.000163867
				0.1408	0.000196637	0.000162045
				0.1416	0.00019384	0.00016017
				0.1424	0.000191728	0.00015871
				0.1432	0.000190641	0.000157979
				0.144	0.00019067	0.000158045
				0.1448	0.000191638	0.000158714
				0.1456	0.000193156	0.000159605
				0.1464	0.000194732	0.00016027
				0.1472	0.000195906	0.000160323
				0.148	0.000196361	0.00015954
				0.1488	0.000196004	0.000157906
				0.1496	0.000194977	0.000155612
				0.1504	0.00019361	0.000153009
				0.1512	0.000192331	0.000150518
				0.152	0.000191541	0.000148523
				0.1528	0.000191502	0.000147266
				0.1536	0.000192273	0.000146775
				0.1544	0.000193696	0.000146861
				0.1552	0.00019545	0.000147176
				0.156	0.000197143	0.000147319
				0.1568	0.000198414	0.000146952
				0.1576	0.000199025	0.000145889
				0.1584	0.000198916	0.000144141
				0.1592	0.000198216	0.000141909
				0.16	0.000197206	0.000139526

## Sheet: Panel e
Experiment				Fit
Time (ns)	Δ|S21| Q1 (arb. u.)	Δ|S21| Q2 (arb. u.)		Time (us)	Δ|S21| Q1 (arb. u.)	Δ|S21| Q2 (arb. u.)
0	0.000794599	0.00016521		0	0.000775715	0.000170161
4	0.000717656	0.000201931		0.0006	0.000771049	0.000172102
8	0.000618194	0.000227661		0.0012	0.000772347	0.000177487
12	0.000450962	0.000288963		0.0018	0.0007766	0.000185254
16	0.000354799	0.000352512		0.0024	0.000780105	0.00019402
20	0.000272895	0.000413103		0.003	0.000779528	0.00020238
24	0.000228888	0.000423699		0.0036	0.000772557	0.000209182
28	0.000215198	0.000406323		0.0042	0.000758134	0.000213752
32	0.000272854	0.000384785		0.0048	0.000736457	0.000216044
36	0.000268502	0.000350035		0.0054	0.000708833	0.000216659
40	0.000397227	0.000288586		0.006	0.000677427	0.00021671
44	0.000443151	0.000244662		0.0066	0.000644988	0.000217551
48	0.000512241	0.0002306		0.0072	0.000614524	0.000220428
52	0.000459413	0.000188493		0.0078	0.000588766	0.000226154
56	0.000435428	0.000201197		0.0084	0.000569434	0.000234938
60	0.000430988	0.000203191		0.009	0.000556616	0.000246376
64	0.000417253	0.000239858		0.0096	0.000548656	0.000259566
68	0.000371829	0.000265232		0.0102	0.000542658	0.00027331
72	0.000306863	0.000228215		0.0108	0.000535401	0.000286342
76	0.000302298	0.000277964		0.0114	0.000524269	0.000297556
80	0.000228561	0.000299959		0.012	0.000507827	0.000306201
84	0.000254963	0.00028516		0.0126	0.00048594	0.000312055
88	0.000238352	0.000257896		0.0132	0.000459612	0.000315498
92	0.000248029	0.000223627		0.0138	0.000430687	0.000317462
96	0.000269465	0.000255981		0.0144	0.000401481	0.000319239
100	0.000283897	0.000275763		0.015	0.000374381	0.000322193
104	0.000265171	0.000259795		0.0156	0.000351484	0.000327388
108	0.00027291	0.000252163		0.0162	0.000334236	0.000335263
112	0.000256586	0.000241997		0.0168	0.000323038	0.000345518
116	0.000240498	0.000224693		0.0174	0.000317011	0.000357265
120	0.000224757	0.000240178		0.018	0.000314179	0.0003693
				0.0186	0.000312036	0.000380376
				0.0192	0.000308222	0.000389429
				0.0198	0.000301092	0.000395743
				0.0204	0.000290049	0.000399015
				0.021	0.000275584	0.000399403
				0.0216	0.000259059	0.000397567
				0.0222	0.000242378	0.000394623
				0.0228	0.000227616	0.000391916
				0.0234	0.000216588	0.000390688
				0.024	0.000210462	0.000391742
				0.0246	0.000209498	0.000395217
				0.0252	0.00021301	0.000400531
				0.0258	0.000219527	0.000406599
				0.0264	0.000227158	0.00041217
				0.027	0.000234031	0.000416101
				0.0276	0.000238683	0.000417534
				0.0282	0.000240324	0.000416038
				0.0288	0.000238983	0.000411685
				0.0294	0.000235514	0.000404997
				0.03	0.00023141	0.000396842
				0.0306	0.000228446	0.00038832
				0.0312	0.000228258	0.000380591
				0.0318	0.00023196	0.000374622
				0.0324	0.00023988	0.000370933
				0.033	0.00025153	0.000369464
				0.0336	0.000265761	0.000369563
				0.0342	0.000281022	0.000370149
				0.0348	0.000295625	0.000370022
				0.0354	0.000308057	0.000368198
				0.036	0.000317277	0.000364103
				0.0366	0.000322946	0.000357609
				0.0372	0.000325522	0.000349022
				0.0378	0.000326214	0.000339004
				0.0384	0.000326737	0.000328447
				0.039	0.00032889	0.00031832
				0.0396	0.000334063	0.000309525
				0.0402	0.000342872	0.000302716
				0.0408	0.000355046	0.000298112
				0.0414	0.000369575	0.000295431
				0.042	0.000385008	0.000293973
				0.0426	0.000399761	0.000292814
				0.0432	0.000412373	0.000291025
				0.0438	0.000421715	0.000287891
				0.0444	0.000427192	0.000283061
				0.045	0.000428882	0.000276589
				0.0456	0.000427577	0.000268888
				0.0462	0.000424673	0.00026064
				0.0468	0.000421919	0.000252653
				0.0474	0.00042099	0.000245698
				0.048	0.000423019	0.000240352
				0.0486	0.000428274	0.000236893
				0.0492	0.000436128	0.000235249
				0.0498	0.000445297	0.000235002
				0.0504	0.000454228	0.000235495
				0.051	0.000461451	0.000235992
				0.0516	0.000465831	0.000235844
				0.0522	0.000466702	0.00023463
				0.0528	0.000463942	0.000232232
				0.0534	0.000458	0.00022886
				0.054	0.000449871	0.000224976
				0.0546	0.000440943	0.000221195
				0.0552	0.000432753	0.000218141
				0.0558	0.00042664	0.000216323
				0.0564	0.000423371	0.000216017
				0.057	0.000422912	0.000217207
				0.0576	0.000424453	0.000219596
				0.0582	0.000426678	0.000222682
				0.0588	0.000428138	0.00022587
				0.0594	0.000427607	0.000228606
				0.06	0.00042431	0.000230485
				0.0606	0.000418012	0.00023134
				0.0612	0.000408993	0.00023127
				0.0618	0.00039798	0.000230616
				0.0624	0.000386035	0.000229885
				0.063	0.000374385	0.000229626
				0.0636	0.00036421	0.0002303
				0.0642	0.000356381	0.000232168
				0.0648	0.000351233	0.000235235
				0.0654	0.00034844	0.000239259
				0.066	0.000347106	0.000243809
				0.0666	0.000346031	0.000248358
				0.0672	0.000344032	0.000252391
				0.0678	0.000340221	0.00025551
				0.0684	0.000334173	0.000257513
				0.069	0.000325977	0.000258432
				0.0696	0.000316172	0.00025853
				0.0702	0.000305606	0.000258255
				0.0708	0.000295286	0.000258142
				0.0714	0.000286192	0.000258683
				0.072	0.000279083	0.000260211
				0.0726	0.000274335	0.000262809
				0.0732	0.000271847	0.000266291
				0.0738	0.000271055	0.000270257
				0.0744	0.000271075	0.000274197
				0.075	0.000270926	0.000277614
				0.0756	0.000269775	0.000280105
				0.0762	0.000267108	0.000281424
				0.0768	0.000262816	0.000281535
				0.0774	0.000257206	0.000280614
				0.078	0.000250917	0.000279027
				0.0786	0.000244773	0.00027727
				0.0792	0.000239607	0.000275864
				0.0798	0.000236082	0.00027523
				0.0804	0.000234557	0.000275578
				0.081	0.000234997	0.000276859
				0.0816	0.000236993	0.000278786
				0.0822	0.00023987	0.00028091
				0.0828	0.000242832	0.000282724
				0.0834	0.000245146	0.000283784
				0.084	0.000246291	0.00028379
				0.0846	0.000246066	0.000282632
				0.0852	0.000244623	0.000280402
				0.0858	0.000242424	0.000277381
				0.0864	0.000240145	0.000273983
				0.087	0.00023852	0.000270676
				0.0876	0.000238165	0.000267895
				0.0882	0.000239438	0.000265952
				0.0888	0.000242362	0.000264957
				0.0894	0.000246628	0.000264787
				0.09	0.000251674	0.000265115
				0.0906	0.00025681	0.000265503
				0.0912	0.000261356	0.000265503
				0.0918	0.000264777	0.00026476
				0.0924	0.00026678	0.000263081
				0.093	0.00026739	0.000260469
				0.0936	0.000266946	0.000257097
				0.0942	0.000266034	0.000253273
				0.0948	0.000265354	0.00024939
				0.0954	0.000265558	0.000245847
				0.096	0.000267086	0.00024297
				0.0966	0.00027006	0.000240943
				0.0972	0.000274264	0.000239766
				0.0978	0.000279218	0.00023926
				0.0984	0.000284289	0.000239105
				0.099	0.000288827	0.000238926
				0.0996	0.000292284	0.000238382
				0.1002	0.000294308	0.000237231
				0.1008	0.000294806	0.000235378
				0.1014	0.000293971	0.00023289
				0.102	0.000292258	0.000229978
				0.1026	0.000290301	0.000226945
				0.1032	0.000288774	0.00022412
				0.1038	0.000288232	0.000221795
				0.1044	0.000288967	0.000220164
				0.105	0.000290934	0.000219281
				0.1056	0.00029378	0.000219058
				0.1062	0.000296943	0.000219281
				0.1068	0.000299796	0.000219666
				0.1074	0.000301776	0.00021992
				0.108	0.000302486	0.000219809
				0.1086	0.000301756	0.000219205
				0.1092	0.000299666	0.000218111
				0.1098	0.000296532	0.000216652
				0.1104	0.000292855	0.000215046
				0.111	0.000289238	0.000213555
				0.1116	0.000286253	0.000212425
				0.1122	0.00028431	0.000211834
				0.1128	0.000283554	0.000211851
				0.1134	0.000283826	0.000212426
				0.114	0.000284712	0.0002134
				0.1146	0.000285657	0.000214549
				0.1152	0.000286107	0.000215626
				0.1158	0.000285623	0.000216421
				0.1164	0.000283961	0.000216803
				0.117	0.000281109	0.000216747
				0.1176	0.000277273	0.000216335
				0.1182	0.000272839	0.00021574
				0.1188	0.000268295	0.000215181
				0.1194	0.000264145	0.000214877
				0.12	0.00026081	0.000214993

## Sheet: Panel f
Experiment				Fit
Time (ns)	Δ|S21| Q1 (arb. u.)	Δ|S21| Q2 (arb. u.)		Time (us)	Δ|S21| Q1 (arb. u.)	Δ|S21| Q2 (arb. u.)
0	0.000137462	0.000622682		0	0.000144578	0.000599205
4	0.000186986	0.00059354		0.0006	0.000146916	0.000596394
8	0.000241109	0.000452342		0.0012	0.000153408	0.000598803
12	0.000364615	0.000323954		0.0018	0.000162775	0.000603742
16	0.000376325	0.000202283		0.0024	0.00017333	0.000607909
20	0.000472177	0.000162476		0.003	0.000183348	0.000608356
24	0.00040407	0.000145279		0.0036	0.000191405	0.000603061
28	0.000387996	0.000131		0.0042	0.000196665	0.000591132
32	0.000351372	0.000171728		0.0048	0.000199069	0.000572798
36	0.000279749	0.000229386		0.0054	0.000199375	0.000549264
40	0.000262478	0.000263403		0.006	0.000199	0.000522487
44	0.000209798	0.000374957		0.0066	0.000199664	0.000494947
48	0.000168883	0.000331121		0.0072	0.00020293	0.000469346
52	0.000175962	0.000381762		0.0078	0.000209787	0.000448103
56	0.000189987	0.000385969		0.0084	0.000220433	0.000432661
60	0.000202211	0.000331196		0.009	0.000234299	0.000422918
64	0.000198464	0.00029423		0.0096	0.000250232	0.000417161
68	0.000285462	0.000230334		0.0102	0.000266745	0.000412606
72	0.000264317	0.000200431		0.0108	0.000282278	0.000406307
76	0.00026435	0.000183974		0.0114	0.000295466	0.000396014
80	0.00029143	0.000170505		0.012	0.000305397	0.000380638
84	0.000292672	0.000190594		0.0126	0.000311844	0.000360316
88	0.000273996	0.000166253		0.0132	0.000315359	0.000336209
92	0.000246162	0.000196577		0.0138	0.000317192	0.000310192
96	0.00025254	0.000189001		0.0144	0.000319037	0.000284469
100	0.000233825	0.000219166		0.015	0.000322611	0.000261211
104	0.000212144	0.000228917		0.0156	0.000329153	0.000242243
108	0.000203398	0.000233152		0.0162	0.000339031	0.000228714
112	0.00020177	0.000196001		0.0168	0.000351685	0.000220716
116	0.000203957	0.000211872		0.0174	0.000365884	0.0002171
120	0.000194516	0.000216115		0.018	0.000380089	0.000215752
				0.0186	0.000392783	0.00021423
				0.0192	0.000402738	0.000210435
				0.0198	0.000409177	0.0002031
				0.0204	0.000411852	0.000192024
				0.021	0.000411112	0.000178021
				0.0216	0.000407936	0.000162652
				0.0222	0.000403831	0.000147887
				0.0228	0.000400506	0.000135709
				0.0234	0.000399419	0.000127703
				0.024	0.000401352	0.000124696
				0.0246	0.000406146	0.000126564
				0.0252	0.000412767	0.000132284
				0.0258	0.000419682	0.000140186
				0.0264	0.00042532	0.00014836
				0.027	0.000428391	0.000155069
				0.0276	0.000428062	0.000159099
				0.0282	0.000424079	0.000159979
				0.0288	0.000416785	0.00015809
				0.0294	0.000407045	0.000154606
				0.03	0.000396108	0.000151244
				0.0306	0.000385436	0.000149844
				0.0312	0.000376435	0.000151896
				0.0318	0.000370097	0.000158175
				0.0324	0.000366713	0.000168586
				0.033	0.000365771	0.000182268
				0.0336	0.000366085	0.00019782
				0.0342	0.000366123	0.000213559
				0.0348	0.000364449	0.000227791
				0.0354	0.000360084	0.000239128
				0.036	0.000352659	0.000246796
				0.0366	0.0003424	0.000250833
				0.0372	0.000330043	0.000252133
				0.0378	0.000316671	0.000252307
				0.0384	0.000303525	0.000253312
				0.039	0.000291807	0.00025691
				0.0396	0.000282475	0.000264147
				0.0402	0.000276013	0.000275092
				0.0408	0.000272253	0.000288923
				0.0414	0.000270397	0.000304248
				0.042	0.000269248	0.00031945
				0.0426	0.000267537	0.000332963
				0.0432	0.000264231	0.00034348
				0.0438	0.000258758	0.000350154
				0.0444	0.000251103	0.000352777
				0.045	0.00024176	0.000351888
				0.0456	0.000231598	0.000348745
				0.0462	0.000221688	0.000345108
				0.0468	0.000213089	0.000342842
				0.0474	0.000206629	0.000343384
				0.048	0.000202734	0.000347298
				0.0486	0.000201335	0.000354133
				0.0492	0.000201892	0.00036264
				0.0498	0.000203515	0.000371199
				0.0504	0.000205189	0.000378236
				0.051	0.000206015	0.000382512
				0.0516	0.000205397	0.000383275
				0.0522	0.000203159	0.000380317
				0.0528	0.000199569	0.000374
				0.0534	0.000195271	0.000365246
				0.054	0.000191133	0.000355426
				0.0546	0.000188045	0.000346138
				0.0552	0.00018672	0.000338857
				0.0558	0.000187535	0.000334508
				0.0564	0.000190442	0.000333153
				0.057	0.000194994	0.000333974
				0.0576	0.000200455	0.000335561
				0.0582	0.000205971	0.000336357
				0.0588	0.000210746	0.000335059
				0.0594	0.000214205	0.000330875
				0.06	0.000216118	0.000323606
				0.0606	0.000216646	0.000313602
				0.0612	0.000216317	0.000301658
				0.0618	0.000215905	0.00028889
				0.0624	0.000216241	0.000276575
				0.063	0.000218	0.000265933
				0.0636	0.000221525	0.000257861
				0.0642	0.000226752	0.000252674
				0.0648	0.000233252	0.00024996
				0.0654	0.000240351	0.000248679
				0.066	0.000247277	0.000247486
				0.0666	0.000253293	0.000245119
				0.0672	0.000257841	0.000240698
				0.0678	0.000260652	0.000233885
				0.0684	0.000261811	0.000224912
				0.069	0.000261759	0.000214483
				0.0696	0.000261213	0.000203602
				0.0702	0.000261008	0.000193377
				0.0708	0.00026188	0.000184824
				0.0714	0.000264267	0.00017867
				0.072	0.000268199	0.000175174
				0.0726	0.000273301	0.000174054
				0.0732	0.000278901	0.000174543
				0.0738	0.000284211	0.000175583
				0.0744	0.000288508	0.000176096
				0.075	0.000291259	0.00017525
				0.0756	0.000292197	0.00017263
				0.0762	0.000291361	0.000168298
				0.0768	0.000289101	0.00016276
				0.0774	0.000286025	0.000156851
				0.078	0.000282898	0.000151552
				0.0786	0.00028049	0.000147766
				0.0792	0.000279381	0.000146122
				0.0798	0.000279782	0.000146831
				0.0804	0.000281472	0.000149642
				0.081	0.000283881	0.00015391
				0.0816	0.000286253	0.000158751
				0.0822	0.00028784	0.000163244
				0.0828	0.000288063	0.000166613
				0.0834	0.000286613	0.000168391
				0.084	0.000283482	0.000168519
				0.0846	0.000278947	0.000167366
				0.0852	0.000273524	0.000165638
				0.0858	0.000267893	0.000164229
				0.0864	0.00026276	0.000164004
				0.087	0.000258712	0.000165578
				0.0876	0.000256083	0.000169168
				0.0882	0.000254855	0.000174561
				0.0888	0.00025466	0.00018119
				0.0894	0.000254876	0.000188267
				0.09	0.0002548	0.000194941
				0.0906	0.000253818	0.000200455
				0.0912	0.000251534	0.000204284
				0.0918	0.000247839	0.000206245
				0.0924	0.000242926	0.000206554
				0.093	0.000237224	0.000205808
				0.0936	0.000231305	0.000204867
				0.0942	0.00022578	0.00020464
				0.0948	0.000221188	0.00020585
				0.0954	0.000217879	0.000208835
				0.096	0.000215934	0.000213469
				0.0966	0.000215145	0.000219234
				0.0972	0.000215067	0.000225379
				0.0978	0.000215118	0.000231091
				0.0984	0.000214736	0.000235646
				0.099	0.000213504	0.000238524
				0.0996	0.00021124	0.000239485
				0.1002	0.000208012	0.000238626
				0.1008	0.000204121	0.000236384
				0.1014	0.000200027	0.000233478
				0.102	0.00019625	0.000230772
				0.1026	0.000193262	0.000229065
				0.1032	0.000191382	0.000228873
				0.1038	0.000190713	0.000230274
				0.1044	0.000191115	0.000232904
				0.105	0.000192248	0.00023608
				0.1056	0.00019365	0.000239009
				0.1062	0.000194853	0.000240969
				0.1068	0.000195473	0.000241439
				0.1074	0.000195304	0.000240173
				0.108	0.000194348	0.000237223
				0.1086	0.000192818	0.000232925
				0.1092	0.000191078	0.000227851
				0.1098	0.000189563	0.000222722
				0.1104	0.000188679	0.000218267
				0.111	0.000188706	0.000215059
				0.1116	0.000189739	0.000213345
				0.1122	0.000191665	0.000212973
				0.1128	0.000194193	0.000213436
				0.1134	0.000196928	0.000214025
				0.114	0.000199454	0.000214028
				0.1146	0.000201422	0.000212896
				0.1152	0.000202625	0.000210347
				0.1158	0.00020304	0.000206386
				0.1164	0.000202834	0.000201293
				0.117	0.000202323	0.000195555
				0.1176	0.00020191	0.000189777
				0.1182	0.000201981	0.000184576
				0.1188	0.000202808	0.000180461
				0.1194	0.000204485	0.000177708
				0.12	0.000206907	0.000176287
