# Supplementary material for: Cavity-mediated iSWAP oscillations between distant spins
Source: Nat Phys. 2024 Dec 9;21(1):168–74. doi: 10.1038/s41567-024-02694-8 (PMC11746143; doi:10.1038/s41567-024-02694-8)
Supplement: Supplementary file 11 — Numerical source data for Extended Data Fig. 4. [file 41567_2024_2694_MOESM11_ESM.xlsx]

## Sheet: Panel a
Experiment				Fit
Time (ns)	Δ|S21| Q1 (arb. u.)	Δ|S21| Q2 (arb. u.)		Time (us)	Δ|S21| Q1 (arb. u.)	Δ|S21| Q2 (arb. u.)
0	0.000146306	0.000579727		0	0.000103579	0.000541743
4	0.000140066	0.000582959		0.00022022	0.000103598	0.000541036
8	0.000128467	0.000512624		0.00044044	0.000103657	0.0005403
12	0.000130999	0.000482295		0.000660661	0.000103755	0.000539534
16	0.000152934	0.000435119		0.000880881	0.000103891	0.000538739
20	0.000191211	0.000376131		0.0011011	0.000104066	0.000537915
24	0.00022844	0.0003214		0.00132132	0.000104278	0.000537062
28	0.000282429	0.000282426		0.00154154	0.000104529	0.00053618
32	0.00031936	0.000247409		0.00176176	0.000104817	0.00053527
36	0.000372064	0.000238167		0.00198198	0.000105142	0.000534331
40	0.000391724	0.000209687		0.0022022	0.000105505	0.000533365
44	0.000449222	0.000181552		0.00242242	0.000105904	0.00053237
48	0.000474655	0.000156314		0.00264264	0.000106339	0.000531349
52	0.000453304	0.000166884		0.00286286	0.000106811	0.000530299
56	0.000438113	0.00015562		0.00308308	0.000107319	0.000529223
60	0.00044901	0.000166463		0.0033033	0.000107862	0.00052812
64	0.000444394	0.000154069		0.00352352	0.000108441	0.00052699
68	0.000393844	0.00015798		0.00374374	0.000109055	0.000525834
72	0.000363848	0.000175398		0.00396396	0.000109703	0.000524652
76	0.000321759	0.000175559		0.00418418	0.000110386	0.000523444
80	0.000279654	0.000188208		0.0044044	0.000111103	0.00052221
84	0.000266741	0.000215199		0.00462462	0.000111853	0.000520951
88	0.000223555	0.000217522		0.00484484	0.000112638	0.000519667
92	0.000187437	0.000238932		0.00506507	0.000113455	0.000518358
96	0.000173917	0.000242388		0.00528529	0.000114305	0.000517024
100	0.000146853	0.000242028		0.00550551	0.000115187	0.000515666
104	0.000151816	0.000254884		0.00572573	0.000116102	0.000514284
108	0.000143832	0.000260521		0.00594595	0.000117048	0.000512879
112	0.000138456	0.000255953		0.00616617	0.000118026	0.00051145
116	0.000132908	0.000255594		0.00638639	0.000119035	0.000509997
120	0.000136049	0.000229315		0.00660661	0.000120074	0.000508522
124	0.000144541	0.000251784		0.00682683	0.000121145	0.000507024
128	0.000138147	0.000232331		0.00704705	0.000122245	0.000505504
132	0.000164626	0.000224323		0.00726727	0.000123375	0.000503961
136	0.000160493	0.000200755		0.00748749	0.000124534	0.000502397
140	0.000183161	0.000187715		0.00770771	0.000125722	0.000500812
144	0.000193584	0.000207967		0.00792793	0.000126939	0.000499205
148	0.00022127	0.000165679		0.00814815	0.000128184	0.000497577
152	0.00022488	0.000169761		0.00836837	0.000129457	0.000495928
156	0.000242703	0.00015819		0.00858859	0.000130758	0.00049426
160	0.000255047	0.000168685		0.00880881	0.000132085	0.000492571
164	0.000244888	0.000174457		0.00902903	0.00013344	0.000490862
168	0.00025882	0.000177139		0.00924925	0.000134821	0.000489134
172	0.000255619	0.000171261		0.00946947	0.000136228	0.000487387
176	0.000272863	0.000161199		0.00968969	0.00013766	0.000485621
180	0.000249083	0.000166488		0.00990991	0.000139118	0.000483837
184	0.000261654	0.000174754		0.0101301	0.000140601	0.000482034
188	0.000234773	0.000182863		0.0103504	0.000142108	0.000480214
192	0.000234562	0.000194556		0.0105706	0.000143639	0.000478376
196	0.000220963	0.000183607		0.0107908	0.000145194	0.000476521
200	0.000196415	0.000183342		0.011011	0.000146772	0.000474648
204	0.000192869	0.000180478		0.0112312	0.000148374	0.000472759
208	0.00019519	0.000176551		0.0114515	0.000149997	0.000470854
212	0.000173158	0.000176948		0.0116717	0.000151643	0.000468933
216	0.000164625	0.000168534		0.0118919	0.000153311	0.000466996
220	0.00016222	0.000170869		0.0121121	0.000155	0.000465043
				0.0123323	0.00015671	0.000463076
				0.0125526	0.00015844	0.000461094
				0.0127728	0.000160191	0.000459097
				0.012993	0.000161961	0.000457087
				0.0132132	0.000163751	0.000455062
				0.0134334	0.000165559	0.000453025
				0.0136537	0.000167386	0.000450974
				0.0138739	0.000169231	0.00044891
				0.0140941	0.000171094	0.000446834
				0.0143143	0.000172974	0.000444745
				0.0145345	0.000174871	0.000442645
				0.0147548	0.000176785	0.000440533
				0.014975	0.000178714	0.00043841
				0.0151952	0.000180659	0.000436277
				0.0154154	0.000182619	0.000434132
				0.0156356	0.000184594	0.000431978
				0.0158559	0.000186584	0.000429814
				0.0160761	0.000188587	0.00042764
				0.0162963	0.000190605	0.000425457
				0.0165165	0.000192635	0.000423265
				0.0167367	0.000194678	0.000421065
				0.016957	0.000196733	0.000418856
				0.0171772	0.0001988	0.000416639
				0.0173974	0.000200879	0.000414415
				0.0176176	0.000202969	0.000412184
				0.0178378	0.000205069	0.000409946
				0.0180581	0.00020718	0.000407701
				0.0182783	0.000209301	0.00040545
				0.0184985	0.000211431	0.000403192
				0.0187187	0.00021357	0.00040093
				0.0189389	0.000215718	0.000398662
				0.0191592	0.000217873	0.000396389
				0.0193794	0.000220037	0.000394111
				0.0195996	0.000222208	0.000391829
				0.0198198	0.000224386	0.000389543
				0.02004	0.000226571	0.000387253
				0.0202603	0.000228762	0.00038496
				0.0204805	0.000230959	0.000382664
				0.0207007	0.000233161	0.000380365
				0.0209209	0.000235368	0.000378064
				0.0211411	0.000237579	0.000375761
				0.0213614	0.000239795	0.000373456
				0.0215816	0.000242015	0.000371149
				0.0218018	0.000244238	0.000368841
				0.022022	0.000246463	0.000366532
				0.0222422	0.000248692	0.000364223
				0.0224625	0.000250922	0.000361914
				0.0226827	0.000253155	0.000359604
				0.0229029	0.000255389	0.000357295
				0.0231231	0.000257624	0.000354987
				0.0233433	0.000259859	0.00035268
				0.0235636	0.000262095	0.000350374
				0.0237838	0.00026433	0.000348069
				0.024004	0.000266566	0.000345766
				0.0242242	0.0002688	0.000343466
				0.0244444	0.000271033	0.000341168
				0.0246647	0.000273264	0.000338873
				0.0248849	0.000275493	0.000336581
				0.0251051	0.00027772	0.000334292
				0.0253253	0.000279944	0.000332007
				0.0255455	0.000282165	0.000329725
				0.0257658	0.000284383	0.000327448
				0.025986	0.000286596	0.000325176
				0.0262062	0.000288806	0.000322908
				0.0264264	0.00029101	0.000320645
				0.0266466	0.00029321	0.000318388
				0.0268669	0.000295405	0.000316136
				0.0270871	0.000297594	0.00031389
				0.0273073	0.000299777	0.000311651
				0.0275275	0.000301954	0.000309417
				0.0277477	0.000304124	0.000307191
				0.027968	0.000306286	0.000304971
				0.0281882	0.000308442	0.000302758
				0.0284084	0.00031059	0.000300553
				0.0286286	0.00031273	0.000298356
				0.0288488	0.000314861	0.000296167
				0.0290691	0.000316984	0.000293985
				0.0292893	0.000319098	0.000291813
				0.0295095	0.000321203	0.000289649
				0.0297297	0.000323298	0.000287494
				0.0299499	0.000325383	0.000285348
				0.0301702	0.000327457	0.000283212
				0.0303904	0.000329521	0.000281086
				0.0306106	0.000331575	0.000278969
				0.0308308	0.000333617	0.000276863
				0.0310511	0.000335647	0.000274767
				0.0312713	0.000337666	0.000272681
				0.0314915	0.000339673	0.000270607
				0.0317117	0.000341667	0.000268543
				0.0319319	0.000343649	0.000266491
				0.0321522	0.000345617	0.000264451
				0.0323724	0.000347573	0.000262422
				0.0325926	0.000349515	0.000260405
				0.0328128	0.000351443	0.0002584
				0.033033	0.000353357	0.000256408
				0.0332533	0.000355257	0.000254428
				0.0334735	0.000357143	0.000252461
				0.0336937	0.000359013	0.000250507
				0.0339139	0.000360868	0.000248566
				0.0341341	0.000362709	0.000246639
				0.0343544	0.000364533	0.000244725
				0.0345746	0.000366342	0.000242825
				0.0347948	0.000368134	0.000240939
				0.035015	0.00036991	0.000239067
				0.0352352	0.00037167	0.000237209
				0.0354555	0.000373413	0.000235365
				0.0356757	0.000375138	0.000233537
				0.0358959	0.000376847	0.000231723
				0.0361161	0.000378538	0.000229924
				0.0363363	0.000380211	0.00022814
				0.0365566	0.000381867	0.000226372
				0.0367768	0.000383504	0.000224619
				0.036997	0.000385123	0.000222882
				0.0372172	0.000386724	0.00022116
				0.0374374	0.000388306	0.000219455
				0.0376577	0.000389869	0.000217765
				0.0378779	0.000391412	0.000216092
				0.0380981	0.000392937	0.000214435
				0.0383183	0.000394442	0.000212795
				0.0385385	0.000395927	0.000211171
				0.0387588	0.000397393	0.000209564
				0.038979	0.000398838	0.000207974
				0.0391992	0.000400264	0.000206401
				0.0394194	0.000401669	0.000204845
				0.0396396	0.000403053	0.000203306
				0.0398599	0.000404417	0.000201785
				0.0400801	0.00040576	0.000200282
				0.0403003	0.000407082	0.000198795
				0.0405205	0.000408383	0.000197327
				0.0407407	0.000409662	0.000195876
				0.040961	0.000410921	0.000194444
				0.0411812	0.000412158	0.000193029
				0.0414014	0.000413373	0.000191633
				0.0416216	0.000414566	0.000190254
				0.0418418	0.000415737	0.000188894
				0.0420621	0.000416887	0.000187553
				0.0422823	0.000418014	0.00018623
				0.0425025	0.000419119	0.000184925
				0.0427227	0.000420202	0.000183639
				0.0429429	0.000421262	0.000182372
				0.0431632	0.0004223	0.000181123
				0.0433834	0.000423314	0.000179894
				0.0436036	0.000424307	0.000178683
				0.0438238	0.000425276	0.000177491
				0.044044	0.000426223	0.000176318
				0.0442643	0.000427146	0.000175164
				0.0444845	0.000428047	0.00017403
				0.0447047	0.000428924	0.000172914
				0.0449249	0.000429778	0.000171818
				0.0451451	0.000430609	0.000170741
				0.0453654	0.000431416	0.000169684
				0.0455856	0.0004322	0.000168646
				0.0458058	0.000432961	0.000167627
				0.046026	0.000433698	0.000166627
				0.0462462	0.000434412	0.000165647
				0.0464665	0.000435102	0.000164687
				0.0466867	0.000435768	0.000163745
				0.0469069	0.000436411	0.000162824
				0.0471271	0.00043703	0.000161922
				0.0473473	0.000437625	0.000161039
				0.0475676	0.000438197	0.000160176
				0.0477878	0.000438745	0.000159333
				0.048008	0.000439269	0.000158509
				0.0482282	0.000439769	0.000157705
				0.0484484	0.000440245	0.00015692
				0.0486687	0.000440698	0.000156155
				0.0488889	0.000441127	0.000155409
				0.0491091	0.000441532	0.000154683
				0.0493293	0.000441914	0.000153976
				0.0495495	0.000442271	0.000153289
				0.0497698	0.000442605	0.000152622
				0.04999	0.000442915	0.000151973
				0.0502102	0.000443201	0.000151345
				0.0504304	0.000443464	0.000150735
				0.0506507	0.000443703	0.000150146
				0.0508709	0.000443918	0.000149575
				0.0510911	0.00044411	0.000149024
				0.0513113	0.000444278	0.000148492
				0.0515315	0.000444423	0.000147979
				0.0517518	0.000444544	0.000147486
				0.051972	0.000444641	0.000147011
				0.0521922	0.000444716	0.000146556
				0.0524124	0.000444767	0.00014612
				0.0526326	0.000444794	0.000145703
				0.0528529	0.000444799	0.000145305
				0.0530731	0.00044478	0.000144925
				0.0532933	0.000444738	0.000144565
				0.0535135	0.000444674	0.000144223
				0.0537337	0.000444586	0.0001439
				0.053954	0.000444475	0.000143596
				0.0541742	0.000444342	0.00014331
				0.0543944	0.000444186	0.000143043
				0.0546146	0.000444007	0.000142794
				0.0548348	0.000443806	0.000142563
				0.0550551	0.000443582	0.000142351
				0.0552753	0.000443336	0.000142157
				0.0554955	0.000443068	0.000141981
				0.0557157	0.000442778	0.000141823
				0.0559359	0.000442466	0.000141683
				0.0561562	0.000442131	0.000141561
				0.0563764	0.000441775	0.000141456
				0.0565966	0.000441398	0.00014137
				0.0568168	0.000440998	0.0001413
				0.057037	0.000440577	0.000141248
				0.0572573	0.000440135	0.000141214
				0.0574775	0.000439672	0.000141196
				0.0576977	0.000439187	0.000141196
				0.0579179	0.000438682	0.000141213
				0.0581381	0.000438156	0.000141247
				0.0583584	0.000437609	0.000141297
				0.0585786	0.000437041	0.000141365
				0.0587988	0.000436453	0.000141448
				0.059019	0.000435845	0.000141549
				0.0592392	0.000435217	0.000141665
				0.0594595	0.000434568	0.000141798
				0.0596797	0.0004339	0.000141947
				0.0598999	0.000433212	0.000142112
				0.0601201	0.000432505	0.000142293
				0.0603403	0.000431778	0.000142489
				0.0605606	0.000431032	0.000142701
				0.0607808	0.000430267	0.000142928
				0.061001	0.000429483	0.000143171
				0.0612212	0.00042868	0.000143429
				0.0614414	0.000427859	0.000143702
				0.0616617	0.000427019	0.00014399
				0.0618819	0.000426161	0.000144292
				0.0621021	0.000425285	0.000144609
				0.0623223	0.000424391	0.000144941
				0.0625425	0.000423479	0.000145287
				0.0627628	0.00042255	0.000145647
				0.062983	0.000421604	0.000146021
				0.0632032	0.00042064	0.00014641
				0.0634234	0.000419659	0.000146811
				0.0636436	0.000418662	0.000147227
				0.0638639	0.000417648	0.000147656
				0.0640841	0.000416617	0.000148098
				0.0643043	0.000415571	0.000148553
				0.0645245	0.000414508	0.000149021
				0.0647447	0.000413429	0.000149502
				0.064965	0.000412335	0.000149996
				0.0651852	0.000411225	0.000150502
				0.0654054	0.0004101	0.000151021
				0.0656256	0.00040896	0.000151551
				0.0658458	0.000407806	0.000152094
				0.0660661	0.000406636	0.000152648
				0.0662863	0.000405452	0.000153215
				0.0665065	0.000404254	0.000153792
				0.0667267	0.000403042	0.000154381
				0.0669469	0.000401816	0.000154981
				0.0671672	0.000400576	0.000155593
				0.0673874	0.000399323	0.000156215
				0.0676076	0.000398057	0.000156847
				0.0678278	0.000396777	0.00015749
				0.068048	0.000395485	0.000158144
				0.0682683	0.000394181	0.000158808
				0.0684885	0.000392864	0.000159481
				0.0687087	0.000391535	0.000160165
				0.0689289	0.000390194	0.000160858
				0.0691491	0.000388841	0.00016156
				0.0693694	0.000387477	0.000162272
				0.0695896	0.000386102	0.000162993
				0.0698098	0.000384715	0.000163723
				0.07003	0.000383318	0.000164461
				0.0702503	0.00038191	0.000165208
				0.0704705	0.000380492	0.000165964
				0.0706907	0.000379064	0.000166727
				0.0709109	0.000377625	0.000167499
				0.0711311	0.000376177	0.000168279
				0.0713514	0.00037472	0.000169066
				0.0715716	0.000373253	0.00016986
				0.0717918	0.000371778	0.000170662
				0.072012	0.000370293	0.000171472
				0.0722322	0.0003688	0.000172288
				0.0724525	0.000367299	0.000173111
				0.0726727	0.000365789	0.00017394
				0.0728929	0.000364272	0.000174776
				0.0731131	0.000362746	0.000175618
				0.0733333	0.000361214	0.000176466
				0.0735536	0.000359674	0.00017732
				0.0737738	0.000358127	0.00017818
				0.073994	0.000356574	0.000179045
				0.0742142	0.000355014	0.000179915
				0.0744344	0.000353447	0.000180791
				0.0746547	0.000351875	0.000181671
				0.0748749	0.000350297	0.000182557
				0.0750951	0.000348713	0.000183447
				0.0753153	0.000347123	0.000184341
				0.0755355	0.000345529	0.00018524
				0.0757558	0.00034393	0.000186142
				0.075976	0.000342325	0.000187049
				0.0761962	0.000340717	0.000187959
				0.0764164	0.000339104	0.000188873
				0.0766366	0.000337487	0.00018979
				0.0768569	0.000335866	0.00019071
				0.0770771	0.000334242	0.000191633
				0.0772973	0.000332614	0.000192559
				0.0775175	0.000330983	0.000193487
				0.0777377	0.00032935	0.000194418
				0.077958	0.000327713	0.000195352
				0.0781782	0.000326074	0.000196287
				0.0783984	0.000324433	0.000197224
				0.0786186	0.00032279	0.000198163
				0.0788388	0.000321145	0.000199104
				0.0790591	0.000319498	0.000200046
				0.0792793	0.00031785	0.000200989
				0.0794995	0.000316201	0.000201933
				0.0797197	0.000314551	0.000202878
				0.0799399	0.0003129	0.000203824
				0.0801602	0.000311249	0.000204771
				0.0803804	0.000309597	0.000205717
				0.0806006	0.000307945	0.000206664
				0.0808208	0.000306294	0.000207611
				0.081041	0.000304643	0.000208558
				0.0812613	0.000302992	0.000209504
				0.0814815	0.000301342	0.00021045
				0.0817017	0.000299693	0.000211396
				0.0819219	0.000298046	0.00021234
				0.0821421	0.000296399	0.000213284
				0.0823624	0.000294755	0.000214226
				0.0825826	0.000293112	0.000215167
				0.0828028	0.000291471	0.000216107
				0.083023	0.000289832	0.000217045
				0.0832432	0.000288196	0.000217981
				0.0834635	0.000286562	0.000218916
				0.0836837	0.000284932	0.000219848
				0.0839039	0.000283304	0.000220778
				0.0841241	0.000281679	0.000221706
				0.0843443	0.000280058	0.000222631
				0.0845646	0.00027844	0.000223553
				0.0847848	0.000276827	0.000224473
				0.085005	0.000275217	0.000225389
				0.0852252	0.000273611	0.000226303
				0.0854454	0.00027201	0.000227213
				0.0856657	0.000270413	0.000228119
				0.0858859	0.000268821	0.000229022
				0.0861061	0.000267234	0.000229922
				0.0863263	0.000265652	0.000230817
				0.0865465	0.000264075	0.000231709
				0.0867668	0.000262504	0.000232596
				0.086987	0.000260938	0.000233479
				0.0872072	0.000259378	0.000234358
				0.0874274	0.000257824	0.000235232
				0.0876476	0.000256277	0.000236101
				0.0878679	0.000254735	0.000236965
				0.0880881	0.0002532	0.000237825
				0.0883083	0.000251672	0.000238679
				0.0885285	0.000250151	0.000239528
				0.0887487	0.000248636	0.000240372
				0.088969	0.000247129	0.000241211
				0.0891892	0.000245629	0.000242043
				0.0894094	0.000244136	0.00024287
				0.0896296	0.000242652	0.000243692
				0.0898498	0.000241175	0.000244507
				0.0900701	0.000239705	0.000245316
				0.0902903	0.000238244	0.000246119
				0.0905105	0.000236792	0.000246915
				0.0907307	0.000235347	0.000247705
				0.090951	0.000233911	0.000248489
				0.0911712	0.000232484	0.000249266
				0.0913914	0.000231066	0.000250036
				0.0916116	0.000229656	0.000250799
				0.0918318	0.000228256	0.000251555
				0.0920521	0.000226865	0.000252304
				0.0922723	0.000225483	0.000253046
				0.0924925	0.000224111	0.000253781
				0.0927127	0.000222748	0.000254508
				0.0929329	0.000221396	0.000255228
				0.0931532	0.000220053	0.00025594
				0.0933734	0.00021872	0.000256644
				0.0935936	0.000217397	0.000257341
				0.0938138	0.000216085	0.00025803
				0.094034	0.000214782	0.000258711
				0.0942543	0.000213491	0.000259383
				0.0944745	0.00021221	0.000260048
				0.0946947	0.000210939	0.000260704
				0.0949149	0.00020968	0.000261352
				0.0951351	0.000208431	0.000261992
				0.0953554	0.000207194	0.000262623
				0.0955756	0.000205968	0.000263245
				0.0957958	0.000204752	0.000263859
				0.096016	0.000203549	0.000264464
				0.0962362	0.000202356	0.000265061
				0.0964565	0.000201176	0.000265648
				0.0966767	0.000200007	0.000266227
				0.0968969	0.000198849	0.000266796
				0.0971171	0.000197704	0.000267357
				0.0973373	0.00019657	0.000267908
				0.0975576	0.000195448	0.00026845
				0.0977778	0.000194339	0.000268983
				0.097998	0.000193241	0.000269507
				0.0982182	0.000192156	0.000270021
				0.0984384	0.000191083	0.000270526
				0.0986587	0.000190023	0.000271021
				0.0988789	0.000188974	0.000271506
				0.0990991	0.000187939	0.000271983
				0.0993193	0.000186916	0.000272449
				0.0995395	0.000185906	0.000272906
				0.0997598	0.000184908	0.000273352
				0.09998	0.000183923	0.00027379
				0.1002	0.000182951	0.000274217
				0.10042	0.000181992	0.000274634
				0.100641	0.000181046	0.000275042
				0.100861	0.000180113	0.000275439
				0.101081	0.000179193	0.000275827
				0.101301	0.000178286	0.000276204
				0.101522	0.000177393	0.000276571
				0.101742	0.000176512	0.000276929
				0.101962	0.000175645	0.000277276
				0.102182	0.000174791	0.000277613
				0.102402	0.00017395	0.000277939
				0.102623	0.000173123	0.000278256
				0.102843	0.000172309	0.000278562
				0.103063	0.000171508	0.000278858
				0.103283	0.000170721	0.000279144
				0.103504	0.000169948	0.000279419
				0.103724	0.000169188	0.000279685
				0.103944	0.000168441	0.000279939
				0.104164	0.000167708	0.000280184
				0.104384	0.000166989	0.000280418
				0.104605	0.000166283	0.000280642
				0.104825	0.000165591	0.000280855
				0.105045	0.000164912	0.000281058
				0.105265	0.000164247	0.000281251
				0.105485	0.000163596	0.000281433
				0.105706	0.000162958	0.000281604
				0.105926	0.000162334	0.000281766
				0.106146	0.000161724	0.000281917
				0.106366	0.000161127	0.000282057
				0.106587	0.000160544	0.000282188
				0.106807	0.000159974	0.000282307
				0.107027	0.000159419	0.000282417
				0.107247	0.000158876	0.000282516
				0.107467	0.000158348	0.000282604
				0.107688	0.000157833	0.000282683
				0.107908	0.000157332	0.000282751
				0.108128	0.000156844	0.000282809
				0.108348	0.00015637	0.000282856
				0.108569	0.000155909	0.000282893
				0.108789	0.000155462	0.00028292
				0.109009	0.000155029	0.000282936
				0.109229	0.000154608	0.000282943
				0.109449	0.000154202	0.000282939
				0.10967	0.000153809	0.000282925
				0.10989	0.000153429	0.000282901
				0.11011	0.000153062	0.000282866
				0.11033	0.000152709	0.000282822
				0.110551	0.000152369	0.000282767
				0.110771	0.000152043	0.000282703
				0.110991	0.00015173	0.000282628
				0.111211	0.00015143	0.000282544
				0.111431	0.000151143	0.00028245
				0.111652	0.000150869	0.000282345
				0.111872	0.000150608	0.000282231
				0.112092	0.00015036	0.000282107
				0.112312	0.000150125	0.000281974
				0.112533	0.000149903	0.00028183
				0.112753	0.000149694	0.000281677
				0.112973	0.000149498	0.000281514
				0.113193	0.000149314	0.000281342
				0.113413	0.000149143	0.00028116
				0.113634	0.000148985	0.000280969
				0.113854	0.000148839	0.000280768
				0.114074	0.000148706	0.000280558
				0.114294	0.000148585	0.000280338
				0.114515	0.000148477	0.00028011
				0.114735	0.000148381	0.000279872
				0.114955	0.000148297	0.000279624
				0.115175	0.000148225	0.000279368
				0.115395	0.000148166	0.000279103
				0.115616	0.000148118	0.000278828
				0.115836	0.000148083	0.000278545
				0.116056	0.000148059	0.000278253
				0.116276	0.000148047	0.000277952
				0.116496	0.000148047	0.000277642
				0.116717	0.000148058	0.000277324
				0.116937	0.000148081	0.000276997
				0.117157	0.000148116	0.000276661
				0.117377	0.000148162	0.000276317
				0.117598	0.000148219	0.000275965
				0.117818	0.000148287	0.000275604
				0.118038	0.000148367	0.000275235
				0.118258	0.000148457	0.000274858
				0.118478	0.000148559	0.000274472
				0.118699	0.000148672	0.000274079
				0.118919	0.000148795	0.000273677
				0.119139	0.000148929	0.000273268
				0.119359	0.000149073	0.000272851
				0.11958	0.000149228	0.000272426
				0.1198	0.000149393	0.000271993
				0.12002	0.000149569	0.000271553
				0.12024	0.000149755	0.000271106
				0.12046	0.000149951	0.00027065
				0.120681	0.000150157	0.000270188
				0.120901	0.000150373	0.000269718
				0.121121	0.000150599	0.000269241
				0.121341	0.000150834	0.000268757
				0.121562	0.000151079	0.000268266
				0.121782	0.000151333	0.000267768
				0.122002	0.000151597	0.000267264
				0.122222	0.00015187	0.000266752
				0.122442	0.000152152	0.000266234
				0.122663	0.000152444	0.000265709
				0.122883	0.000152744	0.000265178
				0.123103	0.000153053	0.00026464
				0.123323	0.000153371	0.000264096
				0.123544	0.000153697	0.000263546
				0.123764	0.000154032	0.000262989
				0.123984	0.000154375	0.000262427
				0.124204	0.000154727	0.000261859
				0.124424	0.000155087	0.000261284
				0.124645	0.000155454	0.000260704
				0.124865	0.00015583	0.000260119
				0.125085	0.000156214	0.000259527
				0.125305	0.000156605	0.00025893
				0.125526	0.000157003	0.000258328
				0.125746	0.00015741	0.000257721
				0.125966	0.000157823	0.000257108
				0.126186	0.000158244	0.00025649
				0.126406	0.000158671	0.000255867
				0.126627	0.000159106	0.00025524
				0.126847	0.000159548	0.000254607
				0.127067	0.000159996	0.00025397
				0.127287	0.000160451	0.000253328
				0.127508	0.000160912	0.000252681
				0.127728	0.00016138	0.000252031
				0.127948	0.000161854	0.000251375
				0.128168	0.000162334	0.000250716
				0.128388	0.000162821	0.000250052
				0.128609	0.000163312	0.000249385
				0.128829	0.00016381	0.000248713
				0.129049	0.000164314	0.000248037
				0.129269	0.000164822	0.000247358
				0.129489	0.000165337	0.000246675
				0.12971	0.000165856	0.000245989
				0.12993	0.000166381	0.000245299
				0.13015	0.00016691	0.000244606
				0.13037	0.000167444	0.00024391
				0.130591	0.000167984	0.00024321
				0.130811	0.000168527	0.000242507
				0.131031	0.000169076	0.000241802
				0.131251	0.000169628	0.000241093
				0.131471	0.000170185	0.000240382
				0.131692	0.000170746	0.000239668
				0.131912	0.000171311	0.000238952
				0.132132	0.00017188	0.000238233
				0.132352	0.000172452	0.000237512
				0.132573	0.000173028	0.000236788
				0.132793	0.000173608	0.000236063
				0.133013	0.000174191	0.000235335
				0.133233	0.000174777	0.000234606
				0.133453	0.000175366	0.000233874
				0.133674	0.000175958	0.000233141
				0.133894	0.000176554	0.000232406
				0.134114	0.000177151	0.00023167
				0.134334	0.000177752	0.000230932
				0.134555	0.000178355	0.000230192
				0.134775	0.00017896	0.000229452
				0.134995	0.000179567	0.00022871
				0.135215	0.000180177	0.000227967
				0.135435	0.000180789	0.000227224
				0.135656	0.000181402	0.000226479
				0.135876	0.000182017	0.000225734
				0.136096	0.000182634	0.000224988
				0.136316	0.000183252	0.000224241
				0.136537	0.000183872	0.000223494
				0.136757	0.000184492	0.000222746
				0.136977	0.000185114	0.000221998
				0.137197	0.000185737	0.00022125
				0.137417	0.000186361	0.000220502
				0.137638	0.000186986	0.000219754
				0.137858	0.000187611	0.000219006
				0.138078	0.000188237	0.000218258
				0.138298	0.000188863	0.00021751
				0.138519	0.000189489	0.000216763
				0.138739	0.000190116	0.000216016
				0.138959	0.000190743	0.00021527
				0.139179	0.000191369	0.000214524
				0.139399	0.000191995	0.000213779
				0.13962	0.000192622	0.000213035
				0.13984	0.000193247	0.000212291
				0.14006	0.000193872	0.000211549
				0.14028	0.000194497	0.000210808
				0.140501	0.000195121	0.000210068
				0.140721	0.000195744	0.000209329
				0.140941	0.000196366	0.000208592
				0.141161	0.000196986	0.000207855
				0.141381	0.000197606	0.000207121
				0.141602	0.000198224	0.000206388
				0.141822	0.000198841	0.000205657
				0.142042	0.000199457	0.000204927
				0.142262	0.00020007	0.0002042
				0.142482	0.000200682	0.000203474
				0.142703	0.000201293	0.00020275
				0.142923	0.000201901	0.000202028
				0.143143	0.000202507	0.000201309
				0.143363	0.000203111	0.000200592
				0.143584	0.000203713	0.000199877
				0.143804	0.000204312	0.000199164
				0.144024	0.000204909	0.000198454
				0.144244	0.000205503	0.000197747
				0.144464	0.000206095	0.000197042
				0.144685	0.000206684	0.00019634
				0.144905	0.00020727	0.000195641
				0.145125	0.000207853	0.000194944
				0.145345	0.000208433	0.000194251
				0.145566	0.00020901	0.000193561
				0.145786	0.000209584	0.000192873
				0.146006	0.000210155	0.000192189
				0.146226	0.000210722	0.000191508
				0.146446	0.000211285	0.00019083
				0.146667	0.000211845	0.000190156
				0.146887	0.000212401	0.000189485
				0.147107	0.000212954	0.000188818
				0.147327	0.000213502	0.000188154
				0.147548	0.000214047	0.000187494
				0.147768	0.000214587	0.000186837
				0.147988	0.000215124	0.000186185
				0.148208	0.000215656	0.000185536
				0.148428	0.000216184	0.000184891
				0.148649	0.000216707	0.00018425
				0.148869	0.000217227	0.000183613
				0.149089	0.000217741	0.00018298
				0.149309	0.000218251	0.000182351
				0.14953	0.000218757	0.000181726
				0.14975	0.000219257	0.000181106
				0.14997	0.000219753	0.00018049
				0.15019	0.000220244	0.000179878
				0.15041	0.00022073	0.000179271
				0.150631	0.000221211	0.000178668
				0.150851	0.000221686	0.00017807
				0.151071	0.000222157	0.000177476
				0.151291	0.000222622	0.000176887
				0.151512	0.000223082	0.000176303
				0.151732	0.000223537	0.000175723
				0.151952	0.000223986	0.000175148
				0.152172	0.00022443	0.000174578
				0.152392	0.000224868	0.000174013
				0.152613	0.0002253	0.000173452
				0.152833	0.000225727	0.000172897
				0.153053	0.000226148	0.000172346
				0.153273	0.000226563	0.000171801
				0.153493	0.000226973	0.000171261
				0.153714	0.000227376	0.000170726
				0.153934	0.000227774	0.000170196
				0.154154	0.000228165	0.000169671
				0.154374	0.000228551	0.000169152
				0.154595	0.00022893	0.000168637
				0.154815	0.000229303	0.000168128
				0.155035	0.00022967	0.000167625
				0.155255	0.00023003	0.000167127
				0.155475	0.000230384	0.000166634
				0.155696	0.000230732	0.000166147
				0.155916	0.000231074	0.000165665
				0.156136	0.000231409	0.000165189
				0.156356	0.000231737	0.000164718
				0.156577	0.000232059	0.000164253
				0.156797	0.000232375	0.000163794
				0.157017	0.000232684	0.00016334
				0.157237	0.000232986	0.000162891
				0.157457	0.000233281	0.000162449
				0.157678	0.00023357	0.000162012
				0.157898	0.000233852	0.000161581
				0.158118	0.000234127	0.000161156
				0.158338	0.000234396	0.000160736
				0.158559	0.000234657	0.000160322
				0.158779	0.000234912	0.000159915
				0.158999	0.00023516	0.000159512
				0.159219	0.000235401	0.000159116
				0.159439	0.000235635	0.000158726
				0.15966	0.000235862	0.000158341
				0.15988	0.000236082	0.000157963
				0.1601	0.000236295	0.00015759
				0.16032	0.000236501	0.000157223
				0.160541	0.0002367	0.000156863
				0.160761	0.000236892	0.000156508
				0.160981	0.000237077	0.000156159
				0.161201	0.000237255	0.000155816
				0.161421	0.000237425	0.000155479
				0.161642	0.000237589	0.000155148
				0.161862	0.000237745	0.000154823
				0.162082	0.000237894	0.000154504
				0.162302	0.000238036	0.000154191
				0.162523	0.000238171	0.000153885
				0.162743	0.000238299	0.000153584
				0.162963	0.00023842	0.000153289
				0.163183	0.000238533	0.000153
				0.163403	0.000238639	0.000152717
				0.163624	0.000238738	0.00015244
				0.163844	0.00023883	0.00015217
				0.164064	0.000238915	0.000151905
				0.164284	0.000238992	0.000151646
				0.164505	0.000239062	0.000151393
				0.164725	0.000239125	0.000151146
				0.164945	0.000239181	0.000150906
				0.165165	0.00023923	0.000150671
				0.165385	0.000239271	0.000150442
				0.165606	0.000239306	0.000150219
				0.165826	0.000239333	0.000150002
				0.166046	0.000239353	0.000149792
				0.166266	0.000239366	0.000149587
				0.166486	0.000239372	0.000149388
				0.166707	0.000239371	0.000149195
				0.166927	0.000239362	0.000149007
				0.167147	0.000239347	0.000148826
				0.167367	0.000239324	0.000148651
				0.167588	0.000239294	0.000148481
				0.167808	0.000239258	0.000148318
				0.168028	0.000239214	0.00014816
				0.168248	0.000239164	0.000148008
				0.168468	0.000239106	0.000147862
				0.168689	0.000239041	0.000147721
				0.168909	0.00023897	0.000147586
				0.169129	0.000238891	0.000147457
				0.169349	0.000238806	0.000147334
				0.16957	0.000238714	0.000147217
				0.16979	0.000238615	0.000147105
				0.17001	0.000238509	0.000146999
				0.17023	0.000238397	0.000146898
				0.17045	0.000238277	0.000146803
				0.170671	0.000238151	0.000146714
				0.170891	0.000238018	0.00014663
				0.171111	0.000237879	0.000146551
				0.171331	0.000237733	0.000146479
				0.171552	0.00023758	0.000146411
				0.171772	0.000237421	0.000146349
				0.171992	0.000237255	0.000146293
				0.172212	0.000237083	0.000146241
				0.172432	0.000236905	0.000146196
				0.172653	0.00023672	0.000146155
				0.172873	0.000236528	0.00014612
				0.173093	0.00023633	0.00014609
				0.173313	0.000236126	0.000146065
				0.173534	0.000235916	0.000146045
				0.173754	0.0002357	0.000146031
				0.173974	0.000235477	0.000146021
				0.174194	0.000235248	0.000146017
				0.174414	0.000235013	0.000146018
				0.174635	0.000234772	0.000146024
				0.174855	0.000234525	0.000146034
				0.175075	0.000234273	0.00014605
				0.175295	0.000234014	0.00014607
				0.175516	0.000233749	0.000146096
				0.175736	0.000233479	0.000146126
				0.175956	0.000233202	0.000146161
				0.176176	0.000232921	0.0001462
				0.176396	0.000232633	0.000146245
				0.176617	0.00023234	0.000146293
				0.176837	0.000232041	0.000146347
				0.177057	0.000231737	0.000146405
				0.177277	0.000231427	0.000146468
				0.177497	0.000231112	0.000146535
				0.177718	0.000230792	0.000146606
				0.177938	0.000230466	0.000146682
				0.178158	0.000230135	0.000146762
				0.178378	0.000229799	0.000146847
				0.178599	0.000229458	0.000146936
				0.178819	0.000229112	0.000147028
				0.179039	0.00022876	0.000147126
				0.179259	0.000228404	0.000147227
				0.179479	0.000228043	0.000147332
				0.1797	0.000227677	0.000147441
				0.17992	0.000227306	0.000147554
				0.18014	0.000226931	0.000147671
				0.18036	0.00022655	0.000147792
				0.180581	0.000226166	0.000147917
				0.180801	0.000225776	0.000148046
				0.181021	0.000225383	0.000148178
				0.181241	0.000224984	0.000148314
				0.181461	0.000224582	0.000148453
				0.181682	0.000224175	0.000148597
				0.181902	0.000223764	0.000148743
				0.182122	0.000223349	0.000148893
				0.182342	0.00022293	0.000149047
				0.182563	0.000222506	0.000149203
				0.182783	0.000222079	0.000149364
				0.183003	0.000221648	0.000149527
				0.183223	0.000221213	0.000149694
				0.183443	0.000220774	0.000149863
				0.183664	0.000220331	0.000150036
				0.183884	0.000219885	0.000150212
				0.184104	0.000219435	0.000150391
				0.184324	0.000218982	0.000150573
				0.184545	0.000218525	0.000150757
				0.184765	0.000218065	0.000150945
				0.184985	0.000217602	0.000151135
				0.185205	0.000217135	0.000151328
				0.185425	0.000216665	0.000151524
				0.185646	0.000216192	0.000151722
				0.185866	0.000215716	0.000151923
				0.186086	0.000215237	0.000152126
				0.186306	0.000214756	0.000152332
				0.186527	0.000214271	0.00015254
				0.186747	0.000213783	0.00015275
				0.186967	0.000213293	0.000152963
				0.187187	0.0002128	0.000153178
				0.187407	0.000212305	0.000153395
				0.187628	0.000211807	0.000153614
				0.187848	0.000211307	0.000153836
				0.188068	0.000210804	0.000154059
				0.188288	0.000210299	0.000154284
				0.188509	0.000209792	0.000154512
				0.188729	0.000209283	0.000154741
				0.188949	0.000208771	0.000154971
				0.189169	0.000208258	0.000155204
				0.189389	0.000207743	0.000155438
				0.18961	0.000207225	0.000155674
				0.18983	0.000206706	0.000155911
				0.19005	0.000206186	0.00015615
				0.19027	0.000205663	0.00015639
				0.19049	0.000205139	0.000156632
				0.190711	0.000204614	0.000156875
				0.190931	0.000204087	0.00015712
				0.191151	0.000203558	0.000157365
				0.191371	0.000203029	0.000157612
				0.191592	0.000202498	0.00015786
				0.191812	0.000201966	0.000158109
				0.192032	0.000201432	0.000158359
				0.192252	0.000200898	0.000158609
				0.192472	0.000200363	0.000158861
				0.192693	0.000199827	0.000159114
				0.192913	0.00019929	0.000159367
				0.193133	0.000198752	0.000159622
				0.193353	0.000198213	0.000159876
				0.193574	0.000197674	0.000160132
				0.193794	0.000197135	0.000160388
				0.194014	0.000196594	0.000160645
				0.194234	0.000196054	0.000160902
				0.194454	0.000195513	0.000161159
				0.194675	0.000194971	0.000161417
				0.194895	0.00019443	0.000161675
				0.195115	0.000193888	0.000161934
				0.195335	0.000193346	0.000162192
				0.195556	0.000192805	0.000162451
				0.195776	0.000192263	0.00016271
				0.195996	0.000191721	0.000162969
				0.196216	0.000191179	0.000163228
				0.196436	0.000190638	0.000163487
				0.196657	0.000190097	0.000163746
				0.196877	0.000189556	0.000164004
				0.197097	0.000189016	0.000164263
				0.197317	0.000188476	0.000164521
				0.197538	0.000187937	0.000164779
				0.197758	0.000187398	0.000165037
				0.197978	0.00018686	0.000165294
				0.198198	0.000186323	0.00016555
				0.198418	0.000185786	0.000165807
				0.198639	0.00018525	0.000166062
				0.198859	0.000184716	0.000166318
				0.199079	0.000184182	0.000166572
				0.199299	0.000183649	0.000166826
				0.19952	0.000183117	0.000167079
				0.19974	0.000182587	0.000167331
				0.19996	0.000182057	0.000167583
				0.20018	0.000181529	0.000167833
				0.2004	0.000181003	0.000168083
				0.200621	0.000180477	0.000168332
				0.200841	0.000179953	0.000168579
				0.201061	0.000179431	0.000168826
				0.201281	0.00017891	0.000169072
				0.201502	0.000178391	0.000169316
				0.201722	0.000177873	0.000169559
				0.201942	0.000177357	0.000169801
				0.202162	0.000176843	0.000170042
				0.202382	0.00017633	0.000170282
				0.202603	0.00017582	0.00017052
				0.202823	0.000175311	0.000170756
				0.203043	0.000174805	0.000170992
				0.203263	0.0001743	0.000171226
				0.203483	0.000173798	0.000171458
				0.203704	0.000173297	0.000171689
				0.203924	0.000172799	0.000171918
				0.204144	0.000172303	0.000172145
				0.204364	0.000171809	0.000172371
				0.204585	0.000171318	0.000172596
				0.204805	0.000170829	0.000172818
				0.205025	0.000170343	0.000173039
				0.205245	0.000169859	0.000173257
				0.205465	0.000169377	0.000173474
				0.205686	0.000168898	0.00017369
				0.205906	0.000168422	0.000173903
				0.206126	0.000167948	0.000174114
				0.206346	0.000167477	0.000174323
				0.206567	0.000167009	0.000174531
				0.206787	0.000166543	0.000174736
				0.207007	0.00016608	0.000174939
				0.207227	0.00016562	0.00017514
				0.207447	0.000165164	0.000175339
				0.207668	0.00016471	0.000175535
				0.207888	0.000164259	0.00017573
				0.208108	0.000163811	0.000175922
				0.208328	0.000163366	0.000176112
				0.208549	0.000162924	0.000176299
				0.208769	0.000162485	0.000176484
				0.208989	0.00016205	0.000176667
				0.209209	0.000161617	0.000176848
				0.209429	0.000161188	0.000177026
				0.20965	0.000160763	0.000177201
				0.20987	0.00016034	0.000177375
				0.21009	0.000159921	0.000177545
				0.21031	0.000159505	0.000177713
				0.210531	0.000159093	0.000177879
				0.210751	0.000158684	0.000178042
				0.210971	0.000158279	0.000178202
				0.211191	0.000157877	0.00017836
				0.211411	0.000157479	0.000178515
				0.211632	0.000157084	0.000178668
				0.211852	0.000156693	0.000178818
				0.212072	0.000156305	0.000178965
				0.212292	0.000155921	0.000179109
				0.212513	0.000155541	0.000179251
				0.212733	0.000155165	0.00017939
				0.212953	0.000154792	0.000179526
				0.213173	0.000154423	0.000179659
				0.213393	0.000154058	0.000179789
				0.213614	0.000153696	0.000179917
				0.213834	0.000153339	0.000180042
				0.214054	0.000152985	0.000180164
				0.214274	0.000152635	0.000180283
				0.214494	0.000152289	0.000180399
				0.214715	0.000151947	0.000180512
				0.214935	0.000151609	0.000180622
				0.215155	0.000151274	0.000180729
				0.215375	0.000150944	0.000180834
				0.215596	0.000150618	0.000180935
				0.215816	0.000150296	0.000181033
				0.216036	0.000149977	0.000181129
				0.216256	0.000149663	0.000181221
				0.216476	0.000149353	0.00018131
				0.216697	0.000149047	0.000181397
				0.216917	0.000148745	0.00018148
				0.217137	0.000148447	0.00018156
				0.217357	0.000148153	0.000181637
				0.217578	0.000147863	0.000181711
				0.217798	0.000147578	0.000181782
				0.218018	0.000147296	0.00018185
				0.218238	0.000147019	0.000181915
				0.218458	0.000146746	0.000181976
				0.218679	0.000146477	0.000182035
				0.218899	0.000146212	0.00018209
				0.219119	0.000145951	0.000182143
				0.219339	0.000145694	0.000182192
				0.21956	0.000145442	0.000182238
				0.21978	0.000145194	0.000182281
				0.22	0.00014495	0.000182321

## Sheet: Panel b
Experiment				Fit
Time (ns)	Δ|S21| Q1 (arb. u.)	Δ|S21| Q2 (arb. u.)		Time (us)	Δ|S21| Q1 (arb. u.)	Δ|S21| Q2 (arb. u.)
0	0.000136007	0.000493068		0	0.000108779	0.000486526
5	0.000132973	0.000479488		0.00026026	0.000108795	0.000486275
10	0.00012994	0.000495575		0.000520521	0.00010884	0.000486002
15	0.000132078	0.000452726		0.000780781	0.000108916	0.000485705
20	0.000157945	0.000397278		0.00104104	0.000109023	0.000485385
25	0.000189884	0.000392614		0.0013013	0.000109159	0.000485043
30	0.000229077	0.000356572		0.00156156	0.000109324	0.000484678
35	0.000270248	0.000320051		0.00182182	0.00010952	0.000484291
40	0.000319912	0.000276135		0.00208208	0.000109744	0.000483881
45	0.000339172	0.000255128		0.00234234	0.000109998	0.000483449
50	0.000384158	0.000222445		0.0026026	0.000110281	0.000482996
55	0.000400668	0.000221279		0.00286286	0.000110592	0.00048252
60	0.000437987	0.000196712		0.00312312	0.000110932	0.000482022
65	0.000418967	0.000191537		0.00338338	0.0001113	0.000481503
70	0.00042745	0.000172043		0.00364364	0.000111697	0.000480963
75	0.000442827	0.00015727		0.0039039	0.000112121	0.000480401
80	0.000422027	0.000170017		0.00416416	0.000112573	0.000479818
85	0.000398648	0.000188644		0.00442442	0.000113053	0.000479214
90	0.000431375	0.000189051		0.00468468	0.000113559	0.000478589
95	0.000393027	0.000181649		0.00494494	0.000114093	0.000477944
100	0.000349581	0.000203344		0.00520521	0.000114654	0.000477278
105	0.000355044	0.000210929		0.00546547	0.000115241	0.000476592
110	0.000303363	0.000220345		0.00572573	0.000115855	0.000475885
115	0.000311074	0.000246824		0.00598599	0.000116495	0.000475159
120	0.000273447	0.000242303		0.00624625	0.00011716	0.000474412
125	0.000246025	0.000247724		0.00650651	0.000117852	0.000473646
130	0.000211211	0.000238082		0.00676677	0.000118568	0.00047286
135	0.000219393	0.000235538		0.00702703	0.00011931	0.000472055
140	0.000204962	0.000241675		0.00728729	0.000120077	0.000471231
145	0.000188983	0.000270155		0.00754755	0.000120869	0.000470388
150	0.000183723	0.000260316		0.00780781	0.000121685	0.000469526
155	0.000167616	0.000251182		0.00806807	0.000122525	0.000468645
160	0.000195268	0.000230387		0.00832833	0.00012339	0.000467745
165	0.000197741	0.000206452		0.00858859	0.000124278	0.000466828
170	0.000209504	0.000214739		0.00884885	0.00012519	0.000465892
175	0.000199865	0.000174074		0.00910911	0.000126124	0.000464938
180	0.000209492	0.000194833		0.00936937	0.000127082	0.000463967
185	0.000219107	0.00020669		0.00962963	0.000128063	0.000462978
190	0.000242336	0.000186693		0.00988989	0.000129066	0.000461971
195	0.000226658	0.000156351		0.0101502	0.000130091	0.000460948
200	0.000233109	0.000174528		0.0104104	0.000131139	0.000459907
205	0.000267462	0.000171787		0.0106707	0.000132208	0.000458849
210	0.000281876	0.000165254		0.0109309	0.000133298	0.000457775
215	0.00028369	0.000161333		0.0111912	0.00013441	0.000456685
220	0.000285546	0.000156276		0.0114515	0.000135542	0.000455578
225	0.000307064	0.000173138		0.0117117	0.000136695	0.000454455
230	0.00027995	0.000169648		0.011972	0.000137869	0.000453316
235	0.000252909	0.000171632		0.0122322	0.000139063	0.000452162
240	0.000258726	0.000154808		0.0124925	0.000140276	0.000450992
245	0.000260394	0.000156239		0.0127528	0.000141509	0.000449806
250	0.000276846	0.00017246		0.013013	0.000142762	0.000448606
255	0.000251553	0.000176012		0.0132733	0.000144033	0.000447391
260	0.000254907	0.000155359		0.0135335	0.000145323	0.000446161
				0.0137938	0.000146632	0.000444917
				0.0140541	0.000147959	0.000443658
				0.0143143	0.000149304	0.000442385
				0.0145746	0.000150666	0.000441099
				0.0148348	0.000152046	0.000439798
				0.0150951	0.000153443	0.000438485
				0.0153554	0.000154857	0.000437158
				0.0156156	0.000156287	0.000435818
				0.0158759	0.000157734	0.000434465
				0.0161361	0.000159197	0.000433099
				0.0163964	0.000160675	0.000431721
				0.0166567	0.000162169	0.000430331
				0.0169169	0.000163678	0.000428929
				0.0171772	0.000165202	0.000427515
				0.0174374	0.00016674	0.000426089
				0.0176977	0.000168293	0.000424653
				0.017958	0.000169859	0.000423204
				0.0182182	0.00017144	0.000421745
				0.0184785	0.000173034	0.000420276
				0.0187387	0.000174641	0.000418795
				0.018999	0.00017626	0.000417305
				0.0192593	0.000177893	0.000415804
				0.0195195	0.000179538	0.000414293
				0.0197798	0.000181194	0.000412773
				0.02004	0.000182863	0.000411243
				0.0203003	0.000184543	0.000409704
				0.0205606	0.000186234	0.000408156
				0.0208208	0.000187936	0.000406599
				0.0210811	0.000189648	0.000405033
				0.0213413	0.000191371	0.00040346
				0.0216016	0.000193104	0.000401877
				0.0218619	0.000194847	0.000400287
				0.0221221	0.000196599	0.000398689
				0.0223824	0.00019836	0.000397084
				0.0226426	0.00020013	0.000395471
				0.0229029	0.000201909	0.000393851
				0.0231632	0.000203696	0.000392224
				0.0234234	0.000205491	0.000390591
				0.0236837	0.000207293	0.000388951
				0.0239439	0.000209104	0.000387305
				0.0242042	0.000210921	0.000385652
				0.0244645	0.000212745	0.000383994
				0.0247247	0.000214576	0.00038233
				0.024985	0.000216414	0.000380661
				0.0252452	0.000218257	0.000378987
				0.0255055	0.000220106	0.000377307
				0.0257658	0.000221961	0.000375623
				0.026026	0.000223821	0.000373934
				0.0262863	0.000225685	0.000372241
				0.0265465	0.000227555	0.000370544
				0.0268068	0.000229429	0.000368842
				0.0270671	0.000231307	0.000367137
				0.0273273	0.000233189	0.000365429
				0.0275876	0.000235074	0.000363717
				0.0278478	0.000236963	0.000362002
				0.0281081	0.000238854	0.000360284
				0.0283684	0.000240749	0.000358563
				0.0286286	0.000242646	0.00035684
				0.0288889	0.000244545	0.000355114
				0.0291491	0.000246446	0.000353386
				0.0294094	0.000248349	0.000351657
				0.0296697	0.000250254	0.000349926
				0.0299299	0.000252159	0.000348193
				0.0301902	0.000254066	0.000346459
				0.0304505	0.000255973	0.000344724
				0.0307107	0.00025788	0.000342987
				0.030971	0.000259788	0.000341251
				0.0312312	0.000261695	0.000339513
				0.0314915	0.000263602	0.000337776
				0.0317518	0.000265508	0.000336038
				0.032012	0.000267414	0.0003343
				0.0322723	0.000269318	0.000332563
				0.0325325	0.000271221	0.000330826
				0.0327928	0.000273122	0.00032909
				0.0330531	0.000275022	0.000327354
				0.0333133	0.000276919	0.00032562
				0.0335736	0.000278814	0.000323886
				0.0338338	0.000280706	0.000322155
				0.0340941	0.000282595	0.000320424
				0.0343544	0.000284482	0.000318696
				0.0346146	0.000286364	0.000316969
				0.0348749	0.000288244	0.000315245
				0.0351351	0.000290119	0.000313523
				0.0353954	0.00029199	0.000311803
				0.0356557	0.000293858	0.000310086
				0.0359159	0.00029572	0.000308372
				0.0361762	0.000297578	0.000306662
				0.0364364	0.000299431	0.000304954
				0.0366967	0.000301278	0.000303249
				0.036957	0.00030312	0.000301549
				0.0372172	0.000304957	0.000299852
				0.0374775	0.000306788	0.000298158
				0.0377377	0.000308612	0.000296469
				0.037998	0.00031043	0.000294784
				0.0382583	0.000312242	0.000293104
				0.0385185	0.000314047	0.000291428
				0.0387788	0.000315845	0.000289757
				0.039039	0.000317636	0.000288091
				0.0392993	0.000319419	0.00028643
				0.0395596	0.000321195	0.000284774
				0.0398198	0.000322963	0.000283123
				0.0400801	0.000324724	0.000281478
				0.0403403	0.000326476	0.000279839
				0.0406006	0.000328219	0.000278205
				0.0408609	0.000329954	0.000276578
				0.0411211	0.000331681	0.000274956
				0.0413814	0.000333398	0.000273341
				0.0416416	0.000335106	0.000271733
				0.0419019	0.000336805	0.000270131
				0.0421622	0.000338494	0.000268535
				0.0424224	0.000340174	0.000266947
				0.0426827	0.000341844	0.000265366
				0.0429429	0.000343503	0.000263792
				0.0432032	0.000345153	0.000262225
				0.0434635	0.000346792	0.000260665
				0.0437237	0.00034842	0.000259113
				0.043984	0.000350038	0.000257569
				0.0442442	0.000351645	0.000256033
				0.0445045	0.00035324	0.000254505
				0.0447648	0.000354825	0.000252985
				0.045025	0.000356398	0.000251473
				0.0452853	0.000357959	0.000249969
				0.0455455	0.000359509	0.000248474
				0.0458058	0.000361047	0.000246988
				0.0460661	0.000362573	0.00024551
				0.0463263	0.000364086	0.000244041
				0.0465866	0.000365587	0.000242581
				0.0468468	0.000367076	0.00024113
				0.0471071	0.000368552	0.000239689
				0.0473674	0.000370016	0.000238257
				0.0476276	0.000371466	0.000236834
				0.0478879	0.000372903	0.000235421
				0.0481481	0.000374328	0.000234017
				0.0484084	0.000375739	0.000232623
				0.0486687	0.000377136	0.000231239
				0.0489289	0.00037852	0.000229865
				0.0491892	0.00037989	0.000228501
				0.0494494	0.000381246	0.000227147
				0.0497097	0.000382589	0.000225804
				0.04997	0.000383917	0.000224471
				0.0502302	0.000385231	0.000223148
				0.0504905	0.000386531	0.000221836
				0.0507508	0.000387816	0.000220535
				0.051011	0.000389087	0.000219244
				0.0512713	0.000390343	0.000217964
				0.0515315	0.000391585	0.000216695
				0.0517918	0.000392812	0.000215437
				0.0520521	0.000394023	0.00021419
				0.0523123	0.00039522	0.000212954
				0.0525726	0.000396402	0.00021173
				0.0528328	0.000397568	0.000210517
				0.0530931	0.000398719	0.000209315
				0.0533534	0.000399855	0.000208125
				0.0536136	0.000400975	0.000206946
				0.0538739	0.00040208	0.000205779
				0.0541341	0.000403169	0.000204623
				0.0543944	0.000404242	0.000203479
				0.0546547	0.000405299	0.000202347
				0.0549149	0.000406341	0.000201227
				0.0551752	0.000407366	0.000200119
				0.0554354	0.000408376	0.000199023
				0.0556957	0.000409369	0.000197939
				0.055956	0.000410346	0.000196867
				0.0562162	0.000411307	0.000195807
				0.0564765	0.000412252	0.000194759
				0.0567367	0.000413181	0.000193724
				0.056997	0.000414093	0.000192701
				0.0572573	0.000414988	0.00019169
				0.0575175	0.000415867	0.000190692
				0.0577778	0.00041673	0.000189706
				0.058038	0.000417576	0.000188733
				0.0582983	0.000418405	0.000187773
				0.0585586	0.000419217	0.000186824
				0.0588188	0.000420013	0.000185889
				0.0590791	0.000420792	0.000184966
				0.0593393	0.000421555	0.000184056
				0.0595996	0.0004223	0.000183158
				0.0598599	0.000423028	0.000182274
				0.0601201	0.00042374	0.000181402
				0.0603804	0.000424435	0.000180543
				0.0606406	0.000425113	0.000179697
				0.0609009	0.000425773	0.000178863
				0.0611612	0.000426417	0.000178043
				0.0614214	0.000427044	0.000177235
				0.0616817	0.000427654	0.00017644
				0.0619419	0.000428246	0.000175659
				0.0622022	0.000428822	0.00017489
				0.0624625	0.000429381	0.000174134
				0.0627227	0.000429922	0.000173391
				0.062983	0.000430447	0.000172662
				0.0632432	0.000430954	0.000171945
				0.0635035	0.000431444	0.000171241
				0.0637638	0.000431918	0.00017055
				0.064024	0.000432374	0.000169872
				0.0642843	0.000432813	0.000169208
				0.0645445	0.000433235	0.000168556
				0.0648048	0.00043364	0.000167917
				0.0650651	0.000434028	0.000167292
				0.0653253	0.000434399	0.000166679
				0.0655856	0.000434753	0.000166079
				0.0658458	0.00043509	0.000165493
				0.0661061	0.00043541	0.000164919
				0.0663664	0.000435712	0.000164359
				0.0666266	0.000435999	0.000163811
				0.0668869	0.000436268	0.000163276
				0.0671471	0.00043652	0.000162755
				0.0674074	0.000436755	0.000162246
				0.0676677	0.000436974	0.00016175
				0.0679279	0.000437176	0.000161267
				0.0681882	0.000437361	0.000160797
				0.0684484	0.000437529	0.00016034
				0.0687087	0.000437681	0.000159896
				0.068969	0.000437816	0.000159464
				0.0692292	0.000437935	0.000159046
				0.0694895	0.000438037	0.00015864
				0.0697497	0.000438122	0.000158246
				0.07001	0.000438191	0.000157866
				0.0702703	0.000438244	0.000157498
				0.0705305	0.00043828	0.000157143
				0.0707908	0.0004383	0.0001568
				0.0710511	0.000438304	0.00015647
				0.0713113	0.000438291	0.000156153
				0.0715716	0.000438263	0.000155848
				0.0718318	0.000438218	0.000155555
				0.0720921	0.000438158	0.000155275
				0.0723524	0.000438081	0.000155007
				0.0726126	0.000437989	0.000154752
				0.0728729	0.00043788	0.000154509
				0.0731331	0.000437757	0.000154278
				0.0733934	0.000437617	0.000154059
				0.0736537	0.000437462	0.000153852
				0.0739139	0.000437291	0.000153658
				0.0741742	0.000437105	0.000153475
				0.0744344	0.000436903	0.000153305
				0.0746947	0.000436687	0.000153146
				0.074955	0.000436455	0.000153
				0.0752152	0.000436208	0.000152865
				0.0754755	0.000435945	0.000152742
				0.0757357	0.000435668	0.000152631
				0.075996	0.000435376	0.000152531
				0.0762563	0.00043507	0.000152443
				0.0765165	0.000434748	0.000152366
				0.0767768	0.000434412	0.000152301
				0.077037	0.000434061	0.000152247
				0.0772973	0.000433696	0.000152205
				0.0775576	0.000433317	0.000152174
				0.0778178	0.000432923	0.000152154
				0.0780781	0.000432516	0.000152145
				0.0783383	0.000432094	0.000152148
				0.0785986	0.000431658	0.000152161
				0.0788589	0.000431209	0.000152185
				0.0791191	0.000430745	0.00015222
				0.0793794	0.000430268	0.000152266
				0.0796396	0.000429778	0.000152323
				0.0798999	0.000429274	0.00015239
				0.0801602	0.000428757	0.000152468
				0.0804204	0.000428226	0.000152556
				0.0806807	0.000427683	0.000152655
				0.0809409	0.000427126	0.000152764
				0.0812012	0.000426557	0.000152883
				0.0814615	0.000425974	0.000153012
				0.0817217	0.00042538	0.000153152
				0.081982	0.000424772	0.000153301
				0.0822422	0.000424152	0.000153461
				0.0825025	0.00042352	0.00015363
				0.0827628	0.000422876	0.000153809
				0.083023	0.000422219	0.000153998
				0.0832833	0.000421551	0.000154196
				0.0835435	0.00042087	0.000154404
				0.0838038	0.000420178	0.000154621
				0.0840641	0.000419475	0.000154848
				0.0843243	0.000418759	0.000155084
				0.0845846	0.000418033	0.000155329
				0.0848448	0.000417295	0.000155583
				0.0851051	0.000416546	0.000155846
				0.0853654	0.000415786	0.000156117
				0.0856256	0.000415016	0.000156398
				0.0858859	0.000414234	0.000156687
				0.0861461	0.000413442	0.000156985
				0.0864064	0.00041264	0.000157292
				0.0866667	0.000411827	0.000157607
				0.0869269	0.000411004	0.00015793
				0.0871872	0.00041017	0.000158261
				0.0874474	0.000409327	0.000158601
				0.0877077	0.000408474	0.000158948
				0.087968	0.000407611	0.000159304
				0.0882282	0.000406739	0.000159667
				0.0884885	0.000405857	0.000160038
				0.0887487	0.000404966	0.000160417
				0.089009	0.000404066	0.000160803
				0.0892693	0.000403157	0.000161197
				0.0895295	0.000402239	0.000161598
				0.0897898	0.000401312	0.000162006
				0.0900501	0.000400376	0.000162421
				0.0903103	0.000399432	0.000162844
				0.0905706	0.00039848	0.000163273
				0.0908308	0.000397519	0.000163709
				0.0910911	0.00039655	0.000164152
				0.0913514	0.000395574	0.000164602
				0.0916116	0.000394589	0.000165058
				0.0918719	0.000393597	0.000165521
				0.0921321	0.000392597	0.000165989
				0.0923924	0.00039159	0.000166465
				0.0926527	0.000390576	0.000166946
				0.0929129	0.000389554	0.000167433
				0.0931732	0.000388526	0.000167926
				0.0934334	0.000387491	0.000168425
				0.0936937	0.000386449	0.00016893
				0.093954	0.0003854	0.00016944
				0.0942142	0.000384346	0.000169956
				0.0944745	0.000383284	0.000170477
				0.0947347	0.000382217	0.000171004
				0.094995	0.000381144	0.000171536
				0.0952553	0.000380065	0.000172072
				0.0955155	0.00037898	0.000172614
				0.0957758	0.000377889	0.000173161
				0.096036	0.000376793	0.000173712
				0.0962963	0.000375692	0.000174268
				0.0965566	0.000374586	0.000174829
				0.0968168	0.000373475	0.000175394
				0.0970771	0.000372358	0.000175963
				0.0973373	0.000371238	0.000176537
				0.0975976	0.000370112	0.000177114
				0.0978579	0.000368982	0.000177696
				0.0981181	0.000367848	0.000178282
				0.0983784	0.000366709	0.000178871
				0.0986386	0.000365567	0.000179465
				0.0988989	0.000364421	0.000180061
				0.0991592	0.00036327	0.000180662
				0.0994194	0.000362117	0.000181266
				0.0996797	0.00036096	0.000181873
				0.0999399	0.000359799	0.000182483
				0.1002	0.000358635	0.000183096
				0.10046	0.000357469	0.000183712
				0.100721	0.000356299	0.000184331
				0.100981	0.000355126	0.000184953
				0.101241	0.000353951	0.000185578
				0.101502	0.000352774	0.000186205
				0.101762	0.000351594	0.000186834
				0.102022	0.000350412	0.000187466
				0.102282	0.000349227	0.000188101
				0.102543	0.000348041	0.000188737
				0.102803	0.000346853	0.000189375
				0.103063	0.000345663	0.000190015
				0.103323	0.000344472	0.000190658
				0.103584	0.000343279	0.000191301
				0.103844	0.000342085	0.000191947
				0.104104	0.00034089	0.000192594
				0.104364	0.000339694	0.000193242
				0.104625	0.000338497	0.000193892
				0.104885	0.000337299	0.000194543
				0.105145	0.0003361	0.000195195
				0.105405	0.000334901	0.000195849
				0.105666	0.000333702	0.000196503
				0.105926	0.000332502	0.000197158
				0.106186	0.000331303	0.000197813
				0.106446	0.000330103	0.00019847
				0.106707	0.000328904	0.000199127
				0.106967	0.000327704	0.000199784
				0.107227	0.000326505	0.000200442
				0.107487	0.000325307	0.0002011
				0.107748	0.000324109	0.000201758
				0.108008	0.000322913	0.000202416
				0.108268	0.000321716	0.000203074
				0.108529	0.000320522	0.000203732
				0.108789	0.000319328	0.00020439
				0.109049	0.000318135	0.000205047
				0.109309	0.000316944	0.000205704
				0.10957	0.000315754	0.000206361
				0.10983	0.000314566	0.000207016
				0.11009	0.00031338	0.000207672
				0.11035	0.000312195	0.000208326
				0.110611	0.000311013	0.00020898
				0.110871	0.000309833	0.000209632
				0.111131	0.000308654	0.000210284
				0.111391	0.000307479	0.000210934
				0.111652	0.000306305	0.000211583
				0.111912	0.000305134	0.000212231
				0.112172	0.000303966	0.000212878
				0.112432	0.000302801	0.000213523
				0.112693	0.000301638	0.000214166
				0.112953	0.000300479	0.000214808
				0.113213	0.000299322	0.000215448
				0.113473	0.000298169	0.000216086
				0.113734	0.000297019	0.000216723
				0.113994	0.000295873	0.000217357
				0.114254	0.00029473	0.000217989
				0.114515	0.00029359	0.000218619
				0.114775	0.000292455	0.000219247
				0.115035	0.000291323	0.000219873
				0.115295	0.000290195	0.000220496
				0.115556	0.000289072	0.000221116
				0.115816	0.000287952	0.000221735
				0.116076	0.000286837	0.00022235
				0.116336	0.000285726	0.000222963
				0.116597	0.000284619	0.000223573
				0.116857	0.000283517	0.00022418
				0.117117	0.000282419	0.000224784
				0.117377	0.000281327	0.000225385
				0.117638	0.000280239	0.000225984
				0.117898	0.000279156	0.000226579
				0.118158	0.000278078	0.00022717
				0.118418	0.000277005	0.000227759
				0.118679	0.000275937	0.000228344
				0.118939	0.000274874	0.000228926
				0.119199	0.000273817	0.000229504
				0.119459	0.000272766	0.000230079
				0.11972	0.000271719	0.00023065
				0.11998	0.000270679	0.000231217
				0.12024	0.000269644	0.000231781
				0.120501	0.000268614	0.00023234
				0.120761	0.000267591	0.000232896
				0.121021	0.000266574	0.000233448
				0.121281	0.000265562	0.000233996
				0.121542	0.000264557	0.00023454
				0.121802	0.000263557	0.000235079
				0.122062	0.000262564	0.000235615
				0.122322	0.000261578	0.000236146
				0.122583	0.000260597	0.000236673
				0.122843	0.000259623	0.000237196
				0.123103	0.000258656	0.000237714
				0.123363	0.000257695	0.000238227
				0.123624	0.000256741	0.000238736
				0.123884	0.000255793	0.000239241
				0.124144	0.000254852	0.000239741
				0.124404	0.000253918	0.000240236
				0.124665	0.000252991	0.000240727
				0.124925	0.000252071	0.000241212
				0.125185	0.000251158	0.000241693
				0.125445	0.000250252	0.000242169
				0.125706	0.000249354	0.00024264
				0.125966	0.000248462	0.000243106
				0.126226	0.000247578	0.000243567
				0.126486	0.000246701	0.000244023
				0.126747	0.000245831	0.000244473
				0.127007	0.000244969	0.000244919
				0.127267	0.000244114	0.000245359
				0.127528	0.000243267	0.000245794
				0.127788	0.000242427	0.000246224
				0.128048	0.000241595	0.000246649
				0.128308	0.000240771	0.000247068
				0.128569	0.000239954	0.000247481
				0.128829	0.000239145	0.00024789
				0.129089	0.000238344	0.000248292
				0.129349	0.000237551	0.000248689
				0.12961	0.000236765	0.000249081
				0.12987	0.000235988	0.000249467
				0.13013	0.000235218	0.000249848
				0.13039	0.000234457	0.000250222
				0.130651	0.000233704	0.000250591
				0.130911	0.000232958	0.000250955
				0.131171	0.000232221	0.000251312
				0.131431	0.000231492	0.000251664
				0.131692	0.000230771	0.00025201
				0.131952	0.000230058	0.00025235
				0.132212	0.000229354	0.000252685
				0.132472	0.000228657	0.000253013
				0.132733	0.00022797	0.000253336
				0.132993	0.00022729	0.000253652
				0.133253	0.000226619	0.000253963
				0.133514	0.000225956	0.000254268
				0.133774	0.000225301	0.000254566
				0.134034	0.000224655	0.000254859
				0.134294	0.000224018	0.000255145
				0.134555	0.000223388	0.000255426
				0.134815	0.000222768	0.0002557
				0.135075	0.000222155	0.000255968
				0.135335	0.000221552	0.000256231
				0.135596	0.000220957	0.000256487
				0.135856	0.00022037	0.000256737
				0.136116	0.000219792	0.00025698
				0.136376	0.000219222	0.000257218
				0.136637	0.000218661	0.000257449
				0.136897	0.000218109	0.000257675
				0.137157	0.000217565	0.000257894
				0.137417	0.00021703	0.000258106
				0.137678	0.000216504	0.000258313
				0.137938	0.000215986	0.000258513
				0.138198	0.000215476	0.000258707
				0.138458	0.000214976	0.000258895
				0.138719	0.000214484	0.000259077
				0.138979	0.000214	0.000259252
				0.139239	0.000213525	0.000259421
				0.139499	0.000213059	0.000259584
				0.13976	0.000212602	0.00025974
				0.14002	0.000212153	0.000259891
				0.14028	0.000211712	0.000260035
				0.140541	0.000211281	0.000260172
				0.140801	0.000210858	0.000260304
				0.141061	0.000210443	0.000260429
				0.141321	0.000210037	0.000260548
				0.141582	0.00020964	0.000260661
				0.141842	0.000209251	0.000260767
				0.142102	0.000208871	0.000260867
				0.142362	0.000208499	0.000260961
				0.142623	0.000208136	0.000261049
				0.142883	0.000207782	0.00026113
				0.143143	0.000207436	0.000261205
				0.143403	0.000207098	0.000261274
				0.143664	0.000206769	0.000261337
				0.143924	0.000206449	0.000261394
				0.144184	0.000206136	0.000261444
				0.144444	0.000205833	0.000261488
				0.144705	0.000205537	0.000261526
				0.144965	0.00020525	0.000261558
				0.145225	0.000204972	0.000261584
				0.145485	0.000204702	0.000261603
				0.145746	0.00020444	0.000261617
				0.146006	0.000204186	0.000261624
				0.146266	0.000203941	0.000261625
				0.146527	0.000203704	0.00026162
				0.146787	0.000203475	0.00026161
				0.147047	0.000203254	0.000261593
				0.147307	0.000203041	0.00026157
				0.147568	0.000202837	0.000261541
				0.147828	0.000202641	0.000261506
				0.148088	0.000202452	0.000261465
				0.148348	0.000202272	0.000261419
				0.148609	0.0002021	0.000261366
				0.148869	0.000201936	0.000261307
				0.149129	0.000201779	0.000261243
				0.149389	0.000201631	0.000261173
				0.14965	0.00020149	0.000261097
				0.14991	0.000201357	0.000261015
				0.15017	0.000201232	0.000260927
				0.15043	0.000201115	0.000260834
				0.150691	0.000201005	0.000260735
				0.150951	0.000200904	0.00026063
				0.151211	0.000200809	0.000260519
				0.151471	0.000200723	0.000260403
				0.151732	0.000200643	0.000260282
				0.151992	0.000200572	0.000260154
				0.152252	0.000200507	0.000260022
				0.152513	0.000200451	0.000259883
				0.152773	0.000200401	0.00025974
				0.153033	0.000200359	0.00025959
				0.153293	0.000200324	0.000259436
				0.153554	0.000200297	0.000259276
				0.153814	0.000200276	0.00025911
				0.154074	0.000200263	0.00025894
				0.154334	0.000200257	0.000258764
				0.154595	0.000200257	0.000258583
				0.154855	0.000200265	0.000258396
				0.155115	0.00020028	0.000258205
				0.155375	0.000200301	0.000258008
				0.155636	0.00020033	0.000257806
				0.155896	0.000200365	0.000257599
				0.156156	0.000200407	0.000257387
				0.156416	0.000200455	0.00025717
				0.156677	0.00020051	0.000256948
				0.156937	0.000200572	0.000256722
				0.157197	0.00020064	0.00025649
				0.157457	0.000200715	0.000256253
				0.157718	0.000200796	0.000256012
				0.157978	0.000200883	0.000255766
				0.158238	0.000200977	0.000255515
				0.158498	0.000201077	0.00025526
				0.158759	0.000201183	0.000255
				0.159019	0.000201295	0.000254735
				0.159279	0.000201413	0.000254466
				0.15954	0.000201538	0.000254192
				0.1598	0.000201668	0.000253914
				0.16006	0.000201804	0.000253632
				0.16032	0.000201945	0.000253345
				0.160581	0.000202093	0.000253053
				0.160841	0.000202246	0.000252758
				0.161101	0.000202405	0.000252458
				0.161361	0.000202569	0.000252154
				0.161622	0.000202739	0.000251846
				0.161882	0.000202915	0.000251533
				0.162142	0.000203095	0.000251217
				0.162402	0.000203281	0.000250897
				0.162663	0.000203473	0.000250573
				0.162923	0.000203669	0.000250244
				0.163183	0.00020387	0.000249912
				0.163443	0.000204077	0.000249576
				0.163704	0.000204289	0.000249237
				0.163964	0.000204505	0.000248893
				0.164224	0.000204726	0.000248546
				0.164484	0.000204953	0.000248195
				0.164745	0.000205183	0.000247841
				0.165005	0.000205419	0.000247483
				0.165265	0.000205659	0.000247122
				0.165526	0.000205904	0.000246757
				0.165786	0.000206153	0.000246389
				0.166046	0.000206406	0.000246018
				0.166306	0.000206664	0.000245643
				0.166567	0.000206926	0.000245265
				0.166827	0.000207192	0.000244884
				0.167087	0.000207462	0.000244499
				0.167347	0.000207737	0.000244112
				0.167608	0.000208015	0.000243721
				0.167868	0.000208297	0.000243328
				0.168128	0.000208583	0.000242931
				0.168388	0.000208873	0.000242532
				0.168649	0.000209167	0.00024213
				0.168909	0.000209464	0.000241725
				0.169169	0.000209765	0.000241318
				0.169429	0.000210069	0.000240907
				0.16969	0.000210377	0.000240494
				0.16995	0.000210688	0.000240079
				0.17021	0.000211002	0.000239661
				0.17047	0.00021132	0.00023924
				0.170731	0.00021164	0.000238817
				0.170991	0.000211964	0.000238392
				0.171251	0.000212291	0.000237964
				0.171512	0.000212621	0.000237534
				0.171772	0.000212953	0.000237102
				0.172032	0.000213289	0.000236668
				0.172292	0.000213627	0.000236231
				0.172553	0.000213968	0.000235793
				0.172813	0.000214311	0.000235353
				0.173073	0.000214657	0.00023491
				0.173333	0.000215005	0.000234466
				0.173594	0.000215356	0.00023402
				0.173854	0.000215709	0.000233572
				0.174114	0.000216064	0.000233122
				0.174374	0.000216422	0.00023267
				0.174635	0.000216782	0.000232217
				0.174895	0.000217143	0.000231763
				0.175155	0.000217507	0.000231306
				0.175415	0.000217872	0.000230849
				0.175676	0.00021824	0.000230389
				0.175936	0.000218609	0.000229929
				0.176196	0.00021898	0.000229467
				0.176456	0.000219352	0.000229004
				0.176717	0.000219726	0.000228539
				0.176977	0.000220102	0.000228074
				0.177237	0.000220479	0.000227607
				0.177497	0.000220857	0.000227139
				0.177758	0.000221236	0.00022667
				0.178018	0.000221617	0.000226201
				0.178278	0.000221999	0.00022573
				0.178539	0.000222382	0.000225258
				0.178799	0.000222766	0.000224786
				0.179059	0.000223151	0.000224313
				0.179319	0.000223537	0.000223839
				0.17958	0.000223924	0.000223364
				0.17984	0.000224311	0.000222889
				0.1801	0.0002247	0.000222413
				0.18036	0.000225088	0.000221937
				0.180621	0.000225478	0.00022146
				0.180881	0.000225868	0.000220982
				0.181141	0.000226258	0.000220505
				0.181401	0.000226649	0.000220027
				0.181662	0.00022704	0.000219549
				0.181922	0.000227431	0.00021907
				0.182182	0.000227822	0.000218591
				0.182442	0.000228214	0.000218112
				0.182703	0.000228605	0.000217634
				0.182963	0.000228997	0.000217155
				0.183223	0.000229388	0.000216676
				0.183483	0.000229779	0.000216197
				0.183744	0.000230171	0.000215718
				0.184004	0.000230561	0.000215239
				0.184264	0.000230952	0.000214761
				0.184525	0.000231342	0.000214283
				0.184785	0.000231732	0.000213805
				0.185045	0.000232121	0.000213327
				0.185305	0.00023251	0.00021285
				0.185566	0.000232898	0.000212373
				0.185826	0.000233285	0.000211897
				0.186086	0.000233672	0.000211421
				0.186346	0.000234058	0.000210946
				0.186607	0.000234443	0.000210471
				0.186867	0.000234827	0.000209997
				0.187127	0.00023521	0.000209524
				0.187387	0.000235592	0.000209051
				0.187648	0.000235973	0.000208579
				0.187908	0.000236353	0.000208108
				0.188168	0.000236731	0.000207638
				0.188428	0.000237109	0.000207169
				0.188689	0.000237485	0.0002067
				0.188949	0.00023786	0.000206233
				0.189209	0.000238233	0.000205767
				0.189469	0.000238605	0.000205302
				0.18973	0.000238976	0.000204837
				0.18999	0.000239344	0.000204375
				0.19025	0.000239712	0.000203913
				0.190511	0.000240077	0.000203452
				0.190771	0.000240441	0.000202993
				0.191031	0.000240803	0.000202535
				0.191291	0.000241163	0.000202078
				0.191552	0.000241522	0.000201623
				0.191812	0.000241878	0.000201169
				0.192072	0.000242233	0.000200717
				0.192332	0.000242585	0.000200266
				0.192593	0.000242936	0.000199817
				0.192853	0.000243284	0.000199369
				0.193113	0.000243631	0.000198923
				0.193373	0.000243975	0.000198478
				0.193634	0.000244316	0.000198035
				0.193894	0.000244656	0.000197594
				0.194154	0.000244993	0.000197155
				0.194414	0.000245328	0.000196717
				0.194675	0.00024566	0.000196281
				0.194935	0.00024599	0.000195848
				0.195195	0.000246318	0.000195416
				0.195455	0.000246642	0.000194985
				0.195716	0.000246965	0.000194557
				0.195976	0.000247284	0.000194131
				0.196236	0.000247601	0.000193707
				0.196496	0.000247916	0.000193285
				0.196757	0.000248227	0.000192865
				0.197017	0.000248536	0.000192447
				0.197277	0.000248842	0.000192031
				0.197538	0.000249145	0.000191617
				0.197798	0.000249445	0.000191206
				0.198058	0.000249742	0.000190796
				0.198318	0.000250037	0.000190389
				0.198579	0.000250328	0.000189985
				0.198839	0.000250616	0.000189582
				0.199099	0.000250901	0.000189182
				0.199359	0.000251184	0.000188784
				0.19962	0.000251462	0.000188389
				0.19988	0.000251738	0.000187996
				0.20014	0.000252011	0.000187606
				0.2004	0.00025228	0.000187218
				0.200661	0.000252546	0.000186832
				0.200921	0.000252809	0.000186449
				0.201181	0.000253068	0.000186069
				0.201441	0.000253324	0.000185691
				0.201702	0.000253577	0.000185315
				0.201962	0.000253826	0.000184943
				0.202222	0.000254072	0.000184573
				0.202482	0.000254315	0.000184205
				0.202743	0.000254554	0.00018384
				0.203003	0.000254789	0.000183478
				0.203263	0.000255021	0.000183119
				0.203524	0.000255249	0.000182762
				0.203784	0.000255474	0.000182409
				0.204044	0.000255695	0.000182057
				0.204304	0.000255912	0.000181709
				0.204565	0.000256126	0.000181364
				0.204825	0.000256336	0.000181021
				0.205085	0.000256542	0.000180681
				0.205345	0.000256745	0.000180344
				0.205606	0.000256944	0.00018001
				0.205866	0.000257139	0.000179679
				0.206126	0.00025733	0.000179351
				0.206386	0.000257518	0.000179026
				0.206647	0.000257702	0.000178703
				0.206907	0.000257882	0.000178384
				0.207167	0.000258058	0.000178067
				0.207427	0.00025823	0.000177754
				0.207688	0.000258398	0.000177444
				0.207948	0.000258562	0.000177136
				0.208208	0.000258723	0.000176832
				0.208468	0.000258879	0.00017653
				0.208729	0.000259032	0.000176232
				0.208989	0.000259181	0.000175937
				0.209249	0.000259325	0.000175645
				0.20951	0.000259466	0.000175356
				0.20977	0.000259603	0.00017507
				0.21003	0.000259735	0.000174787
				0.21029	0.000259864	0.000174507
				0.210551	0.000259989	0.00017423
				0.210811	0.00026011	0.000173957
				0.211071	0.000260226	0.000173687
				0.211331	0.000260339	0.000173419
				0.211592	0.000260447	0.000173155
				0.211852	0.000260552	0.000172894
				0.212112	0.000260652	0.000172637
				0.212372	0.000260748	0.000172382
				0.212633	0.000260841	0.000172131
				0.212893	0.000260929	0.000171882
				0.213153	0.000261013	0.000171637
				0.213413	0.000261093	0.000171396
				0.213674	0.000261169	0.000171157
				0.213934	0.000261241	0.000170922
				0.214194	0.000261308	0.000170689
				0.214454	0.000261372	0.00017046
				0.214715	0.000261431	0.000170235
				0.214975	0.000261487	0.000170012
				0.215235	0.000261538	0.000169793
				0.215495	0.000261585	0.000169576
				0.215756	0.000261628	0.000169363
				0.216016	0.000261667	0.000169154
				0.216276	0.000261702	0.000168947
				0.216537	0.000261733	0.000168744
				0.216797	0.00026176	0.000168544
				0.217057	0.000261783	0.000168347
				0.217317	0.000261801	0.000168153
				0.217578	0.000261816	0.000167963
				0.217838	0.000261826	0.000167775
				0.218098	0.000261833	0.000167591
				0.218358	0.000261835	0.00016741
				0.218619	0.000261833	0.000167233
				0.218879	0.000261827	0.000167058
				0.219139	0.000261818	0.000166887
				0.219399	0.000261804	0.000166719
				0.21966	0.000261786	0.000166554
				0.21992	0.000261764	0.000166392
				0.22018	0.000261738	0.000166234
				0.22044	0.000261708	0.000166078
				0.220701	0.000261674	0.000165926
				0.220961	0.000261637	0.000165777
				0.221221	0.000261595	0.000165631
				0.221481	0.000261549	0.000165488
				0.221742	0.000261499	0.000165349
				0.222002	0.000261446	0.000165212
				0.222262	0.000261388	0.000165079
				0.222523	0.000261327	0.000164948
				0.222783	0.000261261	0.000164821
				0.223043	0.000261192	0.000164697
				0.223303	0.000261119	0.000164576
				0.223564	0.000261042	0.000164458
				0.223824	0.000260962	0.000164343
				0.224084	0.000260877	0.000164231
				0.224344	0.000260789	0.000164122
				0.224605	0.000260697	0.000164016
				0.224865	0.000260601	0.000163913
				0.225125	0.000260501	0.000163813
				0.225385	0.000260398	0.000163717
				0.225646	0.000260291	0.000163623
				0.225906	0.00026018	0.000163532
				0.226166	0.000260066	0.000163444
				0.226426	0.000259948	0.000163359
				0.226687	0.000259826	0.000163277
				0.226947	0.000259701	0.000163197
				0.227207	0.000259572	0.000163121
				0.227467	0.00025944	0.000163048
				0.227728	0.000259304	0.000162977
				0.227988	0.000259164	0.00016291
				0.228248	0.000259021	0.000162845
				0.228509	0.000258875	0.000162783
				0.228769	0.000258725	0.000162723
				0.229029	0.000258571	0.000162667
				0.229289	0.000258414	0.000162613
				0.22955	0.000258254	0.000162562
				0.22981	0.000258091	0.000162514
				0.23007	0.000257924	0.000162469
				0.23033	0.000257753	0.000162426
				0.230591	0.00025758	0.000162386
				0.230851	0.000257403	0.000162349
				0.231111	0.000257223	0.000162314
				0.231371	0.00025704	0.000162282
				0.231632	0.000256853	0.000162252
				0.231892	0.000256664	0.000162226
				0.232152	0.000256471	0.000162201
				0.232412	0.000256275	0.00016218
				0.232673	0.000256076	0.00016216
				0.232933	0.000255874	0.000162144
				0.233193	0.000255669	0.00016213
				0.233453	0.00025546	0.000162118
				0.233714	0.000255249	0.000162109
				0.233974	0.000255035	0.000162102
				0.234234	0.000254818	0.000162098
				0.234494	0.000254598	0.000162096
				0.234755	0.000254376	0.000162096
				0.235015	0.00025415	0.000162099
				0.235275	0.000253922	0.000162104
				0.235536	0.00025369	0.000162111
				0.235796	0.000253457	0.000162121
				0.236056	0.00025322	0.000162133
				0.236316	0.000252981	0.000162147
				0.236577	0.000252738	0.000162164
				0.236837	0.000252494	0.000162183
				0.237097	0.000252247	0.000162204
				0.237357	0.000251997	0.000162227
				0.237618	0.000251744	0.000162252
				0.237878	0.00025149	0.000162279
				0.238138	0.000251232	0.000162309
				0.238398	0.000250972	0.00016234
				0.238659	0.00025071	0.000162374
				0.238919	0.000250446	0.000162409
				0.239179	0.000250179	0.000162447
				0.239439	0.00024991	0.000162486
				0.2397	0.000249638	0.000162528
				0.23996	0.000249364	0.000162571
				0.24022	0.000249088	0.000162617
				0.24048	0.00024881	0.000162664
				0.240741	0.00024853	0.000162713
				0.241001	0.000248247	0.000162764
				0.241261	0.000247963	0.000162816
				0.241522	0.000247676	0.000162871
				0.241782	0.000247387	0.000162927
				0.242042	0.000247097	0.000162985
				0.242302	0.000246804	0.000163045
				0.242563	0.00024651	0.000163106
				0.242823	0.000246213	0.000163169
				0.243083	0.000245915	0.000163234
				0.243343	0.000245615	0.0001633
				0.243604	0.000245313	0.000163368
				0.243864	0.000245009	0.000163438
				0.244124	0.000244704	0.000163509
				0.244384	0.000244397	0.000163581
				0.244645	0.000244088	0.000163655
				0.244905	0.000243778	0.000163731
				0.245165	0.000243466	0.000163808
				0.245425	0.000243152	0.000163886
				0.245686	0.000242837	0.000163966
				0.245946	0.000242521	0.000164047
				0.246206	0.000242203	0.000164129
				0.246466	0.000241884	0.000164213
				0.246727	0.000241563	0.000164298
				0.246987	0.000241241	0.000164384
				0.247247	0.000240917	0.000164472
				0.247508	0.000240593	0.00016456
				0.247768	0.000240267	0.00016465
				0.248028	0.00023994	0.000164741
				0.248288	0.000239611	0.000164833
				0.248549	0.000239282	0.000164927
				0.248809	0.000238951	0.000165021
				0.249069	0.00023862	0.000165116
				0.249329	0.000238287	0.000165213
				0.24959	0.000237953	0.00016531
				0.24985	0.000237619	0.000165409
				0.25011	0.000237283	0.000165508
				0.25037	0.000236947	0.000165608
				0.250631	0.000236609	0.000165709
				0.250891	0.000236271	0.000165811
				0.251151	0.000235932	0.000165914
				0.251411	0.000235592	0.000166018
				0.251672	0.000235252	0.000166123
				0.251932	0.00023491	0.000166228
				0.252192	0.000234568	0.000166334
				0.252452	0.000234226	0.000166441
				0.252713	0.000233883	0.000166548
				0.252973	0.000233539	0.000166656
				0.253233	0.000233195	0.000166765
				0.253493	0.00023285	0.000166874
				0.253754	0.000232505	0.000166984
				0.254014	0.000232159	0.000167095
				0.254274	0.000231813	0.000167206
				0.254535	0.000231467	0.000167317
				0.254795	0.00023112	0.00016743
				0.255055	0.000230773	0.000167542
				0.255315	0.000230425	0.000167655
				0.255576	0.000230078	0.000167769
				0.255836	0.00022973	0.000167882
				0.256096	0.000229382	0.000167997
				0.256356	0.000229034	0.000168111
				0.256617	0.000228686	0.000168226
				0.256877	0.000228337	0.000168341
				0.257137	0.000227989	0.000168457
				0.257397	0.000227641	0.000168572
				0.257658	0.000227292	0.000168688
				0.257918	0.000226944	0.000168804
				0.258178	0.000226596	0.00016892
				0.258438	0.000226248	0.000169037
				0.258699	0.0002259	0.000169153
				0.258959	0.000225552	0.00016927
				0.259219	0.000225204	0.000169387
				0.259479	0.000224857	0.000169504
				0.25974	0.00022451	0.00016962
				0.26	0.000224163	0.000169737

## Sheet: Panel c
Experiment				Fit
Time (ns)	Δ|S21| Q1 (arb. u.)	Δ|S21| Q2 (arb. u.)		Time (us)	Δ|S21| Q1 (arb. u.)	Δ|S21| Q2 (arb. u.)
0	0.00017714	0.000979337		0	0.000157499	0.000962815
5	0.000189227	0.000997109		0.00032032	0.000157519	0.000962298
10	0.00018888	0.000913923		0.000640641	0.000157579	0.000961733
15	0.000194906	0.000913314		0.000960961	0.000157678	0.00096112
20	0.000187988	0.000831334		0.00128128	0.000157815	0.00096046
25	0.000209317	0.000834189		0.0016016	0.00015799	0.000959754
30	0.000229081	0.000663806		0.00192192	0.000158202	0.000959002
35	0.000254144	0.00070167		0.00224224	0.000158451	0.000958205
40	0.000276103	0.000709265		0.00256256	0.000158735	0.000957365
45	0.000307291	0.000658816		0.00288288	0.000159055	0.000956481
50	0.000282239	0.000673066		0.0032032	0.000159409	0.000955554
55	0.000360785	0.000626978		0.00352352	0.000159798	0.000954586
60	0.00033186	0.000632675		0.00384384	0.00016022	0.000953576
65	0.000401747	0.000578897		0.00416416	0.000160674	0.000952526
70	0.000372315	0.000544389		0.00448448	0.000161161	0.000951436
75	0.000393794	0.000502276		0.0048048	0.000161679	0.000950308
80	0.000401006	0.000552736		0.00512513	0.000162228	0.000949141
85	0.000388592	0.000485321		0.00544545	0.000162808	0.000947936
90	0.000452801	0.000458489		0.00576577	0.000163417	0.000946694
95	0.000443792	0.000449869		0.00608609	0.000164056	0.000945417
100	0.000421972	0.000475699		0.00640641	0.000164724	0.000944103
105	0.000441799	0.000534167		0.00672673	0.000165419	0.000942755
110	0.000409487	0.000489433		0.00704705	0.000166142	0.000941372
115	0.000436092	0.000458423		0.00736737	0.000166892	0.000939956
120	0.000473754	0.000457671		0.00768769	0.000167669	0.000938507
125	0.000380113	0.000477936		0.00800801	0.000168471	0.000937026
130	0.000383981	0.000467498		0.00832833	0.000169298	0.000935513
135	0.000401411	0.0004756		0.00864865	0.000170151	0.000933969
140	0.000383619	0.000460475		0.00896897	0.000171028	0.000932395
145	0.000400119	0.000450721		0.00928929	0.000171928	0.000930791
150	0.000355809	0.000490195		0.00960961	0.000172851	0.000929158
155	0.000339147	0.000460155		0.00992993	0.000173798	0.000927497
160	0.000310187	0.000448902		0.0102503	0.000174766	0.000925807
165	0.000330428	0.000477926		0.0105706	0.000175756	0.000924091
170	0.000302345	0.000480712		0.0108909	0.000176767	0.000922348
175	0.000313084	0.000449255		0.0112112	0.000177799	0.000920578
180	0.000312854	0.000430756		0.0115315	0.00017885	0.000918784
185	0.000300589	0.000411706		0.0118519	0.000179922	0.000916964
190	0.000297677	0.000402077		0.0121722	0.000181012	0.000915121
195	0.000275403	0.000456984		0.0124925	0.000182122	0.000913253
200	0.000308093	0.000491304		0.0128128	0.000183249	0.000911363
205	0.000321982	0.000472015		0.0131331	0.000184394	0.00090945
210	0.000283341	0.000445103		0.0134535	0.000185556	0.000907515
215	0.000309867	0.000435753		0.0137738	0.000186735	0.000905559
220	0.000266101	0.000418601		0.0140941	0.000187931	0.000903581
225	0.00029619	0.000415787		0.0144144	0.000189142	0.000901584
230	0.000298694	0.000383957		0.0147347	0.000190368	0.000899566
235	0.000285536	0.000401627		0.0150551	0.00019161	0.00089753
240	0.000292408	0.000357877		0.0153754	0.000192866	0.000895474
245	0.000295459	0.000343226		0.0156957	0.000194136	0.000893401
250	0.000288451	0.000342831		0.016016	0.000195419	0.00089131
255	0.000313207	0.000377373		0.0163363	0.000196716	0.000889201
260	0.000300769	0.000363352		0.0166567	0.000198026	0.000887076
265	0.000301675	0.000381528		0.016977	0.000199348	0.000884935
270	0.000310249	0.000326535		0.0172973	0.000200682	0.000882779
275	0.00033517	0.000342231		0.0176176	0.000202027	0.000880607
280	0.000298875	0.000305733		0.0179379	0.000203384	0.00087842
285	0.000295887	0.000301577		0.0182583	0.000204751	0.000876219
290	0.000300063	0.000358446		0.0185786	0.000206128	0.000874005
295	0.000315079	0.00030402		0.0188989	0.000207516	0.000871777
300	0.000302843	0.000306768		0.0192192	0.000208913	0.000869537
305	0.000284111	0.000331862		0.0195395	0.000210319	0.000867284
310	0.000293564	0.000287591		0.0198599	0.000211734	0.00086502
315	0.000309585	0.00034715		0.0201802	0.000213158	0.000862744
320	0.000303215	0.00034317		0.0205005	0.000214589	0.000860457
				0.0208208	0.000216028	0.00085816
				0.0211411	0.000217474	0.000855852
				0.0214615	0.000218928	0.000853535
				0.0217818	0.000220388	0.000851209
				0.0221021	0.000221854	0.000848874
				0.0224224	0.000223326	0.00084653
				0.0227427	0.000224804	0.000844179
				0.0230631	0.000226287	0.00084182
				0.0233834	0.000227775	0.000839454
				0.0237037	0.000229267	0.000837081
				0.024024	0.000230764	0.000834702
				0.0243443	0.000232265	0.000832317
				0.0246647	0.000233769	0.000829926
				0.024985	0.000235277	0.00082753
				0.0253053	0.000236788	0.000825129
				0.0256256	0.000238301	0.000822724
				0.0259459	0.000239817	0.000820314
				0.0262663	0.000241335	0.000817901
				0.0265866	0.000242855	0.000815485
				0.0269069	0.000244376	0.000813065
				0.0272272	0.000245899	0.000810643
				0.0275475	0.000247423	0.000808218
				0.0278679	0.000248948	0.000805791
				0.0281882	0.000250473	0.000803362
				0.0285085	0.000251998	0.000800932
				0.0288288	0.000253523	0.000798501
				0.0291491	0.000255048	0.000796069
				0.0294695	0.000256572	0.000793637
				0.0297898	0.000258096	0.000791205
				0.0301101	0.000259618	0.000788772
				0.0304304	0.00026114	0.000786341
				0.0307508	0.000262659	0.000783909
				0.0310711	0.000264177	0.000781479
				0.0313914	0.000265693	0.000779051
				0.0317117	0.000267207	0.000776623
				0.032032	0.000268719	0.000774198
				0.0323524	0.000270228	0.000771775
				0.0326727	0.000271734	0.000769354
				0.032993	0.000273236	0.000766936
				0.0333133	0.000274736	0.00076452
				0.0336336	0.000276232	0.000762108
				0.033954	0.000277725	0.000759699
				0.0342743	0.000279214	0.000757294
				0.0345946	0.000280698	0.000754893
				0.0349149	0.000282179	0.000752496
				0.0352352	0.000283655	0.000750103
				0.0355556	0.000285126	0.000747715
				0.0358759	0.000286593	0.000745332
				0.0361962	0.000288055	0.000742953
				0.0365165	0.000289511	0.00074058
				0.0368368	0.000290963	0.000738213
				0.0371572	0.000292408	0.000735851
				0.0374775	0.000293849	0.000733495
				0.0377978	0.000295283	0.000731145
				0.0381181	0.000296712	0.000728801
				0.0384384	0.000298134	0.000726463
				0.0387588	0.000299551	0.000724133
				0.0390791	0.000300961	0.000721809
				0.0393994	0.000302364	0.000719492
				0.0397197	0.000303761	0.000717182
				0.04004	0.000305151	0.00071488
				0.0403604	0.000306534	0.000712585
				0.0406807	0.00030791	0.000710298
				0.041001	0.000309279	0.000708019
				0.0413213	0.000310641	0.000705747
				0.0416416	0.000311995	0.000703484
				0.041962	0.000313342	0.000701229
				0.0422823	0.000314681	0.000698983
				0.0426026	0.000316012	0.000696745
				0.0429229	0.000317336	0.000694516
				0.0432432	0.000318651	0.000692296
				0.0435636	0.000319959	0.000690085
				0.0438839	0.000321258	0.000687883
				0.0442042	0.000322549	0.000685691
				0.0445245	0.000323832	0.000683508
				0.0448448	0.000325106	0.000681334
				0.0451652	0.000326371	0.00067917
				0.0454855	0.000327628	0.000677016
				0.0458058	0.000328877	0.000674871
				0.0461261	0.000330116	0.000672737
				0.0464464	0.000331347	0.000670613
				0.0467668	0.000332569	0.000668499
				0.0470871	0.000333781	0.000666395
				0.0474074	0.000334985	0.000664301
				0.0477277	0.000336179	0.000662219
				0.048048	0.000337365	0.000660146
				0.0483684	0.000338541	0.000658085
				0.0486887	0.000339707	0.000656034
				0.049009	0.000340864	0.000653994
				0.0493293	0.000342012	0.000651965
				0.0496496	0.00034315	0.000649947
				0.04997	0.000344279	0.00064794
				0.0502903	0.000345397	0.000645944
				0.0506106	0.000346507	0.000643959
				0.0509309	0.000347606	0.000641986
				0.0512513	0.000348696	0.000640024
				0.0515716	0.000349776	0.000638073
				0.0518919	0.000350846	0.000636134
				0.0522122	0.000351906	0.000634206
				0.0525325	0.000352956	0.00063229
				0.0528529	0.000353996	0.000630386
				0.0531732	0.000355027	0.000628493
				0.0534935	0.000356047	0.000626613
				0.0538138	0.000357057	0.000624743
				0.0541341	0.000358057	0.000622886
				0.0544545	0.000359047	0.000621041
				0.0547748	0.000360027	0.000619207
				0.0550951	0.000360996	0.000617385
				0.0554154	0.000361956	0.000615576
				0.0557357	0.000362905	0.000613778
				0.0560561	0.000363844	0.000611993
				0.0563764	0.000364773	0.000610219
				0.0566967	0.000365692	0.000608458
				0.057017	0.0003666	0.000606708
				0.0573373	0.000367498	0.000604971
				0.0576577	0.000368386	0.000603246
				0.057978	0.000369264	0.000601533
				0.0582983	0.000370131	0.000599832
				0.0586186	0.000370989	0.000598144
				0.0589389	0.000371835	0.000596467
				0.0592593	0.000372672	0.000594803
				0.0595796	0.000373498	0.000593151
				0.0598999	0.000374314	0.000591512
				0.0602202	0.00037512	0.000589884
				0.0605405	0.000375916	0.000588269
				0.0608609	0.000376701	0.000586666
				0.0611812	0.000377476	0.000585075
				0.0615015	0.000378241	0.000583497
				0.0618218	0.000378995	0.000581931
				0.0621421	0.00037974	0.000580377
				0.0624625	0.000380474	0.000578835
				0.0627828	0.000381198	0.000577305
				0.0631031	0.000381912	0.000575788
				0.0634234	0.000382616	0.000574282
				0.0637437	0.000383309	0.000572789
				0.0640641	0.000383993	0.000571308
				0.0643844	0.000384666	0.00056984
				0.0647047	0.00038533	0.000568383
				0.065025	0.000385983	0.000566938
				0.0653453	0.000386627	0.000565506
				0.0656657	0.00038726	0.000564085
				0.065986	0.000387883	0.000562677
				0.0663063	0.000388497	0.00056128
				0.0666266	0.000389101	0.000559896
				0.0669469	0.000389695	0.000558523
				0.0672673	0.000390279	0.000557163
				0.0675876	0.000390853	0.000555814
				0.0679079	0.000391417	0.000554477
				0.0682282	0.000391972	0.000553152
				0.0685485	0.000392517	0.000551839
				0.0688689	0.000393052	0.000550538
				0.0691892	0.000393578	0.000549248
				0.0695095	0.000394094	0.00054797
				0.0698298	0.000394601	0.000546703
				0.0701502	0.000395098	0.000545449
				0.0704705	0.000395586	0.000544205
				0.0707908	0.000396064	0.000542974
				0.0711111	0.000396533	0.000541753
				0.0714314	0.000396992	0.000540545
				0.0717518	0.000397443	0.000539347
				0.0720721	0.000397884	0.000538161
				0.0723924	0.000398315	0.000536987
				0.0727127	0.000398738	0.000535823
				0.073033	0.000399152	0.000534671
				0.0733534	0.000399556	0.00053353
				0.0736737	0.000399951	0.0005324
				0.073994	0.000400338	0.000531281
				0.0743143	0.000400715	0.000530173
				0.0746346	0.000401084	0.000529076
				0.074955	0.000401444	0.00052799
				0.0752753	0.000401795	0.000526915
				0.0755956	0.000402137	0.000525851
				0.0759159	0.000402471	0.000524797
				0.0762362	0.000402796	0.000523754
				0.0765566	0.000403112	0.000522722
				0.0768769	0.00040342	0.0005217
				0.0771972	0.00040372	0.000520689
				0.0775175	0.000404011	0.000519688
				0.0778378	0.000404294	0.000518698
				0.0781582	0.000404568	0.000517718
				0.0784785	0.000404834	0.000516748
				0.0787988	0.000405092	0.000515789
				0.0791191	0.000405342	0.00051484
				0.0794394	0.000405584	0.000513901
				0.0797598	0.000405817	0.000512971
				0.0800801	0.000406043	0.000512052
				0.0804004	0.000406261	0.000511143
				0.0807207	0.000406471	0.000510244
				0.081041	0.000406673	0.000509354
				0.0813614	0.000406867	0.000508475
				0.0816817	0.000407054	0.000507605
				0.082002	0.000407233	0.000506744
				0.0823223	0.000407405	0.000505893
				0.0826426	0.000407569	0.000505052
				0.082963	0.000407726	0.00050422
				0.0832833	0.000407875	0.000503397
				0.0836036	0.000408017	0.000502583
				0.0839239	0.000408151	0.000501779
				0.0842442	0.000408279	0.000500984
				0.0845646	0.000408399	0.000500198
				0.0848849	0.000408512	0.000499421
				0.0852052	0.000408618	0.000498653
				0.0855255	0.000408717	0.000497894
				0.0858458	0.000408809	0.000497144
				0.0861662	0.000408895	0.000496402
				0.0864865	0.000408973	0.000495669
				0.0868068	0.000409045	0.000494945
				0.0871271	0.000409111	0.000494229
				0.0874474	0.000409169	0.000493522
				0.0877678	0.000409221	0.000492823
				0.0880881	0.000409267	0.000492133
				0.0884084	0.000409306	0.000491451
				0.0887287	0.000409339	0.000490776
				0.089049	0.000409365	0.000490111
				0.0893694	0.000409385	0.000489453
				0.0896897	0.000409399	0.000488803
				0.09001	0.000409407	0.000488161
				0.0903303	0.000409409	0.000487527
				0.0906507	0.000409405	0.0004869
				0.090971	0.000409395	0.000486282
				0.0912913	0.000409379	0.000485671
				0.0916116	0.000409357	0.000485068
				0.0919319	0.000409329	0.000484472
				0.0922523	0.000409296	0.000483883
				0.0925726	0.000409257	0.000483302
				0.0928929	0.000409213	0.000482728
				0.0932132	0.000409163	0.000482162
				0.0935335	0.000409107	0.000481602
				0.0938539	0.000409047	0.00048105
				0.0941742	0.00040898	0.000480505
				0.0944945	0.000408909	0.000479967
				0.0948148	0.000408832	0.000479435
				0.0951351	0.000408751	0.000478911
				0.0954555	0.000408664	0.000478393
				0.0957758	0.000408572	0.000477882
				0.0960961	0.000408475	0.000477377
				0.0964164	0.000408373	0.000476879
				0.0967367	0.000408266	0.000476388
				0.0970571	0.000408155	0.000475902
				0.0973774	0.000408039	0.000475424
				0.0976977	0.000407918	0.000474951
				0.098018	0.000407792	0.000474485
				0.0983383	0.000407662	0.000474025
				0.0986587	0.000407527	0.00047357
				0.098979	0.000407388	0.000473122
				0.0992993	0.000407245	0.00047268
				0.0996196	0.000407097	0.000472244
				0.0999399	0.000406945	0.000471813
				0.10026	0.000406789	0.000471389
				0.100581	0.000406628	0.00047097
				0.100901	0.000406464	0.000470556
				0.101221	0.000406295	0.000470148
				0.101542	0.000406123	0.000469746
				0.101862	0.000405946	0.000469349
				0.102182	0.000405766	0.000468957
				0.102503	0.000405581	0.00046857
				0.102823	0.000405393	0.000468189
				0.103143	0.000405201	0.000467813
				0.103463	0.000405006	0.000467442
				0.103784	0.000404807	0.000467076
				0.104104	0.000404604	0.000466715
				0.104424	0.000404398	0.000466359
				0.104745	0.000404189	0.000466008
				0.105065	0.000403976	0.000465662
				0.105385	0.000403759	0.00046532
				0.105706	0.00040354	0.000464983
				0.106026	0.000403317	0.00046465
				0.106346	0.000403091	0.000464322
				0.106667	0.000402862	0.000463999
				0.106987	0.000402629	0.00046368
				0.107307	0.000402394	0.000463365
				0.107628	0.000402156	0.000463055
				0.107948	0.000401914	0.000462748
				0.108268	0.00040167	0.000462446
				0.108589	0.000401423	0.000462148
				0.108909	0.000401174	0.000461855
				0.109229	0.000400921	0.000461565
				0.10955	0.000400666	0.000461279
				0.10987	0.000400408	0.000460997
				0.11019	0.000400148	0.000460719
				0.110511	0.000399885	0.000460444
				0.110831	0.000399619	0.000460173
				0.111151	0.000399351	0.000459906
				0.111471	0.000399081	0.000459643
				0.111792	0.000398808	0.000459383
				0.112112	0.000398533	0.000459126
				0.112432	0.000398256	0.000458873
				0.112753	0.000397977	0.000458624
				0.113073	0.000397695	0.000458377
				0.113393	0.000397411	0.000458134
				0.113714	0.000397125	0.000457895
				0.114034	0.000396838	0.000457658
				0.114354	0.000396548	0.000457424
				0.114675	0.000396256	0.000457194
				0.114995	0.000395962	0.000456967
				0.115315	0.000395666	0.000456742
				0.115636	0.000395369	0.000456521
				0.115956	0.00039507	0.000456302
				0.116276	0.000394769	0.000456086
				0.116597	0.000394466	0.000455873
				0.116917	0.000394161	0.000455663
				0.117237	0.000393855	0.000455455
				0.117558	0.000393548	0.00045525
				0.117878	0.000393239	0.000455047
				0.118198	0.000392928	0.000454847
				0.118519	0.000392616	0.00045465
				0.118839	0.000392303	0.000454455
				0.119159	0.000391988	0.000454262
				0.119479	0.000391671	0.000454071
				0.1198	0.000391354	0.000453883
				0.12012	0.000391035	0.000453698
				0.12044	0.000390715	0.000453514
				0.120761	0.000390394	0.000453332
				0.121081	0.000390071	0.000453153
				0.121401	0.000389748	0.000452976
				0.121722	0.000389423	0.0004528
				0.122042	0.000389097	0.000452627
				0.122362	0.000388771	0.000452456
				0.122683	0.000388443	0.000452286
				0.123003	0.000388114	0.000452119
				0.123323	0.000387785	0.000451953
				0.123644	0.000387454	0.000451789
				0.123964	0.000387123	0.000451627
				0.124284	0.000386791	0.000451466
				0.124605	0.000386458	0.000451307
				0.124925	0.000386124	0.00045115
				0.125245	0.000385789	0.000450994
				0.125566	0.000385454	0.00045084
				0.125886	0.000385119	0.000450688
				0.126206	0.000384782	0.000450536
				0.126527	0.000384445	0.000450387
				0.126847	0.000384108	0.000450238
				0.127167	0.000383769	0.000450091
				0.127487	0.000383431	0.000449946
				0.127808	0.000383092	0.000449801
				0.128128	0.000382752	0.000449658
				0.128448	0.000382412	0.000449516
				0.128769	0.000382072	0.000449375
				0.129089	0.000381731	0.000449236
				0.129409	0.00038139	0.000449097
				0.12973	0.000381048	0.00044896
				0.13005	0.000380707	0.000448823
				0.13037	0.000380365	0.000448688
				0.130691	0.000380022	0.000448554
				0.131011	0.00037968	0.00044842
				0.131331	0.000379337	0.000448288
				0.131652	0.000378994	0.000448156
				0.131972	0.000378652	0.000448025
				0.132292	0.000378309	0.000447896
				0.132613	0.000377965	0.000447766
				0.132933	0.000377622	0.000447638
				0.133253	0.000377279	0.00044751
				0.133574	0.000376936	0.000447384
				0.133894	0.000376592	0.000447257
				0.134214	0.000376249	0.000447132
				0.134535	0.000375906	0.000447007
				0.134855	0.000375563	0.000446882
				0.135175	0.00037522	0.000446759
				0.135495	0.000374877	0.000446636
				0.135816	0.000374534	0.000446513
				0.136136	0.000374191	0.000446391
				0.136456	0.000373849	0.000446269
				0.136777	0.000373507	0.000446148
				0.137097	0.000373165	0.000446027
				0.137417	0.000372823	0.000445906
				0.137738	0.000372481	0.000445786
				0.138058	0.00037214	0.000445666
				0.138378	0.000371799	0.000445547
				0.138699	0.000371458	0.000445428
				0.139019	0.000371118	0.000445309
				0.139339	0.000370778	0.000445191
				0.13966	0.000370438	0.000445072
				0.13998	0.000370099	0.000444954
				0.1403	0.00036976	0.000444836
				0.140621	0.000369421	0.000444718
				0.140941	0.000369083	0.000444601
				0.141261	0.000368745	0.000444483
				0.141582	0.000368408	0.000444366
				0.141902	0.000368071	0.000444249
				0.142222	0.000367735	0.000444131
				0.142543	0.000367399	0.000444014
				0.142863	0.000367064	0.000443897
				0.143183	0.000366729	0.00044378
				0.143504	0.000366395	0.000443663
				0.143824	0.000366061	0.000443546
				0.144144	0.000365728	0.000443429
				0.144464	0.000365396	0.000443311
				0.144785	0.000365064	0.000443194
				0.145105	0.000364733	0.000443077
				0.145425	0.000364402	0.000442959
				0.145746	0.000364072	0.000442842
				0.146066	0.000363743	0.000442724
				0.146386	0.000363414	0.000442606
				0.146707	0.000363086	0.000442488
				0.147027	0.000362759	0.00044237
				0.147347	0.000362432	0.000442251
				0.147668	0.000362106	0.000442133
				0.147988	0.000361781	0.000442014
				0.148308	0.000361456	0.000441895
				0.148629	0.000361132	0.000441775
				0.148949	0.000360809	0.000441656
				0.149269	0.000360487	0.000441536
				0.14959	0.000360165	0.000441416
				0.14991	0.000359844	0.000441295
				0.15023	0.000359524	0.000441174
				0.150551	0.000359205	0.000441053
				0.150871	0.000358887	0.000440932
				0.151191	0.000358569	0.00044081
				0.151512	0.000358252	0.000440688
				0.151832	0.000357936	0.000440565
				0.152152	0.000357621	0.000440442
				0.152472	0.000357307	0.000440319
				0.152793	0.000356993	0.000440195
				0.153113	0.000356681	0.000440071
				0.153433	0.000356369	0.000439947
				0.153754	0.000356058	0.000439822
				0.154074	0.000355748	0.000439696
				0.154394	0.000355438	0.00043957
				0.154715	0.00035513	0.000439444
				0.155035	0.000354823	0.000439317
				0.155355	0.000354516	0.00043919
				0.155676	0.00035421	0.000439062
				0.155996	0.000353906	0.000438934
				0.156316	0.000353602	0.000438806
				0.156637	0.000353299	0.000438676
				0.156957	0.000352997	0.000438547
				0.157277	0.000352696	0.000438416
				0.157598	0.000352395	0.000438286
				0.157918	0.000352096	0.000438154
				0.158238	0.000351798	0.000438023
				0.158559	0.0003515	0.00043789
				0.158879	0.000351204	0.000437757
				0.159199	0.000350908	0.000437624
				0.15952	0.000350614	0.00043749
				0.15984	0.00035032	0.000437355
				0.16016	0.000350028	0.00043722
				0.16048	0.000349736	0.000437084
				0.160801	0.000349445	0.000436948
				0.161121	0.000349155	0.000436811
				0.161441	0.000348867	0.000436674
				0.161762	0.000348579	0.000436536
				0.162082	0.000348292	0.000436397
				0.162402	0.000348006	0.000436258
				0.162723	0.000347721	0.000436118
				0.163043	0.000347437	0.000435977
				0.163363	0.000347154	0.000435836
				0.163684	0.000346872	0.000435695
				0.164004	0.000346591	0.000435552
				0.164324	0.000346311	0.000435409
				0.164645	0.000346032	0.000435266
				0.164965	0.000345754	0.000435122
				0.165285	0.000345476	0.000434977
				0.165606	0.0003452	0.000434831
				0.165926	0.000344925	0.000434685
				0.166246	0.000344651	0.000434539
				0.166567	0.000344378	0.000434392
				0.166887	0.000344105	0.000434244
				0.167207	0.000343834	0.000434095
				0.167528	0.000343564	0.000433946
				0.167848	0.000343295	0.000433796
				0.168168	0.000343026	0.000433646
				0.168488	0.000342759	0.000433494
				0.168809	0.000342493	0.000433343
				0.169129	0.000342227	0.00043319
				0.169449	0.000341963	0.000433037
				0.16977	0.0003417	0.000432884
				0.17009	0.000341437	0.000432729
				0.17041	0.000341176	0.000432574
				0.170731	0.000340915	0.000432419
				0.171051	0.000340656	0.000432263
				0.171371	0.000340397	0.000432106
				0.171692	0.00034014	0.000431948
				0.172012	0.000339883	0.00043179
				0.172332	0.000339627	0.000431631
				0.172653	0.000339373	0.000431472
				0.172973	0.000339119	0.000431312
				0.173293	0.000338866	0.000431151
				0.173614	0.000338615	0.00043099
				0.173934	0.000338364	0.000430828
				0.174254	0.000338114	0.000430665
				0.174575	0.000337865	0.000430502
				0.174895	0.000337617	0.000430338
				0.175215	0.00033737	0.000430174
				0.175536	0.000337124	0.000430009
				0.175856	0.000336879	0.000429843
				0.176176	0.000336635	0.000429677
				0.176496	0.000336392	0.00042951
				0.176817	0.000336149	0.000429342
				0.177137	0.000335908	0.000429174
				0.177457	0.000335668	0.000429005
				0.177778	0.000335428	0.000428836
				0.178098	0.000335189	0.000428666
				0.178418	0.000334952	0.000428495
				0.178739	0.000334715	0.000428324
				0.179059	0.000334479	0.000428152
				0.179379	0.000334244	0.00042798
				0.1797	0.00033401	0.000427807
				0.18002	0.000333777	0.000427633
				0.18034	0.000333545	0.000427459
				0.180661	0.000333314	0.000427284
				0.180981	0.000333083	0.000427109
				0.181301	0.000332854	0.000426933
				0.181622	0.000332625	0.000426757
				0.181942	0.000332397	0.00042658
				0.182262	0.000332171	0.000426402
				0.182583	0.000331945	0.000426224
				0.182903	0.000331719	0.000426045
				0.183223	0.000331495	0.000425866
				0.183544	0.000331272	0.000425686
				0.183864	0.000331049	0.000425506
				0.184184	0.000330828	0.000425325
				0.184505	0.000330607	0.000425143
				0.184825	0.000330387	0.000424961
				0.185145	0.000330168	0.000424779
				0.185465	0.000329949	0.000424595
				0.185786	0.000329732	0.000424412
				0.186106	0.000329515	0.000424228
				0.186426	0.0003293	0.000424043
				0.186747	0.000329085	0.000423858
				0.187067	0.00032887	0.000423672
				0.187387	0.000328657	0.000423486
				0.187708	0.000328445	0.000423299
				0.188028	0.000328233	0.000423112
				0.188348	0.000328022	0.000422924
				0.188669	0.000327812	0.000422736
				0.188989	0.000327602	0.000422548
				0.189309	0.000327394	0.000422359
				0.18963	0.000327186	0.000422169
				0.18995	0.000326979	0.000421979
				0.19027	0.000326773	0.000421788
				0.190591	0.000326568	0.000421597
				0.190911	0.000326363	0.000421406
				0.191231	0.000326159	0.000421214
				0.191552	0.000325956	0.000421022
				0.191872	0.000325753	0.000420829
				0.192192	0.000325552	0.000420636
				0.192513	0.000325351	0.000420442
				0.192833	0.000325151	0.000420248
				0.193153	0.000324951	0.000420053
				0.193473	0.000324752	0.000419858
				0.193794	0.000324554	0.000419663
				0.194114	0.000324357	0.000419467
				0.194434	0.000324161	0.000419271
				0.194755	0.000323965	0.000419074
				0.195075	0.00032377	0.000418877
				0.195395	0.000323575	0.00041868
				0.195716	0.000323381	0.000418482
				0.196036	0.000323188	0.000418284
				0.196356	0.000322996	0.000418086
				0.196677	0.000322804	0.000417887
				0.196997	0.000322613	0.000417688
				0.197317	0.000322423	0.000417488
				0.197638	0.000322233	0.000417288
				0.197958	0.000322044	0.000417088
				0.198278	0.000321856	0.000416887
				0.198599	0.000321668	0.000416686
				0.198919	0.000321481	0.000416485
				0.199239	0.000321295	0.000416283
				0.19956	0.000321109	0.000416081
				0.19988	0.000320924	0.000415879
				0.2002	0.000320739	0.000415676
				0.200521	0.000320555	0.000415473
				0.200841	0.000320372	0.00041527
				0.201161	0.000320189	0.000415066
				0.201481	0.000320007	0.000414863
				0.201802	0.000319826	0.000414658
				0.202122	0.000319645	0.000414454
				0.202442	0.000319465	0.000414249
				0.202763	0.000319285	0.000414044
				0.203083	0.000319106	0.000413839
				0.203403	0.000318927	0.000413634
				0.203724	0.000318749	0.000413428
				0.204044	0.000318572	0.000413222
				0.204364	0.000318395	0.000413015
				0.204685	0.000318219	0.000412809
				0.205005	0.000318043	0.000412602
				0.205325	0.000317868	0.000412395
				0.205646	0.000317694	0.000412188
				0.205966	0.00031752	0.00041198
				0.206286	0.000317346	0.000411773
				0.206607	0.000317173	0.000411565
				0.206927	0.000317001	0.000411357
				0.207247	0.000316829	0.000411148
				0.207568	0.000316657	0.00041094
				0.207888	0.000316487	0.000410731
				0.208208	0.000316316	0.000410522
				0.208529	0.000316146	0.000410313
				0.208849	0.000315977	0.000410103
				0.209169	0.000315808	0.000409894
				0.209489	0.00031564	0.000409684
				0.20981	0.000315472	0.000409474
				0.21013	0.000315305	0.000409264
				0.21045	0.000315138	0.000409054
				0.210771	0.000314971	0.000408844
				0.211091	0.000314805	0.000408633
				0.211411	0.00031464	0.000408423
				0.211732	0.000314475	0.000408212
				0.212052	0.00031431	0.000408001
				0.212372	0.000314146	0.00040779
				0.212693	0.000313983	0.000407579
				0.213013	0.000313819	0.000407367
				0.213333	0.000313657	0.000407156
				0.213654	0.000313494	0.000406944
				0.213974	0.000313332	0.000406733
				0.214294	0.000313171	0.000406521
				0.214615	0.00031301	0.000406309
				0.214935	0.000312849	0.000406097
				0.215255	0.000312689	0.000405885
				0.215576	0.000312529	0.000405673
				0.215896	0.00031237	0.000405461
				0.216216	0.000312211	0.000405248
				0.216537	0.000312052	0.000405036
				0.216857	0.000311894	0.000404823
				0.217177	0.000311736	0.000404611
				0.217497	0.000311579	0.000404398
				0.217818	0.000311422	0.000404185
				0.218138	0.000311266	0.000403973
				0.218458	0.000311109	0.00040376
				0.218779	0.000310953	0.000403547
				0.219099	0.000310798	0.000403334
				0.219419	0.000310643	0.000403121
				0.21974	0.000310488	0.000402908
				0.22006	0.000310334	0.000402695
				0.22038	0.00031018	0.000402482
				0.220701	0.000310026	0.000402269
				0.221021	0.000309873	0.000402056
				0.221341	0.00030972	0.000401843
				0.221662	0.000309567	0.00040163
				0.221982	0.000309415	0.000401417
				0.222302	0.000309263	0.000401204
				0.222623	0.000309111	0.00040099
				0.222943	0.00030896	0.000400777
				0.223263	0.000308809	0.000400564
				0.223584	0.000308658	0.000400351
				0.223904	0.000308508	0.000400138
				0.224224	0.000308358	0.000399925
				0.224545	0.000308208	0.000399712
				0.224865	0.000308058	0.000399499
				0.225185	0.000307909	0.000399286
				0.225506	0.000307761	0.000399073
				0.225826	0.000307612	0.00039886
				0.226146	0.000307464	0.000398647
				0.226466	0.000307316	0.000398434
				0.226787	0.000307168	0.000398221
				0.227107	0.000307021	0.000398008
				0.227427	0.000306874	0.000397795
				0.227748	0.000306727	0.000397583
				0.228068	0.00030658	0.00039737
				0.228388	0.000306434	0.000397158
				0.228709	0.000306288	0.000396945
				0.229029	0.000306142	0.000396733
				0.229349	0.000305997	0.00039652
				0.22967	0.000305852	0.000396308
				0.22999	0.000305707	0.000396096
				0.23031	0.000305562	0.000395883
				0.230631	0.000305418	0.000395671
				0.230951	0.000305274	0.000395459
				0.231271	0.00030513	0.000395247
				0.231592	0.000304986	0.000395036
				0.231912	0.000304843	0.000394824
				0.232232	0.000304699	0.000394612
				0.232553	0.000304556	0.000394401
				0.232873	0.000304414	0.000394189
				0.233193	0.000304271	0.000393978
				0.233514	0.000304129	0.000393767
				0.233834	0.000303987	0.000393555
				0.234154	0.000303845	0.000393344
				0.234474	0.000303703	0.000393134
				0.234795	0.000303562	0.000392923
				0.235115	0.000303421	0.000392712
				0.235435	0.00030328	0.000392501
				0.235756	0.000303139	0.000392291
				0.236076	0.000302999	0.000392081
				0.236396	0.000302858	0.000391871
				0.236717	0.000302718	0.000391661
				0.237037	0.000302578	0.000391451
				0.237357	0.000302438	0.000391241
				0.237678	0.000302299	0.000391031
				0.237998	0.00030216	0.000390822
				0.238318	0.00030202	0.000390612
				0.238639	0.000301881	0.000390403
				0.238959	0.000301743	0.000390194
				0.239279	0.000301604	0.000389985
				0.2396	0.000301466	0.000389776
				0.23992	0.000301328	0.000389568
				0.24024	0.00030119	0.000389359
				0.240561	0.000301052	0.000389151
				0.240881	0.000300914	0.000388943
				0.241201	0.000300776	0.000388735
				0.241522	0.000300639	0.000388527
				0.241842	0.000300502	0.00038832
				0.242162	0.000300365	0.000388112
				0.242482	0.000300228	0.000387905
				0.242803	0.000300091	0.000387698
				0.243123	0.000299955	0.000387491
				0.243443	0.000299819	0.000387284
				0.243764	0.000299682	0.000387077
				0.244084	0.000299546	0.000386871
				0.244404	0.000299411	0.000386665
				0.244725	0.000299275	0.000386459
				0.245045	0.000299139	0.000386253
				0.245365	0.000299004	0.000386047
				0.245686	0.000298869	0.000385841
				0.246006	0.000298733	0.000385636
				0.246326	0.000298599	0.000385431
				0.246647	0.000298464	0.000385226
				0.246967	0.000298329	0.000385021
				0.247287	0.000298194	0.000384817
				0.247608	0.00029806	0.000384612
				0.247928	0.000297926	0.000384408
				0.248248	0.000297792	0.000384204
				0.248569	0.000297658	0.000384001
				0.248889	0.000297524	0.000383797
				0.249209	0.00029739	0.000383594
				0.24953	0.000297256	0.000383391
				0.24985	0.000297123	0.000383188
				0.25017	0.00029699	0.000382985
				0.25049	0.000296856	0.000382782
				0.250811	0.000296723	0.00038258
				0.251131	0.00029659	0.000382378
				0.251451	0.000296458	0.000382176
				0.251772	0.000296325	0.000381974
				0.252092	0.000296192	0.000381773
				0.252412	0.00029606	0.000381572
				0.252733	0.000295927	0.000381371
				0.253053	0.000295795	0.00038117
				0.253373	0.000295663	0.000380969
				0.253694	0.000295531	0.000380769
				0.254014	0.000295399	0.000380569
				0.254334	0.000295267	0.000380369
				0.254655	0.000295136	0.000380169
				0.254975	0.000295004	0.00037997
				0.255295	0.000294873	0.00037977
				0.255616	0.000294741	0.000379571
				0.255936	0.00029461	0.000379373
				0.256256	0.000294479	0.000379174
				0.256577	0.000294348	0.000378976
				0.256897	0.000294217	0.000378778
				0.257217	0.000294086	0.00037858
				0.257538	0.000293955	0.000378382
				0.257858	0.000293825	0.000378185
				0.258178	0.000293694	0.000377987
				0.258498	0.000293564	0.00037779
				0.258819	0.000293434	0.000377594
				0.259139	0.000293303	0.000377397
				0.259459	0.000293173	0.000377201
				0.25978	0.000293043	0.000377005
				0.2601	0.000292913	0.000376809
				0.26042	0.000292784	0.000376614
				0.260741	0.000292654	0.000376418
				0.261061	0.000292524	0.000376223
				0.261381	0.000292395	0.000376028
				0.261702	0.000292265	0.000375834
				0.262022	0.000292136	0.000375639
				0.262342	0.000292007	0.000375445
				0.262663	0.000291877	0.000375251
				0.262983	0.000291748	0.000375058
				0.263303	0.000291619	0.000374864
				0.263624	0.00029149	0.000374671
				0.263944	0.000291362	0.000374478
				0.264264	0.000291233	0.000374286
				0.264585	0.000291104	0.000374093
				0.264905	0.000290976	0.000373901
				0.265225	0.000290847	0.000373709
				0.265546	0.000290719	0.000373517
				0.265866	0.00029059	0.000373326
				0.266186	0.000290462	0.000373135
				0.266507	0.000290334	0.000372944
				0.266827	0.000290206	0.000372753
				0.267147	0.000290078	0.000372563
				0.267467	0.00028995	0.000372372
				0.267788	0.000289822	0.000372182
				0.268108	0.000289695	0.000371993
				0.268428	0.000289567	0.000371803
				0.268749	0.000289439	0.000371614
				0.269069	0.000289312	0.000371425
				0.269389	0.000289185	0.000371236
				0.26971	0.000289057	0.000371048
				0.27003	0.00028893	0.000370859
				0.27035	0.000288803	0.000370671
				0.270671	0.000288676	0.000370484
				0.270991	0.000288549	0.000370296
				0.271311	0.000288422	0.000370109
				0.271632	0.000288295	0.000369922
				0.271952	0.000288168	0.000369735
				0.272272	0.000288042	0.000369549
				0.272593	0.000287915	0.000369362
				0.272913	0.000287789	0.000369176
				0.273233	0.000287662	0.000368991
				0.273554	0.000287536	0.000368805
				0.273874	0.000287409	0.00036862
				0.274194	0.000287283	0.000368435
				0.274515	0.000287157	0.00036825
				0.274835	0.000287031	0.000368065
				0.275155	0.000286905	0.000367881
				0.275475	0.000286779	0.000367697
				0.275796	0.000286653	0.000367513
				0.276116	0.000286527	0.00036733
				0.276436	0.000286402	0.000367146
				0.276757	0.000286276	0.000366963
				0.277077	0.000286151	0.00036678
				0.277397	0.000286025	0.000366598
				0.277718	0.0002859	0.000366415
				0.278038	0.000285774	0.000366233
				0.278358	0.000285649	0.000366052
				0.278679	0.000285524	0.00036587
				0.278999	0.000285399	0.000365689
				0.279319	0.000285274	0.000365508
				0.27964	0.000285149	0.000365327
				0.27996	0.000285024	0.000365146
				0.28028	0.000284899	0.000364966
				0.280601	0.000284775	0.000364786
				0.280921	0.00028465	0.000364606
				0.281241	0.000284525	0.000364426
				0.281562	0.000284401	0.000364247
				0.281882	0.000284276	0.000364067
				0.282202	0.000284152	0.000363889
				0.282523	0.000284028	0.00036371
				0.282843	0.000283904	0.000363531
				0.283163	0.000283779	0.000363353
				0.283483	0.000283655	0.000363175
				0.283804	0.000283531	0.000362998
				0.284124	0.000283408	0.00036282
				0.284444	0.000283284	0.000362643
				0.284765	0.00028316	0.000362466
				0.285085	0.000283036	0.000362289
				0.285405	0.000282913	0.000362113
				0.285726	0.000282789	0.000361937
				0.286046	0.000282666	0.00036176
				0.286366	0.000282542	0.000361585
				0.286687	0.000282419	0.000361409
				0.287007	0.000282296	0.000361234
				0.287327	0.000282173	0.000361059
				0.287648	0.00028205	0.000360884
				0.287968	0.000281927	0.000360709
				0.288288	0.000281804	0.000360535
				0.288609	0.000281681	0.000360361
				0.288929	0.000281558	0.000360187
				0.289249	0.000281435	0.000360013
				0.28957	0.000281313	0.00035984
				0.28989	0.00028119	0.000359667
				0.29021	0.000281068	0.000359494
				0.290531	0.000280945	0.000359321
				0.290851	0.000280823	0.000359149
				0.291171	0.000280701	0.000358976
				0.291491	0.000280578	0.000358804
				0.291812	0.000280456	0.000358632
				0.292132	0.000280334	0.000358461
				0.292452	0.000280212	0.00035829
				0.292773	0.000280091	0.000358118
				0.293093	0.000279969	0.000357948
				0.293413	0.000279847	0.000357777
				0.293734	0.000279725	0.000357607
				0.294054	0.000279604	0.000357436
				0.294374	0.000279482	0.000357266
				0.294695	0.000279361	0.000357097
				0.295015	0.00027924	0.000356927
				0.295335	0.000279118	0.000356758
				0.295656	0.000278997	0.000356589
				0.295976	0.000278876	0.00035642
				0.296296	0.000278755	0.000356251
				0.296617	0.000278634	0.000356083
				0.296937	0.000278513	0.000355915
				0.297257	0.000278393	0.000355747
				0.297578	0.000278272	0.000355579
				0.297898	0.000278151	0.000355412
				0.298218	0.000278031	0.000355244
				0.298539	0.00027791	0.000355077
				0.298859	0.00027779	0.00035491
				0.299179	0.00027767	0.000354744
				0.299499	0.000277549	0.000354577
				0.29982	0.000277429	0.000354411
				0.30014	0.000277309	0.000354245
				0.30046	0.000277189	0.00035408
				0.300781	0.000277069	0.000353914
				0.301101	0.00027695	0.000353749
				0.301421	0.00027683	0.000353584
				0.301742	0.00027671	0.000353419
				0.302062	0.000276591	0.000353254
				0.302382	0.000276471	0.00035309
				0.302703	0.000276352	0.000352925
				0.303023	0.000276233	0.000352761
				0.303343	0.000276113	0.000352598
				0.303664	0.000275994	0.000352434
				0.303984	0.000275875	0.000352271
				0.304304	0.000275756	0.000352107
				0.304625	0.000275637	0.000351944
				0.304945	0.000275519	0.000351782
				0.305265	0.0002754	0.000351619
				0.305586	0.000275281	0.000351457
				0.305906	0.000275163	0.000351295
				0.306226	0.000275044	0.000351133
				0.306547	0.000274926	0.000350971
				0.306867	0.000274808	0.00035081
				0.307187	0.000274689	0.000350648
				0.307508	0.000274571	0.000350487
				0.307828	0.000274453	0.000350326
				0.308148	0.000274335	0.000350166
				0.308468	0.000274218	0.000350005
				0.308789	0.0002741	0.000349845
				0.309109	0.000273982	0.000349685
				0.309429	0.000273864	0.000349525
				0.30975	0.000273747	0.000349365
				0.31007	0.00027363	0.000349206
				0.31039	0.000273512	0.000349046
				0.310711	0.000273395	0.000348887
				0.311031	0.000273278	0.000348728
				0.311351	0.000273161	0.00034857
				0.311672	0.000273044	0.000348411
				0.311992	0.000272927	0.000348253
				0.312312	0.00027281	0.000348095
				0.312633	0.000272693	0.000347937
				0.312953	0.000272577	0.000347779
				0.313273	0.00027246	0.000347622
				0.313594	0.000272344	0.000347465
				0.313914	0.000272228	0.000347308
				0.314234	0.000272111	0.000347151
				0.314555	0.000271995	0.000346994
				0.314875	0.000271879	0.000346837
				0.315195	0.000271763	0.000346681
				0.315516	0.000271647	0.000346525
				0.315836	0.000271531	0.000346369
				0.316156	0.000271416	0.000346213
				0.316476	0.0002713	0.000346058
				0.316797	0.000271185	0.000345902
				0.317117	0.000271069	0.000345747
				0.317437	0.000270954	0.000345592
				0.317758	0.000270839	0.000345437
				0.318078	0.000270724	0.000345283
				0.318398	0.000270608	0.000345128
				0.318719	0.000270494	0.000344974
				0.319039	0.000270379	0.00034482
				0.319359	0.000270264	0.000344666
				0.31968	0.000270149	0.000344512
				0.32	0.000270035	0.000344359
